# Supplementary material for: Comparative Physiological and Transcriptome Analysis Reveal the Molecular Mechanism of Melatonin in Regulating Salt Tolerance in Alfalfa (Medicago sativa L.)
Source: Front Plant Sci. 2022 Jul 13;13:919177. doi: 10.3389/fpls.2022.919177 (PMC9326453; doi:10.3389/fpls.2022.919177)
Supplement: Supplementary file 1 [file Data_Sheet_1.ZIP]

Archive with 16 entries (15 files):
- Supplementary Material/
- Supplementary Material/Supplementary Figure 1.  Root phenotype and melatonin treatment concentration selection.pdf
- Supplementary Material/Supplementary Figure 2. PCA analysis.pdf
- Supplementary Material/Supplementary Figure 3. GO term.pdf
- Supplementary Material/Supplementary Figure 4. PPI network.pdf
- Supplementary Material/Supplementary Figure 5. qRT-PCR validation.pdf
- Supplementary Material/Supplementary Table 1. List of primer sequences of randomly selected DEGs used for qRT-PCR analysis.xlsx
- Supplementary Material/Supplementary Table 10. DEGs in plant hormone signal transduction.xls
- Supplementary Material/Supplementary Table 2. The clean data for each sample of transcriptome analysis.xlsx
- Supplementary Material/Supplementary Table 3. Summary of gene.xlsx
- Supplementary Material/Supplementary Table 4. Gene differential expression.xlsx
- Supplementary Material/Supplementary Table 5. GO enrichment.xlsx
- Supplementary Material/Supplementary Table 6. KEGG_enrichment.xlsx
- Supplementary Material/Supplementary Table 7. DEGs in plant-pathogen interaction pathway.xlsx
- Supplementary Material/Supplementary Table 8. DEGs in starch and sucrose metabolism.xls
- Supplementary Material/Supplementary Table 9. Transcription factors.xlsx
