# Supplementary material for: Comparative Physiological and Transcriptome Analysis Reveal the Molecular Mechanism of Melatonin in Regulating Salt Tolerance in Alfalfa (Medicago sativa L.)
Source: Front Plant Sci. 2022 Jul 13;13:919177. doi: 10.3389/fpls.2022.919177 (PMC9326453; doi:10.3389/fpls.2022.919177)
Supplement: Supplementary file 1 [file Data_Sheet_1.ZIP › Supplementary Material/Supplementary Table 1. List of primer sequences of randomly selected DEGs used for qRT-PCR analysis.xlsx]

## Sheet: Sheet1
Table 1. List of primer sequences of selected DEGs used for qRT-PCR analysis
Gene_ ID	Gene name	Description	Forward primer (5′–3′)	Reverse primer (5′–3′)
MS.gene002957	SS3	starch synthase 3, chloroplastic/amyloplastic [Medicago truncatula]	TCAACTACGTCAGGAGGGAAC	CCCTCGCAAAAAGTTTTCGTCT
MS.gene012174	SUS	putative sucrose synthase [Medicago truncatula]	AAACTAGCCGCCGATTGACA	TTCTTGCCGTACCACTCCAC
MS.gene027467	BAM	RecName: Full=Beta-amylase; AltName: Full=1,4-alpha-D-glucan maltohydrolase	GGTCCAGCAGGAGAACTCAG	TTCAGAATGGCCAGCACTCG
MS.gene071002	FRK7	probable fructokinase-7 [Medicago truncatula]	TCTGATGCCAGAACCGCATT	ATGAGCTGACTTGCATGGCT
MS.gene012613	BGLU46	beta-glucosidase 46 [Medicago truncatula]	CGTTCGGGTGTGTATCCTCC	AGCTGCATGCGACAGGATAG
MS.gene95715	COMT	caffeic acid O-methyltransferase [Medicago truncatula]	AGGTATGGTTTGCACCGCTA	GAGATCCTCCGATACCCCCA
MS.gene34924	NCED	putative 9-cis-epoxycarotenoid dioxygenase [Medicago truncatula]	CGGTACCAGAACAACCCGT	ACTGGCTCGAACATTGGGTT
MS.gene052795	PYL4	abscisic acid receptor PYL4 [Medicago truncatula]	TCCCTCCACAGAGGGTGACT	GCTGTGTAATGTTCTCTGCGG
MS.gene70164	SAUR32	auxin-responsive protein SAUR32 [Medicago truncatula]	CTCTCAAGAAGATGGTGTAAGTGA	GAGGGGACCATCAGTGTTGT
MS.gene76518	IAA27	auxin-responsive protein IAA27 [Medicago truncatula]	TGCCATTGATGAGTCTTCTGGG	CTTTGCAGCAGGAGCATTAGC
MS.gene99623	SCL9	scarecrow-like protein 9 [Medicago truncatula]	TACCACCTGATTGCACACCT	GCGAAACCGGGTACTTTTCG
MS.gene019150	PIF4	transcription factor PIF4 isoform X1 [Medicago truncatula]	TGGGAATGACCACACCTTCG	TGTGTTGGCCTACCCATTTTG
MS.gene012927	GID2	F-box protein GID2 isoform X2 [Cicer arietinum]	AGGGCTAGCGAGTTTTGACG	GCCAGTGTTAGCCCACTGTT
MS.gene067275	ARF18	auxin response factor 18 [Medicago truncatula]	GTGCTTGCTACTGCTTCTCAC	ACCCCAACAATAGTGCCAGA
MS.gene015986	EBF1	EIN3-binding F-box protein 1 [Medicago truncatula]	TGTGTGCGATCTCCGATTCC	TAGTCCCAAAAGGGTGTGGC
MS.gene030208	TIFY 3	protein TIFY 3 [Medicago truncatula]	ACAATTTGCCTTCTCCCCCA	AGTGGCATCATTACTGGGCT
MS.gene22962	ARG2	indole-3-acetic acid-induced protein ARG2 [Medicago truncatula]	TCGCTAACGCTAAGGCTTTC	AAGCACCATCTTCCCCTGAT
MS.gene048842	TIR1	protein TRANSPORT INHIBITOR RESPONSE 1 [Medicago truncatula]	GGAAGCCACGTTTCTCTGACT	GAGCCTCAACTCCTCAAGAAAA
MS.gene053409	ERF1B	ethylene-responsive transcription factor 1B [Medicago truncatula]	GGGGGAAATTTGCAGCAGAG	GTGTTGCAGCTGAACCTCTC
MS.gene068358	bHLH13	transcription factor bHLH13 [Medicago truncatula]	TAGGAGGCCAAGGAAACGTG	GTTTGCTGGCAATACCGATG
