# Supplementary material for: Comparative Physiological and Transcriptome Analysis Reveal the Molecular Mechanism of Melatonin in Regulating Salt Tolerance in Alfalfa (Medicago sativa L.)
Source: Front Plant Sci. 2022 Jul 13;13:919177. doi: 10.3389/fpls.2022.919177 (PMC9326453; doi:10.3389/fpls.2022.919177)
Supplement: Supplementary file 1 [file Data_Sheet_1.ZIP › Supplementary Material/Supplementary Table 10. DEGs in plant hormone signal transduction.xls]

## Sheet: M vs CK
pathway_id	pathway_name	Gene_ID	Gene_name	FPKM.M1	FPKM.M2	FPKM.M3	FPKM.CK1	FPKM.CK2	FPKM.CK3	log2(fc)	regulation
ko04075	Plant hormone signal transduction	MS.gene06198	auxin response factor 19 isoform X2 [Medicago truncatula]	16.0525	22.0985	12.7807	0.0001	1.14894	0.0001	5.46994	up
ko04075	Plant hormone signal transduction	MS.gene50574	auxin-induced protein 22D [Medicago truncatula]	74.7859	83.2172	64.7153	136.765	182.972	198.301	-1.21784	down
ko04075	Plant hormone signal transduction	MS.gene04826	auxin-induced protein AUX28 [Medicago truncatula]	61.9151	5.52363	7.29885	2.79224	2.99426	5.60117	2.71436	up
ko04075	Plant hormone signal transduction	MS.gene49350	auxin-induced protein AUX28 [Medicago truncatula]	0.0001	0.0001	0.0001	2.02583	18.4529	0.0001	-16.0588	down
ko04075	Plant hormone signal transduction	MS.gene069852	auxin-responsive protein IAA27 [Medicago truncatula]	1.10615	0.196386	1.73847	8.3722	5.00184	5.40643	-2.62661	down
ko04075	Plant hormone signal transduction	MS.gene76518	auxin-responsive protein IAA27 [Medicago truncatula]	0.0001	1.71169	1.64223	7.65368	8.52418	7.42458	-2.81497	down
ko04075	Plant hormone signal transduction	MS.gene85133	auxin-responsive protein IAA27 [Medicago truncatula]	2.75718	1.78768	1.74743	8.12048	9.99894	11.7785	-2.24839	down
ko04075	Plant hormone signal transduction	MS.gene09356	auxin-responsive protein IAA8 [Medicago truncatula]	0.0001	0.0001	0.0001	1.31619	2.28833	1.83334	-14.1458	down
ko04075	Plant hormone signal transduction	MS.gene38667	auxin-responsive protein IAA8 [Medicago truncatula]	0.0001	0.0001	0.0001	0.0001	6.8654	8.19091	-15.6151	down
ko04075	Plant hormone signal transduction	MS.gene070724	BES1/BZR1 homolog protein 4 isoform X1 [Medicago truncatula]	10.5029	20.3429	17.8158	0.989387	0.36531	0.277256	4.89811	up
ko04075	Plant hormone signal transduction	MS.gene049348	brassinosteroid LRR receptor kinase [Medicago truncatula]	24.5554	24.372	5.35139	0.655106	0.759198	10.4191	2.19753	up
ko04075	Plant hormone signal transduction	MS.gene20072	ethylene-insensitive protein 2 isoform X1 [Medicago truncatula]	0.0001	7.6612	6.30486	0.0001	0.0001	0.0001	15.5066	up
ko04075	Plant hormone signal transduction	MS.gene053409	ethylene-responsive transcription factor 1B [Medicago truncatula]	0.789307	1.83509	1.67143	12.0449	7.05468	2.79879	-2.34981	down
ko04075	Plant hormone signal transduction	MS.gene012927	F-box protein GID2 isoform X2 [Cicer arietinum]	48.4678	42.0858	127.944	138.92	261.088	205.378	-1.47023	down
ko04075	Plant hormone signal transduction	MS.gene047085	hypothetical protein CDL15_Pgr008124 [Punica granatum]	0.16647	0.0001	0.336101	0.206622	0.431459	5.88955	-3.69887	down
ko04075	Plant hormone signal transduction	MS.gene46241	hypothetical protein MtrunA17_Chr4g0002891 [Medicago truncatula]	0.039419	0.022123	0.093316	0.10566	1.37104	0.58734	-3.73645	down
ko04075	Plant hormone signal transduction	MS.gene046807	probable protein phosphatase 2C 51 [Medicago truncatula]	0.839311	1.04748	0.320632	1.977	3.00172	11.7845	-2.92486	down
ko04075	Plant hormone signal transduction	MS.gene31801	probable protein phosphatase 2C 51 [Medicago truncatula]	0.135751	0.319155	0.457336	1.07876	2.14579	7.76145	-3.59011	down
ko04075	Plant hormone signal transduction	MS.gene012411	probable xyloglucan endotransglucosylase/hydrolase protein 23 [Medicago truncatula]	279.262	159.524	136.39	38.7508	31.1906	78.3886	1.95519	up
ko04075	Plant hormone signal transduction	MS.gene035696	probable xyloglucan endotransglucosylase/hydrolase protein 23 [Medicago truncatula]	340.586	228.214	120.648	39.146	30.9007	72.0313	2.27876	up
ko04075	Plant hormone signal transduction	MS.gene88660	probable xyloglucan endotransglucosylase/hydrolase protein 23 [Medicago truncatula]	111.852	222.362	71.9008	23.5579	24.1399	41.3884	2.18861	up
ko04075	Plant hormone signal transduction	MS.gene033688	protein AUXIN SIGNALING F-BOX 2 [Medicago truncatula]	4.62308	15.6274	7.61745	25.4291	25.8336	25.1965	-1.45609	down
ko04075	Plant hormone signal transduction	MS.gene012194	protein TIFY 10A [Medicago truncatula]	1.69239	35.8466	2.43561	0.153059	0.555662	1.38543	4.25464	up
ko04075	Plant hormone signal transduction	MS.gene051780	protein TIFY 10A [Medicago truncatula]	1.8265	16.8544	0.74983	0.0001	0.177921	0.372346	5.1418	up
ko04075	Plant hormone signal transduction	MS.gene025273	protein TIFY 10B [Medicago truncatula]	30.3052	34.6061	26.3763	3.1004	4.04989	7.93116	2.59764	up
ko04075	Plant hormone signal transduction	MS.gene057422	protein TIFY 10B [Medicago truncatula]	64.0593	454.716	29.5763	21.0063	14.4055	20.0968	3.30432	up
ko04075	Plant hormone signal transduction	MS.gene64493	protein TIFY 10B [Medicago truncatula]	18.7253	137.187	13.3252	10.0438	1.83382	9.89514	2.95845	up
ko04075	Plant hormone signal transduction	MS.gene051083	protein TIFY 11B [Medicago truncatula]	24.8726	188.35	15.7895	14.0815	17.4982	17.031	2.23608	up
ko04075	Plant hormone signal transduction	MS.gene89156	protein TIFY 11B [Medicago truncatula]	12.0993	126.969	13.4222	6.89203	13.0021	12.7926	2.22194	up
ko04075	Plant hormone signal transduction	MS.gene26736	protein TIFY 3 [Medicago truncatula]	5.65091	7.60696	11.3129	3.56066	0.669637	0.394597	2.40945	up
ko04075	Plant hormone signal transduction	MS.gene040116	protein TIFY 5A isoform X1 [Medicago truncatula]	4.50622	24.9922	0.767162	1.5715	1.20406	0.930311	3.02979	up
ko04075	Plant hormone signal transduction	MS.gene25203	protein TIFY 6B [Medicago truncatula]	38.8642	41.9566	31.7647	13.7275	7.77305	11.0588	1.78988	up
ko04075	Plant hormone signal transduction	MS.gene01273	putative reverse transcriptase, RNA-dependent DNA polymerase [Medicago truncatula]	0.10095	152.756	0.24093	0.261567	2.0078	1.56354	5.31987	up
ko04075	Plant hormone signal transduction	MS.gene01274	putative reverse transcriptase, RNA-dependent DNA polymerase [Medicago truncatula]	1.98297	139.831	3.12001	1.09658	3.11884	5.73096	3.86508	up
ko04075	Plant hormone signal transduction	MS.gene01686	putative reverse transcriptase, RNA-dependent DNA polymerase [Medicago truncatula]	0.0001	64.7506	1.7591	1.70852	2.00088	1.50774	3.67224	up
ko04075	Plant hormone signal transduction	MS.gene02255	putative reverse transcriptase, RNA-dependent DNA polymerase [Medicago truncatula]	1.354	134.637	1.61821	0.185759	1.67177	3.43652	4.70006	up
ko04075	Plant hormone signal transduction	MS.gene012711	scarecrow-like protein 13 [Medicago truncatula]	32.2763	29.6697	21.1354	11.7821	10.1806	8.82894	1.43199	up
ko04075	Plant hormone signal transduction	MS.gene052089	scarecrow-like protein 30 [Medicago truncatula]	1.16065	1.67969	0.843873	2.81647	6.82432	4.1799	-1.9074	down
ko04075	Plant hormone signal transduction	MS.gene052090	scarecrow-like protein 30 [Medicago truncatula]	0.706821	0.656515	0.572694	2.09749	2.99051	2.5912	-1.98785	down
ko04075	Plant hormone signal transduction	MS.gene069204	serine/threonine-protein kinase BSK3 [Medicago truncatula]	0.605663	0.0001	0.919033	0.0001	0.0001	0.0001	12.3114	up
ko04075	Plant hormone signal transduction	MS.gene068130	serine/threonine-protein kinase CTR1 isoform X2 [Medicago truncatula]	0.0001	0.0001	0.0001	8.73447	7.91325	2.52089	-15.9634	down
ko04075	Plant hormone signal transduction	MS.gene013244	serine/threonine-protein kinase SRK2A [Medicago truncatula]	8.70539	0.0001	9.3461	0.0001	0.0001	0.0001	15.8768	up
ko04075	Plant hormone signal transduction	MS.gene068358	transcription factor bHLH13 [Medicago truncatula]	10.1662	40.8693	11.9624	5.89502	3.83677	5.93754	2.00736	up
ko04075	Plant hormone signal transduction	MS.gene008990	transcription factor MYC2 [Medicago truncatula]	2.0969	16.1511	0.402878	0.600793	1.06477	0.697672	2.98041	up
ko04075	Plant hormone signal transduction	MS.gene048435	transcription factor MYC2 [Medicago truncatula]	2.61836	29.3778	0.657774	1.21754	0.616704	0.368024	3.8902	up
ko04075	Plant hormone signal transduction	MS.gene65988	transcription factor MYC2 [Medicago truncatula]	3.862	48.0125	0.739181	1.27025	1.21432	0.767958	4.01581	up
ko04075	Plant hormone signal transduction	MS.gene019150	transcription factor PIF4 isoform X1 [Medicago truncatula]	32.8318	33.5522	15.8984	4.40696	9.36714	9.1557	1.84336	up
ko04075	Plant hormone signal transduction	MS.gene29115	transcription factor TGA7, putative [Medicago truncatula]	7.46825	5.76012	3.71271	0.0001	0.0001	0.301604	5.81077	up
ko04075	Plant hormone signal transduction	MS.gene80203	two-component response regulator ARR12 [Medicago truncatula]	0.941178	0.37878	0.091919	3.58628	1.71395	1.28676	-2.222	down
ko04075	Plant hormone signal transduction	MS.gene43274	two-component response regulator ARR5 isoform X3 [Medicago truncatula]	0.877685	3.23069	6.07692	0.0001	0.0001	0.0001	15.0512	up
ko04075	Plant hormone signal transduction	MS.gene070699	two-component response regulator ORR21 isoform X1 [Medicago truncatula]	1.93279	0.0001	1.33078	0.0001	0.0001	0.0001	13.4092	up
ko04075	Plant hormone signal transduction	MS.gene035695	xyloglucan endotransglucosylase/hydrolase protein 22-like [Cicer arietinum]	24.6464	42.7461	8.54547	0.665707	0.0001	1.42825	5.18045	up

## Sheet: S vs CK
pathway_id	pathway_name	Gene_ID	Gene_name	FPKM.S1	FPKM.S2	FPKM.S3	FPKM.CK1	FPKM.CK2	FPKM.CK3	log2(fc)	regulation
ko04075	Plant hormone signal transduction	MS.gene008006	abscisic acid receptor PYL4 [Medicago truncatula]	0.0001	0.0001	0.0001	5.05457	2.21846	4.62583	-15.2755	down
ko04075	Plant hormone signal transduction	MS.gene031922	abscisic acid receptor PYL4 [Medicago truncatula]	0.0001	0.074457	0.0001	1.92319	0.825329	1.72359	-5.90454	down
ko04075	Plant hormone signal transduction	MS.gene052795	abscisic acid receptor PYL4 [Medicago truncatula]	0.0001	0.530442	0.043676	9.15631	2.54774	8.39863	-5.12965	down
ko04075	Plant hormone signal transduction	MS.gene069000	abscisic acid receptor PYL4 [Medicago truncatula]	0.049834	0.14122	0.0001	2.61983	1.26735	2.49019	-5.06015	down
ko04075	Plant hormone signal transduction	MS.gene071035	abscisic acid receptor PYL4 [Medicago truncatula]	0.0001	0.153235	0.0001	9.645	3.5169	9.68253	-7.21807	down
ko04075	Plant hormone signal transduction	MS.gene33451	abscisic acid receptor PYL4 [Medicago truncatula]	0.305312	0.626978	0.072794	17.6027	42.7682	42.2801	-6.67429	down
ko04075	Plant hormone signal transduction	MS.gene33704	abscisic acid receptor PYL4 [Medicago truncatula]	0.493328	0.316853	0.725148	12.8176	20.3393	17.9006	-5.0555	down
ko04075	Plant hormone signal transduction	MS.gene51080	abscisic acid receptor PYL4 [Medicago truncatula]	0.0001	0.0001	0.0001	4.35977	4.60734	4.63063	-15.468	down
ko04075	Plant hormone signal transduction	MS.gene67442	abscisic acid receptor PYL4 [Medicago truncatula]	0.0001	0.107637	0.0001	2.53565	1.59408	6.17812	-6.57875	down
ko04075	Plant hormone signal transduction	MS.gene76095	abscisic acid receptor PYL4 [Medicago truncatula]	0.0001	0.0001	0.0001	14.4207	3.50579	3.98235	-16.1562	down
ko04075	Plant hormone signal transduction	MS.gene93372	abscisic acid receptor PYL4 [Medicago truncatula]	0.075347	0.142954	0.029118	3.4139	2.27547	13.61	-6.28546	down
ko04075	Plant hormone signal transduction	MS.gene95677	abscisic acid receptor PYL4 [Medicago truncatula]	0.099669	0.651742	0.181384	9.95658	8.43662	13.7505	-5.10683	down
ko04075	Plant hormone signal transduction	MS.gene99506	abscisic acid receptor PYL4 [Medicago truncatula]	0.593064	2.83583	0.0001	25.4593	24.1027	40.3433	-4.71255	down
ko04075	Plant hormone signal transduction	MS.gene79764	abscisic acid receptor PYL9 [Medicago truncatula]	25.1897	22.9801	29.7305	13.4897	0.887812	0.339775	2.40412	up
ko04075	Plant hormone signal transduction	MS.gene027877	abscisic acid receptor PYR1 [Medicago truncatula]	0.059303	0.098977	0.043478	3.07519	1.21655	1.94045	-4.94904	down
ko04075	Plant hormone signal transduction	MS.gene036289	abscisic acid receptor PYR1 [Medicago truncatula]	0.172306	0.518622	0.479426	5.91177	2.0819	4.80544	-3.45103	down
ko04075	Plant hormone signal transduction	MS.gene069194	abscisic acid receptor PYR1 [Medicago truncatula]	0.259663	1.13827	0.518043	13.565	5.60048	12.12	-4.02935	down
ko04075	Plant hormone signal transduction	MS.gene00574	auxin response factor 1 [Medicago truncatula]	0.0001	0.0001	0.0001	17.5799	17.0394	0.0001	-16.8163	down
ko04075	Plant hormone signal transduction	MS.gene002513	auxin response factor 3 [Medicago truncatula]	4.59994	4.06759	4.50129	0.757325	0.0001	0.0001	4.11969	up
ko04075	Plant hormone signal transduction	MS.gene50574	auxin-induced protein 22D [Medicago truncatula]	66.3379	57.5245	37.5719	136.765	182.972	198.301	-1.68211	down
ko04075	Plant hormone signal transduction	MS.gene33350	auxin-induced protein IAA6 [Medicago truncatula]	0.0001	2.45627	3.31372	0.0001	0.0001	0.0001	14.2313	up
ko04075	Plant hormone signal transduction	MS.gene069852	auxin-responsive protein IAA27 [Medicago truncatula]	1.17859	0.106334	0.0001	8.3722	5.00184	5.40643	-3.86936	down
ko04075	Plant hormone signal transduction	MS.gene76518	auxin-responsive protein IAA27 [Medicago truncatula]	1.84531	2.34667	1.71831	7.65368	8.52418	7.42458	-1.99764	down
ko04075	Plant hormone signal transduction	MS.gene85133	auxin-responsive protein IAA27 [Medicago truncatula]	1.85106	2.42152	1.74151	8.12048	9.99894	11.7785	-2.31363	down
ko04075	Plant hormone signal transduction	MS.gene38667	auxin-responsive protein IAA8 [Medicago truncatula]	0.0001	0.0001	0.0001	0.0001	6.8654	8.19091	-15.6151	down
ko04075	Plant hormone signal transduction	MS.gene49725	auxin-responsive protein SAUR32 [Medicago truncatula]	48.4242	5.93585	46.4317	2.49166	9.76458	9.3641	2.22092	up
ko04075	Plant hormone signal transduction	MS.gene70164	auxin-responsive protein SAUR32 [Medicago truncatula]	83.1485	33.6055	60.9644	3.97958	17.0809	10.992	2.47109	up
ko04075	Plant hormone signal transduction	MS.gene070726	brassinazole-resistant 1 protein [Medicago truncatula]	0.0001	0.0001	0.0001	0.670424	1.56536	1.14978	-13.4621	down
ko04075	Plant hormone signal transduction	MS.gene049348	brassinosteroid LRR receptor kinase [Medicago truncatula]	0.571512	0.44136	0.483201	0.655106	0.759198	10.4191	-2.98361	down
ko04075	Plant hormone signal transduction	MS.gene34426	carboxylesterase 1 [Medicago truncatula]	0.803773	0.749021	0.983643	6.63449	2.47879	5.16246	-2.49269	down
ko04075	Plant hormone signal transduction	MS.gene006156	cupredoxin superfamily protein, putative [Medicago truncatula]	5.39412	7.94694	7.22488	1.54806	1.54442	2.84965	1.79121	up
ko04075	Plant hormone signal transduction	MS.gene90466	cyclin-D3-2 [Medicago truncatula]	0.908701	0.053903	1.86803	0.103716	0.0001	0.046121	4.23869	up
ko04075	Plant hormone signal transduction	MS.gene28577	disease resistance protein (CC-NBS-LRR class) family protein [Medicago truncatula]	0.584449	0.657077	0.551424	4.16671	9.49086	8.86173	-3.65075	down
ko04075	Plant hormone signal transduction	MS.gene44940	disease resistance protein (CC-NBS-LRR class) family protein [Medicago truncatula]	0.218928	0.060992	0.12289	0.9834	3.99902	4.22793	-4.51508	down
ko04075	Plant hormone signal transduction	MS.gene015986	EIN3-binding F-box protein 1 [Medicago truncatula]	20.2895	12.0684	13.2524	49.2777	63.8687	53.624	-1.87043	down
ko04075	Plant hormone signal transduction	MS.gene33202	EIN3-binding F-box protein 1 [Medicago truncatula]	21.7331	16.2506	1.33979	41.0957	58.9399	48.4462	-1.91682	down
ko04075	Plant hormone signal transduction	MS.gene61697	EIN3-binding F-box protein 1 [Medicago truncatula]	28.721	9.77772	10.431	17.6138	76.3578	62.9427	-1.68119	down
ko04075	Plant hormone signal transduction	MS.gene004757	ethylene receptor 2 [Medicago truncatula]	10.2868	4.117	3.85908	11.9902	28.6516	28.1859	-1.91407	down
ko04075	Plant hormone signal transduction	MS.gene51452	ethylene receptor 2 [Medicago truncatula]	13.1585	9.29553	5.06741	12.8666	31.7447	32.3637	-1.48383	down
ko04075	Plant hormone signal transduction	MS.gene20072	ethylene-insensitive protein 2 isoform X1 [Medicago truncatula]	7.70477	8.55241	6.49175	0.0001	0.0001	0.0001	16.2105	up
ko04075	Plant hormone signal transduction	MS.gene004776	ethylene-responsive transcription factor 1B [Medicago truncatula]	4.94236	1.26484	1.09332	8.63792	20.5986	30.5726	-3.03429	down
ko04075	Plant hormone signal transduction	MS.gene036090	ethylene-responsive transcription factor 1B [Medicago truncatula]	0.0001	0.177801	0.0001	1.25907	5.56463	3.89308	-5.91184	down
ko04075	Plant hormone signal transduction	MS.gene053409	ethylene-responsive transcription factor 1B [Medicago truncatula]	1.95656	0.528182	0.03664	12.0449	7.05468	2.79879	-3.11854	down
ko04075	Plant hormone signal transduction	MS.gene50632	ethylene-responsive transcription factor 1B [Medicago truncatula]	0.0001	0.274648	0.0001	1.41	9.44671	6.51358	-5.98184	down
ko04075	Plant hormone signal transduction	MS.gene79275	ethylene-responsive transcription factor 1B [Medicago truncatula]	0.070957	0.0001	0.0001	2.17021	2.52106	2.37707	-6.63422	down
ko04075	Plant hormone signal transduction	MS.gene036230	F-box GID2-like protein [Medicago truncatula]	8.52735	70.3668	4.85812	7.59291	5.27975	7.40327	2.04636	up
ko04075	Plant hormone signal transduction	MS.gene39996	F-box GID2-like protein [Medicago truncatula]	11.436	16.3307	30.0125	6.36041	4.55681	2.69898	2.08523	up
ko04075	Plant hormone signal transduction	MS.gene38679	F-box protein GID2 [Medicago truncatula]	59.0363	79.7153	110.457	137.218	265.297	225.97	-1.33453	down
ko04075	Plant hormone signal transduction	MS.gene012927	F-box protein GID2 isoform X2 [Cicer arietinum]	45.3928	60.9168	79.3826	138.92	261.088	205.378	-1.70494	down
ko04075	Plant hormone signal transduction	MS.gene09877	Helix-loop-helix DNA-binding [Medicago truncatula]	16.4266	9.83637	8.18296	1.51313	1.37638	1.30864	3.03651	up
ko04075	Plant hormone signal transduction	MS.gene058555	histidine kinase 4 [Medicago truncatula]	1.21453	3.61733	1.08505	0.061835	0.341103	0.267941	3.14072	up
ko04075	Plant hormone signal transduction	MS.gene95862	histidine kinase 4 [Medicago truncatula]	3.35221	3.91772	1.96176	0.0001	0.651154	0.646693	2.83036	up
ko04075	Plant hormone signal transduction	MS.gene072434	histidine-containing phosphotransfer protein 1 [Medicago truncatula]	1.48099	0.0001	0.764837	53.7718	12.4956	12.0688	-5.1243	down
ko04075	Plant hormone signal transduction	MS.gene78325	histidine-containing phosphotransfer protein 1 [Medicago truncatula]	0.0001	0.0001	0.0001	15.3204	4.76926	5.79882	-16.397	down
ko04075	Plant hormone signal transduction	MS.gene003632	hypothetical protein TSUD_63050 [Trifolium subterraneum]	0.639922	1.22497	4.62203	26.4413	4.12985	8.04627	-2.57365	down
ko04075	Plant hormone signal transduction	MS.gene98149	MEK map kinase kinsae [Medicago sativa subsp. x varia]	5.39229	7.4304	3.37876	81.3544	42.3265	22.9577	-3.17807	down
ko04075	Plant hormone signal transduction	MS.gene47496	myb family transcription factor EFM isoform X1 [Medicago truncatula]	15.9758	11.7351	16.2865	3.42007	4.98126	3.48186	1.88849	up
ko04075	Plant hormone signal transduction	MS.gene00249	pathogenesis-related protein 1 [Medicago truncatula]	0.558372	0.037098	0.0001	5.14386	3.90496	15.3228	-5.35479	down
ko04075	Plant hormone signal transduction	MS.gene038936	pathogenesis-related protein 1 [Medicago truncatula]	1.06383	0.037098	0.207936	11.5492	18.9208	108.052	-6.72565	down
ko04075	Plant hormone signal transduction	MS.gene071870	pathogenesis-related protein 1 [Medicago truncatula]	3.67446	15.5166	0.092565	25.9903	23.81	107.87	-3.03147	down
ko04075	Plant hormone signal transduction	MS.gene97915	probable carboxylesterase 120 [Medicago truncatula]	4.7006	3.42869	0.821861	10.1196	10.0701	13.8967	-1.92905	down
ko04075	Plant hormone signal transduction	MS.gene007061	probable carboxylesterase 15 [Medicago truncatula]	2.51122	0.279091	0.660445	7.9231	9.2602	11.6449	-3.0625	down
ko04075	Plant hormone signal transduction	MS.gene041136	probable disease resistance protein At5g66900 [Medicago truncatula]	0.361354	0.34047	0.341642	1.37159	2.14266	2.41205	-2.50575	down
ko04075	Plant hormone signal transduction	MS.gene28583	probable disease resistance protein At5g66900 [Medicago truncatula]	0.0001	0.0001	0.047945	0.110849	0.478008	0.431548	-4.40561	down
ko04075	Plant hormone signal transduction	MS.gene008149	probable protein phosphatase 2C 24 [Medicago truncatula]	22.0029	27.6208	39.4215	4.21572	4.99368	7.98846	2.37231	up
ko04075	Plant hormone signal transduction	MS.gene63297	probable protein phosphatase 2C 24 [Medicago truncatula]	36.1583	17.3795	9.84472	1.56155	3.72363	7.59932	2.29845	up
ko04075	Plant hormone signal transduction	MS.gene63494	probable protein phosphatase 2C 24 [Medicago truncatula]	60.2593	59.4103	89.4331	8.15873	15.6601	22.3056	2.18061	up
ko04075	Plant hormone signal transduction	MS.gene046807	probable protein phosphatase 2C 51 [Medicago truncatula]	62.9689	84.1214	60.2536	1.977	3.00172	11.7845	3.62865	up
ko04075	Plant hormone signal transduction	MS.gene054115	probable protein phosphatase 2C 51 [Medicago truncatula]	15.0985	48.284	47.0185	0.937055	0.278798	2.48538	4.8986	up
ko04075	Plant hormone signal transduction	MS.gene31801	probable protein phosphatase 2C 51 [Medicago truncatula]	35.5567	52.705	53.2677	1.07876	2.14579	7.76145	3.68736	up
ko04075	Plant hormone signal transduction	MS.gene32362	probable protein phosphatase 2C 51 [Medicago truncatula]	37.2226	21.2296	39.657	0.746088	0.137785	4.2338	4.26083	up
ko04075	Plant hormone signal transduction	MS.gene02233	probable sphingolipid transporter spinster homolog 2 [Medicago truncatula]	2.15346	0.476566	2.41523	0.191372	0.246474	0.344673	2.68873	up
ko04075	Plant hormone signal transduction	MS.gene006628	probable transcription factor GLK1 isoform X1 [Medicago truncatula]	0.702762	0.064538	3.08892	0.046918	0.241986	0.034033	3.57786	up
ko04075	Plant hormone signal transduction	MS.gene031680	probable transcription factor GLK1 isoform X1 [Medicago truncatula]	1.2339	3.43305	1.22804	0.21786	0.046414	0.162432	3.78818	up
ko04075	Plant hormone signal transduction	MS.gene012293	probable xyloglucan endotransglucosylase/hydrolase protein 23 [Medicago truncatula]	16.8919	4.78154	1.99878	320.223	307.247	245.789	-5.20514	down
ko04075	Plant hormone signal transduction	MS.gene012411	probable xyloglucan endotransglucosylase/hydrolase protein 23 [Medicago truncatula]	12.4197	8.19322	2.56972	38.7508	31.1906	78.3886	-2.6777	down
ko04075	Plant hormone signal transduction	MS.gene035696	probable xyloglucan endotransglucosylase/hydrolase protein 23 [Medicago truncatula]	8.4645	2.18249	1.92706	39.146	30.9007	72.0313	-3.49816	down
ko04075	Plant hormone signal transduction	MS.gene048444	probable xyloglucan endotransglucosylase/hydrolase protein 23 [Medicago truncatula]	10.0027	8.89491	0.774907	64.5823	349.389	236.142	-5.04644	down
ko04075	Plant hormone signal transduction	MS.gene051878	probable xyloglucan endotransglucosylase/hydrolase protein 23 [Medicago truncatula]	18.6629	4.67981	2.3591	432.399	354.947	273.979	-5.36785	down
ko04075	Plant hormone signal transduction	MS.gene057903	probable xyloglucan endotransglucosylase/hydrolase protein 23 [Medicago truncatula]	5.04984	9.95074	0.922694	71.613	219.806	151.768	-4.79871	down
ko04075	Plant hormone signal transduction	MS.gene51828	probable xyloglucan endotransglucosylase/hydrolase protein 23 [Medicago truncatula]	0.347359	0.146289	0.0001	9.94208	48.1343	32.8795	-7.52525	down
ko04075	Plant hormone signal transduction	MS.gene57626	probable xyloglucan endotransglucosylase/hydrolase protein 23 [Medicago truncatula]	13.7398	4.24562	1.92676	331.528	296.441	246.309	-5.45637	down
ko04075	Plant hormone signal transduction	MS.gene88660	probable xyloglucan endotransglucosylase/hydrolase protein 23 [Medicago truncatula]	6.22933	1.80479	2.58594	23.5579	24.1399	41.3884	-3.06841	down
ko04075	Plant hormone signal transduction	MS.gene95223	probable xyloglucan endotransglucosylase/hydrolase protein 23 [Medicago truncatula]	2.94652	3.72879	0.116207	36.7876	72.4218	64.0922	-4.67341	down
ko04075	Plant hormone signal transduction	MS.gene022244	protein ETHYLENE INSENSITIVE 3 [Medicago truncatula]	2.60219	7.59499	15.454	1.60563	47.7303	64.4193	-2.14883	down
ko04075	Plant hormone signal transduction	MS.gene028367	protein LIGHT-DEPENDENT SHORT HYPOCOTYLS 4 [Medicago truncatula]	0.073622	0.481789	1.02772	2.05206	1.15013	8.58155	-2.89594	down
ko04075	Plant hormone signal transduction	MS.gene21514	protein TIFY 10a isoform X3 [Medicago truncatula]	8.62767	0.716933	1.73949	0.0001	0.494138	0.0001	4.48685	up
ko04075	Plant hormone signal transduction	MS.gene030208	protein TIFY 3 [Medicago truncatula]	90.1441	21.9828	31.6976	5.45467	15.6987	4.30063	2.49835	up
ko04075	Plant hormone signal transduction	MS.gene26736	protein TIFY 3 [Medicago truncatula]	3.74449	3.71227	28.6704	3.56066	0.669637	0.394597	2.96559	up
ko04075	Plant hormone signal transduction	MS.gene68409	protein TIFY 3 [Medicago truncatula]	31.0738	19.09	8.26485	0.0001	0.0001	3.38197	4.11065	up
ko04075	Plant hormone signal transduction	MS.gene25203	protein TIFY 6B [Medicago truncatula]	25.9682	41.0901	34.7036	13.7275	7.77305	11.0588	1.64406	up
ko04075	Plant hormone signal transduction	MS.gene020891	putative histidine kinase response regulator and transcription factor RR-A-type family [Medicago truncatula]	0.81963	0.817077	1.69186	0.021947	0.054844	0.189025	3.6464	up
ko04075	Plant hormone signal transduction	MS.gene81223	putative histidine kinase response regulator and transcription factor RR-A-type family [Medicago truncatula]	1.59748	0.336573	0.642948	0.0001	0.0001	0.083759	4.93987	up
ko04075	Plant hormone signal transduction	MS.gene57854	putative protein-serine/threonine phosphatase [Medicago truncatula]	92.3652	93.6118	108.463	29.3209	36.222	49.6016	1.35453	up
ko04075	Plant hormone signal transduction	MS.gene97394	putative response regulator and transcription factor RR-A-type family [Medicago truncatula]	17.0961	10.4404	1.74591	2.13482	0.099076	1.36121	3.02593	up
ko04075	Plant hormone signal transduction	MS.gene045838	putative transcription factor bHLH family [Medicago truncatula]	10.0874	0.280274	1.55934	0.0001	0.368953	0.0001	5.01387	up
ko04075	Plant hormone signal transduction	MS.gene025119	putative transcription factor bHLH041 isoform X1 [Medicago truncatula]	0.035034	0.0001	0.0001	0.975176	0.560984	0.190851	-5.61517	down
ko04075	Plant hormone signal transduction	MS.gene001107	receptor-like protein 14 isoform X1 [Medicago truncatula]	1.69274	0.825744	0.807733	2.42573	9.88608	2.79759	-2.18349	down
ko04075	Plant hormone signal transduction	MS.gene74598	regulatory protein NPR3 isoform X1 [Medicago truncatula]	7.77696	12.5336	4.96176	18.1621	20.1143	33.0842	-1.49757	down
ko04075	Plant hormone signal transduction	MS.gene057791	SAUR-like auxin-responsive family protein [Medicago truncatula]	8.89721	5.81029	29.0298	1.73833	0.731889	4.67986	2.61283	up
ko04075	Plant hormone signal transduction	MS.gene062978	SAUR-like auxin-responsive family protein [Medicago truncatula]	24.8997	16.6273	63.9313	2.12356	2.87667	9.03635	2.90941	up
ko04075	Plant hormone signal transduction	MS.gene074583	SAUR-like auxin-responsive family protein [Medicago truncatula]	0.243147	0.0001	0.0001	4.41835	21.6655	16.5028	-7.45124	down
ko04075	Plant hormone signal transduction	MS.gene25076	SAUR-like auxin-responsive family protein [Medicago truncatula]	0.714889	0.190578	0.687087	3.55298	13.4892	9.18569	-4.04169	down
ko04075	Plant hormone signal transduction	MS.gene50653	SAUR-like auxin-responsive family protein [Medicago truncatula]	1.63904	11.7254	31.4132	1.83442	1.8997	3.31388	2.66749	up
ko04075	Plant hormone signal transduction	MS.gene021137	scarecrow-like protein 14 [Medicago truncatula]	0.727016	1.00981	0.022754	2.13659	5.25275	3.13062	-2.57983	down
ko04075	Plant hormone signal transduction	MS.gene021138	scarecrow-like protein 14 [Medicago truncatula]	13.3987	16.537	5.69804	36.7024	37.8775	34.1504	-1.60944	down
ko04075	Plant hormone signal transduction	MS.gene052089	scarecrow-like protein 30 [Medicago truncatula]	0.238882	0.084066	0.0001	2.81647	6.82432	4.1799	-5.41894	down
ko04075	Plant hormone signal transduction	MS.gene052090	scarecrow-like protein 30 [Medicago truncatula]	0.212483	0.095728	0.0001	2.09749	2.99051	2.5912	-4.6385	down
ko04075	Plant hormone signal transduction	MS.gene052091	scarecrow-like protein 30 [Medicago truncatula]	5.71078	5.94655	3.41458	29.1218	30.1588	17.7503	-2.35358	down
ko04075	Plant hormone signal transduction	MS.gene31128	scarecrow-like protein 30 [Medicago truncatula]	0.526642	0.063526	0.014625	2.14658	5.63092	3.86811	-4.2672	down
ko04075	Plant hormone signal transduction	MS.gene31130	scarecrow-like protein 30 [Medicago truncatula]	3.90344	4.26409	2.65408	21.3662	20.3857	12.5115	-2.32606	down
ko04075	Plant hormone signal transduction	MS.gene45521	scarecrow-like protein 30 [Medicago truncatula]	16.8106	3.6187	2.25002	17.4451	37.3978	23.9699	-1.79705	down
ko04075	Plant hormone signal transduction	MS.gene45523	scarecrow-like protein 30 [Medicago truncatula]	0.742294	0.052352	0.014603	2.04928	6.01222	5.69296	-4.08717	down
ko04075	Plant hormone signal transduction	MS.gene78417	scarecrow-like protein 30 [Medicago truncatula]	3.07464	1.59379	0.254106	3.41034	16.346	26.5485	-3.23369	down
ko04075	Plant hormone signal transduction	MS.gene78418	scarecrow-like protein 30 [Medicago truncatula]	0.622445	1.17301	0.158081	2.37638	2.53135	5.25275	-2.37881	down
ko04075	Plant hormone signal transduction	MS.gene78419	scarecrow-like protein 30 [Medicago truncatula]	18.3782	16.02	15.4086	37.4547	39.3623	50.5031	-1.35405	down
ko04075	Plant hormone signal transduction	MS.gene055278	scarecrow-like protein 9 [Medicago truncatula]	6.98614	7.03175	7.78686	2.33859	2.34547	2.08205	1.68825	up
ko04075	Plant hormone signal transduction	MS.gene46178	scarecrow-like protein 9 [Medicago truncatula]	3.02173	7.61227	7.01156	1.39012	1.66596	1.93346	1.82233	up
ko04075	Plant hormone signal transduction	MS.gene020898	scarecrow-like transcription factor PAT1 [Medicago truncatula]	5.11102	4.14094	4.90762	0.533303	1.90985	0.496411	2.2681	up
ko04075	Plant hormone signal transduction	MS.gene069204	serine/threonine-protein kinase BSK3 [Medicago truncatula]	4.39137	0.500732	1.64428	0.0001	0.0001	0.0001	14.4112	up
ko04075	Plant hormone signal transduction	MS.gene072046	serine/threonine-protein kinase SRK2A [Medicago truncatula]	0.285464	0.996685	0.229861	12.9923	5.04526	0.613372	-3.62471	down
ko04075	Plant hormone signal transduction	MS.gene047674	serine/threonine-protein kinase SRK2I [Medicago truncatula]	4.82648	15.2622	2.69603	20.3284	30.608	30.2563	-1.83329	down
ko04075	Plant hormone signal transduction	MS.gene007908	squamosa promoter-binding protein 1 [Medicago truncatula]	8.62788	3.00775	28.5732	0.396421	0.127809	0.485494	5.31548	up
ko04075	Plant hormone signal transduction	MS.gene032267	squamosa promoter-binding protein 1 [Medicago truncatula]	21.1493	9.13159	58.4111	0.757585	2.38851	1.02653	4.40978	up
ko04075	Plant hormone signal transduction	MS.gene047335	squamosa promoter-binding protein 1 [Medicago truncatula]	4.51435	0.209567	18.3333	0.0001	0.433351	0.0001	5.73287	up
ko04075	Plant hormone signal transduction	MS.gene34240	squamosa promoter-binding protein 1 [Medicago truncatula]	27.0536	10.3005	78.6822	1.46136	1.62406	1.79762	4.57065	up
ko04075	Plant hormone signal transduction	MS.gene36036	squamosa promoter-binding protein 1 [Medicago truncatula]	23.2816	9.10697	52.7628	0.720863	2.15957	0.989102	4.4598	up
ko04075	Plant hormone signal transduction	MS.gene50451	transcription factor bHLH130 [Medicago truncatula]	0.212486	0.041193	0.277758	5.77193	4.18375	9.60859	-5.20218	down
ko04075	Plant hormone signal transduction	MS.gene059664	transcription factor bHLH18 [Medicago truncatula]	8.7546	0.580413	4.05832	0.0001	0.0001	0.0001	15.4462	up
ko04075	Plant hormone signal transduction	MS.gene09647	transcription factor bHLH18 [Medicago truncatula]	18.1477	2.65715	6.7885	0.041308	0.437193	0.328058	5.0964	up
ko04075	Plant hormone signal transduction	MS.gene21460	transcription factor bHLH18 [Medicago truncatula]	11.1586	1.47939	3.42837	0.0001	0.025406	0.0001	9.29335	up
ko04075	Plant hormone signal transduction	MS.gene60590	transcription factor HHO2 [Medicago truncatula]	7.08888	6.53082	1.94519	13.3724	17.3803	24.6968	-1.83288	down
ko04075	Plant hormone signal transduction	MS.gene65988	transcription factor MYC2 [Medicago truncatula]	12.5777	1.90064	3.65621	1.27025	1.21432	0.767958	2.47911	up
ko04075	Plant hormone signal transduction	MS.gene20962	transcription factor PIF3 [Medicago truncatula]	4.88748	5.34663	4.63156	15.5071	9.95079	14.586	-1.4296	down
ko04075	Plant hormone signal transduction	MS.gene21084	transcription factor PIF3 [Medicago truncatula]	3.43322	1.46274	3.33948	16.3011	12.6433	12.6072	-2.33499	down
ko04075	Plant hormone signal transduction	MS.gene22936	transcription factor PIF3 [Medicago truncatula]	4.94985	6.97048	6.76692	19.2962	23.0492	14.9621	-1.61667	down
ko04075	Plant hormone signal transduction	MS.gene38759	transcription factor TGA2.3 isoform X1 [Medicago truncatula]	24.2682	27.2417	12.2354	48.6561	72.3805	71.1293	-1.59196	down
ko04075	Plant hormone signal transduction	MS.gene29115	transcription factor TGA7, putative [Medicago truncatula]	8.50137	10.8094	12.6624	0.0001	0.0001	0.301604	6.72711	up
ko04075	Plant hormone signal transduction	MS.gene90556	two-component response regulator ARR12 [Medicago truncatula]	0.761738	1.642	0.0001	5.55948	9.22254	4.99396	-3.04034	down
ko04075	Plant hormone signal transduction	MS.gene45158	two-component response regulator ARR5 [Medicago truncatula]	1.03932	0.484256	0.210466	4.2091	3.72967	8.59174	-3.25292	down
ko04075	Plant hormone signal transduction	MS.gene061812	unknown [Medicago truncatula]	0.0001	0.0001	0.0001	0.653861	1.02421	1.31856	-13.2861	down

## Sheet: SM vs CK
pathway_id	pathway_name	Gene_ID	Gene_name	FPKM.SM1	FPKM.SM2	FPKM.SM3	FPKM.CK1	FPKM.CK2	FPKM.CK3	log2(fc)	regulation
ko04075	Plant hormone signal transduction	MS.gene008006	abscisic acid receptor PYL4 [Medicago truncatula]	0.0001	0.101784	0.0001	5.05457	2.21846	4.62583	-6.86634	down
ko04075	Plant hormone signal transduction	MS.gene031922	abscisic acid receptor PYL4 [Medicago truncatula]	0.0001	0.0001	0.0001	1.92319	0.825329	1.72359	-13.8637	down
ko04075	Plant hormone signal transduction	MS.gene052795	abscisic acid receptor PYL4 [Medicago truncatula]	0.125918	0.035188	0.325097	9.15631	2.54774	8.39863	-5.36968	down
ko04075	Plant hormone signal transduction	MS.gene069000	abscisic acid receptor PYL4 [Medicago truncatula]	0.0001	0.128926	0.16507	2.61983	1.26735	2.49019	-4.4386	down
ko04075	Plant hormone signal transduction	MS.gene071035	abscisic acid receptor PYL4 [Medicago truncatula]	0.0001	0.027816	0.052837	9.645	3.5169	9.68253	-8.14411	down
ko04075	Plant hormone signal transduction	MS.gene33451	abscisic acid receptor PYL4 [Medicago truncatula]	0.895069	0.549057	0.2755	17.6027	42.7682	42.2801	-5.89951	down
ko04075	Plant hormone signal transduction	MS.gene33704	abscisic acid receptor PYL4 [Medicago truncatula]	1.23134	0.035439	0.269421	12.8176	20.3393	17.9006	-5.05468	down
ko04075	Plant hormone signal transduction	MS.gene51080	abscisic acid receptor PYL4 [Medicago truncatula]	0.091552	0.007695	0.001701	4.35977	4.60734	4.63063	-7.07361	down
ko04075	Plant hormone signal transduction	MS.gene67442	abscisic acid receptor PYL4 [Medicago truncatula]	0.081004	0.0001	0.0001	2.53565	1.59408	6.17812	-6.98798	down
ko04075	Plant hormone signal transduction	MS.gene76095	abscisic acid receptor PYL4 [Medicago truncatula]	0.0001	0.007695	0.0001	14.4207	3.50579	3.98235	-11.4383	down
ko04075	Plant hormone signal transduction	MS.gene93372	abscisic acid receptor PYL4 [Medicago truncatula]	0.55228	0.141883	0.0001	3.4139	2.27547	13.61	-4.79693	down
ko04075	Plant hormone signal transduction	MS.gene95677	abscisic acid receptor PYL4 [Medicago truncatula]	0.481738	0.520562	0.312527	9.95658	8.43662	13.7505	-4.61159	down
ko04075	Plant hormone signal transduction	MS.gene99506	abscisic acid receptor PYL4 [Medicago truncatula]	1.03143	2.43945	2.35688	25.4593	24.1027	40.3433	-3.94739	down
ko04075	Plant hormone signal transduction	MS.gene59569	abscisic acid receptor PYL9 [Medicago truncatula]	90.8765	68.9211	61.9964	44.463	10.8583	20.8438	1.54202	up
ko04075	Plant hormone signal transduction	MS.gene79764	abscisic acid receptor PYL9 [Medicago truncatula]	9.48327	41.1617	46.3189	13.4897	0.887812	0.339775	2.71994	up
ko04075	Plant hormone signal transduction	MS.gene86009	abscisic acid receptor PYL9 [Medicago truncatula]	52.9307	44.3003	34.9542	86.978	122.984	127.381	-1.35166	down
ko04075	Plant hormone signal transduction	MS.gene036289	abscisic acid receptor PYR1 [Medicago truncatula]	0.141387	0.697944	0.246919	5.91177	2.0819	4.80544	-3.55861	down
ko04075	Plant hormone signal transduction	MS.gene036290	abscisic acid receptor PYR1 [Medicago truncatula]	0.438205	0.076391	0.104794	1.62942	1.31543	4.57264	-3.60133	down
ko04075	Plant hormone signal transduction	MS.gene069194	abscisic acid receptor PYR1 [Medicago truncatula]	1.10958	0.32124	1.40096	13.565	5.60048	12.12	-3.46571	down
ko04075	Plant hormone signal transduction	MS.gene031081	auxin response factor 2B [Medicago truncatula]	0.0001	0.0001	0.308311	3.40908	2.26751	2.09985	-4.65572	down
ko04075	Plant hormone signal transduction	MS.gene01487	auxin response factor 3 [Medicago truncatula]	0.0001	10.3744	6.09372	0.423994	0.0001	0.0001	5.27882	up
ko04075	Plant hormone signal transduction	MS.gene003628	auxin-induced protein 10A5 [Medicago truncatula]	1.04025	0.0001	0.065759	3.20292	4.15527	7.32142	-3.73025	down
ko04075	Plant hormone signal transduction	MS.gene23369	auxin-induced protein 10A5 [Medicago truncatula]	0.886864	0.0001	0.387698	8.96252	4.87949	7.6094	-4.07289	down
ko04075	Plant hormone signal transduction	MS.gene39913	auxin-induced protein 22D [Medicago truncatula]	9.23967	73.8554	33.3705	127.011	104.835	229.704	-1.98658	down
ko04075	Plant hormone signal transduction	MS.gene50574	auxin-induced protein 22D [Medicago truncatula]	55.4874	57.8666	52.51	136.765	182.972	198.301	-1.64306	down
ko04075	Plant hormone signal transduction	MS.gene036157	auxin-induced protein AUX28 [Medicago truncatula]	1.38088	0.789015	0.125711	26.9129	0.0001	19.9662	-4.352	down
ko04075	Plant hormone signal transduction	MS.gene85573	auxin-responsive protein IAA14 [Medicago truncatula]	35.4917	35.2024	22.1904	89.923	64.4578	83.2994	-1.35551	down
ko04075	Plant hormone signal transduction	MS.gene069852	auxin-responsive protein IAA27 [Medicago truncatula]	0.0001	0.0001	0.245212	8.3722	5.00184	5.40643	-6.25788	down
ko04075	Plant hormone signal transduction	MS.gene76518	auxin-responsive protein IAA27 [Medicago truncatula]	0.0001	0.0001	0.927289	7.65368	8.52418	7.42458	-4.66946	down
ko04075	Plant hormone signal transduction	MS.gene85133	auxin-responsive protein IAA27 [Medicago truncatula]	0.0001	0.0001	1.0211	8.12048	9.99894	11.7785	-4.87157	down
ko04075	Plant hormone signal transduction	MS.gene38667	auxin-responsive protein IAA8 [Medicago truncatula]	0.0001	0.0001	0.0001	0.0001	6.8654	8.19091	-15.6151	down
ko04075	Plant hormone signal transduction	MS.gene074013	auxin-responsive protein SAUR72 [Medicago truncatula]	13.1654	0.302549	7.76716	0.72341	1.26804	1.00794	2.82371	up
ko04075	Plant hormone signal transduction	MS.gene070726	brassinazole-resistant 1 protein [Medicago truncatula]	0.0001	0.0001	0.062559	0.670424	1.56536	1.14978	-5.75343	down
ko04075	Plant hormone signal transduction	MS.gene20414	carboxylesterase 1 [Medicago truncatula]	0.617712	1.17325	0.578968	7.66574	3.75973	9.04657	-3.11074	down
ko04075	Plant hormone signal transduction	MS.gene006156	cupredoxin superfamily protein, putative [Medicago truncatula]	7.69736	5.67558	9.12415	1.54806	1.54442	2.84965	1.92069	up
ko04075	Plant hormone signal transduction	MS.gene28577	disease resistance protein (CC-NBS-LRR class) family protein [Medicago truncatula]	1.94266	2.40559	2.16528	4.16671	9.49086	8.86173	-1.78965	down
ko04075	Plant hormone signal transduction	MS.gene015986	EIN3-binding F-box protein 1 [Medicago truncatula]	8.77164	15.7025	8.6421	49.2777	63.8687	53.624	-2.33225	down
ko04075	Plant hormone signal transduction	MS.gene036772	EIN3-binding F-box protein 1 [Medicago truncatula]	0.351609	0.987203	0.108503	0.554947	4.11783	5.22551	-2.7738	down
ko04075	Plant hormone signal transduction	MS.gene036773	EIN3-binding F-box protein 1 [Medicago truncatula]	0.241652	0.0001	0.009234	1.21248	0.451287	1.7991	-3.78629	down
ko04075	Plant hormone signal transduction	MS.gene036775	EIN3-binding F-box protein 1 [Medicago truncatula]	0.0001	2.31259	0.082811	1.58304	14.4204	18.9288	-3.86616	down
ko04075	Plant hormone signal transduction	MS.gene33202	EIN3-binding F-box protein 1 [Medicago truncatula]	16.5258	13.5034	8.13975	41.0957	58.9399	48.4462	-1.95982	down
ko04075	Plant hormone signal transduction	MS.gene61697	EIN3-binding F-box protein 1 [Medicago truncatula]	10.1326	16.4269	7.61372	17.6138	76.3578	62.9427	-2.19904	down
ko04075	Plant hormone signal transduction	MS.gene62405	EIN3-binding F-box protein 1 [Medicago truncatula]	0.387657	0.844519	0.13294	0.50532	3.54802	4.27781	-2.60949	down
ko04075	Plant hormone signal transduction	MS.gene004757	ethylene receptor 2 [Medicago truncatula]	1.37543	1.5739	0.930365	11.9902	28.6516	28.1859	-4.14897	down
ko04075	Plant hormone signal transduction	MS.gene32142	ethylene receptor 2 [Medicago truncatula]	1.70103	4.07375	1.65063	20.5727	32.1311	28.4444	-3.45002	down
ko04075	Plant hormone signal transduction	MS.gene51452	ethylene receptor 2 [Medicago truncatula]	1.54795	1.86864	0.988001	12.8666	31.7447	32.3637	-4.12731	down
ko04075	Plant hormone signal transduction	MS.gene63969	ethylene receptor 2 [Medicago truncatula]	0.086749	1.19607	0.814692	11.1095	25.0772	26.6754	-4.90544	down
ko04075	Plant hormone signal transduction	MS.gene018713	ethylene response factor 5 [Medicago sativa]	0.367747	0.271114	0.359376	0.230573	6.06567	8.51513	-3.89118	down
ko04075	Plant hormone signal transduction	MS.gene23492	ethylene response factor 5 [Medicago sativa]	0.0001	0.872627	0.52829	0.708516	4.04718	7.94869	-3.18078	down
ko04075	Plant hormone signal transduction	MS.gene97009	ethylene response factor 5 [Medicago sativa]	0.361116	1.04075	0.239212	0.355108	4.58216	7.71208	-2.94635	down
ko04075	Plant hormone signal transduction	MS.gene07019	ethylene response sensor 1 [Medicago truncatula]	0.0001	0.0001	0.0001	0.0001	19.282	27.3905	-17.2473	down
ko04075	Plant hormone signal transduction	MS.gene004776	ethylene-responsive transcription factor 1B [Medicago truncatula]	0.080004	0.794214	0.353213	8.63792	20.5986	30.5726	-5.60665	down
ko04075	Plant hormone signal transduction	MS.gene036090	ethylene-responsive transcription factor 1B [Medicago truncatula]	0.0001	0.117352	0.0001	1.25907	5.56463	3.89308	-6.51043	down
ko04075	Plant hormone signal transduction	MS.gene053409	ethylene-responsive transcription factor 1B [Medicago truncatula]	0.455988	0.30885	0.583459	12.0449	7.05468	2.79879	-4.02161	down
ko04075	Plant hormone signal transduction	MS.gene062865	ethylene-responsive transcription factor 1B [Medicago truncatula]	1.64377	0.27458	0.581854	10.7159	2.18749	3.72786	-2.73378	down
ko04075	Plant hormone signal transduction	MS.gene50632	ethylene-responsive transcription factor 1B [Medicago truncatula]	0.095734	0.16618	0.0001	1.41	9.44671	6.51358	-6.05083	down
ko04075	Plant hormone signal transduction	MS.gene53025	ethylene-responsive transcription factor 1B [Medicago truncatula]	4.02384	10.6665	5.92394	18.8844	25.1412	28.8143	-1.82109	down
ko04075	Plant hormone signal transduction	MS.gene79275	ethylene-responsive transcription factor 1B [Medicago truncatula]	0.0001	0.158216	0.050155	2.17021	2.52106	2.37707	-5.08345	down
ko04075	Plant hormone signal transduction	MS.gene82327	ethylene-responsive transcription factor 1B [Medicago truncatula]	3.94651	9.97912	5.71438	18.0287	23.2766	28.0566	-1.82035	down
ko04075	Plant hormone signal transduction	MS.gene012927	F-box protein GID2 isoform X2 [Cicer arietinum]	57.2383	127.031	52.4919	138.92	261.088	205.378	-1.35442	down
ko04075	Plant hormone signal transduction	MS.gene067456	helix loop helix DNA-binding domain protein [Medicago truncatula]	0.708314	0.707604	0.0001	2.97103	5.7825	9.89099	-3.71884	down
ko04075	Plant hormone signal transduction	MS.gene86982	helix loop helix DNA-binding domain protein [Medicago truncatula]	1.02322	5.51205	2.39871	0.199828	0.0001	0.0001	5.48103	up
ko04075	Plant hormone signal transduction	MS.gene09877	Helix-loop-helix DNA-binding [Medicago truncatula]	9.72894	7.72742	19.258	1.51313	1.37638	1.30864	3.12852	up
ko04075	Plant hormone signal transduction	MS.gene058555	histidine kinase 4 [Medicago truncatula]	4.42827	3.19458	2.56261	0.061835	0.341103	0.267941	3.92431	up
ko04075	Plant hormone signal transduction	MS.gene95862	histidine kinase 4 [Medicago truncatula]	4.18511	4.00567	5.5016	0.0001	0.651154	0.646693	3.39907	up
ko04075	Plant hormone signal transduction	MS.gene072434	histidine-containing phosphotransfer protein 1 [Medicago truncatula]	0.441108	5.52223	3.44151	53.7718	12.4956	12.0688	-3.0582	down
ko04075	Plant hormone signal transduction	MS.gene29301	histidine-containing phosphotransfer protein 1 [Medicago truncatula]	0.175619	0.161046	0.987274	5.79913	1.91649	5.89656	-3.36199	down
ko04075	Plant hormone signal transduction	MS.gene78325	histidine-containing phosphotransfer protein 1 [Medicago truncatula]	0.0001	0.0001	0.856114	15.3204	4.76926	5.79882	-4.91803	down
ko04075	Plant hormone signal transduction	MS.gene043044	hybrid sensory histidine kinase [Medicago truncatula]	5.50627	11.8009	4.53473	14.1989	16.6632	25.7748	-1.37464	down
ko04075	Plant hormone signal transduction	MS.gene70111	hypothetical protein MtrunA17_Chr4g0002891 [Medicago truncatula]	0.208153	0.799657	0.372114	0.57863	3.97348	4.47084	-2.70901	down
ko04075	Plant hormone signal transduction	MS.gene31808	hypothetical protein TSUD_14780 [Trifolium subterraneum]	2.81425	10.2457	10.0606	0.847162	0.84795	1.53812	2.83813	up
ko04075	Plant hormone signal transduction	MS.gene98149	MEK map kinase kinsae [Medicago sativa subsp. x varia]	24.7452	16.0161	12.558	81.3544	42.3265	22.9577	-1.45953	down
ko04075	Plant hormone signal transduction	MS.gene00249	pathogenesis-related protein 1 [Medicago truncatula]	0.0001	0.126541	0.0001	5.14386	3.90496	15.3228	-7.58718	down
ko04075	Plant hormone signal transduction	MS.gene038936	pathogenesis-related protein 1 [Medicago truncatula]	0.0001	0.0001	0.0001	11.5492	18.9208	108.052	-18.8167	down
ko04075	Plant hormone signal transduction	MS.gene071870	pathogenesis-related protein 1 [Medicago truncatula]	11.7094	4.12518	2.77839	25.9903	23.81	107.87	-3.08253	down
ko04075	Plant hormone signal transduction	MS.gene97915	probable carboxylesterase 120 [Medicago truncatula]	0.319563	2.37377	5.60229	10.1196	10.0701	13.8967	-2.03878	down
ko04075	Plant hormone signal transduction	MS.gene007061	probable carboxylesterase 15 [Medicago truncatula]	1.93012	1.36795	2.78625	7.9231	9.2602	11.6449	-2.24431	down
ko04075	Plant hormone signal transduction	MS.gene008149	probable protein phosphatase 2C 24 [Medicago truncatula]	27.0672	36.3621	20.7376	4.21572	4.99368	7.98846	2.29102	up
ko04075	Plant hormone signal transduction	MS.gene63297	probable protein phosphatase 2C 24 [Medicago truncatula]	22.3587	12.5761	25.8996	1.56155	3.72363	7.59932	2.23925	up
ko04075	Plant hormone signal transduction	MS.gene63494	probable protein phosphatase 2C 24 [Medicago truncatula]	55.0181	76.3416	70.7417	8.15873	15.6601	22.3056	2.13148	up
ko04075	Plant hormone signal transduction	MS.gene046807	probable protein phosphatase 2C 51 [Medicago truncatula]	57.0161	59.1019	32.7649	1.977	3.00172	11.7845	3.15081	up
ko04075	Plant hormone signal transduction	MS.gene054115	probable protein phosphatase 2C 51 [Medicago truncatula]	30.5579	11.6081	13.5671	0.937055	0.278798	2.48538	3.91246	up
ko04075	Plant hormone signal transduction	MS.gene31801	probable protein phosphatase 2C 51 [Medicago truncatula]	72.0965	42.7695	30.7052	1.07876	2.14579	7.76145	3.72799	up
ko04075	Plant hormone signal transduction	MS.gene32362	probable protein phosphatase 2C 51 [Medicago truncatula]	20.1299	23.8478	11.015	0.746088	0.137785	4.2338	3.42568	up
ko04075	Plant hormone signal transduction	MS.gene006628	probable transcription factor GLK1 isoform X1 [Medicago truncatula]	0.824319	1.90912	3.65783	0.046918	0.241986	0.034033	4.30678	up
ko04075	Plant hormone signal transduction	MS.gene031680	probable transcription factor GLK1 isoform X1 [Medicago truncatula]	0.463112	1.91495	2.25221	0.21786	0.046414	0.162432	3.43978	up
ko04075	Plant hormone signal transduction	MS.gene012293	probable xyloglucan endotransglucosylase/hydrolase protein 23 [Medicago truncatula]	2.76542	12.754	43.2288	320.223	307.247	245.789	-3.89379	down
ko04075	Plant hormone signal transduction	MS.gene035696	probable xyloglucan endotransglucosylase/hydrolase protein 23 [Medicago truncatula]	6.10973	7.87301	12.3972	39.146	30.9007	72.0313	-2.42917	down
ko04075	Plant hormone signal transduction	MS.gene048444	probable xyloglucan endotransglucosylase/hydrolase protein 23 [Medicago truncatula]	29.9755	4.91472	35.6759	64.5823	349.389	236.142	-3.20364	down
ko04075	Plant hormone signal transduction	MS.gene051878	probable xyloglucan endotransglucosylase/hydrolase protein 23 [Medicago truncatula]	1.35939	15.122	49.2293	432.399	354.947	273.979	-4.01359	down
ko04075	Plant hormone signal transduction	MS.gene057903	probable xyloglucan endotransglucosylase/hydrolase protein 23 [Medicago truncatula]	26.3573	5.05312	16.0218	71.613	219.806	151.768	-3.22398	down
ko04075	Plant hormone signal transduction	MS.gene57626	probable xyloglucan endotransglucosylase/hydrolase protein 23 [Medicago truncatula]	3.1119	12.0779	48.7068	331.528	296.441	246.309	-3.77428	down
ko04075	Plant hormone signal transduction	MS.gene88660	probable xyloglucan endotransglucosylase/hydrolase protein 23 [Medicago truncatula]	4.5085	7.10158	15.6878	23.5579	24.1399	41.3884	-1.70641	down
ko04075	Plant hormone signal transduction	MS.gene95223	probable xyloglucan endotransglucosylase/hydrolase protein 23 [Medicago truncatula]	11.6859	2.33822	5.09174	36.7876	72.4218	64.0922	-3.18044	down
ko04075	Plant hormone signal transduction	MS.gene54154	protein LIGHT-DEPENDENT SHORT HYPOCOTYLS 5 [Medicago truncatula]	3.90483	1.37993	1.13298	5.52768	20.7011	16.4849	-2.73456	down
ko04075	Plant hormone signal transduction	MS.gene048842	protein TRANSPORT INHIBITOR RESPONSE 1 [Medicago truncatula]	18.1492	9.54244	6.5174	3.36216	2.5278	3.57719	1.85338	up
ko04075	Plant hormone signal transduction	MS.gene020891	putative histidine kinase response regulator and transcription factor RR-A-type family [Medicago truncatula]	0.81707	1.32793	0.545691	0.021947	0.054844	0.189025	3.33948	up
ko04075	Plant hormone signal transduction	MS.gene73281	putative leucine-rich repeat-containing, plant-type, leucine-rich repeat domain, L [Medicago truncatula]	0.021432	0.054465	0.034341	0.337171	0.075936	0.659245	-3.28209	down
ko04075	Plant hormone signal transduction	MS.gene44951	putative P-loop containing nucleoside triphosphate hydrolase, leucine-rich repeat domain, L [Medicago truncatula]	5.57357	2.02779	2.84492	3.92571	63.3298	48.0956	-3.46497	down
ko04075	Plant hormone signal transduction	MS.gene57854	putative protein-serine/threonine phosphatase [Medicago truncatula]	69.2255	132.462	120.95	29.3209	36.222	49.6016	1.48647	up
ko04075	Plant hormone signal transduction	MS.gene039664	putative response regulator and transcription factor RR-A-type family [Medicago truncatula]	12.3646	5.13055	5.35636	1.80168	0.0001	0.782775	3.1443	up
ko04075	Plant hormone signal transduction	MS.gene003386	putative small auxin-up RNA [Medicago truncatula]	0.542976	0.0001	0.034522	2.69267	1.65522	4.77876	-3.98195	down
ko04075	Plant hormone signal transduction	MS.gene052293	putative small auxin-up RNA [Medicago truncatula]	0.527978	0.0001	0.034522	2.54605	1.52818	4.57423	-3.94226	down
ko04075	Plant hormone signal transduction	MS.gene28935	putative small auxin-up RNA [Medicago truncatula]	1.53189	0.0001	0.034522	5.25016	5.30061	13.8525	-3.96145	down
ko04075	Plant hormone signal transduction	MS.gene025119	putative transcription factor bHLH041 isoform X1 [Medicago truncatula]	0.0001	0.0001	0.0001	0.975176	0.560984	0.190851	-12.491	down
ko04075	Plant hormone signal transduction	MS.gene018758	putative transcription factor interactor and regulator AUX-IAA family [Medicago truncatula]	7.22799	7.4835	8.16535	8.775	26.7201	54.8284	-1.98121	down
ko04075	Plant hormone signal transduction	MS.gene46308	putative transcription factor interactor and regulator AUX-IAA family [Medicago truncatula]	0.0001	2.68837	0.963675	3.83452	7.05968	16.7603	-2.9207	down
ko04075	Plant hormone signal transduction	MS.gene001107	receptor-like protein 14 isoform X1 [Medicago truncatula]	0.264303	0.552619	1.93296	2.42573	9.88608	2.79759	-2.45801	down
ko04075	Plant hormone signal transduction	MS.gene74598	regulatory protein NPR3 isoform X1 [Medicago truncatula]	9.03646	7.7651	9.50434	18.1621	20.1143	33.0842	-1.43974	down
ko04075	Plant hormone signal transduction	MS.gene003584	SAUR-like auxin-responsive family protein [Medicago truncatula]	0.307171	0.0001	0.184801	0.938324	6.53641	3.06909	-4.42139	down
ko04075	Plant hormone signal transduction	MS.gene062941	SAUR-like auxin-responsive family protein [Medicago truncatula]	3.21785	3.457	1.55993	6.78616	12.4128	20.5968	-2.27281	down
ko04075	Plant hormone signal transduction	MS.gene074583	SAUR-like auxin-responsive family protein [Medicago truncatula]	0.0001	0.0001	0.484096	4.41835	21.6655	16.5028	-6.45837	down
ko04075	Plant hormone signal transduction	MS.gene25076	SAUR-like auxin-responsive family protein [Medicago truncatula]	0.510484	0.63856	1.25171	3.55298	13.4892	9.18569	-3.44954	down
ko04075	Plant hormone signal transduction	MS.gene052089	scarecrow-like protein 30 [Medicago truncatula]	0.270951	0.152371	0.402985	2.81647	6.82432	4.1799	-4.06401	down
ko04075	Plant hormone signal transduction	MS.gene052090	scarecrow-like protein 30 [Medicago truncatula]	0.014375	0.103145	0.099024	2.09749	2.99051	2.5912	-5.14822	down
ko04075	Plant hormone signal transduction	MS.gene052091	scarecrow-like protein 30 [Medicago truncatula]	4.68534	3.73781	9.9858	29.1218	30.1588	17.7503	-2.06503	down
ko04075	Plant hormone signal transduction	MS.gene31130	scarecrow-like protein 30 [Medicago truncatula]	3.69445	3.28856	0.849726	21.3662	20.3857	12.5115	-2.79239	down
ko04075	Plant hormone signal transduction	MS.gene45521	scarecrow-like protein 30 [Medicago truncatula]	13.2485	3.85086	12.2249	17.4451	37.3978	23.9699	-1.42633	down
ko04075	Plant hormone signal transduction	MS.gene45522	scarecrow-like protein 30 [Medicago truncatula]	0.260477	0.335353	0.155029	1.48401	2.51799	3.49258	-3.31923	down
ko04075	Plant hormone signal transduction	MS.gene45523	scarecrow-like protein 30 [Medicago truncatula]	0.620862	0.251803	0.877659	2.04928	6.01222	5.69296	-2.97421	down
ko04075	Plant hormone signal transduction	MS.gene78418	scarecrow-like protein 30 [Medicago truncatula]	0.518739	0.248075	0.117805	2.37638	2.53135	5.25275	-3.52177	down
ko04075	Plant hormone signal transduction	MS.gene055278	scarecrow-like protein 9 [Medicago truncatula]	15.6744	11.1314	13.4301	2.33859	2.34547	2.08205	2.57209	up
ko04075	Plant hormone signal transduction	MS.gene99623	scarecrow-like protein 9 [Medicago truncatula]	8.20872	6.83158	8.58437	2.22113	2.40634	2.0721	1.81815	up
ko04075	Plant hormone signal transduction	MS.gene071822	serine/threonine-protein kinase BSK3 [Medicago truncatula]	2.47089	3.85622	1.13601	0.0001	0.0001	0.566204	3.71988	up
ko04075	Plant hormone signal transduction	MS.gene068130	serine/threonine-protein kinase CTR1 isoform X2 [Medicago truncatula]	0.0001	0.0001	0.0001	8.73447	7.91325	2.52089	-15.9634	down
ko04075	Plant hormone signal transduction	MS.gene007908	squamosa promoter-binding protein 1 [Medicago truncatula]	2.64579	4.59225	0.953305	0.396421	0.127809	0.485494	3.02014	up
ko04075	Plant hormone signal transduction	MS.gene34240	squamosa promoter-binding protein 1 [Medicago truncatula]	17.0866	10.8338	3.58389	1.46136	1.62406	1.79762	2.6897	up
ko04075	Plant hormone signal transduction	MS.gene36036	squamosa promoter-binding protein 1 [Medicago truncatula]	15.5768	8.4115	2.82288	0.720863	2.15957	0.989102	2.7926	up
ko04075	Plant hormone signal transduction	MS.gene50451	transcription factor bHLH130 [Medicago truncatula]	0.1758	0.0001	0.0001	5.77193	4.18375	9.60859	-6.7965	down
ko04075	Plant hormone signal transduction	MS.gene74305	transcription factor bHLH130 [Medicago truncatula]	19.3506	46.4478	49.5107	55.785	124.138	107.044	-1.31538	down
ko04075	Plant hormone signal transduction	MS.gene92844	transcription factor bHLH130 [Medicago truncatula]	23.3924	28.8345	18.2952	43.3403	80.8494	70.6718	-1.4663	down
ko04075	Plant hormone signal transduction	MS.gene21460	transcription factor bHLH18 [Medicago truncatula]	0.841968	1.00714	0.524888	0.0001	0.025406	0.0001	6.53469	up
ko04075	Plant hormone signal transduction	MS.gene22936	transcription factor PIF3 [Medicago truncatula]	4.54517	7.58095	6.96434	19.2962	23.0492	14.9621	-1.58587	down
ko04075	Plant hormone signal transduction	MS.gene28626	transcription factor PIF3 [Medicago truncatula]	9.57546	3.078	9.39868	1.90959	1.71896	1.5684	2.08518	up
ko04075	Plant hormone signal transduction	MS.gene019150	transcription factor PIF4 isoform X1 [Medicago truncatula]	15.578	27.2447	36.9705	4.40696	9.36714	9.1557	1.79904	up
ko04075	Plant hormone signal transduction	MS.gene017751	transcription factor TGA2.3 isoform X2 [Medicago truncatula]	0.0001	0.0001	0.0001	0.0001	28.9389	3.2899	-16.713	down
ko04075	Plant hormone signal transduction	MS.gene010294	transcription factor TGA3 isoform X2 [Medicago truncatula]	2.63096	11.266	5.71964	0.207503	2.40532	1.03832	2.42566	up
ko04075	Plant hormone signal transduction	MS.gene29115	transcription factor TGA7, putative [Medicago truncatula]	8.44612	9.08128	7.53852	0.0001	0.0001	0.301604	6.37597	up
ko04075	Plant hormone signal transduction	MS.gene072837	two-component response regulator ARR12 [Medicago truncatula]	0.0001	0.0001	0.0001	1.23437	2.51514	1.31064	-14.0419	down
ko04075	Plant hormone signal transduction	MS.gene89647	unknown [Medicago truncatula]	1.61076	0.659943	1.74527	6.84896	9.11223	9.42091	-2.65999	down

## Sheet: SM vs S
pathway_id	pathway_name	Gene_ID	Gene_name	FPKM.SM1	FPKM.SM2	FPKM.SM3	FPKM.S1	FPKM.S2	FPKM.S3	log2(fc)	regulation
ko04075	Plant hormone signal transduction	MS.gene00574	auxin response factor 1 [Medicago truncatula]	15.1181	17.4133	0.0001	0.0001	0.0001	0.0001	16.7265	up
ko04075	Plant hormone signal transduction	MS.gene003626	auxin-induced protein 10A5 [Medicago truncatula]	0.050159	0.0001	0.0001	0.0001	4.37747	4.06014	-7.38846	down
ko04075	Plant hormone signal transduction	MS.gene003628	auxin-induced protein 10A5 [Medicago truncatula]	1.04025	0.0001	0.065759	4.29696	3.27681	16.4536	-4.44112	down
ko04075	Plant hormone signal transduction	MS.gene062942	auxin-induced protein 10A5 [Medicago truncatula]	0.98282	0.0001	0.824398	6.58648	2.72354	18.1565	-3.92575	down
ko04075	Plant hormone signal transduction	MS.gene23369	auxin-induced protein 10A5 [Medicago truncatula]	0.886864	0.0001	0.387698	3.39034	2.24432	12.5818	-3.83706	down
ko04075	Plant hormone signal transduction	MS.gene036157	auxin-induced protein AUX28 [Medicago truncatula]	1.38088	0.789015	0.125711	11.4824	0.812388	28.3717	-4.14689	down
ko04075	Plant hormone signal transduction	MS.gene33350	auxin-induced protein IAA6 [Medicago truncatula]	0.0001	0.0001	0.0001	0.0001	2.45627	3.31372	-14.2313	down
ko04075	Plant hormone signal transduction	MS.gene38710	bZIP transcription factor 46 [Medicago truncatula]	0.0001	0.0001	0.0001	4.30622	5.84875	0.0001	-15.0469	down
ko04075	Plant hormone signal transduction	MS.gene20414	carboxylesterase 1 [Medicago truncatula]	0.617712	1.17325	0.578968	12.6423	2.84145	1.3197	-2.82584	down
ko04075	Plant hormone signal transduction	MS.gene004757	ethylene receptor 2 [Medicago truncatula]	1.37543	1.5739	0.930365	10.2868	4.117	3.85908	-2.2349	down
ko04075	Plant hormone signal transduction	MS.gene32142	ethylene receptor 2 [Medicago truncatula]	1.70103	4.07375	1.65063	17.775	9.37176	4.14306	-2.07515	down
ko04075	Plant hormone signal transduction	MS.gene51452	ethylene receptor 2 [Medicago truncatula]	1.54795	1.86864	0.988001	13.1585	9.29553	5.06741	-2.64347	down
ko04075	Plant hormone signal transduction	MS.gene63969	ethylene receptor 2 [Medicago truncatula]	0.086749	1.19607	0.814692	10.9422	8.47265	3.66927	-3.46015	down
ko04075	Plant hormone signal transduction	MS.gene07019	ethylene response sensor 1 [Medicago truncatula]	0.0001	0.0001	0.0001	15.2811	8.27612	8.08501	-16.6865	down
ko04075	Plant hormone signal transduction	MS.gene86982	helix loop helix DNA-binding domain protein [Medicago truncatula]	1.02322	5.51205	2.39871	0.0001	0.0001	0.0001	14.8621	up
ko04075	Plant hormone signal transduction	MS.gene76544	histidine-containing phosphotransfer protein 4 [Medicago truncatula]	0.409011	2.7558	1.14295	13.3137	5.64914	12.7811	-2.88147	down
ko04075	Plant hormone signal transduction	MS.gene98149	MEK map kinase kinsae [Medicago sativa subsp. x varia]	24.7452	16.0161	12.558	5.39229	7.4304	3.37876	1.71854	up
ko04075	Plant hormone signal transduction	MS.gene28583	probable disease resistance protein At5g66900 [Medicago truncatula]	0.047267	0.408846	0.8663	0.0001	0.0001	0.047945	4.77964	up
ko04075	Plant hormone signal transduction	MS.gene050576	protein EIN4 [Medicago truncatula]	0.0001	1.06721	0.617114	0.0001	0.0001	0.0001	12.455	up
ko04075	Plant hormone signal transduction	MS.gene73281	putative leucine-rich repeat-containing, plant-type, leucine-rich repeat domain, L [Medicago truncatula]	0.021432	0.054465	0.034341	0.373827	0.169985	0.888234	-3.69938	down
ko04075	Plant hormone signal transduction	MS.gene44951	putative P-loop containing nucleoside triphosphate hydrolase, leucine-rich repeat domain, L [Medicago truncatula]	5.57357	2.02779	2.84492	30.5794	5.5054	6.1136	-2.0142	down
ko04075	Plant hormone signal transduction	MS.gene045838	putative transcription factor bHLH family [Medicago truncatula]	0.0001	0.0001	0.542082	10.0874	0.280274	1.55934	-4.45905	down
ko04075	Plant hormone signal transduction	MS.gene41151	scarecrow-like protein 33 [Medicago truncatula]	1.22888	1.07833	2.59417	10.4743	0.788478	9.01715	-2.04879	down
ko04075	Plant hormone signal transduction	MS.gene007908	squamosa promoter-binding protein 1 [Medicago truncatula]	2.64579	4.59225	0.953305	8.62788	3.00775	28.5732	-2.29534	down
ko04075	Plant hormone signal transduction	MS.gene032267	squamosa promoter-binding protein 1 [Medicago truncatula]	3.89387	7.12876	2.67576	21.1493	9.13159	58.4111	-2.6948	down
ko04075	Plant hormone signal transduction	MS.gene059664	transcription factor bHLH18 [Medicago truncatula]	0.120451	0.0001	0.471442	8.7546	0.580413	4.05832	-4.49979	down
ko04075	Plant hormone signal transduction	MS.gene09647	transcription factor bHLH18 [Medicago truncatula]	1.49449	2.70261	0.794741	18.1477	2.65715	6.7885	-2.46668	down
ko04075	Plant hormone signal transduction	MS.gene21460	transcription factor bHLH18 [Medicago truncatula]	0.841968	1.00714	0.524888	11.1586	1.47939	3.42837	-2.75866	down
ko04075	Plant hormone signal transduction	MS.gene45158	two-component response regulator ARR5 [Medicago truncatula]	5.18687	1.0919	9.22396	1.03932	0.484256	0.210466	3.16031	up
