# Supplementary material for: Comparative Physiological and Transcriptome Analysis Reveal the Molecular Mechanism of Melatonin in Regulating Salt Tolerance in Alfalfa (Medicago sativa L.)
Source: Front Plant Sci. 2022 Jul 13;13:919177. doi: 10.3389/fpls.2022.919177 (PMC9326453; doi:10.3389/fpls.2022.919177)
Supplement: Supplementary file 1 [file Data_Sheet_1.ZIP › Supplementary Material/Supplementary Table 2. The clean data for each sample of transcriptome analysis.xlsx]

## Sheet: Sheet1
Table 2. The clean data for each sample of transcriptome analysis
Sample	Raw Data		Valid Data		Valid Ratio(reads)	Q20%	Q30%	GC content%
	Read	Base	Read	Base
CK1	52237100	7.84G	49657518	7.45G	95.06	99.94	98.61	42
CK2	51535132	7.73G	49009804	7.35G	95.1	99.94	98.63	42
CK3	49971488	7.50G	47809366	7.17G	95.67	99.95	98.61	42
M1	53737998	8.06G	51127448	7.67G	95.14	99.95	98.63	42
M2	50162856	7.52G	48174560	7.23G	96.04	99.95	98.71	42
M3	50873950	7.63G	48361178	7.25G	95.06	99.94	98.66	42
S1	55427590	8.31G	52704610	7.91G	95.09	99.95	98.65	42
S2	50769582	7.62G	48047850	7.21G	94.64	99.95	98.6	42
S3	53992142	8.10G	49960276	7.49G	92.53	99.98	98.81	42
SM1	53753188	8.06G	51222690	7.68G	95.29	99.95	98.73	42
SM2	44060340	6.61G	42263372	6.34G	95.92	99.95	98.64	42
SM3	51975282	7.80G	49645664	7.45G	95.52	99.95	98.71	42
Total	618496648	92.78GB	587984336	88.2GB
