# Supplementary material for: Comparative Physiological and Transcriptome Analysis Reveal the Molecular Mechanism of Melatonin in Regulating Salt Tolerance in Alfalfa (Medicago sativa L.)
Source: Front Plant Sci. 2022 Jul 13;13:919177. doi: 10.3389/fpls.2022.919177 (PMC9326453; doi:10.3389/fpls.2022.919177)
Supplement: Supplementary file 1 [file Data_Sheet_1.ZIP › Supplementary Material/Supplementary Table 3. Summary of gene.xlsx]

## Sheet: Sheet1
Table 3. Summary of gene
Item	Number
Chromosome	9821
Genes(G)	164632
Transcripts(T)	164632
Average T/G	1
GO Annoated	126412
KEGG Annoated	49751
