# Supplementary material for: Comparative Physiological and Transcriptome Analysis Reveal the Molecular Mechanism of Melatonin in Regulating Salt Tolerance in Alfalfa (Medicago sativa L.)
Source: Front Plant Sci. 2022 Jul 13;13:919177. doi: 10.3389/fpls.2022.919177 (PMC9326453; doi:10.3389/fpls.2022.919177)
Supplement: Supplementary file 1 [file Data_Sheet_1.ZIP › Supplementary Material/Supplementary Table 4. Gene differential expression.xlsx]

## Sheet: M vs CK 
gene_id	GO	KEGG	Description	FPKM.M1	FPKM.M2	FPKM.M3	FPKM.CK1	FPKM.CK2	FPKM.CK3	log2(fc)	regulation
MS.gene026058	GO:0004674(protein serine/threonine kinase activity);GO:0005829(cytosol);GO:0006468(protein phosphorylation);GO:0035556(intracellular signal transduction)	NA	probable serine/threonine-protein kinase WNK9 [Medicago truncatula]	0.0001	0.0001	0.0001	30.0404	40.0619	48.1129	-18.588	down
MS.gene006059	GO:0000139(Golgi membrane);GO:0000326(protein storage vacuole);GO:0005515(protein binding);GO:0005576(extracellular region);GO:0008233(peptidase activity);GO:0008270(zinc ion binding);GO:0015031(protein transport);GO:0016021(integral component of membrane);GO:0032586(protein storage vacuole membrane);GO:0046872(metal ion binding)	NA	receptor homology region, transmembrane domain- and RING domain-containing protein 2 [Medicago truncatula]	0.0001	0.0001	0.0001	34.8818	31.6589	32.8394	-18.3376	down
MS.gene68793	GO:0005215(transporter activity);GO:0005739(mitochondrion);GO:0005794(Golgi apparatus);GO:0006810(transport)	00970(Aminoacyl-tRNA biosynthesis)	phosphatidylinositol/phosphatidylcholine transfer protein SFH8 [Medicago truncatula]	0.0001	0.0001	0.0001	24.3969	20.6573	17.695	-17.6743	down
MS.gene038072	GO:0004775(succinate-CoA ligase (ADP-forming) activity);GO:0004776(succinate-CoA ligase (GDP-forming) activity);GO:0005507(copper ion binding);GO:0005524(ATP binding);GO:0005739(mitochondrion);GO:0005794(Golgi apparatus);GO:0006099(tricarboxylic acid cycle);GO:0046686(response to cadmium ion)	00020(Citrate cycle (TCA cycle));00640(Propanoate metabolism)	succinate--CoA ligase [ADP-forming] subunit beta, mitochondrial [Medicago truncatula]	0.0001	0.0001	0.0001	27.9776	21.9214	23.5829	-17.9021	down
MS.gene88655	GO:0004672(protein kinase activity);GO:0004712(protein serine/threonine/tyrosine kinase activity);GO:0005524(ATP binding);GO:0005634(nucleus);GO:0005737(cytoplasm);GO:0006468(protein phosphorylation)	NA	putative protein kinase TKL-Pl-6 family [Medicago truncatula]	0.0001	0.0001	0.0001	7.19835	14.4343	8.28654	-16.6057	down
MS.gene070003	GO:0005509(calcium ion binding);GO:0005829(cytosol);GO:0005886(plasma membrane)	04144(Endocytosis)	epidermal growth factor receptor substrate 15 [Medicago truncatula]	10.6242	12.3495	5.04306	0.0001	0.0001	0.0001	16.511	up
MS.gene006428	GO:0005737(cytoplasm);GO:0005886(plasma membrane);GO:0008270(zinc ion binding);GO:0008898(S-adenosylmethionine-homocysteine S-methyltransferase activity);GO:0009086(methionine biosynthetic process);GO:0032259(methylation);GO:0047150(betaine-homocysteine S-methyltransferase activity)	00270(Cysteine and methionine metabolism)	homocysteine S-methyltransferase-like protein [Medicago truncatula]	0.003229	0.005366	0.0001	45.716	57.1504	44.5003	-14.0489	down
MS.gene052917	GO:0005622(intracellular);GO:0005795(Golgi stack);GO:0006886(intracellular protein transport);GO:0006891(intra-Golgi vesicle-mediated transport);GO:0016020(membrane)	NA	TOM1-like protein 3 [Medicago truncatula]	0.0001	0.0001	0.0001	12.5024	16.0811	18.4751	-17.2591	down
MS.gene029511	GO:0005524(ATP binding);GO:0015986(ATP synthesis coupled proton transport)	00190(Oxidative phosphorylation)	ATP synthase subunit beta, mitochondrial [Medicago truncatula]	13.7506	18.0898	13.5466	0.0001	0.0001	0.0001	17.207	up
MS.gene016442	NA	NA	hypothetical protein TSUD_364810 [Trifolium subterraneum]	10.4731	18.9948	19.839	0.0001	0.0001	0.0001	17.3265	up
MS.gene046972	GO:0003674(molecular_function);GO:0005737(cytoplasm);GO:0005829(cytosol);GO:0008150(biological_process)	NA	hypothetical protein MtrunA17_Chr5g0393391 [Medicago truncatula]	10.0171	10.6467	9.22333	0.0001	0.0001	0.0001	16.6042	up
MS.gene048861	GO:0000028(ribosomal small subunit assembly);GO:0003735(structural constituent of ribosome);GO:0022627(cytosolic small ribosomal subunit)	03010(Ribosome)	40S ribosomal protein S10-1 [Medicago truncatula]	0.0001	0.0001	0.0001	35.8463	43.1934	39.8414	-18.5961	down
MS.gene55707	GO:0005509(calcium ion binding);GO:0005515(protein binding);GO:0005634(nucleus);GO:0005737(cytoplasm);GO:0005829(cytosol);GO:0005886(plasma membrane);GO:0009570(chloroplast stroma);GO:0019904(protein domain specific binding);GO:0045309(protein phosphorylated amino acid binding);GO:0048528(post-embryonic root development)	NA	14-3-3-like protein C [Medicago truncatula]	0.0001	0.0001	0.0001	27.2206	27.9346	24.9205	-18.026	down
MS.gene041844	GO:0003987(acetate-CoA ligase activity);GO:0005739(mitochondrion);GO:0005777(peroxisome);GO:0006083(acetate metabolic process);GO:0006097(glyoxylate cycle);GO:0016208(AMP binding);GO:0019605(butyrate metabolic process);GO:0047760(butyrate-CoA ligase activity)	NA	acetate/butyrate--CoA ligase AAE7, peroxisomal [Medicago truncatula]	11.3456	12.4556	7.30852	0.0001	0.0001	0.0001	16.662	up
MS.gene73382	GO:0005739(mitochondrion);GO:0005750(mitochondrial respiratory chain complex III);GO:0008121(ubiquinol-cytochrome-c reductase activity);GO:0016020(membrane);GO:0016021(integral component of membrane);GO:0031966(mitochondrial membrane);GO:0046872(metal ion binding);GO:0051537(2 iron, 2 sulfur cluster binding);GO:0055114(oxidation-reduction process)	00190(Oxidative phosphorylation)	cytochrome b-c1 complex subunit Rieske-4, mitochondrial [Medicago truncatula]	0.0001	0.0001	0.0001	23.6126	17.6318	25.9335	-17.7727	down
MS.gene39589	GO:0000462(maturation of SSU-rRNA from tricistronic rRNA transcript (SSU-rRNA, 5.8S rRNA, LSU-rRNA));GO:0005730(nucleolus);GO:0032040(small-subunit processome)	NA	something about silencing protein 10 isoform X1 [Medicago truncatula]	0.0001	0.0001	0.0001	12.043	3.62201	16.1688	-16.6952	down
MS.gene54045	NA	NA	protein MLP1 isoform X3 [Medicago truncatula]	1.88973	2.2257	1.34101	0.0001	0.0001	0.0001	14.1507	up
MS.gene06681	NA	NA	thylakoid lumenal 17.4 kDa protein, chloroplastic [Medicago truncatula]	24.5702	12.7565	32.5781	0.0001	0.0001	0.0001	17.8301	up
MS.gene27439	GO:0003993(acid phosphatase activity);GO:0004601(peroxidase activity);GO:0004722(protein serine/threonine phosphatase activity);GO:0005576(extracellular region);GO:0009986(cell surface);GO:0016311(dephosphorylation);GO:0016791(phosphatase activity);GO:0030643(cellular phosphate ion homeostasis);GO:0042542(response to hydrogen peroxide);GO:0046872(metal ion binding);GO:0055114(oxidation-reduction …	00740(Riboflavin metabolism)	putative peroxidase, Acid phosphatase [Medicago truncatula]	15.1895	53.69	73.432	0.08008	0.0001	0.0001	10.7917	up
MS.gene023440	GO:0005515(protein binding);GO:0005622(intracellular);GO:0005634(nucleus);GO:0005635(nuclear envelope);GO:0005730(nucleolus);GO:0005737(cytoplasm);GO:0006606(protein import into nucleus);GO:0006913(nucleocytoplasmic transport);GO:0008536(Ran GTPase binding)	00510(N-Glycan biosynthesis);04141(Protein processing in endoplasmic reticulum)	nuclear transport factor 2A [Medicago truncatula]	28.7528	33.3582	51.0172	0.0001	0.0001	0.0001	18.5246	up
MS.gene34029	GO:0004107(chorismate synthase activity);GO:0005829(cytosol);GO:0009073(aromatic amino acid family biosynthetic process);GO:0009423(chorismate biosynthetic process);GO:0010181(FMN binding)	00400(Phenylalanine, tyrosine and tryptophan biosynthesis)	chorismate synthase 1, chloroplastic [Medicago truncatula]	0.0001	0.0001	0.0001	6.27292	11.6396	10.5155	-16.532	down
MS.gene012837	GO:0004553(hydrolase activity, hydrolyzing O-glycosyl compounds);GO:0005576(extracellular region);GO:0005618(cell wall);GO:0031176(endo-1,4-beta-xylanase activity)	NA	uncharacterized protein LOC25490008 [Medicago truncatula]	0.080203	0.0001	0.069628	10.5005	25.4042	14.7912	-8.40143	down
MS.gene016443	NA	NA	hypothetical protein TSUD_364800 [Trifolium subterraneum]	4.47112	9.49269	6.78777	0.0001	0.0001	0.0001	16.0779	up
MS.gene47166	GO:0005739(mitochondrion);GO:0005777(peroxisome);GO:0005829(cytosol);GO:0006790(sulfur compound metabolic process);GO:0008482(sulfite oxidase activity);GO:0009507(chloroplast);GO:0010477(response to sulfur dioxide);GO:0015994(chlorophyll metabolic process);GO:0016491(oxidoreductase activity);GO:0030151(molybdenum ion binding);GO:0042128(nitrate assimilation);GO:0055114(oxidation-reduction process)	00920(Sulfur metabolism)	sulfite oxidase [Medicago truncatula]	0.0001	0.0001	0.0001	5.41914	10.0435	12.6407	-16.5154	down
MS.gene050429	GO:0003729(mRNA binding);GO:0005634(nucleus);GO:0008270(zinc ion binding)	NA	uncharacterized protein LOC11430027 [Medicago truncatula]	0.0001	0.0001	0.0001	1.21435	8.20875	8.15444	-15.8384	down
MS.gene96686	GO:0008270(zinc ion binding);GO:0009737(response to abscisic acid);GO:0016021(integral component of membrane)	NA	zinc finger protein-like 1 homolog [Medicago truncatula]	12.1448	6.28845	11.3781	0.0001	0.0001	0.0001	16.6005	up
MS.gene88322	GO:0000719(photoreactive repair);GO:0003904(deoxyribodipyrimidine photo-lyase activity)	00600(Sphingolipid metabolism)	Ty3/gypsy retrotransposon protein [Trifolium pratense]	0.0001	0.0001	0.0001	3.10595	1.08518	2.09514	-14.355	down
MS.gene96527	GO:0005515(protein binding);GO:0005840(ribosome);GO:0006508(proteolysis);GO:0008233(peptidase activity);GO:0009570(chloroplast stroma);GO:0030163(protein catabolic process)	NA	ATP-dependent Clp protease adapter protein CLPS1, chloroplastic [Medicago truncatula]	21.4163	17.2754	32.3866	0.0001	0.0001	0.0001	17.8541	up
MS.gene30023	GO:0004823(leucine-tRNA ligase activity);GO:0005829(cytosol);GO:0006429(leucyl-tRNA aminoacylation)	00970(Aminoacyl-tRNA biosynthesis)	Leucine--tRNA ligase, cytoplasmic isoform D [Glycine soja]	10.7173	32.0494	27.1786	0.141419	0.084167	0.0001	8.27576	up
MS.gene060964	GO:0005576(extracellular region);GO:0005783(endoplasmic reticulum);GO:0009507(chloroplast);GO:0016021(integral component of membrane)	00650(Butanoate metabolism);00660(C5-Branched dibasic acid metabolism);00290(Valine, leucine and isoleucine biosynthesis);00770(Pantothenate and CoA biosynthesis)	C2 domain-containing protein At1g53590 isoform X1 [Medicago truncatula]	0.0001	0.0001	0.0001	1.68624	1.75625	45.5082	-17.316	down
MS.gene036806	GO:0005634(nucleus);GO:0035196(production of miRNAs involved in gene silencing by miRNA)	NA	mediator of RNA polymerase II transcription subunit 17 [Medicago truncatula]	0.0001	0.0001	0.0001	4.76258	3.50411	3.72671	-15.2869	down
MS.gene32654	GO:0005768(endosome);GO:0006897(endocytosis);GO:0016050(vesicle organization);GO:0019898(extrinsic component of membrane);GO:0035091(phosphatidylinositol binding)	NA	LOW QUALITY PROTEIN: PX domain-containing protein EREL1 [Medicago truncatula]	3.21321	3.90606	4.44791	0.0001	0.0001	0.0001	15.2347	up
MS.gene025787	GO:0005634(nucleus);GO:0005737(cytoplasm);GO:0005829(cytosol);GO:0005886(plasma membrane);GO:0046686(response to cadmium ion)	NA	hsp70-Hsp90 organizing protein 3 [Medicago truncatula]	0.478292	0.928062	0.380226	39.3004	26.4767	17.8629	-5.54892	down
MS.gene20144	GO:0003674(molecular_function);GO:0005773(vacuole);GO:0008150(biological_process);GO:0009507(chloroplast)	NA	uncharacterized protein LOC11409611 isoform X1 [Medicago truncatula]	1.85809	2.42318	1.55385	0.0001	0.0001	0.0001	14.2475	up
MS.gene011456	GO:0016020(membrane);GO:0016709(oxidoreductase activity, acting on paired donors, with incorporation or reduction of molecular oxygen, NAD(P)H as one donor, and incorporation of one atom of oxygen);GO:0044550(secondary metabolite biosynthetic process)	NA	putative cytochrome P450 [Medicago truncatula]	0.0001	0.0001	0.0001	3.33697	9.45938	4.09433	-15.7809	down
MS.gene21209	NA	NA	hypothetical protein MtrunA17_Chr5g0399571 [Medicago truncatula]	20.2673	14.5789	46.2674	0.0001	0.0001	0.0001	18.0446	up
MS.gene40968	GO:0005887(integral component of plasma membrane);GO:0006874(cellular calcium ion homeostasis);GO:0019829(cation-transporting ATPase activity);GO:0043231(intracellular membrane-bounded organelle)	NA	probable manganese-transporting ATPase PDR2 [Medicago truncatula]	2.41859	1.47351	2.6902	0.0001	0.0001	0.0001	14.4213	up
MS.gene034432	GO:0005634(nucleus);GO:0005886(plasma membrane);GO:0008150(biological_process)	NA	leucine-rich repeat-containing protein 9 [Medicago truncatula]	0.0001	0.0001	0.0001	2.60458	6.03902	7.45649	-15.7117	down
MS.gene42328	GO:0005737(cytoplasm);GO:0016301(kinase activity);GO:0016310(phosphorylation)	03008(Ribosome biogenesis in eukaryotes)	uncharacterized protein LOC25490204 [Medicago truncatula]	4.09811	12.8686	5.10165	0.0001	0.0001	0.0001	16.1667	up
MS.gene96366	GO:0004674(protein serine/threonine kinase activity);GO:0005886(plasma membrane)	NA	putative protein kinase RLK-Pelle-DLSV family [Medicago truncatula]	1.25251	0.823027	0.227788	19.8432	36.4412	66.0659	-5.73115	down
MS.gene28048	GO:0003723(RNA binding);GO:0005515(protein binding);GO:0005634(nucleus);GO:0005774(vacuolar membrane);GO:0008143(poly(A) binding);GO:0008150(biological_process);GO:0016607(nuclear speck);GO:0043621(protein self-association)	03015(mRNA surveillance pathway)	polyadenylate-binding protein 2 isoform X1 [Medicago truncatula]	11.4949	9.38086	10.8583	0.0001	0.0001	0.0001	16.6907	up
MS.gene94973	GO:0000139(Golgi membrane);GO:0005576(extracellular region);GO:0005789(endoplasmic reticulum membrane);GO:0009056(catabolic process);GO:0009737(response to abscisic acid);GO:0010296(prenylcysteine methylesterase activity);GO:0016020(membrane);GO:0016021(integral component of membrane)	00900(Terpenoid backbone biosynthesis)	probable isoprenylcysteine alpha-carbonyl methylesterase ICMEL2 [Medicago truncatula]	10.2689	3.89934	18.872	0.0001	0.0001	0.0001	16.7489	up
MS.gene041446	GO:0000398(mRNA splicing, via spliceosome);GO:0005681(spliceosomal complex)	03040(Spliceosome)	protein BUD31 homolog 2 [Medicago truncatula]	10.7976	12.5708	7.3201	0.0001	0.0001	0.0001	16.6424	up
MS.gene032689	GO:0003674(molecular_function);GO:0008150(biological_process);GO:0009507(chloroplast)	03030(DNA replication);03420(Nucleotide excision repair);03430(Mismatch repair);03440(Homologous recombination)	replication factor A protein 1 [Medicago truncatula]	2.14084	7.50325	3.34153	0.0001	0.0001	0.0001	15.4016	up
MS.gene03164	GO:0008150(biological_process);GO:0009507(chloroplast);GO:0009570(chloroplast stroma);GO:0016787(hydrolase activity)	NA	uncharacterized protein LOC25486288 isoform X1 [Medicago truncatula]	7.02057	7.59167	5.07377	0.0001	0.0001	0.0001	16.0018	up
MS.gene58718	GO:0005634(nucleus)	04016(MAPK signaling pathway - plant)	mitogen-activated protein kinase 15 [Medicago truncatula]	0.643608	14.0313	7.39399	0.0001	0.0001	0.0001	16.1667	up
MS.gene013134	GO:0005634(nucleus);GO:0005829(cytosol);GO:0007166(cell surface receptor signaling pathway);GO:0016757(transferase activity, transferring glycosyl groups)	NA	F-box protein At1g78280 isoform X1 [Medicago truncatula]	0.0001	0.0001	0.0001	2.30375	2.39999	2.37955	-14.5272	down
MS.gene020196	GO:0003755(peptidyl-prolyl cis-trans isomerase activity);GO:0005528(FK506 binding);GO:0005789(endoplasmic reticulum membrane);GO:0061077(chaperone-mediated protein folding)	NA	peptidyl-prolyl cis-trans isomerase FKBP62 isoform X2 [Medicago truncatula]	0.0001	0.0001	0.0001	5.41231	8.66308	2.08342	-15.717	down
MS.gene038327	GO:0004843(thiol-dependent ubiquitin-specific protease activity);GO:0005515(protein binding);GO:0005634(nucleus);GO:0005737(cytoplasm);GO:0005829(cytosol);GO:0006511(ubiquitin-dependent protein catabolic process);GO:0009867(jasmonic acid mediated signaling pathway);GO:0016579(protein deubiquitination);GO:0036459(thiol-dependent ubiquitinyl hydrolase activity)	NA	MATH (meprin and TRAF-C-like) domain protein [Medicago truncatula]	6.09689	5.99197	2.11906	0.0001	0.0001	0.0001	15.5314	up
MS.gene000324	GO:0005634(nucleus);GO:0005672(transcription factor TFIIA complex);GO:0006367(transcription initiation from RNA polymerase II promoter)	03022(Basal transcription factors)	transcription initiation factor IIA subunit 2 [Medicago truncatula]	10.5257	17.7943	12.0142	0.0001	0.0001	0.0001	17.0367	up
MS.gene50709	GO:0004332(fructose-bisphosphate aldolase activity);GO:0006094(gluconeogenesis);GO:0006096(glycolytic process);GO:0006098(pentose-phosphate shunt);GO:0009507(chloroplast);GO:0009534(chloroplast thylakoid);GO:0009570(chloroplast stroma);GO:0009579(thylakoid);GO:0009941(chloroplast envelope);GO:0010287(plastoglobule);GO:0022626(cytosolic ribosome);GO:0031977(thylakoid lumen);GO:0046686(response to …	00010(Glycolysis / Gluconeogenesis);00030(Pentose phosphate pathway);00051(Fructose and mannose metabolism);00710(Carbon fixation in photosynthetic organisms)	fructose bisphosphate aldolase [Medicago sativa]	0.0001	0.0001	0.0001	3.40002	2.42763	10.9088	-15.7677	down
MS.gene068130	GO:0001666(response to hypoxia);GO:0004674(protein serine/threonine kinase activity);GO:0004712(protein serine/threonine/tyrosine kinase activity);GO:0005515(protein binding);GO:0005524(ATP binding);GO:0005634(nucleus);GO:0005789(endoplasmic reticulum membrane);GO:0009686(gibberellin biosynthetic process);GO:0009723(response to ethylene);GO:0009744(response to sucrose);GO:0009750(response to fruc…	04016(MAPK signaling pathway - plant);04075(Plant hormone signal transduction)	serine/threonine-protein kinase CTR1 isoform X2 [Medicago truncatula]	0.0001	0.0001	0.0001	8.73447	7.91325	2.52089	-15.9634	down
MS.gene001509	GO:0005829(cytosol);GO:0008690(3-deoxy-manno-octulosonate cytidylyltransferase activity);GO:0009103(lipopolysaccharide biosynthetic process)	NA	3-deoxy-manno-octulosonate cytidylyltransferase [Medicago truncatula]	6.16459	6.69816	5.05911	0.0001	0.0001	0.0001	15.8664	up
MS.gene039114	GO:0005575(cellular_component)	NA	uncharacterized protein LOC11408362 [Medicago truncatula]	3.29985	3.95662	1.97744	0.0001	0.0001	0.0001	14.9097	up
MS.gene97712	GO:0003677(DNA binding);GO:0003700(DNA binding transcription factor activity);GO:0005515(protein binding);GO:0005634(nucleus);GO:0005737(cytoplasm);GO:0006351(transcription, DNA-templated);GO:0006355(regulation of transcription, DNA-templated);GO:0009408(response to heat);GO:0043565(sequence-specific DNA binding)	NA	heat shock transcription factor 1 [Medicago sativa]	0.0001	0.0001	0.0001	4.62389	3.41463	4.56806	-15.3589	down
MS.gene29044	GO:0005634(nucleus);GO:0016301(kinase activity);GO:0016310(phosphorylation)	NA	mediator of RNA polymerase II transcription subunit 1 [Medicago truncatula]	0.0001	0.0001	0.0001	2.70389	2.57729	2.97566	-14.7483	down
MS.gene031839	GO:0003700(DNA binding transcription factor activity);GO:0005634(nucleus);GO:0007275(multicellular organism development);GO:0009965(leaf morphogenesis);GO:0010200(response to chitin);GO:0045792(negative regulation of cell size);GO:0048281(inflorescence morphogenesis)	03013(RNA transport);03015(mRNA surveillance pathway);03018(RNA degradation)	NAC domain-containing protein 22 isoform X1 [Medicago truncatula]	4.09694	64.3203	12.6175	0.0001	0.0001	0.089199	9.82407	up
MS.gene013507	GO:0005794(Golgi apparatus);GO:0009507(chloroplast)	NA	putative GDP-fucose protein O-fucosyltransferase [Medicago truncatula]	0.0001	0.0001	0.0001	3.89634	3.39554	4.13724	-15.2174	down
MS.gene79233	GO:0004512(inositol-3-phosphate synthase activity);GO:0005515(protein binding);GO:0005737(cytoplasm);GO:0006021(inositol biosynthetic process);GO:0008654(phospholipid biosynthetic process);GO:0009408(response to heat);GO:0009644(response to high light intensity);GO:0009733(response to auxin);GO:0009793(embryo development ending in seed dormancy);GO:0010264(myo-inositol hexakisphosphate biosynthet…	00562(Inositol phosphate metabolism)	inositol-3-phosphate synthase [Medicago truncatula]	0.0001	0.0001	0.0001	1.48677	2.84895	7.39221	-15.2546	down
MS.gene052761	GO:0005737(cytoplasm);GO:0006952(defense response);GO:0007165(signal transduction);GO:0016021(integral component of membrane);GO:0043531(ADP binding)	NA	TMV resistance protein N [Medicago truncatula]	1.9684	0.300669	6.34921	0.0001	0.0001	0.0001	14.8101	up
MS.gene04766	NA	NA	hypothetical protein MTR_8g083450 [Medicago truncatula]	3.37321	3.93403	8.05513	253.62	133.265	118.864	-5.04095	down
MS.gene49370	GO:0000932(P-body);GO:0005515(protein binding);GO:0005634(nucleus);GO:0005737(cytoplasm);GO:0007033(vacuole organization);GO:0007034(vacuolar transport);GO:0007165(signal transduction);GO:0009737(response to abscisic acid);GO:0009825(multidimensional cell growth);GO:0010090(trichome morphogenesis);GO:0033962(cytoplasmic mRNA processing body assembly);GO:0071472(cellular response to salt stress);G…	NA	protein SPIRRIG [Medicago truncatula]	0.2214	0.245126	1.66587	0.0001	0.0001	0.0001	12.7952	up
MS.gene062378	NA	NA	FIP1[V]-like protein isoform X2 [Medicago truncatula]	9.34644	21.2835	9.63612	0.0001	0.0001	0.047843	9.71102	up
MS.gene28480	GO:0004674(protein serine/threonine kinase activity);GO:0004675(transmembrane receptor protein serine/threonine kinase activity);GO:0005524(ATP binding);GO:0005886(plasma membrane);GO:0007166(cell surface receptor signaling pathway);GO:0016021(integral component of membrane);GO:0016301(kinase activity);GO:0046777(protein autophosphorylation)	NA	proline-rich receptor-like protein kinase PERK4 [Medicago truncatula]	2.38586	6.46376	0.720009	0.0001	0.0001	0.0001	14.9612	up
MS.gene016440	NA	NA	TMV resistance protein N [Medicago truncatula]	19.6306	17.1967	16.0157	0.394036	0.213266	0.05636	6.31512	up
MS.gene72339	GO:0003677(DNA binding);GO:0003700(DNA binding transcription factor activity);GO:0005515(protein binding);GO:0005634(nucleus);GO:0006351(transcription, DNA-templated);GO:0006355(regulation of transcription, DNA-templated);GO:0008283(cell proliferation);GO:0009585(red, far-red light phototransduction);GO:0009641(shade avoidance);GO:0009733(response to auxin);GO:0009735(response to cytokinin);GO:00…	NA	homeobox-leucine zipper protein HAT4 [Medicago truncatula]	0.0001	0.0001	0.0001	5.64075	3.34466	7.84911	-15.7761	down
MS.gene042287	GO:0004029(aldehyde dehydrogenase (NAD) activity);GO:0004777(succinate-semialdehyde dehydrogenase (NAD+) activity);GO:0009013(succinate-semialdehyde dehydrogenase [NAD(P)+] activity)	00010(Glycolysis / Gluconeogenesis);00030(Pentose phosphate pathway)	NADP-dependent glyceraldehyde-3-phosphate dehydrogenase [Medicago truncatula]	0.0001	0.0001	0.0001	13.7913	17.2476	0.114167	-16.664	down
MS.gene20225	GO:0003674(molecular_function);GO:0005634(nucleus);GO:0008150(biological_process);GO:0009507(chloroplast);GO:0009535(chloroplast thylakoid membrane)	NA	uncharacterized protein LOC25502209 [Medicago truncatula]	0.0001	0.0001	0.0001	9.58091	5.00135	11.9571	-16.4328	down
MS.gene21451	GO:0005737(cytoplasm);GO:0005777(peroxisome);GO:0006097(glyoxylate cycle);GO:0006099(tricarboxylic acid cycle);GO:0006108(malate metabolic process);GO:0009507(chloroplast);GO:0016615(malate dehydrogenase activity);GO:0030060(L-malate dehydrogenase activity);GO:0031998(regulation of fatty acid beta-oxidation);GO:0080093(regulation of photorespiration)	00020(Citrate cycle (TCA cycle));00620(Pyruvate metabolism);00630(Glyoxylate and dicarboxylate metabolism);00710(Carbon fixation in photosynthetic organisms);00270(Cysteine and methionine metabolism)	malate dehydrogenase, glyoxysomal [Medicago truncatula]	0.020678	0.0001	0.0001	7.24561	9.21289	2.47857	-9.82501	down
MS.gene017182	GO:0004843(thiol-dependent ubiquitin-specific protease activity);GO:0005634(nucleus);GO:0005829(cytosol);GO:0008234(cysteine-type peptidase activity);GO:0016579(protein deubiquitination);GO:0030433(ubiquitin-dependent ERAD pathway);GO:0030968(endoplasmic reticulum unfolded protein response)	04141(Protein processing in endoplasmic reticulum)	ubiquitin thioesterase OTU1 isoform X2 [Medicago truncatula]	5.40482	10.3123	5.50942	0.0001	0.0001	0.0001	16.1105	up
MS.gene06859	GO:0003735(structural constituent of ribosome);GO:0005634(nucleus);GO:0005840(ribosome);GO:0006412(translation);GO:0009793(embryo development ending in seed dormancy);GO:0016567(protein ubiquitination);GO:0070628(proteasome binding)	03010(Ribosome)	hypothetical protein MIMGU_mgv1a015002mg [Erythranthe guttata]	10.3706	25.5427	4.30049	0.0001	0.0001	0.0001	17.0324	up
MS.gene80143	GO:0016491(oxidoreductase activity);GO:0055114(oxidation-reduction process)	NA	probable transmembrane ascorbate ferrireductase 4 [Medicago truncatula]	0.104973	0.0001	0.0001	19.7271	7.36449	8.27311	-8.3934	down
MS.gene26782	NA	NA	uncharacterized protein LOC112421268 [Medicago truncatula]	0.0001	0.0001	0.0001	1.72677	1.61446	2.07196	-14.1392	down
MS.gene66352	GO:0002181(cytoplasmic translation);GO:0003735(structural constituent of ribosome);GO:0022625(cytosolic large ribosomal subunit)	03010(Ribosome)	60S ribosomal protein L31 [Medicago truncatula]	0.0001	0.750995	0.0001	47.3985	75.0306	75.663	-8.04277	down
MS.gene063673	GO:0001055(RNA polymerase II activity);GO:0005665(DNA-directed RNA polymerase II, core complex)	00230(Purine metabolism);00240(Pyrimidine metabolism);03020(RNA polymerase)	DNA-directed RNA polymerase II subunit 1 [Medicago truncatula]	0.0001	0.0001	0.0001	30.6974	36.2746	0.0001	-17.7682	down
MS.gene28684	GO:0004674(protein serine/threonine kinase activity);GO:0005886(plasma membrane);GO:0006468(protein phosphorylation);GO:0006952(defense response);GO:0009506(plasmodesma);GO:0031625(ubiquitin protein ligase binding)	NA	receptor-like serine/threonine-protein kinase SD1-8 [Medicago truncatula]	1.73304	12.0626	18.0954	0.089217	0.15287	0.265127	5.97441	up
MS.gene71979	GO:0003677(DNA binding);GO:0003700(DNA binding transcription factor activity);GO:0005515(protein binding);GO:0005634(nucleus);GO:0006351(transcription, DNA-templated);GO:0006355(regulation of transcription, DNA-templated);GO:0008283(cell proliferation);GO:0009585(red, far-red light phototransduction);GO:0009641(shade avoidance);GO:0009733(response to auxin);GO:0009735(response to cytokinin);GO:00…	NA	homeobox-leucine zipper protein HAT4 [Medicago truncatula]	0.0001	0.0001	0.0001	4.90957	2.91939	7.21781	-15.6141	down
MS.gene03341	GO:0003674(molecular_function)	04144(Endocytosis)	uncharacterized protein LOC25496184 isoform X1 [Medicago truncatula]	3.10715	7.75356	0.402033	0.0001	0.0001	0.0001	15.1962	up
MS.gene20939	GO:0003674(molecular_function);GO:0005515(protein binding);GO:0005634(nucleus);GO:0008150(biological_process);GO:0010099(regulation of photomorphogenesis);GO:0016607(nuclear speck);GO:0055121(response to high fluence blue light stimulus by blue high-fluence system);GO:0080022(primary root development);GO:1904667(negative regulation of ubiquitin protein ligase activity)	NA	protein COP1 SUPPRESSOR 2 [Cicer arietinum]	0.0001	0.0001	0.0001	4.33859	3.1257	5.47548	-15.3965	down
MS.gene067452	GO:0000151(ubiquitin ligase complex);GO:0004842(ubiquitin-protein transferase activity);GO:0016567(protein ubiquitination);GO:0043130(ubiquitin binding)	NA	BRCA1-associated protein isoform X1 [Medicago truncatula]	0.0001	0.0001	0.0001	6.02251	1.18207	2.79988	-15.0253	down
MS.gene033522	NA	NA	uncharacterized protein LOC101494553 [Cicer arietinum]	0.0001	0.0001	0.0001	2.71644	4.65335	3.03463	-15.0819	down
MS.gene016446	NA	NA	hypothetical protein TSUD_364810 [Trifolium subterraneum]	6.448	6.72781	5.95394	0.069842	0.0001	0.0001	8.09338	up
MS.gene05448	GO:0003674(molecular_function);GO:0008150(biological_process);GO:0016021(integral component of membrane)	NA	uncharacterized protein LOC11437173 isoform X2 [Medicago truncatula]	6.22837	1.16412	0.475576	0.0001	0.0001	0.0001	14.6788	up
MS.gene068266	GO:0005515(protein binding)	NA	hypothetical protein BRARA_F03787 [Brassica rapa]	0.0001	0.0001	0.0001	0.033472	16.5169	5.89242	-16.1909	down
MS.gene88922	GO:0003674(molecular_function);GO:0005739(mitochondrion);GO:0008150(biological_process);GO:0009506(plasmodesma)	NA	uncharacterized protein LOC11405420 [Medicago truncatula]	0.0001	0.0001	0.0001	2.25285	3.84441	2.17148	-14.7504	down
MS.gene031428	GO:0005737(cytoplasm);GO:0031625(ubiquitin protein ligase binding);GO:0061630(ubiquitin protein ligase activity)	04120(Ubiquitin mediated proteolysis)	ubiquitin-conjugating enzyme [Medicago truncatula]	0.0001	0.0001	0.252384	15.0897	41.9269	17.8482	-8.21138	down
MS.gene95055	GO:0005739(mitochondrion);GO:0005747(mitochondrial respiratory chain complex I);GO:0009853(photorespiration);GO:0016021(integral component of membrane);GO:0022900(electron transport chain);GO:0031966(mitochondrial membrane);GO:0045271(respiratory chain complex I)	NA	NADH dehydrogenase [ubiquinone] 1 beta subcomplex subunit 3-B [Medicago truncatula]	0.0001	0.0001	0.0001	31.4468	5.57276	20.4072	-17.5464	down
MS.gene69841	GO:0005515(protein binding)	NA	TMV resistance protein N isoform X1 [Medicago truncatula]	0.0001	0.0001	0.0001	0.720838	1.30552	1.29836	-13.436	down
MS.gene066263	GO:0003674(molecular_function);GO:0008150(biological_process);GO:0009507(chloroplast);GO:0016021(integral component of membrane)	NA	hypothetical protein MtrunA17_Chr1g0202411 [Medicago truncatula]	12.3922	0.363136	8.96772	0.0001	0.0001	0.0001	16.1439	up
MS.gene24703	NA	NA	Cyclin-like F-box [Medicago truncatula]	0.0001	0.0001	0.0001	2.33549	1.97629	2.21275	-14.4086	down
MS.gene71494	GO:0004674(protein serine/threonine kinase activity);GO:0005886(plasma membrane);GO:0007166(cell surface receptor signaling pathway)	NA	putative protein kinase RLK-Pelle-WAK family [Medicago truncatula]	14.9188	23.5964	3.15466	0.127548	0.337279	0.234809	5.89625	up
MS.gene029856	GO:0005622(intracellular);GO:0005634(nucleus);GO:0005737(cytoplasm);GO:0006464(cellular protein modification process);GO:0006511(ubiquitin-dependent protein catabolic process)	NA	PREDICTED: LOW QUALITY PROTEIN: polyubiquitin-like [Cucumis sativus]	0.73287	4.11576	5.97497	0.0001	0.0001	0.0001	15.1389	up
MS.gene049667	GO:0005634(nucleus);GO:0008150(biological_process)	NA	uncharacterized protein LOC11413759 isoform X2 [Medicago truncatula]	0.0001	0.0001	0.0001	0.984704	0.975841	1.00679	-13.2719	down
MS.gene42956	GO:0004364(glutathione transferase activity);GO:0005737(cytoplasm);GO:0006749(glutathione metabolic process);GO:0009407(toxin catabolic process)	00480(Glutathione metabolism)	glutathione transferase GST 23 [Medicago truncatula]	25.0444	16.3031	0.204136	0.0001	0.0001	0.0001	17.0796	up
MS.gene01608	GO:0003689(DNA clamp loader activity);GO:0005663(DNA replication factor C complex);GO:0006261(DNA-dependent DNA replication)	03030(DNA replication);03420(Nucleotide excision repair);03430(Mismatch repair)	protein STICHEL-like 3 [Medicago truncatula]	1.61275	1.0777	0.476304	0.0001	0.0001	0.0001	13.3658	up
MS.gene94494	GO:0004674(protein serine/threonine kinase activity);GO:0005886(plasma membrane)	NA	putative protein kinase RLK-Pelle-DLSV family [Medicago truncatula]	3.40776	1.1771	0.868443	30.604	60.783	62.2073	-4.81585	down
MS.gene24189	GO:0003676(nucleic acid binding);GO:0003723(RNA binding);GO:0004527(exonuclease activity);GO:0005622(intracellular);GO:0005634(nucleus);GO:0006351(transcription, DNA-templated);GO:0006355(regulation of transcription, DNA-templated);GO:0016592(mediator complex)	03008(Ribosome biogenesis in eukaryotes)	small RNA degrading nuclease 1 [Medicago truncatula]	5.22349	5.85601	0.164641	0.0001	0.0001	0.0001	15.1939	up
MS.gene045185	GO:0005515(protein binding);GO:0005524(ATP binding);GO:0005737(cytoplasm);GO:0005829(cytosol);GO:0005886(plasma membrane);GO:0006457(protein folding);GO:0009506(plasmodesma);GO:0051082(unfolded protein binding)	NA	T-complex protein 1 subunit epsilon [Medicago truncatula]	38.7689	0.0001	32.1354	0.0001	0.0001	0.0001	17.8506	up
MS.gene013215	GO:0005524(ATP binding);GO:0009507(chloroplast);GO:0009570(chloroplast stroma);GO:0009941(chloroplast envelope);GO:0016887(ATPase activity);GO:0019538(protein metabolic process);GO:0034214(protein hexamerization);GO:0042803(protein homodimerization activity)	NA	chaperone protein ClpD, chloroplastic [Medicago truncatula]	16.6976	0.0001	23.015	0.0001	0.0001	0.0001	17.0143	up
MS.gene061938	GO:0003674(molecular_function);GO:0005634(nucleus);GO:0008150(biological_process)	NA	uncharacterized protein LOC11425227 [Medicago truncatula]	0.0001	0.0001	0.0001	2.63173	1.2193	1.21146	-14.0426	down
MS.gene048908	GO:0005515(protein binding);GO:0005634(nucleus);GO:0005773(vacuole);GO:0005774(vacuolar membrane);GO:0005856(cytoskeleton);GO:0005886(plasma membrane);GO:0009507(chloroplast);GO:0042306(regulation of protein import into nucleus);GO:0071215(cellular response to abscisic acid stimulus)	NA	COP1-interactive protein 1 [Medicago truncatula]	0.0001	10.1121	10.4528	0.0001	0.0001	0.0001	16.0649	up
MS.gene32665	GO:0005783(endoplasmic reticulum);GO:0008150(biological_process);GO:0009507(chloroplast);GO:0030246(carbohydrate binding)	NA	ER membrane protein complex subunit 7 homolog [Medicago truncatula]	0.0001	0.0001	0.0001	6.23415	0.614316	18.5643	-16.3702	down
MS.gene023493	NA	NA	hypothetical protein MTR_8g081570 [Medicago truncatula]	1.80616	2.68928	2.08819	0.0001	0.0001	0.0001	14.4216	up
MS.gene003098	GO:0003723(RNA binding);GO:0003729(mRNA binding);GO:0005576(extracellular region)	03015(mRNA surveillance pathway)	heterogeneous nuclear ribonucleoprotein 1 [Medicago truncatula]	4.02134	4.65628	1.55206	0.0001	0.0001	0.018786	9.07361	up
MS.gene025792	GO:0004497(monooxygenase activity);GO:0055114(oxidation-reduction process)	00380(Tryptophan metabolism)	flavin containing monooxygenase FMO GS-OX-like protein [Medicago truncatula]	0.0001	0.0001	0.0001	3.53981	1.50571	2.09119	-14.538	down
MS.gene003853	GO:0006520(cellular amino acid metabolic process);GO:0008923(lysine decarboxylase activity)	NA	uncharacterized protein LOC11417470 [Medicago truncatula]	0.0001	0.0001	0.0001	1.67892	1.71132	1.79988	-14.0785	down
MS.gene77163	GO:0005829(cytosol)	03010(Ribosome)	40S ribosomal protein S3a [Medicago truncatula]	3.83433	6.0139	2.52988	0.0001	0.0001	0.0001	15.3325	up
MS.gene40112	GO:0005507(copper ion binding);GO:0005829(cytosol);GO:0008483(transaminase activity);GO:0009089(lysine biosynthetic process via diaminopimelate);GO:0009507(chloroplast);GO:0009570(chloroplast stroma);GO:0009735(response to cytokinin);GO:0009862(systemic acquired resistance, salicylic acid mediated signaling pathway);GO:0010285(L,L-diaminopimelate aminotransferase activity);GO:0030170(pyridoxal ph…	00300(Lysine biosynthesis)	LL-diaminopimelate aminotransferase, chloroplastic [Medicago truncatula]	0.0001	0.0001	0.0001	3.94689	1.34629	1.8243	-14.5341	down
MS.gene064895	GO:0004553(hydrolase activity, hydrolyzing O-glycosyl compounds);GO:0030247(polysaccharide binding);GO:0046658(anchored component of plasma membrane)	00500(Starch and sucrose metabolism)	glucan endo-1,3-beta-glucosidase 7 [Medicago truncatula]	0.0001	0.0001	0.0001	4.52273	1.98966	1.04052	-14.6198	down
MS.gene85161	GO:0005634(nucleus);GO:0016491(oxidoreductase activity);GO:0046872(metal ion binding);GO:0055114(oxidation-reduction process)	NA	clavaminate synthase-like protein At3g21360 [Medicago truncatula]	16.834	18.1303	18.1297	0.0001	0.0001	0.255749	7.69655	up
MS.gene58482	GO:0003723(RNA binding);GO:0005730(nucleolus);GO:0006417(regulation of translation);GO:0009507(chloroplast);GO:0009744(response to sucrose);GO:0009749(response to glucose);GO:0010252(auxin homeostasis)	NA	pumilio homolog 23 [Medicago truncatula]	1.84897	2.60673	2.38269	0.015429	0.0001	0.0001	8.77329	up
MS.gene78678	NA	NA	putative poly(A)-specific ribonuclease [Medicago truncatula]	6.80156	3.82935	1.25112	0.0001	0.0001	0.0001	15.2735	up
MS.gene038824	GO:0004067(asparaginase activity);GO:0005737(cytoplasm);GO:0005829(cytosol);GO:0006508(proteolysis);GO:0006516(glycoprotein catabolic process);GO:0008798(beta-aspartyl-peptidase activity);GO:0016787(hydrolase activity)	NA	isoaspartyl peptidase/L-asparaginase [Medicago truncatula]	0.266209	11.2078	4.69812	0.0001	0.0001	0.0001	15.7182	up
MS.gene09607	GO:0004042(acetyl-CoA:L-glutamate N-acetyltransferase activity);GO:0006526(arginine biosynthetic process)	00220(Arginine biosynthesis)	probable amino-acid acetyltransferase NAGS2, chloroplastic isoform X2 [Medicago truncatula]	27.0352	0.064318	20.75	0.0001	0.040798	0.0001	10.1887	up
MS.gene56175	GO:0003674(molecular_function);GO:0005634(nucleus);GO:0008150(biological_process)	NA	uncharacterized protein LOC11421947 [Medicago truncatula]	0.0001	0.0001	0.0001	22.771	6.54948	1.8576	-16.6652	down
MS.gene070264	GO:0003677(DNA binding);GO:0004824(lysine-tRNA ligase activity);GO:0005524(ATP binding);GO:0005737(cytoplasm);GO:0005829(cytosol);GO:0006430(lysyl-tRNA aminoacylation);GO:0009506(plasmodesma);GO:0046872(metal ion binding)	00970(Aminoacyl-tRNA biosynthesis)	lysine-tRNA ligase-like protein [Medicago truncatula]	0.0001	0.0001	0.0001	0.050743	2.0565	2.22276	-13.8171	down
MS.gene62197	NA	NA	transmembrane protein, putative [Medicago truncatula]	13.9272	0.03415	14.9736	0.0001	0.0001	0.0001	16.5575	up
MS.gene78725	GO:0003674(molecular_function);GO:0008150(biological_process);GO:0009507(chloroplast);GO:0009536(plastid);GO:0009941(chloroplast envelope)	NA	uncharacterized protein LOC11431645 [Medicago truncatula]	0.0001	0.0001	0.0001	3.06039	1.75028	1.63767	-14.3917	down
MS.gene44087	GO:0004040(amidase activity);GO:0005654(nucleoplasm);GO:0005737(cytoplasm);GO:0005829(cytosol);GO:0009684(indoleacetic acid biosynthetic process);GO:0009851(auxin biosynthetic process);GO:0016810(hydrolase activity, acting on carbon-nitrogen (but not peptide) bonds);GO:0043864(indoleacetamide hydrolase activity)	00330(Arginine and proline metabolism);00360(Phenylalanine metabolism);00380(Tryptophan metabolism)	amidase 1 [Medicago truncatula]	6.20596	10.7212	7.55612	0.115078	0.0001	0.0001	7.73054	up
MS.gene06052	GO:0005515(protein binding);GO:0005634(nucleus);GO:0005773(vacuole);GO:0005774(vacuolar membrane);GO:0005856(cytoskeleton);GO:0005886(plasma membrane);GO:0009507(chloroplast);GO:0042306(regulation of protein import into nucleus);GO:0071215(cellular response to abscisic acid stimulus)	NA	COP1-interactive protein 1 [Medicago truncatula]	7.94797	5.85199	0.0001	0.0001	0.0001	0.0001	15.4894	up
MS.gene24483	GO:0003700(DNA binding transcription factor activity);GO:0003729(mRNA binding);GO:0005737(cytoplasm);GO:0005856(cytoskeleton);GO:0005886(plasma membrane);GO:0046872(metal ion binding);GO:0051015(actin filament binding);GO:0051017(actin filament bundle assembly)	NA	LIM domain-containing protein WLIM1 [Medicago truncatula]	14.5781	17.1975	2.6127	0.0001	0.086809	0.0001	8.62654	up
MS.gene026966	GO:0004252(serine-type endopeptidase activity);GO:0005515(protein binding);GO:0005634(nucleus);GO:0005739(mitochondrion);GO:0006508(proteolysis);GO:0008236(serine-type peptidase activity);GO:0009507(chloroplast);GO:0009534(chloroplast thylakoid);GO:0009535(chloroplast thylakoid membrane);GO:0009543(chloroplast thylakoid lumen);GO:0009579(thylakoid);GO:0009735(response to cytokinin);GO:0010206(pho…	NA	hypothetical protein CUMW_099480 [Citrus unshiu]	2.32523	2.98828	0.16252	0.0001	0.0001	0.0001	14.1559	up
MS.gene061134	GO:0005506(iron ion binding);GO:0009507(chloroplast);GO:0010291(carotene beta-ring hydroxylase activity);GO:0016021(integral component of membrane);GO:0016119(carotene metabolic process);GO:0016123(xanthophyll biosynthetic process);GO:0016491(oxidoreductase activity);GO:0016787(hydrolase activity);GO:0031969(chloroplast membrane);GO:0055114(oxidation-reduction process)	00906(Carotenoid biosynthesis)	beta-carotene hydroxylase [Medicago sativa]	3.56912	1.53482	4.13559	0.0001	0.0001	0.0001	14.9106	up
MS.gene20072	GO:0001736(establishment of planar polarity);GO:0002237(response to molecule of bacterial origin);GO:0003729(mRNA binding);GO:0005515(protein binding);GO:0005634(nucleus);GO:0005789(endoplasmic reticulum membrane);GO:0005886(plasma membrane);GO:0006970(response to osmotic stress);GO:0006979(response to oxidative stress);GO:0008219(cell death);GO:0009408(response to heat);GO:0009651(response to sa…	04016(MAPK signaling pathway - plant);04075(Plant hormone signal transduction)	ethylene-insensitive protein 2 isoform X1 [Medicago truncatula]	0.0001	7.6612	6.30486	0.0001	0.0001	0.0001	15.5066	up
MS.gene61943	GO:0001164(RNA polymerase I CORE element sequence-specific DNA binding);GO:0005668(RNA polymerase transcription factor SL1 complex);GO:0070860(RNA polymerase I core factor complex)	NA	TATA box-binding protein associated factor RNA polymerase I subunit B-like protein [Medicago truncatula]	0.573944	1.23155	2.34855	0.0001	0.0001	0.0001	13.7573	up
MS.gene75686	GO:0003690(double-stranded DNA binding);GO:0003697(single-stranded DNA binding);GO:0003723(RNA binding);GO:0005739(mitochondrion);GO:0006970(response to osmotic stress);GO:0009409(response to cold);GO:0009414(response to water deprivation);GO:0009651(response to salt stress);GO:1900864(mitochondrial RNA modification)	03040(Spliceosome)	RNA-binding (RRM/RBD/RNP motif) family protein [Medicago truncatula]	0.0001	0.0001	0.0001	2.48012	7.96366	19.4575	-16.6049	down
MS.gene047433	GO:0005515(protein binding);GO:0008150(biological_process);GO:0009507(chloroplast)	NA	high mobility group nucleosome-binding domain-containing protein 5 isoform X1 [Medicago truncatula]	0.287911	0.0001	0.0001	16.3483	18.607	14.0351	-7.40973	down
MS.gene95036	GO:0003991(acetylglutamate kinase activity);GO:0006526(arginine biosynthetic process);GO:0034618(arginine binding)	00220(Arginine biosynthesis)	acetylglutamate kinase, chloroplastic [Vigna unguiculata]	0.0001	0.0001	0.0001	7.87438	3.84259	4.41162	-15.7143	down
MS.gene20737	GO:0000139(Golgi membrane);GO:0003824(catalytic activity);GO:0005768(endosome);GO:0005794(Golgi apparatus);GO:0005802(trans-Golgi network);GO:0005829(cytosol);GO:0005886(plasma membrane);GO:0008460(dTDP-glucose 4,6-dehydratase activity);GO:0009225(nucleotide-sugar metabolic process);GO:0016020(membrane);GO:0016021(integral component of membrane);GO:0019305(dTDP-rhamnose biosynthetic process);GO:0…	00520(Amino sugar and nucleotide sugar metabolism)	UDP-glucuronic acid decarboxylase-like protein [Medicago truncatula]	0.0001	25.1714	13.3093	0.0001	0.0001	0.0001	16.9688	up
MS.gene003492	GO:0000470(maturation of LSU-rRNA);GO:0003723(RNA binding);GO:0006412(translation);GO:0022625(cytosolic large ribosomal subunit)	03010(Ribosome)	hypothetical protein TSUD_91660 [Trifolium subterraneum]	18.6139	41.9446	0.0001	0.0001	0.0001	0.0001	17.623	up
MS.gene047022	GO:0005737(cytoplasm);GO:0030170(pyridoxal phosphate binding)	00270(Cysteine and methionine metabolism)	putative D-cysteine desulfhydrase 1, mitochondrial [Medicago truncatula]	21.4237	19.6658	0.0001	0.0001	0.0001	0.0001	17.0634	up
MS.gene49965	GO:0003677(DNA binding);GO:0003700(DNA binding transcription factor activity);GO:0005515(protein binding);GO:0005634(nucleus);GO:0006351(transcription, DNA-templated);GO:0006355(regulation of transcription, DNA-templated);GO:0008289(lipid binding);GO:0009845(seed germination);GO:0009913(epidermal cell differentiation);GO:0043565(sequence-specific DNA binding);GO:0048497(maintenance of floral orga…	NA	homeobox-leucine zipper protein MERISTEM L1-like [Cicer arietinum]	7.63636	18.0613	0.0001	0.0001	0.0001	0.0001	16.3863	up
MS.gene014799	GO:0005886(plasma membrane);GO:0016021(integral component of membrane);GO:0042626(ATPase activity, coupled to transmembrane movement of substances)	02010(ABC transporters)	pleiotropic drug resistance protein 1 [Medicago truncatula]	3.6801	8.50412	5.80325	0.0001	0.093942	0.0001	7.57794	up
MS.gene39464	GO:0004712(protein serine/threonine/tyrosine kinase activity);GO:0004713(protein tyrosine kinase activity);GO:0005524(ATP binding);GO:0005829(cytosol);GO:0005886(plasma membrane);GO:0016301(kinase activity)	NA	serine/threonine-protein kinase HT1 [Medicago truncatula]	0.0001	0.0001	0.0001	20.9865	0.0001	10.152	-16.6634	down
MS.gene98513	GO:0004478(methionine adenosyltransferase activity);GO:0005829(cytosol)	00270(Cysteine and methionine metabolism)	RecName: Full=S-adenosylmethionine synthase; Short=AdoMet synthase; AltName: Full=Methionine adenosyltransferase; Short=MAT	3.43376	2.48515	1.08174	35.8171	22.7571	31.2247	-3.68114	down
MS.gene041646	GO:0003677(DNA binding);GO:0003700(DNA binding transcription factor activity);GO:0003942(N-acetyl-gamma-glutamyl-phosphate reductase activity);GO:0005634(nucleus);GO:0005737(cytoplasm);GO:0006351(transcription, DNA-templated);GO:0006355(regulation of transcription, DNA-templated);GO:0008652(cellular amino acid biosynthetic process);GO:0009086(methionine biosynthetic process);GO:0009088(threonine …	NA	putative transcription factor GAGA-Binding-like family [Medicago truncatula]	0.112739	0.025103	0.0001	5.7938	5.21621	7.71373	-7.08466	down
MS.gene012956	GO:0000184(nuclear-transcribed mRNA catabolic process, nonsense-mediated decay);GO:0003723(RNA binding);GO:0003729(mRNA binding);GO:0003743(translation initiation factor activity);GO:0005515(protein binding);GO:0005634(nucleus);GO:0005829(cytosol);GO:0006413(translational initiation);GO:0006446(regulation of translational initiation);GO:0009651(response to salt stress);GO:0016032(viral process);G…	03013(RNA transport);03015(mRNA surveillance pathway);03018(RNA degradation)	polyadenylate-binding protein 2 [Medicago truncatula]	0.0001	11.5657	11.2525	0.0001	0.0001	0.0001	16.2149	up
MS.gene067441	GO:0003713(transcription coactivator activity);GO:0005515(protein binding);GO:0005634(nucleus);GO:0009751(response to salicylic acid);GO:0031490(chromatin DNA binding);GO:0045723(positive regulation of fatty acid biosynthetic process)	NA	mediator of RNA polymerase II transcription subunit 15a isoform X1 [Medicago truncatula]	0.0001	0.0001	0.0001	0.0001	2.71405	10.5298	-15.43	down
MS.gene01159	GO:0004721(phosphoprotein phosphatase activity);GO:0004722(protein serine/threonine phosphatase activity);GO:0009507(chloroplast);GO:0046872(metal ion binding)	NA	putative protein-serine/threonine phosphatase [Medicago truncatula]	0.0001	0.0001	0.0001	1.39966	0.477696	0.416671	-12.9006	down
MS.gene55991	GO:0003878(ATP citrate synthase activity);GO:0005524(ATP binding);GO:0005737(cytoplasm);GO:0005829(cytosol);GO:0006085(acetyl-CoA biosynthetic process);GO:0006629(lipid metabolic process);GO:0009346(citrate lyase complex);GO:0016020(membrane);GO:0046872(metal ion binding)	00020(Citrate cycle (TCA cycle))	ATP-citrate synthase beta chain protein 1 [Medicago truncatula]	0.0001	0.0001	0.0001	12.1072	9.31963	0.0001	-16.1241	down
MS.gene48544	GO:0004672(protein kinase activity);GO:0004674(protein serine/threonine kinase activity);GO:0005515(protein binding);GO:0005524(ATP binding);GO:0005576(extracellular region);GO:0005886(plasma membrane);GO:0007338(single fertilization);GO:0009506(plasmodesma);GO:0009723(response to ethylene);GO:0009738(abscisic acid-activated signaling pathway);GO:0009741(response to brassinosteroid);GO:0009742(br…	NA	putative protein kinase RLK-Pelle-CrRLK1L-1 family [Medicago truncatula]	6.17234	14.8325	25.1395	0.670966	0.335606	0.030404	5.4757	up
MS.gene72043	GO:0005634(nucleus);GO:0009506(plasmodesma)	NA	agenet domain protein [Medicago truncatula]	0.0001	0.0001	0.0001	3.50279	0.0001	3.31516	-14.4721	down
MS.gene90709	GO:0004518(nuclease activity);GO:0005634(nucleus);GO:0031063(regulation of histone deacetylation);GO:0043565(sequence-specific DNA binding);GO:0045892(negative regulation of transcription, DNA-templated);GO:0050832(defense response to fungus)	NA	nuclease in basal defense response protein [Medicago truncatula]	11.3547	17.5474	2.33078	0.290016	0.14749	0.065696	5.95579	up
MS.gene33399	GO:0005515(protein binding)	NA	stabilizer of iron transporter SufD / Polynucleotidyl transferase [Artemisia annua]	0.0001	0.0001	0.0001	0.0001	15.0791	5.26443	-16.0493	down
MS.gene031848	GO:0005634(nucleus);GO:0006869(lipid transport);GO:0007165(signal transduction);GO:0008142(oxysterol binding);GO:0008202(steroid metabolic process);GO:0008289(lipid binding);GO:0035091(phosphatidylinositol binding)	NA	oxysterol-binding protein-related protein 1C isoform X1 [Medicago truncatula]	0.0001	0.0001	0.0001	7.96923	0.0001	8.43649	-15.7389	down
MS.gene01426	GO:0004842(ubiquitin-protein transferase activity);GO:0005634(nucleus);GO:0005783(endoplasmic reticulum);GO:0008270(zinc ion binding);GO:0016021(integral component of membrane);GO:0036513(Derlin-1 retrotranslocation complex);GO:0044390(ubiquitin-like protein conjugating enzyme binding);GO:0046872(metal ion binding);GO:0071712(ER-associated misfolded protein catabolic process)	04141(Protein processing in endoplasmic reticulum)	E3 ubiquitin-protein ligase RMA1H1 [Medicago truncatula]	40.0265	23.4557	0.0001	0.0001	0.0001	0.0001	17.691	up
MS.gene41775	NA	NA	cold acclimation responsive protein CAR2 [Medicago sativa]	211.513	76.8397	3.95941	1.28361	1.30156	2.94579	5.72384	up
MS.gene073543	GO:0005737(cytoplasm);GO:0006952(defense response);GO:0007165(signal transduction);GO:0016021(integral component of membrane);GO:0043531(ADP binding)	NA	uncharacterized protein LOC25491569 isoform X1 [Medicago truncatula]	0.0001	0.01347	0.0001	0.53324	1.70169	0.905814	-7.84395	down
MS.gene070724	GO:0003677(DNA binding);GO:0003700(DNA binding transcription factor activity);GO:0005634(nucleus);GO:0006351(transcription, DNA-templated);GO:0006355(regulation of transcription, DNA-templated);GO:0009742(brassinosteroid mediated signaling pathway)	04075(Plant hormone signal transduction)	BES1/BZR1 homolog protein 4 isoform X1 [Medicago truncatula]	10.5029	20.3429	17.8158	0.989387	0.36531	0.277256	4.89811	up
MS.gene023385	GO:0004693(cyclin-dependent protein serine/threonine kinase activity);GO:0005515(protein binding);GO:0005524(ATP binding);GO:0005634(nucleus);GO:0005829(cytosol);GO:0006468(protein phosphorylation);GO:0007346(regulation of mitotic cell cycle);GO:0010468(regulation of gene expression);GO:0016301(kinase activity);GO:0019912(cyclin-dependent protein kinase activating kinase activity);GO:0048586(regu…	NA	cyclin-dependent kinase G-2 isoform X1 [Medicago truncatula]	0.0001	0.0001	0.0001	8.91516	0.0001	7.23198	-15.716	down
MS.gene00676	GO:0005198(structural molecule activity);GO:0008150(biological_process);GO:0009507(chloroplast);GO:0009534(chloroplast thylakoid);GO:0009535(chloroplast thylakoid membrane);GO:0010287(plastoglobule)	NA	probable plastid-lipid-associated protein 4, chloroplastic [Medicago truncatula]	13.9167	6.23072	1.23058	0.0001	0.0001	0.0001	16.1208	up
MS.gene78698	GO:0004252(serine-type endopeptidase activity);GO:0006465(signal peptide processing);GO:0006627(protein processing involved in protein targeting to mitochondrion);GO:0009535(chloroplast thylakoid membrane);GO:0010027(thylakoid membrane organization);GO:0033108(mitochondrial respiratory chain complex assembly);GO:0042720(mitochondrial inner membrane peptidase complex)	03060(Protein export)	thylakoidal processing peptidase 1, chloroplastic [Medicago truncatula]	0.0001	15.2946	15.7557	0.0001	0.0001	0.0001	16.6593	up
MS.gene46901	GO:0002181(cytoplasmic translation);GO:0003735(structural constituent of ribosome);GO:0022625(cytosolic large ribosomal subunit);GO:0030687(preribosome, large subunit precursor);GO:0070180(large ribosomal subunit rRNA binding)	03010(Ribosome)	60S acidic ribosomal protein P0 [Medicago truncatula]	0.0001	0.0001	0.0001	3.29693	2.24197	3.25548	-14.8393	down
MS.gene23110	GO:0005886(plasma membrane)	04016(MAPK signaling pathway - plant);04626(Plant-pathogen interaction)	respiratory burst oxidase homolog protein B [Medicago truncatula]	7.91586	5.39795	0.0001	0.0001	0.0001	0.0001	15.4376	up
MS.gene041692	GO:0005634(nucleus);GO:0006952(defense response);GO:0007165(signal transduction);GO:0043531(ADP binding)	NA	putative TIR domain, winged helix-turn-helix DNA-binding domain-containing protein [Medicago truncatula]	25.3366	34.0494	0.548064	0.026705	0.187219	0.294783	6.8804	up
MS.gene84178	GO:0006636(unsaturated fatty acid biosynthetic process);GO:0016717(oxidoreductase activity, acting on paired donors, with oxidation of a pair of donors resulting in the reduction of molecular oxygen to two molecules of water)	NA	omega-3 fatty acid desaturase, chloroplastic isoform X1 [Medicago truncatula]	2.64899	14.2575	3.23171	0.0001	0.0001	0.089548	7.80984	up
MS.gene06897	GO:0004722(protein serine/threonine phosphatase activity);GO:0005634(nucleus);GO:0005730(nucleolus);GO:0005737(cytoplasm);GO:0006470(protein dephosphorylation);GO:0008287(protein serine/threonine phosphatase complex);GO:0009507(chloroplast);GO:0009570(chloroplast stroma);GO:0009579(thylakoid);GO:0009767(photosynthetic electron transport chain);GO:0016021(integral component of membrane);GO:0016311…	NA	protein phosphatase 2C 57 isoform X2 [Medicago truncatula]	20.3692	15.5423	0.0001	0.0001	0.0001	0.0001	16.8691	up
MS.gene032778	GO:0005515(protein binding);GO:0009507(chloroplast);GO:0010581(regulation of starch biosynthetic process);GO:0019252(starch biosynthetic process);GO:0030247(polysaccharide binding);GO:2001071(maltoheptaose binding)	NA	protein PTST homolog 2, chloroplastic [Medicago truncatula]	0.0001	0.0001	0.0001	1.47368	1.43662	1.61999	-13.8824	down
MS.gene02495	GO:0001666(response to hypoxia);GO:0003677(DNA binding);GO:0003712(transcription cofactor activity);GO:0005515(protein binding);GO:0005634(nucleus);GO:0005654(nucleoplasm);GO:0006351(transcription, DNA-templated);GO:0006355(regulation of transcription, DNA-templated);GO:0006974(cellular response to DNA damage stimulus);GO:0006979(response to oxidative stress);GO:0007275(multicellular organism dev…	00630(Glyoxylate and dicarboxylate metabolism);04146(Peroxisome)	transcriptional corepressor SEUSS [Medicago truncatula]	0.0001	0.0001	0.0001	7.26147	5.00616	0.0001	-15.3195	down
MS.gene024554	GO:0000139(Golgi membrane);GO:0005576(extracellular region);GO:0005768(endosome);GO:0005794(Golgi apparatus);GO:0005802(trans-Golgi network);GO:0009058(biosynthetic process);GO:0015020(glucuronosyltransferase activity);GO:0016020(membrane);GO:0016021(integral component of membrane);GO:0016051(carbohydrate biosynthetic process);GO:0016757(transferase activity, transferring glycosyl groups);GO:0016…	NA	inositol phosphorylceramide glucuronosyltransferase 1 [Medicago truncatula]	8.69266	0.0001	10.4679	0.0001	0.0001	0.0001	15.9628	up
MS.gene75798	GO:0004675(transmembrane receptor protein serine/threonine kinase activity);GO:0005524(ATP binding);GO:0005634(nucleus);GO:0005886(plasma membrane);GO:0006468(protein phosphorylation);GO:0006952(defense response);GO:0007166(cell surface receptor signaling pathway);GO:0009507(chloroplast);GO:0016301(kinase activity)	NA	probable serine/threonine-protein kinase PIX13 [Medicago truncatula]	23.9278	33.3405	16.4088	1.84529	1.91312	1.88955	3.70541	up
MS.gene067034	GO:0003677(DNA binding);GO:0004365(glyceraldehyde-3-phosphate dehydrogenase (NAD+) (phosphorylating) activity);GO:0005507(copper ion binding);GO:0005618(cell wall);GO:0005634(nucleus);GO:0005730(nucleolus);GO:0005737(cytoplasm);GO:0005739(mitochondrion);GO:0005777(peroxisome);GO:0005794(Golgi apparatus);GO:0005829(cytosol);GO:0005886(plasma membrane);GO:0006094(gluconeogenesis);GO:0006096(glycoly…	00010(Glycolysis / Gluconeogenesis);00710(Carbon fixation in photosynthetic organisms)	glyceraldehyde-3-phosphate dehydrogenase, cytosolic isoform X2 [Medicago truncatula]	0.0001	0.0001	0.0001	0.0001	22.8223	10.1301	-16.7451	down
MS.gene039345	GO:0004674(protein serine/threonine kinase activity);GO:0005886(plasma membrane)	NA	putative protein kinase RLK-Pelle-DLSV family [Medicago truncatula]	1.3698	1.03772	0.271121	6.16973	13.1202	21.3435	-3.92309	down
MS.gene00482	GO:0000149(SNARE binding);GO:0005484(SNAP receptor activity);GO:0006886(intracellular protein transport);GO:0006906(vesicle fusion);GO:0012505(endomembrane system);GO:0016021(integral component of membrane);GO:0031201(SNARE complex);GO:0048278(vesicle docking)	NA	syntaxin 6, amino-terminal protein [Medicago truncatula]	16.3214	0.0001	14.9476	0.0001	0.0001	0.0001	16.6694	up
MS.gene82924	GO:0005515(protein binding);GO:0005886(plasma membrane);GO:0007165(signal transduction);GO:0009507(chloroplast);GO:0009535(chloroplast thylakoid membrane);GO:0009579(thylakoid);GO:0009658(chloroplast organization);GO:0016020(membrane);GO:0016021(integral component of membrane);GO:0051205(protein insertion into membrane);GO:0072598(protein localization to chloroplast)	03060(Protein export)	ALBINO3-like protein 1, chloroplastic [Medicago truncatula]	3.11603	0.170352	2.51256	0.0001	0.0001	0.0001	14.2385	up
MS.gene35775	GO:0005634(nucleus);GO:0009791(post-embryonic development);GO:0010228(vegetative to reproductive phase transition of meristem);GO:0042800(histone methyltransferase activity (H3-K4 specific));GO:0048440(carpel development);GO:0048443(stamen development)	00310(Lysine degradation)	histone-lysine N-methyltransferase ATXR3 isoform X1 [Medicago truncatula]	3.01788	3.81636	4.29779	0.262708	0.332274	0.299273	3.63789	up
MS.gene064973	GO:0003674(molecular_function);GO:0005634(nucleus);GO:0008150(biological_process)	NA	hypothetical protein L195_g042023 [Trifolium pratense]	1.1073	1.53661	2.69201	0.0001	0.0001	0.0001	14.1185	up
MS.gene58777	GO:0003674(molecular_function);GO:0005634(nucleus)	04141(Protein processing in endoplasmic reticulum)	scythe protein ubiquitin-like domain protein [Medicago truncatula]	0.0001	0.0001	0.0001	27.309	0.943344	0.0001	-16.5231	down
MS.gene051837	GO:0005634(nucleus);GO:0005774(vacuolar membrane);GO:0005886(plasma membrane);GO:0009507(chloroplast);GO:0016020(membrane)	NA	protein ALP1-like [Medicago truncatula]	17.9822	30.7328	9.98649	1.61219	1.05637	1.32579	3.87736	up
MS.gene052168	GO:0004843(thiol-dependent ubiquitin-specific protease activity);GO:0005515(protein binding);GO:0005576(extracellular region);GO:0006511(ubiquitin-dependent protein catabolic process);GO:0008283(cell proliferation);GO:0009651(response to salt stress);GO:0009908(flower development);GO:0016021(integral component of membrane);GO:0016579(protein deubiquitination);GO:0036459(thiol-dependent ubiquitiny…	NA	ubiquitin carboxyl-terminal hydrolase 16 [Medicago truncatula]	3.68706	5.18682	0.0001	0.0001	0.0001	0.0001	14.8523	up
MS.gene36998	GO:0016791(phosphatase activity)	00750(Vitamin B6 metabolism)	inorganic pyrophosphatase 2 [Medicago truncatula]	22.3711	13.2978	0.0001	0.0001	0.0001	0.0001	16.8594	up
MS.gene41153	GO:0005634(nucleus);GO:0005829(cytosol);GO:0006869(lipid transport);GO:0008142(oxysterol binding);GO:0008152(metabolic process);GO:0008202(steroid metabolic process);GO:0008289(lipid binding);GO:0016787(hydrolase activity)	NA	oxysterol-binding protein-related protein 3C [Medicago truncatula]	18.1881	21.617	14.9552	0.654224	0.0001	0.203248	5.99673	up
MS.gene37489	GO:0005388(calcium-transporting ATPase activity);GO:0005887(integral component of plasma membrane);GO:0043231(intracellular membrane-bounded organelle)	NA	calcium-transporting ATPase 1 [Medicago truncatula]	0.971242	2.38663	0.060147	0.0001	0.0001	0.0001	13.4759	up
MS.gene054077	GO:0005886(plasma membrane)	NA	stress-induced receptor-like kinase [Medicago truncatula]	0.515583	6.32247	6.68214	0.006857	0.028168	0.016377	8.03908	up
MS.gene71296	GO:0003682(chromatin binding);GO:0003700(DNA binding transcription factor activity);GO:0003713(transcription coactivator activity);GO:0004402(histone acetyltransferase activity);GO:0005634(nucleus);GO:0006338(chromatin remodeling);GO:0006357(regulation of transcription by RNA polymerase II);GO:0035066(positive regulation of histone acetylation)	NA	transcriptional adapter ADA2a isoform X1 [Medicago truncatula]	0.695848	0.969524	1.83336	0.0001	0.0001	0.0001	13.5096	up
MS.gene94495	GO:0004674(protein serine/threonine kinase activity);GO:0005886(plasma membrane)	NA	putative protein kinase RLK-Pelle-DLSV family [Medicago truncatula]	1.91077	1.09305	0.288873	8.76303	15.6397	27.9848	-3.99188	down
MS.gene44030	GO:0004124(cysteine synthase activity);GO:0005737(cytoplasm);GO:0006535(cysteine biosynthetic process from serine);GO:0030170(pyridoxal phosphate binding)	00920(Sulfur metabolism);00270(Cysteine and methionine metabolism)	cysteine synthase-like protein [Trifolium pratense]	0.0001	0.0001	0.0001	0.328966	2.69621	5.67138	-14.8232	down
MS.gene49553	GO:0004675(transmembrane receptor protein serine/threonine kinase activity);GO:0005524(ATP binding);GO:0005634(nucleus);GO:0005737(cytoplasm);GO:0005886(plasma membrane);GO:0006468(protein phosphorylation);GO:0006952(defense response);GO:0007166(cell surface receptor signaling pathway);GO:0009507(chloroplast);GO:0016301(kinase activity)	NA	probable serine/threonine-protein kinase PBL3 [Medicago truncatula]	6.83187	17.2322	0.0001	0.0001	0.0001	0.0001	16.2916	up
MS.gene93850	GO:0003735(structural constituent of ribosome)	03010(Ribosome)	40S ribosomal protein S15a-1 [Medicago truncatula]	15.6374	0.28511	11.5301	0.0001	0.0001	0.0001	16.4816	up
MS.gene51837	GO:0005765(lysosomal membrane);GO:0006465(signal peptide processing);GO:0030660(Golgi-associated vesicle membrane);GO:0033619(membrane protein proteolysis);GO:0042500(aspartic endopeptidase activity, intramembrane cleaving);GO:0071458(integral component of cytoplasmic side of endoplasmic reticulum membrane);GO:0071556(integral component of lumenal side of endoplasmic reticulum membrane)	NA	signal peptide peptidase-like 4 isoform X1 [Medicago truncatula]	0.0001	9.79909	12.0424	0.0001	0.0001	0.0001	16.1518	up
MS.gene072429	GO:0005544(calcium-dependent phospholipid binding);GO:0005886(plasma membrane);GO:0006952(defense response);GO:0010186(positive regulation of cellular defense response);GO:0019725(cellular homeostasis);GO:0060548(negative regulation of cell death);GO:0090332(stomatal closure)	NA	protein BONZAI 3 [Medicago truncatula]	31.0453	0.0001	0.986213	0.0001	0.0001	0.0001	16.7042	up
MS.gene015156	GO:0003677(DNA binding);GO:0003700(DNA binding transcription factor activity);GO:0005634(nucleus);GO:0006351(transcription, DNA-templated);GO:0006355(regulation of transcription, DNA-templated);GO:0010500(transmitting tissue development);GO:0046983(protein dimerization activity);GO:0048462(carpel formation);GO:0048467(gynoecium development);GO:0080126(ovary septum development)	NA	transcription factor HEC2 [Medicago truncatula]	0.0001	0.0001	0.0001	21.3795	1.70362	0.052251	-16.2348	down
MS.gene52171	GO:0005778(peroxisomal membrane);GO:0016559(peroxisome fission);GO:0044375(regulation of peroxisome size)	04146(Peroxisome)	peroxisomal biogenesis factor 11 family protein [Trifolium pratense]	0.0001	0.0001	0.0001	20.9105	11.6586	0.0001	-16.7282	down
MS.gene000541	GO:0005634(nucleus);GO:0008150(biological_process);GO:0009506(plasmodesma);GO:0016787(hydrolase activity)	NA	uncharacterized ATP-dependent helicase C29A10.10c isoform X1 [Medicago truncatula]	5.24564	6.7114	6.66046	0.60497	0.215812	0.471417	3.84876	up
MS.gene50461	GO:0004602(glutathione peroxidase activity);GO:0005783(endoplasmic reticulum);GO:0005886(plasma membrane);GO:0006979(response to oxidative stress);GO:0009793(embryo development ending in seed dormancy);GO:0012505(endomembrane system);GO:0055114(oxidation-reduction process)	00590(Arachidonic acid metabolism);00480(Glutathione metabolism)	unknown [Medicago truncatula]	0.0001	24.5248	23.9303	0.0001	0.0001	0.0001	17.3013	up
MS.gene06121	GO:0005737(cytoplasm);GO:0005834(heterotrimeric G-protein complex);GO:0007165(signal transduction)	NA	uncharacterized protein LOC25502243 [Medicago truncatula]	5.73613	0.0001	5.46576	0.0001	0.0001	0.0001	15.1884	up
MS.gene30022	GO:0005737(cytoplasm);GO:0005886(plasma membrane);GO:0006508(proteolysis);GO:0008270(zinc ion binding);GO:0042277(peptide binding);GO:0043171(peptide catabolic process);GO:0070006(metalloaminopeptidase activity)	00480(Glutathione metabolism)	putative cytosol alanyl aminopeptidase [Medicago truncatula]	0.173136	2.69294	0.656018	0.0001	0.0001	0.0001	13.5192	up
MS.gene67596	GO:0003955(NAD(P)H dehydrogenase (quinone) activity);GO:0005515(protein binding);GO:0009507(chloroplast);GO:0009535(chloroplast thylakoid membrane);GO:0009536(plastid);GO:0010207(photosystem II assembly);GO:0016021(integral component of membrane);GO:0048038(quinone binding);GO:0055114(oxidation-reduction process)	NA	vitamin K epoxide reductase family protein [Medicago truncatula]	0.0001	0.0001	0.0001	0.375209	1.63142	6.24567	-14.7475	down
MS.gene025725	GO:0003723(RNA binding);GO:0003729(mRNA binding);GO:0005515(protein binding);GO:0005634(nucleus);GO:0005681(spliceosomal complex);GO:0006397(mRNA processing);GO:0008380(RNA splicing);GO:0016607(nuclear speck);GO:0035061(interchromatin granule)	03040(Spliceosome)	pre-mRNA-splicing factor SF2-like protein [Medicago truncatula]	0.0001	0.0001	0.0001	8.69709	0.0001	18.9647	-16.4926	down
MS.gene015051	GO:0004506(squalene monooxygenase activity);GO:0005576(extracellular region);GO:0005783(endoplasmic reticulum);GO:0009414(response to water deprivation);GO:0016021(integral component of membrane);GO:0016126(sterol biosynthetic process);GO:0050660(flavin adenine dinucleotide binding);GO:0055114(oxidation-reduction process)	00100(Steroid biosynthesis);00909(Sesquiterpenoid and triterpenoid biosynthesis)	squalene monooxygenase isoform X1 [Medicago truncatula]	0.0001	0.0001	0.0001	5.99783	8.62947	0.0001	-15.5734	down
MS.gene012247	GO:0005634(nucleus);GO:0005774(vacuolar membrane);GO:0005886(plasma membrane);GO:0009507(chloroplast);GO:0016020(membrane)	NA	protein ALP1-like [Medicago truncatula]	7.72516	13.6269	3.97117	0.462968	0.248163	0.312139	4.6292	up
MS.gene64662	GO:0004675(transmembrane receptor protein serine/threonine kinase activity);GO:0005524(ATP binding);GO:0005886(plasma membrane);GO:0006468(protein phosphorylation);GO:0006952(defense response);GO:0007166(cell surface receptor signaling pathway);GO:0009507(chloroplast);GO:0016301(kinase activity)	NA	receptor-like cytoplasmic kinase 176 [Medicago truncatula]	29.6906	20.5547	12.4929	1.57326	1.02437	2.01052	3.76708	up
MS.gene40288	GO:0003682(chromatin binding);GO:0005886(plasma membrane);GO:0008150(biological_process);GO:0008536(Ran GTPase binding)	NA	E3 ubiquitin-protein ligase HERC2-like protein [Medicago truncatula]	2.84069	1.89803	0.154136	0.0001	0.0001	0.0001	13.9934	up
MS.gene69814	GO:0003735(structural constituent of ribosome);GO:0006407(rRNA export from nucleus);GO:0022627(cytosolic small ribosomal subunit)	03010(Ribosome)	40S ribosomal protein S28 [Cicer arietinum]	0.0001	0.0001	0.257471	15.8867	16.8937	32.5592	-7.98628	down
MS.gene025129	GO:0004345(glucose-6-phosphate dehydrogenase activity);GO:0006006(glucose metabolic process);GO:0009051(pentose-phosphate shunt, oxidative branch);GO:0009507(chloroplast);GO:0009570(chloroplast stroma);GO:0050661(NADP binding);GO:0055114(oxidation-reduction process)	00030(Pentose phosphate pathway);00480(Glutathione metabolism)	glucose-6-phosphate 1-dehydrogenase 2, chloroplastic [Medicago truncatula]	0.384186	6.46089	1.73491	0.0001	0.0001	0.0001	14.8037	up
MS.gene052643	GO:0000184(nuclear-transcribed mRNA catabolic process, nonsense-mediated decay);GO:0000932(P-body);GO:0004540(ribonuclease activity);GO:0005515(protein binding);GO:0005634(nucleus);GO:0005697(telomerase holoenzyme complex);GO:0006406(mRNA export from nucleus);GO:0007004(telomere maintenance via telomerase);GO:0042162(telomeric DNA binding);GO:0043021(ribonucleoprotein complex binding);GO:0043487(…	03015(mRNA surveillance pathway)	telomerase activating protein Est1 [Medicago truncatula]	0.0001	6.97605	2.03258	0.0001	0.0001	0.0001	14.8741	up
MS.gene039824	GO:0000166(nucleotide binding);GO:0005515(protein binding);GO:0005524(ATP binding);GO:0005634(nucleus);GO:0005737(cytoplasm);GO:0005783(endoplasmic reticulum);GO:0005829(cytosol);GO:0006952(defense response);GO:0007165(signal transduction);GO:0009733(response to auxin);GO:0009816(defense response to bacterium, incompatible interaction);GO:0009862(systemic acquired resistance, salicylic acid media…	NA	TMV resistance protein N [Medicago truncatula]	1.09292	2.52189	2.05289	0.0001	0.0001	0.0001	14.2055	up
MS.gene09269	GO:0003677(DNA binding);GO:0003700(DNA binding transcription factor activity);GO:0005634(nucleus);GO:0005737(cytoplasm);GO:0006351(transcription, DNA-templated);GO:0006355(regulation of transcription, DNA-templated);GO:0043565(sequence-specific DNA binding)	NA	heat stress transcription factor A-5 [Medicago truncatula]	7.06582	0.0001	7.63141	0.0001	0.0001	0.0001	15.5802	up
MS.gene72462	GO:0004674(protein serine/threonine kinase activity);GO:0005886(plasma membrane)	NA	putative protein kinase RLK-Pelle-DLSV family [Medicago truncatula]	0.197522	0.125325	0.0001	1.86796	8.85249	9.49546	-5.96805	down
MS.gene060685	NA	NA	serine/threonine-protein kinase PRP4 homolog [Medicago truncatula]	0.0001	0.0001	0.0001	6.43238	4.52226	0.0001	-15.1562	down
MS.gene20459	GO:0004034(aldose 1-epimerase activity);GO:0005737(cytoplasm);GO:0006006(glucose metabolic process);GO:0006012(galactose metabolic process);GO:0030246(carbohydrate binding)	00010(Glycolysis / Gluconeogenesis);00052(Galactose metabolism)	aldose 1-epimerase [Medicago truncatula]	7.03626	1.01749	0.271593	0.0001	0.0001	0.0001	14.7603	up
MS.gene28188	NA	NA	auxilin-related protein 2-like [Cicer arietinum]	9.15053	0.0001	6.28889	0.0001	0.0001	0.0001	15.6513	up
MS.gene69296	GO:0004435(phosphatidylinositol phospholipase C activity);GO:0004629(phospholipase C activity);GO:0005515(protein binding);GO:0005886(plasma membrane);GO:0007165(signal transduction);GO:0009553(embryo sac development);GO:0009556(microsporogenesis);GO:0010601(positive regulation of auxin biosynthetic process);GO:0016042(lipid catabolic process);GO:0035556(intracellular signal transduction);GO:0042…	00562(Inositol phosphate metabolism);04070(Phosphatidylinositol signaling system);04933(AGE-RAGE signaling pathway in diabetic complications)	phosphoinositide phospholipase C 2 [Medicago truncatula]	0.0001	0.0001	0.0001	0.0001	4.63399	8.62557	-15.4317	down
MS.gene63420	GO:0004022(alcohol dehydrogenase (NAD) activity);GO:0005737(cytoplasm);GO:0005829(cytosol);GO:0008270(zinc ion binding);GO:0055114(oxidation-reduction process)	00010(Glycolysis / Gluconeogenesis);00071(Fatty acid degradation);00350(Tyrosine metabolism)	alcohol dehydrogenase class-3 isoform X1 [Medicago truncatula]	3.15371	3.31845	0.897085	7.26499	41.0691	85.518	-4.18298	down
MS.gene99248	GO:0003676(nucleic acid binding);GO:0003700(DNA binding transcription factor activity);GO:0005634(nucleus);GO:0006355(regulation of transcription, DNA-templated);GO:0008270(zinc ion binding)	NA	uncharacterized protein LOC11408347 [Medicago truncatula]	0.0001	0.019553	0.0001	3.39539	5.24302	1.31036	-8.9763	down
MS.gene08822	GO:0003677(DNA binding);GO:0003700(DNA binding transcription factor activity);GO:0005634(nucleus);GO:0005737(cytoplasm);GO:0006351(transcription, DNA-templated);GO:0006355(regulation of transcription, DNA-templated);GO:0043565(sequence-specific DNA binding)	NA	heat stress transcription factor A-5 [Medicago truncatula]	6.73539	0.0001	7.40634	0.0001	0.0001	0.0001	15.5246	up
MS.gene013558	GO:0000398(mRNA splicing, via spliceosome);GO:0035614(snRNA stem-loop binding)	NA	RNA-binding protein 2-like isoform X2 [Medicago truncatula]	0.0001	0.0001	0.0001	0.0001	9.06291	18.8542	-16.5058	down
MS.gene050128	GO:0005634(nucleus);GO:0005829(cytosol);GO:0009691(cytokinin biosynthetic process);GO:0016799(hydrolase activity, hydrolyzing N-glycosyl compounds)	NA	cytokinin riboside 5'-monophosphate phosphoribohydrolase LOG1 [Medicago truncatula]	3.72347	0.0001	25.463	0.0001	0.0001	0.0001	16.57	up
MS.gene08990	GO:0004497(monooxygenase activity);GO:0044550(secondary metabolite biosynthetic process)	00906(Carotenoid biosynthesis)	zeaxanthin epoxidase, chloroplastic [Medicago truncatula]	1.333	3.73059	3.01456	0.0001	0.0001	0.0001	14.7168	up
MS.gene006317	GO:0004360(glutamine-fructose-6-phosphate transaminase (isomerizing) activity);GO:0006002(fructose 6-phosphate metabolic process);GO:0006047(UDP-N-acetylglucosamine metabolic process)	NA	uncharacterized protein LOC25485090 [Medicago truncatula]	5.52595	1.9089	3.19724	0.0001	0.0001	0.0001	15.1131	up
MS.gene035698	GO:0004553(hydrolase activity, hydrolyzing O-glycosyl compounds);GO:0005576(extracellular region);GO:0005618(cell wall);GO:0005794(Golgi apparatus);GO:0010411(xyloglucan metabolic process);GO:0016762(xyloglucan:xyloglucosyl transferase activity);GO:0016798(hydrolase activity, acting on glycosyl bonds);GO:0042546(cell wall biogenesis);GO:0048046(apoplast);GO:0071555(cell wall organization)	NA	probable xyloglucan endotransglucosylase/hydrolase protein 23 [Medicago truncatula]	29.8597	23.4037	13.6607	1.60839	1.27969	1.51501	3.92593	up
MS.gene08159	GO:0004672(protein kinase activity);GO:0004674(protein serine/threonine kinase activity);GO:0005524(ATP binding);GO:0005886(plasma membrane);GO:0006468(protein phosphorylation);GO:0007169(transmembrane receptor protein tyrosine kinase signaling pathway);GO:0009506(plasmodesma);GO:0016021(integral component of membrane)	NA	probable inactive leucine-rich repeat receptor-like protein kinase At3g03770 [Medicago truncatula]	0.760881	1.02598	0.814465	0.0001	0.0001	0.0001	13.082	up
MS.gene017875	GO:0000981(RNA polymerase II transcription factor activity, sequence-specific DNA binding);GO:0003677(DNA binding);GO:0003700(DNA binding transcription factor activity);GO:0005634(nucleus);GO:0006351(transcription, DNA-templated);GO:0006355(regulation of transcription, DNA-templated);GO:0007275(multicellular organism development);GO:0009414(response to water deprivation);GO:0009651(response to sa…	NA	AP2-like ethylene-responsive transcription factor At2g41710 [Medicago truncatula]	0.0001	0.0001	0.0001	1.54327	1.62796	1.38623	-13.891	down
MS.gene95257	GO:0000977(RNA polymerase II regulatory region sequence-specific DNA binding);GO:0001085(RNA polymerase II transcription factor binding);GO:0001228(transcriptional activator activity, RNA polymerase II transcription regulatory region sequence-specific DNA binding);GO:0003682(chromatin binding);GO:0003700(DNA binding transcription factor activity);GO:0005634(nucleus);GO:0005667(transcription facto…	NA	hypothetical protein TSUD_207060 [Trifolium subterraneum]	5.45228	5.61392	4.26484	0.0001	0.0001	0.0001	15.6411	up
MS.gene50352	GO:0004497(monooxygenase activity);GO:0044550(secondary metabolite biosynthetic process)	00906(Carotenoid biosynthesis)	zeaxanthin epoxidase, chloroplastic isoform X3 [Medicago truncatula]	1.99965	6.49315	4.99446	0.090681	0.097074	0.219639	5.04903	up
MS.gene72281	GO:0004675(transmembrane receptor protein serine/threonine kinase activity);GO:0005886(plasma membrane)	NA	Lipid transfer protein [Medicago truncatula]	4.05061	36.5965	6.82486	0.239421	0.15205	0.242312	6.22694	up
MS.gene01562	GO:0003700(DNA binding transcription factor activity);GO:0005515(protein binding);GO:0005634(nucleus);GO:0006355(regulation of transcription, DNA-templated)	NA	transcription factor [Medicago truncatula]	4.74161	0.101477	7.15755	0.0001	0.0001	0.0001	15.2878	up
MS.gene042046	GO:0000776(kinetochore);GO:0005634(nucleus);GO:0005635(nuclear envelope);GO:0007093(mitotic cell cycle checkpoint);GO:0007094(mitotic spindle assembly checkpoint);GO:0051301(cell division);GO:0051315(attachment of mitotic spindle microtubules to kinetochore);GO:0072686(mitotic spindle)	NA	mitotic spindle checkpoint protein MAD1 [Medicago truncatula]	0.0001	0.0001	0.0001	0.0001	6.415	2.80205	-14.9071	down
MS.gene25909	GO:0000304(response to singlet oxygen);GO:0001666(response to hypoxia);GO:0004806(triglyceride lipase activity);GO:0005515(protein binding);GO:0005634(nucleus);GO:0005737(cytoplasm);GO:0005783(endoplasmic reticulum);GO:0006629(lipid metabolic process);GO:0006952(defense response);GO:0009507(chloroplast);GO:0009626(plant-type hypersensitive response);GO:0009627(systemic acquired resistance);GO:000…	04626(Plant-pathogen interaction)	protein EDS1 [Medicago truncatula]	1.49869	0.0001	13.7872	0.0001	0.0001	0.0001	15.6369	up
MS.gene46999	GO:0003682(chromatin binding);GO:0005634(nucleus);GO:0005886(plasma membrane);GO:0008270(zinc ion binding);GO:0008536(Ran GTPase binding)	04120(Ubiquitin mediated proteolysis)	PH, RCC1 and FYVE domains-containing protein 1-like [Medicago truncatula]	3.96911	0.0001	1.79612	0.0001	0.0001	0.0001	14.2302	up
MS.gene45473	GO:0000981(RNA polymerase II transcription factor activity, sequence-specific DNA binding);GO:0001135(transcription factor activity, RNA polymerase II transcription factor recruiting);GO:0003677(DNA binding);GO:0003700(DNA binding transcription factor activity);GO:0005634(nucleus);GO:0006351(transcription, DNA-templated);GO:0006355(regulation of transcription, DNA-templated);GO:0006357(regulation…	NA	transcription factor MYB48 [Medicago truncatula]	0.0001	0.0001	0.0001	6.78189	21.0712	0.0001	-16.5025	down
MS.gene67107	GO:0005794(Golgi apparatus);GO:0016021(integral component of membrane);GO:0016740(transferase activity)	00514(Other types of O-glycan biosynthesis)	uncharacterized protein LOC11422742 [Medicago truncatula]	8.61479	0.015593	6.32816	0.0001	0.0001	0.0001	15.6056	up
MS.gene071473	GO:0005634(nucleus);GO:0008168(methyltransferase activity);GO:0032259(methylation)	NA	uncharacterized protein LOC11438626 [Medicago truncatula]	0.0001	0.0001	0.0001	0.0001	13.0423	10.7002	-16.2722	down
MS.gene74974	GO:0005634(nucleus);GO:0005829(cytosol);GO:0008536(Ran GTPase binding);GO:0046827(positive regulation of protein export from nucleus);GO:0070412(R-SMAD binding)	NA	uncharacterized protein LOC25485577 [Medicago truncatula]	0.49602	1.55288	1.38339	0.0001	0.0001	0.0001	13.4819	up
MS.gene49677	NA	NA	auxilin-related protein 2-like [Cicer arietinum]	7.02009	0.0001	7.45031	0.0001	0.0001	0.0001	15.5578	up
MS.gene72460	GO:0004674(protein serine/threonine kinase activity);GO:0005886(plasma membrane)	NA	putative protein kinase RLK-Pelle-DLSV family [Medicago truncatula]	0.766383	0.580994	0.0001	9.30128	20.2037	32.309	-5.5196	down
MS.gene06737	GO:0005249(voltage-gated potassium channel activity);GO:0005887(integral component of plasma membrane);GO:0042391(regulation of membrane potential)	04626(Plant-pathogen interaction)	cyclic nucleotide-gated ion channel 1 [Medicago truncatula]	1.79404	0.478718	0.235591	16.2129	13.0352	9.92117	-3.96491	down
MS.gene023341	GO:0005634(nucleus)	NA	uncharacterized protein LOC25501684 isoform X3 [Medicago truncatula]	0.335397	12.4893	0.0001	0.0001	0.0001	0.0001	15.3836	up
MS.gene007967	GO:0005886(plasma membrane)	NA	uncharacterized protein LOC11426583 [Medicago truncatula]	0.0001	0.012932	0.0001	0.0001	9.12992	5.74548	-10.1456	down
MS.gene042291	GO:0003987(acetate-CoA ligase activity);GO:0005739(mitochondrion);GO:0005777(peroxisome);GO:0006083(acetate metabolic process);GO:0006097(glyoxylate cycle);GO:0016208(AMP binding);GO:0019605(butyrate metabolic process);GO:0047760(butyrate-CoA ligase activity)	NA	acetate/butyrate--CoA ligase AAE7, peroxisomal [Medicago truncatula]	0.0001	0.0001	0.0001	0.0001	17.0186	42.7194	-17.6033	down
MS.gene059694	GO:0005507(copper ion binding);GO:0016722(oxidoreductase activity, oxidizing metal ions)	00053(Ascorbate and aldarate metabolism)	L-ascorbate oxidase [Medicago truncatula]	0.0001	0.0001	0.0001	1.36235	1.62844	0.970943	-13.6889	down
MS.gene050737	GO:0003677(DNA binding);GO:0005634(nucleus);GO:0006355(regulation of transcription, DNA-templated);GO:0046872(metal ion binding)	NA	bromodomain adjacent to zinc finger domain protein 1A [Medicago truncatula]	0.0001	0.0001	0.0001	0.907495	0.0001	10.6425	-15.2326	down
MS.gene49138	GO:0003674(molecular_function);GO:0005829(cytosol);GO:0008150(biological_process)	NA	altered inheritance of mitochondria protein 32-like, partial [Trifolium pratense]	6.28818	0.723114	31.3099	0.0001	0.0001	0.117475	8.34719	up
MS.gene013244	GO:0004674(protein serine/threonine kinase activity);GO:0005634(nucleus);GO:0005737(cytoplasm);GO:0006468(protein phosphorylation);GO:0035556(intracellular signal transduction)	04016(MAPK signaling pathway - plant);04075(Plant hormone signal transduction)	serine/threonine-protein kinase SRK2A [Medicago truncatula]	8.70539	0.0001	9.3461	0.0001	0.0001	0.0001	15.8768	up
MS.gene069767	GO:0005737(cytoplasm);GO:0016740(transferase activity);GO:0016747(transferase activity, transferring acyl groups other than amino-acyl groups)	NA	uncharacterized acetyltransferase At3g50280-like [Cicer arietinum]	1.81819	2.62561	0.425403	0.0001	0.0001	0.0001	13.9864	up
MS.gene033099	GO:0003779(actin binding);GO:0004721(phosphoprotein phosphatase activity);GO:0005737(cytoplasm);GO:0005819(spindle);GO:0008017(microtubule binding);GO:0009524(phragmoplast);GO:0009556(microsporogenesis);GO:0009574(preprophase band);GO:0051015(actin filament binding);GO:0051017(actin filament bundle assembly)	NA	formin-like protein 20 isoform X1 [Medicago truncatula]	0.574422	1.07526	0.041412	0.0001	0.0001	0.0001	12.4607	up
MS.gene061837	GO:0006914(autophagy);GO:0043231(intracellular membrane-bounded organelle)	NA	uncharacterized protein LOC11443501 [Medicago truncatula]	1.85655	6.65465	0.0001	0.0001	0.0001	0.0001	14.7921	up
MS.gene025061	GO:0003674(molecular_function);GO:0005829(cytosol);GO:0008150(biological_process)	NA	altered inheritance of mitochondria protein 32-like, partial [Trifolium pratense]	1.98625	0.489695	10.3374	0.0001	0.0001	0.0001	15.3823	up
MS.gene33364	GO:0005515(protein binding);GO:0005524(ATP binding);GO:0005634(nucleus);GO:0005737(cytoplasm);GO:0005829(cytosol);GO:0005886(plasma membrane);GO:0006457(protein folding);GO:0009408(response to heat);GO:0046686(response to cadmium ion)	NA	heat shock 70 kDa protein 15 [Medicago truncatula]	0.0001	0.0001	0.0001	0.0001	4.6012	2.09416	-14.4459	down
MS.gene001992	NA	NA	hypothetical protein MTR_4g072415 [Medicago truncatula]	29.5444	0.479475	28.9862	0.223485	0.423166	0.10193	6.30066	up
MS.gene049440	GO:0009941(chloroplast envelope);GO:0033365(protein localization to organelle)	NA	chloroplastic import inner membrane translocase subunit HP30-2 [Cicer arietinum]	10.4737	14.4729	0.0001	0.0001	0.0001	0.0001	16.3435	up
MS.gene047156	GO:0005524(ATP binding);GO:0005634(nucleus);GO:0005856(cytoskeleton);GO:0005886(plasma membrane);GO:0007049(cell cycle);GO:0009524(phragmoplast);GO:0009793(embryo development ending in seed dormancy);GO:0015031(protein transport);GO:0016887(ATPase activity);GO:0051301(cell division)	03008(Ribosome biogenesis in eukaryotes)	cell division control protein 48 homolog C [Medicago truncatula]	0.0001	0.0001	0.0001	0.0001	2.31155	2.27336	-13.8997	down
MS.gene24796	GO:0005743(mitochondrial inner membrane);GO:0006744(ubiquinone biosynthetic process);GO:0008289(lipid binding)	NA	ubiquinone biosynthesis protein COQ9 [Medicago truncatula]	0.0001	0.0001	0.0001	2.95704	4.05577	2.59908	-14.9676	down
MS.gene004712	NA	NA	uncharacterized protein LOC11440467 [Medicago truncatula]	0.0001	0.418701	0.0001	17.286	14.0779	10.3676	-6.63838	down
MS.gene074040	GO:0004675(transmembrane receptor protein serine/threonine kinase activity);GO:0005524(ATP binding);GO:0005634(nucleus);GO:0005737(cytoplasm);GO:0005886(plasma membrane);GO:0006468(protein phosphorylation);GO:0006952(defense response);GO:0007166(cell surface receptor signaling pathway);GO:0009507(chloroplast);GO:0016301(kinase activity)	NA	probable serine/threonine-protein kinase PBL3 [Medicago truncatula]	14.3906	0.0001	2.01342	0.0001	0.0001	0.0001	15.7387	up
MS.gene057503	GO:0005634(nucleus);GO:0008568(microtubule-severing ATPase activity);GO:0031122(cytoplasmic microtubule organization)	03013(RNA transport)	ATPase family AAA domain-containing protein 1-B [Medicago truncatula]	1.16551	0.532448	4.79666	0.0001	0.0001	0.0001	14.402	up
MS.gene43254	GO:0004674(protein serine/threonine kinase activity);GO:0005524(ATP binding);GO:0005886(plasma membrane);GO:0006468(protein phosphorylation);GO:0016020(membrane);GO:0016021(integral component of membrane);GO:0016301(kinase activity)	NA	receptor-like protein kinase 5 [Medicago truncatula]	0.224942	1.26908	0.673356	0.0001	0.0001	0.0001	12.8187	up
MS.gene004153	GO:0003700(DNA binding transcription factor activity);GO:0005515(protein binding);GO:0005634(nucleus);GO:0008270(zinc ion binding);GO:0009585(red, far-red light phototransduction);GO:0009639(response to red or far red light);GO:0010017(red or far-red light signaling pathway);GO:0010018(far-red light signaling pathway);GO:0010218(response to far red light);GO:0042753(positive regulation of circadi…	NA	protein FAR1-RELATED SEQUENCE 5-like [Cicer arietinum]	0.0001	0.0001	0.0001	0.0001	2.54428	8.49966	-15.1679	down
MS.gene050817	GO:0003674(molecular_function);GO:0005737(cytoplasm);GO:0005829(cytosol);GO:0005886(plasma membrane);GO:0008150(biological_process)	NA	uncharacterized protein LOC11442063 isoform X1 [Medicago truncatula]	0.0001	0.0001	0.0001	0.119038	1.10774	1.16002	-12.9578	down
MS.gene34154	GO:0004252(serine-type endopeptidase activity)	NA	putative tripeptidyl-peptidase II [Medicago truncatula]	1.00734	0.802788	2.01866	0.014155	0.050717	0.029622	5.34052	up
MS.gene37316	GO:0000166(nucleotide binding);GO:0003677(DNA binding);GO:0003914(DNA (6-4) photolyase activity);GO:0005634(nucleus);GO:0006281(DNA repair);GO:0009411(response to UV);GO:0009507(chloroplast)	NA	(6-4)DNA photolyase [Medicago truncatula]	0.036971	0.0001	0.0001	12.121	1.20327	0.145954	-8.50139	down
MS.gene97854	GO:0003674(molecular_function);GO:0005634(nucleus);GO:0008150(biological_process)	NA	protein ANTAGONIST OF LIKE HETEROCHROMATIN PROTEIN 1-like [Arachis ipaensis]	0.0001	0.0001	0.0001	2.15181	0.750362	1.18069	-13.7323	down
MS.gene21408	GO:0004497(monooxygenase activity);GO:0044550(secondary metabolite biosynthetic process)	00906(Carotenoid biosynthesis)	zeaxanthin epoxidase, chloroplastic [Medicago truncatula]	0.218643	1.50225	8.8212	0.0001	0.0001	0.0001	15.1008	up
MS.gene55220	NA	NA		0.0001	0.0001	0.0001	3.42638	3.06385	5.7832	-15.3202	down
MS.gene06834	GO:0005794(Golgi apparatus);GO:0009507(chloroplast)	NA	putative GDP-fucose protein O-fucosyltransferase [Medicago truncatula]	3.7018	4.58441	0.0001	0.0001	0.0001	0.0001	14.7535	up
MS.gene033359	GO:0000050(urea cycle);GO:0000053(argininosuccinate metabolic process);GO:0004055(argininosuccinate synthase activity);GO:0005737(cytoplasm);GO:0006526(arginine biosynthetic process)	00250(Alanine, aspartate and glutamate metabolism);00220(Arginine biosynthesis)	argininosuccinate synthase, chloroplastic [Medicago truncatula]	0.0001	0.0001	0.0001	1.19591	0.870916	1.54578	-13.5558	down
MS.gene069371	GO:0005515(protein binding);GO:0009507(chloroplast);GO:0009534(chloroplast thylakoid);GO:0009640(photomorphogenesis);GO:0009647(skotomorphogenesis);GO:0009723(response to ethylene);GO:0009941(chloroplast envelope);GO:0015979(photosynthesis);GO:0015995(chlorophyll biosynthetic process);GO:0016491(oxidoreductase activity);GO:0016630(protochlorophyllide reductase activity);GO:0055114(oxidation-reduc…	00860(Porphyrin and chlorophyll metabolism)	protochlorophyllide reductase, chloroplastic [Medicago truncatula]	0.993675	0.681726	1.08133	4.11806	30.8243	14.8565	-4.17508	down
MS.gene40444	GO:0005249(voltage-gated potassium channel activity);GO:0005887(integral component of plasma membrane);GO:0042391(regulation of membrane potential)	04626(Plant-pathogen interaction)	probable cyclic nucleotide-gated ion channel 20, chloroplastic [Medicago truncatula]	5.66278	0.0001	2.09141	0.0001	0.0001	0.0001	14.6577	up
MS.gene037734	GO:0005737(cytoplasm);GO:0006952(defense response);GO:0007165(signal transduction);GO:0016021(integral component of membrane);GO:0043531(ADP binding)	NA	uncharacterized protein LOC11413079 [Medicago truncatula]	0.0001	0.460243	3.41932	0.0001	0.0001	0.0001	13.6587	up
MS.gene98745	GO:0009416(response to light stimulus);GO:0009535(chloroplast thylakoid membrane);GO:0009768(photosynthesis, light harvesting in photosystem I);GO:0009941(chloroplast envelope);GO:0010287(plastoglobule);GO:0016168(chlorophyll binding);GO:0031409(pigment binding)	00196(Photosynthesis - antenna proteins)	putative chlorophyll A-B binding protein [Medicago truncatula]	1.72237	1.44163	2.95468	0.0001	0.0001	0.0001	14.316	up
MS.gene23805	GO:0003735(structural constituent of ribosome);GO:0022627(cytosolic small ribosomal subunit)	NA	uncharacterized protein LOC11428291 [Medicago truncatula]	0.0001	0.0001	0.0001	0.697772	3.19633	2.06656	-14.2782	down
MS.gene04198	GO:0003682(chromatin binding);GO:0005515(protein binding);GO:0005634(nucleus);GO:0005829(cytosol);GO:0006338(chromatin remodeling);GO:0009651(response to salt stress);GO:0042393(histone binding);GO:0045892(negative regulation of transcription, DNA-templated);GO:2000779(regulation of double-strand break repair)	NA	eukaryotic translation initiation factor 5B [Medicago truncatula]	31.0483	44.9564	23.5728	5.48758	4.28012	3.20593	2.94024	up
MS.gene002950	GO:0006754(ATP biosynthetic process);GO:0009507(chloroplast);GO:0009534(chloroplast thylakoid);GO:0009535(chloroplast thylakoid membrane);GO:0009544(chloroplast ATP synthase complex);GO:0009579(thylakoid);GO:0009772(photosynthetic electron transport in photosystem II);GO:0009941(chloroplast envelope);GO:0015986(ATP synthesis coupled proton transport);GO:0016020(membrane);GO:0030234(enzyme regulat…	00190(Oxidative phosphorylation);00195(Photosynthesis)	unknown [Medicago truncatula]	29.5043	37.3271	0.127375	0.475024	0.183825	0.213875	6.2616	up
MS.gene94015	GO:0003887(DNA-directed DNA polymerase activity);GO:0003964(RNA-directed DNA polymerase activity);GO:0004190(aspartic-type endopeptidase activity);GO:0005634(nucleus);GO:0006310(DNA recombination);GO:0015074(DNA integration);GO:0046872(metal ion binding)	00600(Sphingolipid metabolism)	uncharacterized protein LOC112416561 [Medicago truncatula]	0.102757	0.189254	0.629765	0.0001	0.0001	0.0001	11.5852	up
MS.gene43274	GO:0000156(phosphorelay response regulator activity);GO:0000160(phosphorelay signal transduction system);GO:0005515(protein binding);GO:0005634(nucleus);GO:0005737(cytoplasm);GO:0006351(transcription, DNA-templated);GO:0006355(regulation of transcription, DNA-templated);GO:0007623(circadian rhythm);GO:0009735(response to cytokinin);GO:0009736(cytokinin-activated signaling pathway);GO:0010114(resp…	04075(Plant hormone signal transduction)	two-component response regulator ARR5 isoform X3 [Medicago truncatula]	0.877685	3.23069	6.07692	0.0001	0.0001	0.0001	15.0512	up
MS.gene24949	GO:0005515(protein binding)	NA	argonaute [Helianthus tuberosus]	0.0001	0.0001	0.0001	0.0001	7.09736	2.99141	-15.0374	down
MS.gene26785	GO:0008728(GTP diphosphokinase activity);GO:0008893(guanosine-3',5'-bis(diphosphate) 3'-diphosphatase activity);GO:0009507(chloroplast);GO:0015969(guanosine tetraphosphate metabolic process);GO:0042594(response to starvation)	NA	probable GTP diphosphokinase CRSH, chloroplastic [Medicago truncatula]	3.5228	7.27523	2.15149	0.102394	0.0001	0.0001	6.97981	up
MS.gene24030	GO:0005773(vacuole);GO:0005774(vacuolar membrane);GO:0016021(integral component of membrane)	NA	tetraspanin-18 [Medicago truncatula]	2.32558	3.23517	1.47396	0.0001	0.0001	0.0001	14.5172	up
MS.gene66620	NA	00460(Cyanoamino acid metabolism);00966(Glucosinolate biosynthesis)	hypothetical protein MTR_2g077640 [Medicago truncatula]	0.0001	2.66881	2.66043	0.0001	0.0001	0.0001	14.1167	up
MS.gene072325	GO:0031226(intrinsic component of plasma membrane)	04626(Plant-pathogen interaction)	calcium-dependent protein kinase 32 [Medicago truncatula]	0.0001	0.0001	0.0001	3.40627	10.8833	0.0001	-15.5396	down
MS.gene37217	GO:0016020(membrane);GO:0016709(oxidoreductase activity, acting on paired donors, with incorporation or reduction of molecular oxygen, NAD(P)H as one donor, and incorporation of one atom of oxygen);GO:0044550(secondary metabolite biosynthetic process)	NA	putative cytochrome P450 [Medicago truncatula]	0.485551	0.060867	0.0001	16.6203	10.4633	4.84337	-5.86836	down
MS.gene49320	GO:0000139(Golgi membrane);GO:0005484(SNAP receptor activity);GO:0005634(nucleus);GO:0005789(endoplasmic reticulum membrane);GO:0005794(Golgi apparatus);GO:0005886(plasma membrane);GO:0006888(ER to Golgi vesicle-mediated transport);GO:0009860(pollen tube growth);GO:0015031(protein transport);GO:0016021(integral component of membrane);GO:0016192(vesicle-mediated transport)	04130(SNARE interactions in vesicular transport)	Bet1-like SNARE protein 1-1 [Medicago truncatula]	0.0001	8.2173	38.0923	0.0001	0.0001	0.0001	17.236	up
MS.gene023902	GO:0004842(ubiquitin-protein transferase activity);GO:0005634(nucleus);GO:0006511(ubiquitin-dependent protein catabolic process);GO:0016567(protein ubiquitination);GO:0019005(SCF ubiquitin ligase complex)	04141(Protein processing in endoplasmic reticulum);04120(Ubiquitin mediated proteolysis)	putative S-phase kinase-associated protein [Medicago truncatula]	0.0001	0.0001	0.0001	2.84353	0.998465	1.05698	-13.9952	down
MS.gene89417	GO:0004674(protein serine/threonine kinase activity);GO:0005886(plasma membrane);GO:0006468(protein phosphorylation)	04626(Plant-pathogen interaction)	receptor-like protein EIX1 [Medicago truncatula]	0.0001	0.0001	0.0001	0.613176	0.312209	0.822964	-12.5087	down
MS.gene36551	GO:0016791(phosphatase activity)	00750(Vitamin B6 metabolism)	inorganic pyrophosphatase 2 [Medicago truncatula]	12.1961	6.82862	0.0001	0.0001	0.0001	0.0001	15.9526	up
MS.gene38667	GO:0003700(DNA binding transcription factor activity);GO:0005634(nucleus);GO:0006351(transcription, DNA-templated);GO:0006355(regulation of transcription, DNA-templated);GO:0009733(response to auxin);GO:0009734(auxin-activated signaling pathway);GO:0043565(sequence-specific DNA binding)	04075(Plant hormone signal transduction)	auxin-responsive protein IAA8 [Medicago truncatula]	0.0001	0.0001	0.0001	0.0001	6.8654	8.19091	-15.6151	down
MS.gene31380	NA	NA	seed biotin-containing protein SBP65 [Medicago truncatula]	2.51371	0.0001	3.30742	0.0001	0.0001	0.0001	14.2441	up
MS.gene78957	GO:0000139(Golgi membrane);GO:0000271(polysaccharide biosynthetic process);GO:0000977(RNA polymerase II regulatory region sequence-specific DNA binding);GO:0005768(endosome);GO:0005783(endoplasmic reticulum);GO:0005794(Golgi apparatus);GO:0005802(trans-Golgi network);GO:0005886(plasma membrane);GO:0009409(response to cold);GO:0009832(plant-type cell wall biogenesis);GO:0016021(integral component …	NA	cellulose synthase-like protein D2 [Medicago truncatula]	9.82183	16.5308	7.18862	1.17147	1.02085	1.7719	3.08083	up
MS.gene01131	GO:0000166(nucleotide binding);GO:0003677(DNA binding);GO:0003723(RNA binding);GO:0003729(mRNA binding);GO:0005634(nucleus);GO:0005737(cytoplasm);GO:0005829(cytosol);GO:0008270(zinc ion binding);GO:0009409(response to cold);GO:0009631(cold acclimation)	03040(Spliceosome)	glycine-rich RNA-binding protein RZ1A-like [Medicago truncatula]	0.0001	12.4904	8.16478	0.0001	0.0001	0.0001	16.0712	up
MS.gene030406	GO:0004364(glutathione transferase activity);GO:0005737(cytoplasm);GO:0006749(glutathione metabolic process)	00480(Glutathione metabolism)	glutathione S-transferase T1 [Medicago truncatula]	3.19383	3.27556	4.43947	0.0001	0.0001	0.0001	15.1502	up
MS.gene072805	GO:0005576(extracellular region);GO:0009651(response to salt stress);GO:0009816(defense response to bacterium, incompatible interaction);GO:0009817(defense response to fungus, incompatible interaction);GO:0051707(response to other organism)	NA	osmotin-like protein OSM34 [Trifolium pratense]	0.836124	9.74867	8.96565	160.774	51.5105	79.6602	-3.90042	down
MS.gene31290	GO:0003674(molecular_function);GO:0005739(mitochondrion);GO:0008150(biological_process)	NA	uncharacterized protein LOC11418064 [Medicago truncatula]	0.051902	0.41307	0.19666	7.28018	17.474	5.89318	-5.53359	down
MS.gene055904	GO:0000287(magnesium ion binding);GO:0004449(isocitrate dehydrogenase (NAD+) activity);GO:0005524(ATP binding);GO:0005739(mitochondrion);GO:0006099(tricarboxylic acid cycle);GO:0006102(isocitrate metabolic process);GO:0008270(zinc ion binding);GO:0009507(chloroplast);GO:0051287(NAD binding)	00020(Citrate cycle (TCA cycle))	isocitrate dehydrogenase [NAD] catalytic subunit 5, mitochondrial [Medicago truncatula]	0.0001	3.67068	9.83179	0.0001	0.0001	0.0001	15.4579	up
MS.gene050123	NA	NA	helicase protein MOM1 isoform X1 [Medicago truncatula]	0.0001	1.32533	1.88702	0.0001	0.0001	0.0001	13.3864	up
MS.gene013243	GO:0005215(transporter activity);GO:0005634(nucleus);GO:0006810(transport);GO:0007049(cell cycle);GO:0008289(lipid binding);GO:0009507(chloroplast);GO:0016020(membrane);GO:0051301(cell division);GO:0071365(cellular response to auxin stimulus);GO:1901703(protein localization involved in auxin polar transport)	NA	patellin-3 [Medicago truncatula]	6.58336	0.809786	0.284027	0.0001	0.0001	0.026319	8.1774	up
MS.gene67461	GO:0003674(molecular_function);GO:0005737(cytoplasm);GO:0005886(plasma membrane);GO:0007623(circadian rhythm);GO:0009409(response to cold);GO:0009414(response to water deprivation);GO:0009507(chloroplast);GO:0009644(response to high light intensity);GO:0009651(response to salt stress);GO:0009737(response to abscisic acid)	04144(Endocytosis)	protein EARLY-RESPONSIVE TO DEHYDRATION 7, chloroplastic isoform X1 [Medicago truncatula]	11.3688	37.8735	6.53669	1.66297	1.00524	1.05457	3.90527	up
MS.gene033159	GO:0004842(ubiquitin-protein transferase activity);GO:0019005(SCF ubiquitin ligase complex);GO:0031146(SCF-dependent proteasomal ubiquitin-dependent protein catabolic process)	NA	F-box protein interaction domain protein [Medicago truncatula]	0.148957	0.027593	0.07599	3.38865	2.5495	7.92403	-5.7785	down
MS.gene36797	GO:0016791(phosphatase activity)	00750(Vitamin B6 metabolism)	inorganic pyrophosphatase 2 [Medicago truncatula]	11.5437	7.04134	0.0001	0.0001	0.0001	0.0001	15.9188	up
MS.gene03125	GO:0003674(molecular_function);GO:0005634(nucleus);GO:0005774(vacuolar membrane);GO:0005829(cytosol);GO:0008150(biological_process)	NA	SIT4 phosphatase-associated family protein [Medicago truncatula]	0.0001	2.9396	4.22153	0.0001	0.0001	0.0001	14.543	up
MS.gene73434	GO:0005634(nucleus);GO:0016925(protein sumoylation);GO:0031386(protein tag)	03013(RNA transport)	unknown [Medicago truncatula]	0.0001	0.0001	0.0001	2.93811	2.01671	2.98164	-14.6912	down
MS.gene049285	GO:0005886(plasma membrane);GO:0009507(chloroplast);GO:0009535(chloroplast thylakoid membrane);GO:0010258(NADH dehydrogenase complex (plastoquinone) assembly);GO:0010598(NAD(P)H dehydrogenase complex (plastoquinone));GO:0016655(oxidoreductase activity, acting on NAD(P)H, quinone or similar compound as acceptor);GO:0048038(quinone binding);GO:0055114(oxidation-reduction process)	NA	unknown [Medicago truncatula]	0.0001	0.0001	0.0001	4.08433	3.30621	2.04413	-14.9407	down
MS.gene052408	GO:0008285(negative regulation of cell proliferation)	NA	cell number regulator 9 [Medicago truncatula]	25.618	15.4446	7.80335	0.0001	0.611383	0.244564	5.835	up
MS.gene49678	NA	NA	auxilin-related protein 2-like [Cicer arietinum]	1.00644	0.0001	9.76229	0.0001	0.0001	0.0001	15.1315	up
MS.gene55703	GO:0005737(cytoplasm);GO:0005829(cytosol);GO:0006457(protein folding);GO:0009408(response to heat);GO:0009555(pollen development);GO:0009735(response to cytokinin);GO:0009880(embryonic pattern specification);GO:0009965(leaf morphogenesis);GO:0010286(heat acclimation);GO:0010450(inflorescence meristem growth);GO:0032502(developmental process);GO:0048448(stamen morphogenesis);GO:0048833(specificati…	NA	protein BOBBER 1 [Medicago truncatula]	5.61098	10.8967	0.0001	0.0001	0.0001	0.0001	15.7478	up
MS.gene33329	GO:0005886(plasma membrane);GO:0016021(integral component of membrane);GO:0042626(ATPase activity, coupled to transmembrane movement of substances)	02010(ABC transporters)	pleiotropic drug resistance protein 1 [Medicago truncatula]	0.705232	0.0001	2.58004	0.0001	0.0001	0.0001	13.4188	up
MS.gene58103	GO:0010044(response to aluminum ion)	NA	uncharacterized protein LOC11439483 [Medicago truncatula]	0.0001	0.0001	0.0001	4.83659	4.93759	0.0001	-14.9917	down
MS.gene71886	GO:0005515(protein binding);GO:0005773(vacuole);GO:0005829(cytosol);GO:0005856(cytoskeleton);GO:0005886(plasma membrane);GO:0006904(vesicle docking involved in exocytosis);GO:0007049(cell cycle);GO:0009306(protein secretion);GO:0009524(phragmoplast);GO:0015031(protein transport);GO:0019898(extrinsic component of membrane);GO:0051301(cell division)	NA	SNARE-interacting KEULE-like protein [Medicago truncatula]	0.0001	0.0001	0.0001	0.0001	7.13855	8.73787	-15.6916	down
MS.gene59958	GO:0046658(anchored component of plasma membrane)	NA	blue copper protein [Medicago truncatula]	0.106075	5.30585	1.45462	0.0001	0.0001	0.0001	14.4823	up
MS.gene99359	GO:0005506(iron ion binding);GO:0005576(extracellular region);GO:0005789(endoplasmic reticulum membrane);GO:0009611(response to wounding);GO:0016021(integral component of membrane);GO:0018685(alkane 1-monooxygenase activity);GO:0019825(oxygen binding);GO:0020037(heme binding);GO:0043231(intracellular membrane-bounded organelle);GO:0055114(oxidation-reduction process)	NA	putative cytochrome P450 [Medicago truncatula]	2.95189	94.4391	1.28838	0.603072	0.447923	0.920812	5.64516	up
MS.gene35584	GO:0005576(extracellular region);GO:0005773(vacuole);GO:0008150(biological_process)	NA	uncharacterized protein LOC25489471 [Medicago truncatula]	10.2888	37.702	8.61353	2.18805	0.838388	1.89782	3.52293	up
MS.gene025740	GO:0004252(serine-type endopeptidase activity);GO:0005618(cell wall)	NA	subtilisin-like protease SBT1.7 isoform X2 [Medicago truncatula]	1.27322	0.542905	0.382061	0.0001	0.0001	0.0001	12.8391	up
MS.gene75297	GO:0006631(fatty acid metabolic process);GO:0006979(response to oxidative stress);GO:0009266(response to temperature stimulus);GO:0009507(chloroplast);GO:0009534(chloroplast thylakoid);GO:0009644(response to high light intensity);GO:0009706(chloroplast inner membrane);GO:0009915(phloem sucrose loading);GO:0009941(chloroplast envelope);GO:0009976(tocopherol cyclase activity);GO:0010189(vitamin E b…	00130(Ubiquinone and other terpenoid-quinone biosynthesis)	tocopherol cyclase, chloroplastic [Medicago truncatula]	0.0001	0.0001	0.0001	0.0001	4.73314	6.83911	-15.2354	down
MS.gene99762	GO:0003676(nucleic acid binding);GO:0004407(histone deacetylase activity);GO:0005634(nucleus);GO:0005730(nucleolus);GO:0006351(transcription, DNA-templated);GO:0007275(multicellular organism development);GO:0008270(zinc ion binding);GO:0009414(response to water deprivation);GO:0009651(response to salt stress);GO:0009737(response to abscisic acid);GO:0016569(covalent chromatin modification);GO:001…	NA	histone deacetylase 2a, putative [Medicago truncatula]	0.0001	0.0001	0.0001	2.01441	3.44785	6.6743	-15.304	down
MS.gene93859	GO:0005634(nucleus);GO:0008168(methyltransferase activity);GO:0032259(methylation)	NA	putative methyltransferase C9orf114 [Medicago truncatula]	0.253175	2.29119	3.14773	0.0001	0.0001	0.0001	14.2117	up
MS.gene64291	GO:0004674(protein serine/threonine kinase activity);GO:0005524(ATP binding);GO:0005886(plasma membrane);GO:0006468(protein phosphorylation);GO:0007169(transmembrane receptor protein tyrosine kinase signaling pathway);GO:0009755(hormone-mediated signaling pathway);GO:0016021(integral component of membrane);GO:0016301(kinase activity)	NA	probable LRR receptor-like serine/threonine-protein kinase At4g36180 [Medicago truncatula]	0.0001	0.0001	0.0001	0.0001	13.8565	7.12102	-16.0935	down
MS.gene05781	GO:0003723(RNA binding);GO:0005634(nucleus);GO:0006351(transcription, DNA-templated);GO:0006355(regulation of transcription, DNA-templated);GO:0009507(chloroplast);GO:0046872(metal ion binding)	NA	transcription initiation factor TFIID subunit 15b isoform X1 [Medicago truncatula]	0.0001	0.0001	0.0001	0.0001	0.734656	11.8806	-15.3599	down
MS.gene41735	GO:0005200(structural constituent of cytoskeleton);GO:0005618(cell wall);GO:0005737(cytoplasm);GO:0005829(cytosol);GO:0005886(plasma membrane);GO:0009506(plasmodesma);GO:0045298(tubulin complex);GO:0048046(apoplast);GO:0071258(cellular response to gravity)	04145(Phagosome)	tubulin alpha-1 chain [Medicago truncatula]	0.0001	0.046906	0.0001	3.83746	0.652048	2.7459	-7.26302	down
MS.gene056597	GO:0004416(hydroxyacylglutathione hydrolase activity);GO:0005739(mitochondrion);GO:0009507(chloroplast);GO:0019243(methylglyoxal catabolic process to D-lactate via S-lactoyl-glutathione);GO:0046872(metal ion binding)	00620(Pyruvate metabolism)	probable hydroxyacylglutathione hydrolase 2, chloroplastic isoform X1 [Medicago truncatula]	0.0001	6.47149	7.03937	0.0001	0.0001	0.0001	15.4588	up
MS.gene48346	GO:0000381(regulation of alternative mRNA splicing, via spliceosome);GO:0005634(nucleus);GO:0080009(mRNA methylation)	NA	FKBP12-interacting protein of 37 kDa isoform X1 [Medicago truncatula]	0.0001	0.0001	0.0001	1.16046	2.29431	2.04562	-14.1623	down
MS.gene67101	GO:0003674(molecular_function);GO:0008150(biological_process)	NA	glucose-induced degradation protein 8 homolog [Medicago truncatula]	0.0001	0.0001	0.0001	1.60464	2.97317	2.27727	-14.4799	down
MS.gene051002	GO:0004672(protein kinase activity);GO:0004674(protein serine/threonine kinase activity);GO:0004675(transmembrane receptor protein serine/threonine kinase activity);GO:0005524(ATP binding);GO:0005576(extracellular region);GO:0005886(plasma membrane);GO:0006468(protein phosphorylation);GO:0007166(cell surface receptor signaling pathway);GO:0007169(transmembrane receptor protein tyrosine kinase sig…	NA	protein strubbelig-receptor family 6-like [Trifolium pratense]	0.0001	0.0001	0.0001	0.684289	6.40824	0.0001	-14.5291	down
MS.gene27582	GO:0005634(nucleus);GO:0008568(microtubule-severing ATPase activity);GO:0031122(cytoplasmic microtubule organization)	NA	spastin [Medicago truncatula]	0.0001	0.0001	0.0001	0.204176	3.17464	1.04121	-13.8468	down
MS.gene24763	GO:0003677(DNA binding);GO:0003700(DNA binding transcription factor activity);GO:0005634(nucleus);GO:0006351(transcription, DNA-templated);GO:0006355(regulation of transcription, DNA-templated);GO:0016602(CCAAT-binding factor complex)	NA	nuclear transcription factor Y subunit A-10 isoform X1 [Medicago truncatula]	1.70928	2.38417	0.692029	0.0001	0.0001	0.0001	13.9614	up
MS.gene28187	NA	NA	auxilin-related protein 2-like, partial [Trifolium pratense]	2.62534	0.0001	5.33117	0.0001	0.0001	0.0001	14.6949	up
MS.gene055399	GO:0003729(mRNA binding);GO:0003743(translation initiation factor activity);GO:0005576(extracellular region);GO:0005737(cytoplasm);GO:0006413(translational initiation);GO:0006417(regulation of translation);GO:0009615(response to virus);GO:0009737(response to abscisic acid)	03013(RNA transport)	uncharacterized protein LOC25500065 [Medicago truncatula]	0.220708	0.788486	1.36751	0.0001	0.0001	0.0001	12.9517	up
MS.gene029957	NA	NA	uncharacterized protein LOC101515634 [Cicer arietinum]	0.0001	2.2717	23.1183	0.0001	0.0001	0.0001	16.3689	up
MS.gene049744	GO:0003674(molecular_function);GO:0005634(nucleus);GO:0008150(biological_process)	NA	syndetin isoform X1 [Medicago truncatula]	0.189909	0.333948	0.147205	4.63342	3.68276	1.79743	-3.91371	down
MS.gene006609	GO:0000209(protein polyubiquitination);GO:0043161(proteasome-mediated ubiquitin-dependent protein catabolic process);GO:0061630(ubiquitin protein ligase activity)	NA	transmembrane E3 ubiquitin-protein ligase 1 [Medicago truncatula]	0.0001	0.0001	0.0001	5.26964	0.0001	4.65835	-15.0143	down
MS.gene29808	GO:0003674(molecular_function);GO:0005576(extracellular region);GO:0005615(extracellular space);GO:0005618(cell wall);GO:0005794(Golgi apparatus);GO:0005829(cytosol);GO:0009505(plant-type cell wall);GO:0009741(response to brassinosteroid);GO:0048046(apoplast)	NA	protein EXORDIUM [Medicago truncatula]	1.60566	20.1171	0.0001	0.0001	0.0001	0.0001	16.1439	up
MS.gene50478	NA	NA	uncharacterized protein LOC25499114 isoform X1 [Medicago truncatula]	0.0001	0.0001	0.0001	0.529245	2.65708	1.35346	-13.8854	down
MS.gene80708	NA	NA	hypothetical protein MtrDRAFT_AC158502g25v2 [Medicago truncatula]	0.836957	9.61598	21.9054	0.152214	0.0001	0.0001	7.73	up
MS.gene006817	GO:0009507(chloroplast);GO:0016021(integral component of membrane)	NA	uncharacterized protein LOC25492976 [Medicago truncatula]	3.88248	107.713	15.9717	0.138441	0.663755	2.54385	5.25266	up
MS.gene29619	GO:0004222(metalloendopeptidase activity);GO:0006508(proteolysis);GO:0008237(metallopeptidase activity);GO:0009507(chloroplast);GO:0009535(chloroplast thylakoid membrane);GO:0016021(integral component of membrane);GO:0031969(chloroplast membrane)	NA	probable zinc metalloprotease EGY2, chloroplastic [Medicago truncatula]	1.4198	2.18527	0.294722	0.0001	0.0001	0.0001	13.6661	up
MS.gene062767	GO:0004392(heme oxygenase (decyclizing) activity);GO:0006788(heme oxidation);GO:0009507(chloroplast);GO:0010024(phytochromobilin biosynthetic process);GO:0015979(photosynthesis);GO:0020037(heme binding)	00860(Porphyrin and chlorophyll metabolism)	heme oxygenase 2 [Medicago sativa]	0.0001	0.0001	0.0001	1.83444	1.0071	2.13596	-14.0182	down
MS.gene89379	GO:0004252(serine-type endopeptidase activity);GO:0005618(cell wall)	NA	subtilisin-like protease SBT5.3 isoform X1 [Medicago truncatula]	1.33779	2.17048	0.448321	0.0001	0.0001	0.0001	13.687	up
MS.gene50887	NA	NA	putative P-loop containing nucleoside triphosphate hydrolase, leucine-rich repeat domain, L [Medicago truncatula]	13.7176	6.08169	17.7642	0.058782	0.990495	0.757693	4.37769	up
MS.gene64693	GO:0003674(molecular_function);GO:0005634(nucleus);GO:0008150(biological_process);GO:0016021(integral component of membrane)	NA	uncharacterized protein LOC11410095 [Medicago truncatula]	0.0001	0.0001	0.0001	0.136816	1.07587	3.68496	-13.9948	down
MS.gene022584	GO:0005249(voltage-gated potassium channel activity);GO:0005887(integral component of plasma membrane);GO:0042391(regulation of membrane potential)	04626(Plant-pathogen interaction)	putative cyclic nucleotide-gated ion channel 8 [Medicago truncatula]	0.0001	0.039481	0.0001	17.4512	0.0001	12.59	-9.56428	down
MS.gene014554	GO:0005576(extracellular region);GO:0016829(lyase activity)	NA	rhiE, partial [Mucuna pruriens]	0.0001	0.0001	0.0001	2.98833	0.449325	0.0001	-13.4842	down
MS.gene029107	GO:0000398(mRNA splicing, via spliceosome);GO:0003723(RNA binding);GO:0005634(nucleus)	03040(Spliceosome)	putative transcription factor WD40-like family [Medicago truncatula]	0.0001	0.002839	0.005326	2.16169	0.0001	3.91449	-9.52196	down
MS.gene031149	GO:0009813(flavonoid biosynthetic process);GO:0043231(intracellular membrane-bounded organelle);GO:0052696(flavonoid glucuronidation);GO:0080043(quercetin 3-O-glucosyltransferase activity);GO:0080044(quercetin 7-O-glucosyltransferase activity)	NA	7-deoxyloganetin glucosyltransferase [Medicago truncatula]	0.834798	1.23894	0.861765	0.0001	0.0001	0.0001	13.2564	up
MS.gene056698	GO:0003700(DNA binding transcription factor activity);GO:0005634(nucleus);GO:0006355(regulation of transcription, DNA-templated);GO:0043565(sequence-specific DNA binding)	NA	SWI/SNF complex subunit SWI3D isoform X1 [Medicago truncatula]	1.56887	0.0001	2.05004	0.0001	0.0001	0.0001	13.5583	up
MS.gene72610	GO:0000118(histone deacetylase complex);GO:0003677(DNA binding);GO:0005622(intracellular);GO:0005634(nucleus);GO:0006351(transcription, DNA-templated);GO:0006355(regulation of transcription, DNA-templated);GO:0010628(positive regulation of gene expression);GO:0016575(histone deacetylation);GO:0048235(pollen sperm cell differentiation);GO:0048555(generative cell nucleus);GO:0048556(microsporocyte …	NA	hypothetical protein MtrunA17_Chr6g0479271 [Medicago truncatula]	2.63096	2.26744	2.82188	0.0001	0.0001	0.0001	14.6514	up
MS.gene015719	GO:0003674(molecular_function);GO:0008150(biological_process)	NA	uncharacterized protein LOC11406559 isoform X1 [Medicago truncatula]	4.19985	8.1465	3.00606	0.0001	0.06253	0.0001	7.93509	up
MS.gene77795	GO:0004252(serine-type endopeptidase activity);GO:0005618(cell wall)	NA	subtilisin-like protease SBT2.6 [Medicago truncatula]	0.274159	3.31188	3.30826	0.0001	0.0001	0.0001	14.4882	up
MS.gene056748	GO:0000166(nucleotide binding);GO:0005515(protein binding);GO:0005524(ATP binding);GO:0005886(plasma membrane);GO:0006952(defense response);GO:0007165(signal transduction);GO:0009626(plant-type hypersensitive response);GO:0012505(endomembrane system);GO:0019897(extrinsic component of plasma membrane);GO:0043531(ADP binding)	04626(Plant-pathogen interaction)	disease resistance protein RPM1 isoform X1 [Medicago truncatula]	0.440186	0.666756	0.4263	0.0001	0.0001	0.0001	12.3193	up
MS.gene07840	GO:0016165(linoleate 13S-lipoxygenase activity)	00591(Linoleic acid metabolism)	linoleate 9S-lipoxygenase [Medicago truncatula]	0.0001	0.0001	0.0001	0.0001	1.20524	3.88058	-14.0493	down
MS.gene048875	NA	NA	hypothetical protein MTR_8g098995 [Medicago truncatula]	3.19083	0.0001	2.73619	0.0001	0.0001	0.0001	14.2701	up
MS.gene39051	GO:0003723(RNA binding);GO:0003735(structural constituent of ribosome);GO:0004519(endonuclease activity);GO:0005739(mitochondrion);GO:0008380(RNA splicing);GO:0009451(RNA modification);GO:0009507(chloroplast);GO:0009793(embryo development ending in seed dormancy);GO:0010239(chloroplast mRNA processing)	NA	pentatricopeptide repeat-containing protein At2g41720 [Medicago truncatula]	0.0001	0.0001	0.0001	0.0001	2.10084	2.33915	-13.8533	down
MS.gene57601	GO:0005634(nucleus);GO:0005774(vacuolar membrane);GO:0005886(plasma membrane);GO:0009507(chloroplast);GO:0016020(membrane)	NA	protein ALP1-like [Medicago truncatula]	11.7775	18.2876	7.42821	0.909178	0.804194	1.14437	3.71369	up
MS.gene30385	GO:0005618(cell wall);GO:0033609(oxalate metabolic process);GO:0046564(oxalate decarboxylase activity)	NA	germin-like protein subfamily 3 member 1 [Medicago truncatula]	1.178	2.6036	0.419436	16.8601	15.9585	28.4907	-3.86729	down
MS.gene003692	GO:0000154(rRNA modification);GO:0030515(snoRNA binding);GO:0031428(box C/D snoRNP complex);GO:0032040(small-subunit processome)	03008(Ribosome biogenesis in eukaryotes)	probable nucleolar protein 5-1 [Medicago truncatula]	0.0001	0.0001	0.0001	1.41491	5.82075	0.0001	-14.5579	down
MS.gene54843	GO:0005515(protein binding);GO:0005524(ATP binding);GO:0005618(cell wall);GO:0005634(nucleus);GO:0005794(Golgi apparatus);GO:0005829(cytosol);GO:0005886(plasma membrane);GO:0006351(transcription, DNA-templated);GO:0006355(regulation of transcription, DNA-templated);GO:0006457(protein folding);GO:0009408(response to heat);GO:0009615(response to virus);GO:0009617(response to bacterium);GO:0034620(c…	03040(Spliceosome);04141(Protein processing in endoplasmic reticulum);04144(Endocytosis)	heat shock 70 kDa protein [Medicago truncatula]	0.168951	0.36249	0.0001	0.571697	22.4414	9.96496	-5.95518	down
MS.gene057154	GO:0000050(urea cycle);GO:0004088(carbamoyl-phosphate synthase (glutamine-hydrolyzing) activity);GO:0005951(carbamoyl-phosphate synthase complex);GO:0006526(arginine biosynthetic process)	00240(Pyrimidine metabolism);00250(Alanine, aspartate and glutamate metabolism)	carbamoyl-phosphate synthase small chain, chloroplastic [Medicago truncatula]	0.0001	0.0001	0.0001	1.97458	0.973009	0.457373	-13.4704	down
MS.gene011358	GO:0003723(RNA binding);GO:0003729(mRNA binding);GO:0006397(mRNA processing);GO:0008266(poly(U) RNA binding);GO:0009451(RNA modification);GO:0009507(chloroplast);GO:0009570(chloroplast stroma);GO:0009941(chloroplast envelope);GO:0045087(innate immune response)	NA	ribonucleoprotein chloroplastic-like [Trifolium pratense]	0.0001	0.0001	0.0001	14.1254	2.16631	0.0001	-15.7288	down
MS.gene043918	GO:0003674(molecular_function);GO:0005576(extracellular region);GO:0005615(extracellular space);GO:0005618(cell wall);GO:0005794(Golgi apparatus);GO:0005829(cytosol);GO:0009505(plant-type cell wall);GO:0009741(response to brassinosteroid);GO:0048046(apoplast)	NA	protein EXORDIUM [Medicago truncatula]	15.1501	7.22417	2.6002	0.190993	0.305513	0.552689	4.5731	up
MS.gene90796	GO:0004802(transketolase activity);GO:0005829(cytosol);GO:0008152(metabolic process);GO:0009507(chloroplast);GO:0009536(plastid);GO:0009570(chloroplast stroma);GO:0009651(response to salt stress);GO:0009941(chloroplast envelope);GO:0019253(reductive pentose-phosphate cycle);GO:0046686(response to cadmium ion);GO:0046872(metal ion binding)	00030(Pentose phosphate pathway);00710(Carbon fixation in photosynthetic organisms);01051(Biosynthesis of ansamycins)	transketolase, chloroplastic [Medicago truncatula]	0.0001	0.0001	0.0001	0.0001	2.88131	2.11987	-14.025	down
MS.gene36569	GO:0003674(molecular_function);GO:0005634(nucleus);GO:0008150(biological_process)	00230(Purine metabolism)	uncharacterized protein At1g51745 [Medicago truncatula]	2.01608	1.11006	0.966637	0.028911	0.0001	0.0001	7.13537	up
MS.gene76318	GO:0003677(DNA binding);GO:0005737(cytoplasm);GO:0006355(regulation of transcription, DNA-templated);GO:0080008(Cul4-RING E3 ubiquitin ligase complex)	NA	uncharacterized protein LOC25483858 isoform X1 [Medicago truncatula]	0.363004	0.643244	2.38149	0.0001	0.0001	0.0001	13.4631	up
MS.gene49350	GO:0003700(DNA binding transcription factor activity);GO:0005515(protein binding);GO:0005634(nucleus);GO:0006351(transcription, DNA-templated);GO:0006355(regulation of transcription, DNA-templated);GO:0009733(response to auxin);GO:0009734(auxin-activated signaling pathway);GO:0010102(lateral root morphogenesis);GO:0016021(integral component of membrane);GO:0045892(negative regulation of transcrip…	04075(Plant hormone signal transduction)	auxin-induced protein AUX28 [Medicago truncatula]	0.0001	0.0001	0.0001	2.02583	18.4529	0.0001	-16.0588	down
MS.gene35269	GO:0000139(Golgi membrane);GO:0000271(polysaccharide biosynthetic process);GO:0000977(RNA polymerase II regulatory region sequence-specific DNA binding);GO:0005768(endosome);GO:0005783(endoplasmic reticulum);GO:0005794(Golgi apparatus);GO:0005802(trans-Golgi network);GO:0005886(plasma membrane);GO:0009409(response to cold);GO:0009832(plant-type cell wall biogenesis);GO:0016021(integral component …	NA	cellulose synthase-like protein D2 [Medicago truncatula]	4.7429	8.09083	2.78209	0.203198	0.288676	0.680463	3.73555	up
MS.gene064616	NA	NA	PREDICTED: uncharacterized protein LOC109342030 isoform X1 [Lupinus angustifolius]	0.149292	1.14373	2.75813	0.0001	0.0001	0.0001	13.7211	up
MS.gene23058	GO:0002181(cytoplasmic translation);GO:0003735(structural constituent of ribosome);GO:0022625(cytosolic large ribosomal subunit);GO:0042273(ribosomal large subunit biogenesis)	03010(Ribosome)	60S ribosomal protein L35a-1 [Medicago truncatula]	0.0001	20.1065	12.6351	0.0001	0.0001	0.0001	16.7358	up
MS.gene074512	GO:0005576(extracellular region);GO:0008150(biological_process);GO:0016787(hydrolase activity)	NA	alpha/beta hydrolase domain-containing protein 17C isoform X2 [Medicago truncatula]	9.60191	0.0001	5.62824	0.0001	0.0001	0.0001	15.6316	up
MS.gene37219	GO:0003674(molecular_function);GO:0005634(nucleus);GO:0008150(biological_process)	NA	uncharacterized protein LOC25493629 [Medicago truncatula]	0.0001	0.0001	0.0001	2.70011	1.99242	1.15746	-14.2512	down
MS.gene022678	GO:0051213(dioxygenase activity)	04141(Protein processing in endoplasmic reticulum)	putative deacetoxyvindoline 4-hydroxylase [Medicago truncatula]	0.0001	0.0001	0.0001	0.0001	12.2559	8.03316	-16.0454	down
MS.gene001828	GO:0005794(Golgi apparatus);GO:0008150(biological_process);GO:0016757(transferase activity, transferring glycosyl groups)	00514(Other types of O-glycan biosynthesis)	uncharacterized protein LOC25492099 [Medicago truncatula]	0.0001	0.0001	0.0001	0.973928	0.637595	1.20118	-13.1947	down
MS.gene005476	GO:0006995(cellular response to nitrogen starvation)	04136(Autophagy - other eukaryotes)	autophagy-related protein 8i [Medicago truncatula]	10.0931	0.849696	3.22833	0.0001	0.0001	0.0001	15.5276	up
MS.gene006915	GO:0003824(catalytic activity);GO:0005080(protein kinase C binding);GO:0005739(mitochondrion);GO:0008270(zinc ion binding);GO:0009507(chloroplast)	NA	14 kDa zinc-binding protein isoform X2 [Medicago truncatula]	1.45118	3.77063	3.29892	0.0001	0.0001	0.0001	14.7937	up
MS.gene55298	GO:0005634(nucleus)	NA	ribonuclease H, partial [Trifolium pratense]	0.0001	3.37486	2.87569	0.0001	0.0001	0.0001	14.3468	up
MS.gene009024	GO:0003676(nucleic acid binding);GO:0005634(nucleus);GO:0005829(cytosol);GO:0009735(response to cytokinin)	NA	RNA recognition motif [Medicago truncatula]	15.7968	25.1331	7.37544	0.514108	0.0001	0.0001	6.55341	up
MS.gene072115	GO:0004674(protein serine/threonine kinase activity);GO:0005524(ATP binding);GO:0005886(plasma membrane);GO:0016301(kinase activity);GO:0016787(hydrolase activity);GO:0046777(protein autophosphorylation)	NA	inactive protein kinase SELMODRAFT_444075 [Medicago truncatula]	1.43654	0.598756	0.140324	0.0001	0.0001	0.0001	12.8242	up
MS.gene43507	GO:0003824(catalytic activity);GO:0004084(branched-chain-amino-acid transaminase activity);GO:0005829(cytosol);GO:0009082(branched-chain amino acid biosynthetic process);GO:0009097(isoleucine biosynthetic process);GO:0009098(leucine biosynthetic process);GO:0009099(valine biosynthetic process);GO:0009507(chloroplast);GO:0009570(chloroplast stroma);GO:0052654(L-leucine transaminase activity);GO:00…	00270(Cysteine and methionine metabolism);00280(Valine, leucine and isoleucine degradation);00290(Valine, leucine and isoleucine biosynthesis);00770(Pantothenate and CoA biosynthesis)	branched-chain amino acid aminotransferase 2, chloroplastic [Medicago truncatula]	1.75339	0.092227	0.439959	23.8991	9.58061	12.2132	-4.32134	down
MS.gene054083	GO:0005886(plasma membrane)	NA	rust resistance kinase Lr10 [Medicago truncatula]	3.31053	8.5128	5.2514	0.262916	0.229785	0.262585	4.4987	up
MS.gene74830	NA	NA	unknown [Medicago sativa]	0.0001	2.02174	8.46364	0.0001	0.0001	0.0001	15.0931	up
MS.gene56683	GO:0005787(signal peptidase complex);GO:0006465(signal peptide processing);GO:0008233(peptidase activity);GO:0045047(protein targeting to ER)	03060(Protein export)	microsomal signal peptidase 25 kDa subunit [Medicago truncatula]	8.85379	7.8686	0.0001	0.0001	0.0001	0.0001	15.7665	up
MS.gene74682	NA	NA	hypothetical protein MTR_3g058800 [Medicago truncatula]	0.0001	0.0001	0.0001	0.0001	10.7718	10.5591	-16.1176	down
MS.gene89582	GO:0005524(ATP binding);GO:0005737(cytoplasm);GO:0005829(cytosol);GO:0006000(fructose metabolic process);GO:0006633(fatty acid biosynthetic process);GO:0008865(fructokinase activity);GO:0016051(carbohydrate biosynthetic process);GO:0016301(kinase activity);GO:0019252(starch biosynthetic process);GO:0046686(response to cadmium ion)	00051(Fructose and mannose metabolism);00500(Starch and sucrose metabolism);00520(Amino sugar and nucleotide sugar metabolism)	probable fructokinase-7 [Medicago truncatula]	0.51356	0.371585	1.48679	0.0001	0.0001	0.0001	12.9488	up
MS.gene053856	GO:0051213(dioxygenase activity)	00941(Flavonoid biosynthesis)	protein SRG1 [Medicago truncatula]	0.183331	0.0001	0.057854	0.708639	6.49356	9.54127	-6.11672	down
MS.gene034033	GO:0005887(integral component of plasma membrane);GO:0008509(anion transmembrane transporter activity);GO:0051453(regulation of intracellular pH);GO:0098656(anion transmembrane transport)	NA	boron transporter 4-like protein, partial [Trifolium pratense]	0.0001	0.0001	0.0001	0.335954	0.773632	0.778	-12.6193	down
MS.gene94858	NA	NA	hypothetical protein TSUD_210540 [Trifolium subterraneum]	0.0001	0.0001	0.0001	2.14073	1.43767	2.16798	-14.2254	down
MS.gene27247	GO:0000502(proteasome complex);GO:0004175(endopeptidase activity);GO:0004298(threonine-type endopeptidase activity);GO:0005634(nucleus);GO:0005737(cytoplasm);GO:0005829(cytosol);GO:0005839(proteasome core complex);GO:0005886(plasma membrane);GO:0006511(ubiquitin-dependent protein catabolic process);GO:0008233(peptidase activity);GO:0030163(protein catabolic process);GO:0043161(proteasome-mediated…	03050(Proteasome)	proteasome subunit alpha type-1-B [Medicago truncatula]	1.27604	1.21697	1.84066	0.0001	0.0001	0.0001	13.8183	up
MS.gene066332	GO:0004672(protein kinase activity);GO:0005515(protein binding);GO:0005524(ATP binding);GO:0005634(nucleus);GO:0005737(cytoplasm);GO:0006952(defense response);GO:0007623(circadian rhythm);GO:0009414(response to water deprivation);GO:0009416(response to light stimulus);GO:0009583(detection of light stimulus);GO:0009637(response to blue light);GO:0009638(phototropism);GO:0009640(photomorphogenesis)…	04712(Circadian rhythm - plant)	cryptochrome-1 isoform X2 [Medicago truncatula]	11.5744	11.1294	19.426	1.94687	1.99977	1.48512	2.95535	up
MS.gene014441	GO:0003674(molecular_function);GO:0005737(cytoplasm);GO:0005886(plasma membrane);GO:0008150(biological_process)	NA	filament-like plant protein 4 [Medicago truncatula]	0.0001	2.88938	0.604517	0.0001	0.0001	0.0001	13.5076	up
MS.gene99482	GO:0005634(nucleus);GO:0005829(cytosol);GO:0009408(response to heat);GO:0009409(response to cold);GO:0009651(response to salt stress);GO:0010228(vegetative to reproductive phase transition of meristem);GO:0051087(chaperone binding)	04141(Protein processing in endoplasmic reticulum)	BAG family molecular chaperone regulator [Medicago truncatula]	0.0001	6.22983	8.28911	0.0001	0.0001	0.0001	15.5626	up
MS.gene88663	GO:0004553(hydrolase activity, hydrolyzing O-glycosyl compounds);GO:0005576(extracellular region);GO:0005618(cell wall);GO:0005794(Golgi apparatus);GO:0010411(xyloglucan metabolic process);GO:0016762(xyloglucan:xyloglucosyl transferase activity);GO:0016798(hydrolase activity, acting on glycosyl bonds);GO:0042546(cell wall biogenesis);GO:0048046(apoplast);GO:0071555(cell wall organization)	NA	probable xyloglucan endotransglucosylase/hydrolase protein 23 [Medicago truncatula]	18.9292	14.3822	3.06658	0.186439	0.0001	0.571238	5.58515	up
MS.gene43444	NA	NA	uncharacterized protein LOC25494311 [Medicago truncatula]	7.4782	16.0028	0.0001	0.0001	0.0001	0.0001	16.2562	up
MS.gene050477	GO:0000146(microfilament motor activity);GO:0003774(motor activity);GO:0005634(nucleus);GO:0007015(actin filament organization);GO:0009860(pollen tube growth);GO:0016459(myosin complex);GO:0030048(actin filament-based movement);GO:0051640(organelle localization)	NA	myosin-11 [Medicago truncatula]	0.0001	0.0001	0.0001	0.197714	0.123954	0.657761	-11.6728	down
MS.gene08829	GO:0004072(aspartate kinase activity);GO:0004412(homoserine dehydrogenase activity);GO:0005524(ATP binding);GO:0009067(aspartate family amino acid biosynthetic process);GO:0009086(methionine biosynthetic process);GO:0009088(threonine biosynthetic process);GO:0009089(lysine biosynthetic process via diaminopimelate);GO:0009090(homoserine biosynthetic process);GO:0009507(chloroplast);GO:0009570(chlo…	00260(Glycine, serine and threonine metabolism);00270(Cysteine and methionine metabolism);00300(Lysine biosynthesis);00261(Monobactam biosynthesis)	bifunctional aspartokinase/homoserine dehydrogenase 2, chloroplastic [Medicago truncatula]	0.0001	0.0001	0.0001	1.90275	0.0001	1.6238	-13.521	down
MS.gene90408	GO:0009507(chloroplast)	NA	uncharacterized protein LOC11431021 isoform X2 [Medicago truncatula]	2.37691	2.32144	0.611939	0.0001	0.0001	0.0001	14.1115	up
MS.gene036161	GO:0005886(plasma membrane)	00260(Glycine, serine and threonine metabolism);00400(Phenylalanine, tyrosine and tryptophan biosynthesis)	sec-independent protein translocase TatB-like protein, putative [Medicago truncatula]	1.76643	2.46896	1.04777	0.0001	0.0001	0.0001	14.1042	up
MS.gene044462	GO:0003887(DNA-directed DNA polymerase activity);GO:0003964(RNA-directed DNA polymerase activity);GO:0004190(aspartic-type endopeptidase activity);GO:0005634(nucleus);GO:0006310(DNA recombination);GO:0015074(DNA integration);GO:0046872(metal ion binding)	00600(Sphingolipid metabolism)	Ty3/gypsy retrotransposon protein [Trifolium pratense]	2.1998	0.0001	2.56791	0.0001	0.0001	0.0001	13.9561	up
MS.gene026772	NA	NA		1.13329	0.430929	0.417406	30.2275	1.37817	19.6719	-4.69357	down
MS.gene060937	GO:0005737(cytoplasm)	NA	serine/threonine-protein phosphatase 4 regulatory subunit 3 isoform X1 [Medicago truncatula]	0.0001	0.0001	0.0001	2.7279	0.0001	2.84537	-14.1813	down
MS.gene64088	GO:0004175(endopeptidase activity);GO:0005634(nucleus);GO:0008540(proteasome regulatory particle, base subcomplex);GO:0034515(proteasome storage granule);GO:0043161(proteasome-mediated ubiquitin-dependent protein catabolic process)	03050(Proteasome)	26S proteasome non-ATPase regulatory subunit 1 homolog A-like [Abrus precatorius]	0.0001	14.2041	46.6214	0.0001	0.0001	0.0001	17.6294	up
MS.gene09356	GO:0003700(DNA binding transcription factor activity);GO:0005634(nucleus);GO:0006351(transcription, DNA-templated);GO:0006355(regulation of transcription, DNA-templated);GO:0009733(response to auxin);GO:0009734(auxin-activated signaling pathway);GO:0043565(sequence-specific DNA binding)	04075(Plant hormone signal transduction)	auxin-responsive protein IAA8 [Medicago truncatula]	0.0001	0.0001	0.0001	1.31619	2.28833	1.83334	-14.1458	down
MS.gene006805	GO:0000325(plant-type vacuole);GO:0002020(protease binding);GO:0005524(ATP binding);GO:0005618(cell wall);GO:0005739(mitochondrion);GO:0005773(vacuole);GO:0005774(vacuolar membrane);GO:0005794(Golgi apparatus);GO:0005829(cytosol);GO:0005886(plasma membrane);GO:0007030(Golgi organization);GO:0009506(plasmodesma);GO:0009507(chloroplast);GO:0009555(pollen development);GO:0009651(response to salt str…	00190(Oxidative phosphorylation);04145(Phagosome)	hypothetical protein Ahy_A04g021649 isoform E [Arachis hypogaea]	1.44017	1.77597	2.08669	0.0001	0.0001	0.0001	14.1095	up
MS.gene43518	NA	NA	F-box protein At2g27310 [Medicago truncatula]	0.0001	0.0001	0.0001	4.57353	0.603518	1.51631	-14.4455	down
MS.gene58297	GO:0005768(endosome);GO:0005774(vacuolar membrane);GO:0005802(trans-Golgi network);GO:0008757(S-adenosylmethionine-dependent methyltransferase activity);GO:0032259(methylation)	NA	probable methyltransferase PMT13 [Medicago truncatula]	0.0001	0.0001	0.0001	0.0001	3.00183	2.14356	-14.0661	down
MS.gene93763	GO:0005509(calcium ion binding)	04626(Plant-pathogen interaction)	hypothetical protein VIGAN_01005700 [Vigna angularis var. angularis]	39.5931	282.814	37.4839	4.92145	2.90901	16.9462	3.8605	up
MS.gene039442	GO:0004650(polygalacturonase activity);GO:0005975(carbohydrate metabolic process)	NA	unknown [Medicago truncatula]	1.31406	0.556663	4.14704	0.0001	0.0001	0.0001	14.292	up
MS.gene063253	GO:0003674(molecular_function);GO:0008150(biological_process)	NA	CCR4-NOT transcription complex subunit 11 isoform X1 [Medicago truncatula]	6.13567	0.0001	3.17205	0.0001	0.0001	0.0001	14.9212	up
MS.gene035866	NA	NA	trypsin-like peptidase domain protein [Medicago truncatula]	6.00139	0.0001	4.10682	0.0001	0.0001	0.0001	15.0402	up
MS.gene28989	GO:0003674(molecular_function);GO:0005739(mitochondrion);GO:0007275(multicellular organism development);GO:0009507(chloroplast);GO:0009536(plastid);GO:0009706(chloroplast inner membrane);GO:0009941(chloroplast envelope);GO:0016021(integral component of membrane)	00760(Nicotinate and nicotinamide metabolism)	protein RETICULATA-RELATED 4, chloroplastic [Medicago truncatula]	0.0001	0.0001	0.0001	1.28801	0.467274	1.34392	-13.3346	down
MS.gene70270	GO:0005737(cytoplasm);GO:0008270(zinc ion binding);GO:0009735(response to cytokinin);GO:0009809(lignin biosynthetic process);GO:0045551(cinnamyl-alcohol dehydrogenase activity);GO:0048046(apoplast);GO:0052747(sinapyl alcohol dehydrogenase activity);GO:0055114(oxidation-reduction process)	00940(Phenylpropanoid biosynthesis)	RecName: Full=Probable mannitol dehydrogenase; AltName: Full=NAD-dependent mannitol dehydrogenase	0.0001	0.0001	0.0001	0.0001	2.86122	5.8075	-14.8186	down
MS.gene54715	GO:0016020(membrane);GO:0016709(oxidoreductase activity, acting on paired donors, with incorporation or reduction of molecular oxygen, NAD(P)H as one donor, and incorporation of one atom of oxygen);GO:0044550(secondary metabolite biosynthetic process)	NA	cytochrome P450 82A1 [Medicago truncatula]	16.7486	20.097	9.92755	122.914	105.273	45.2392	-2.54741	down
MS.gene84746	GO:0005886(plasma membrane);GO:0009860(pollen tube growth);GO:0031347(regulation of defense response)	NA	protein KINESIN LIGHT CHAIN-RELATED 1 [Medicago truncatula]	1.38197	1.01707	1.09956	0.0001	0.0001	0.0001	13.5095	up
MS.gene035846	GO:0003674(molecular_function);GO:0005576(extracellular region);GO:0005615(extracellular space);GO:0005618(cell wall);GO:0005794(Golgi apparatus);GO:0005829(cytosol);GO:0009505(plant-type cell wall);GO:0009741(response to brassinosteroid);GO:0048046(apoplast)	NA	protein EXORDIUM [Medicago truncatula]	17.1935	12.0041	4.28966	0.634052	0.114941	0.918085	4.32822	up
MS.gene035695	GO:0004553(hydrolase activity, hydrolyzing O-glycosyl compounds);GO:0005576(extracellular region);GO:0005618(cell wall);GO:0005794(Golgi apparatus);GO:0010411(xyloglucan metabolic process);GO:0016762(xyloglucan:xyloglucosyl transferase activity);GO:0016798(hydrolase activity, acting on glycosyl bonds);GO:0042546(cell wall biogenesis);GO:0048046(apoplast);GO:0071555(cell wall organization)	04075(Plant hormone signal transduction)	xyloglucan endotransglucosylase/hydrolase protein 22-like [Cicer arietinum]	24.6464	42.7461	8.54547	0.665707	0.0001	1.42825	5.18045	up
MS.gene052522	GO:0003674(molecular_function);GO:0005576(extracellular region);GO:0008150(biological_process);GO:0016021(integral component of membrane)	NA	uncharacterized protein LOC25493207 [Medicago truncatula]	0.0001	0.0001	0.0001	2.70379	0.0001	21.3145	-16.2888	down
MS.gene08310	GO:0005634(nucleus);GO:0005777(peroxisome);GO:0005829(cytosol);GO:0008891(glycolate oxidase activity);GO:0009506(plasmodesma);GO:0009507(chloroplast);GO:0009570(chloroplast stroma);GO:0009735(response to cytokinin);GO:0009854(oxidative photosynthetic carbon pathway);GO:0010181(FMN binding);GO:0016020(membrane);GO:0016491(oxidoreductase activity);GO:0022626(cytosolic ribosome);GO:0042742(defense r…	00630(Glyoxylate and dicarboxylate metabolism);04146(Peroxisome)	putative (S)-2-hydroxy-acid oxidase [Medicago truncatula]	0.024032	1.2782	4.79987	0.0001	0.0001	0.0001	14.3121	up
MS.gene58593	GO:0005737(cytoplasm);GO:0006952(defense response);GO:0007165(signal transduction);GO:0016021(integral component of membrane);GO:0043531(ADP binding)	NA	putative P-loop containing nucleoside triphosphate hydrolase, leucine-rich repeat domain, L [Medicago truncatula]	27.3715	23.7728	0.0001	0.0001	0.03486	0.141358	8.18025	up
MS.gene015411	GO:0003735(structural constituent of ribosome);GO:0022627(cytosolic small ribosomal subunit)	03010(Ribosome)	40S ribosomal protein S12-2 [Medicago truncatula]	0.0001	0.0001	0.0001	2.82293	2.38437	2.4493	-14.6395	down
MS.gene022585	GO:0009507(chloroplast);GO:0010207(photosystem II assembly)	NA	protein LOW PSII ACCUMULATION 3, chloroplastic [Medicago truncatula]	6.65639	2.10606	0.0001	0.0001	0.0001	0.0001	14.8341	up
MS.gene015121	GO:0005515(protein binding);GO:0005634(nucleus);GO:0007049(cell cycle);GO:0016538(cyclin-dependent protein serine/threonine kinase regulator activity);GO:0051301(cell division);GO:0051726(regulation of cell cycle)	NA	putative cyclin-A3-1 [Medicago truncatula]	0.0001	0.0001	0.0001	0.0001	1.52574	8.37096	-15.0097	down
MS.gene24856	GO:0005634(nucleus);GO:0005774(vacuolar membrane);GO:0005886(plasma membrane);GO:0009507(chloroplast);GO:0016020(membrane)	NA	protein ALP1-like [Medicago truncatula]	5.71949	14.3793	3.35896	0.588978	0.395723	0.589014	3.89782	up
MS.gene048289	GO:0000139(Golgi membrane);GO:0005794(Golgi apparatus);GO:0016021(integral component of membrane);GO:0016051(carbohydrate biosynthetic process);GO:0016757(transferase activity, transferring glycosyl groups);GO:0045489(pectin biosynthetic process);GO:0047262(polygalacturonate 4-alpha-galacturonosyltransferase activity);GO:0071555(cell wall organization)	00520(Amino sugar and nucleotide sugar metabolism)	probable galacturonosyltransferase 4 [Medicago truncatula]	2.57756	2.15965	0.0001	0.0001	0.0001	0.0001	13.9468	up
MS.gene92338	GO:0001054(RNA polymerase I activity);GO:0001055(RNA polymerase II activity);GO:0001056(RNA polymerase III activity);GO:0005665(DNA-directed RNA polymerase II, core complex);GO:0005666(DNA-directed RNA polymerase III complex);GO:0005736(DNA-directed RNA polymerase I complex)	00230(Purine metabolism);00240(Pyrimidine metabolism);03020(RNA polymerase)	DNA-directed RNA polymerases II and IV subunit 5A [Medicago truncatula]	0.871974	2.62868	2.3089	0.0001	0.0001	0.0001	14.2412	up
MS.gene95058	GO:0003677(DNA binding);GO:0009651(response to salt stress);GO:0045727(positive regulation of translation);GO:0071472(cellular response to salt stress)	NA	RecName: Full=PHD finger protein Alfin1	0.0001	0.0001	0.0001	0.0001	9.79579	2.7095	-15.3472	down
MS.gene60995	GO:0005634(nucleus)	NA	transcription factor [Medicago truncatula]	0.0001	0.0001	0.0001	2.94792	0.896586	1.23521	-14.0475	down
MS.gene041603	GO:0003824(catalytic activity);GO:0005507(copper ion binding);GO:0005739(mitochondrion)	00350(Tyrosine metabolism)	probable acylpyruvase FAHD1, mitochondrial isoform X1 [Medicago truncatula]	0.0001	4.87214	8.35353	0.0001	0.0001	0.0001	15.428	up
MS.gene015851	GO:0003677(DNA binding);GO:0003700(DNA binding transcription factor activity);GO:0005634(nucleus);GO:0005886(plasma membrane);GO:0006355(regulation of transcription, DNA-templated);GO:0046872(metal ion binding)	NA	zinc finger CCCH domain-containing protein 49 [Medicago truncatula]	1.83544	0.584764	1.03413	11.3159	19.7612	8.85145	-3.53094	down
MS.gene004416	GO:0031625(ubiquitin protein ligase binding);GO:0061630(ubiquitin protein ligase activity);GO:0080008(Cul4-RING E3 ubiquitin ligase complex)	04120(Ubiquitin mediated proteolysis);03420(Nucleotide excision repair)	cullin-4 [Medicago truncatula]	2.72356	0.0001	1.20465	0.0001	0.0001	0.0001	13.6767	up
MS.gene23864	GO:0004674(protein serine/threonine kinase activity);GO:0005524(ATP binding);GO:0005886(plasma membrane);GO:0006468(protein phosphorylation);GO:0007169(transmembrane receptor protein tyrosine kinase signaling pathway);GO:0009507(chloroplast);GO:0009755(hormone-mediated signaling pathway);GO:0016301(kinase activity)	NA	probable LRR receptor-like serine/threonine-protein kinase At1g06840 isoform X1 [Medicago truncatula]	4.77315	18.5023	0.604475	0.267812	0.072099	0.556254	4.73589	up
MS.gene66715	GO:0019500(cyanide catabolic process);GO:0047427(cyanoalanine nitrilase activity);GO:0047558(3-cyanoalanine hydratase activity);GO:0051410(detoxification of nitrogen compound)	00460(Cyanoamino acid metabolism)	nitrilase/nitrile hydratase NIT4A-like protein [Medicago truncatula]	2.3399	0.0001	5.99947	0.0001	0.0001	0.0001	14.7627	up
MS.gene59198	GO:0000398(mRNA splicing, via spliceosome);GO:0035614(snRNA stem-loop binding)	NA	RNA-binding protein 2 isoform X1 [Medicago truncatula]	0.0001	0.0001	0.0001	1.57219	1.63875	1.03611	-13.7892	down
MS.gene010099	GO:0000977(RNA polymerase II regulatory region sequence-specific DNA binding);GO:0003700(DNA binding transcription factor activity);GO:0005515(protein binding);GO:0005634(nucleus);GO:0005737(cytoplasm);GO:0006351(transcription, DNA-templated);GO:0009739(response to gibberellin);GO:0010076(maintenance of floral meristem identity);GO:0010077(maintenance of inflorescence meristem identity);GO:001022…	NA	MADS-box protein AGL24 isoform X2 [Medicago truncatula]	0.136293	0.072568	0.448163	13.2264	2.98066	5.11062	-5.01996	down
MS.gene91310	NA	NA	uncharacterized protein LOC25485347 isoform X1 [Medicago truncatula]	0.0001	6.6996	6.78395	0.0001	0.0001	0.0001	15.4559	up
MS.gene000334	GO:0008643(carbohydrate transport);GO:0016021(integral component of membrane);GO:0051119(sugar transmembrane transporter activity)	NA	putative SWEET sugar transporter [Medicago truncatula]	3.47627	13.4446	0.0001	0.0001	0.0001	0.016581	9.97777	up
MS.gene47831	GO:0009416(response to light stimulus);GO:0009535(chloroplast thylakoid membrane);GO:0009768(photosynthesis, light harvesting in photosystem I);GO:0009941(chloroplast envelope);GO:0010287(plastoglobule);GO:0016168(chlorophyll binding);GO:0031409(pigment binding)	00196(Photosynthesis - antenna proteins)	putative chlorophyll A-B binding protein [Medicago truncatula]	5.87992	0.0001	4.04948	0.0001	0.0001	0.0001	15.0145	up
MS.gene023880	GO:0003674(molecular_function);GO:0008150(biological_process)	NA	hypothetical protein CR513_58753, partial [Mucuna pruriens]	8.95773	7.82992	0.98637	0.0001	0.0001	0.0001	15.8544	up
MS.gene68723	GO:0000049(tRNA binding);GO:0004813(alanine-tRNA ligase activity);GO:0005739(mitochondrion);GO:0005829(cytosol);GO:0006400(tRNA modification);GO:0006419(alanyl-tRNA aminoacylation);GO:0009507(chloroplast);GO:0016597(amino acid binding)	00970(Aminoacyl-tRNA biosynthesis)	alanine-tRNA ligase [Medicago truncatula]	8.37362	10.0308	7.00957	0.321178	0.0001	0.0001	6.30521	up
MS.gene85160	GO:0005634(nucleus);GO:0005737(cytoplasm)	NA	MMS19 nucleotide excision repair protein homolog isoform X1 [Medicago truncatula]	0.78094	1.28234	0.765678	0.031474	0.017986	0.0001	5.83495	up
MS.gene71661	GO:0005737(cytoplasm);GO:0008150(biological_process)	03040(Spliceosome)	putative kelch-type beta propeller [Medicago truncatula]	0.0001	0.0001	0.0001	2.56376	2.67088	0.0001	-14.0909	down
MS.gene030626	GO:0004430(1-phosphatidylinositol 4-kinase activity);GO:0005737(cytoplasm)	00562(Inositol phosphate metabolism);04070(Phosphatidylinositol signaling system)	phosphatidylinositol 4-kinase beta-like protein [Medicago truncatula]	0.0001	1.39632	3.58732	0.0001	0.0001	0.0001	14.02	up
MS.gene74901	GO:0003677(DNA binding)	NA	AT-hook motif nuclear-localized protein 14 [Medicago truncatula]	4.52912	0.0001	3.97208	0.0001	0.0001	0.0001	14.7904	up
MS.gene89411	GO:0004419(hydroxymethylglutaryl-CoA lyase activity);GO:0005739(mitochondrion);GO:0005759(mitochondrial matrix);GO:0006551(leucine metabolic process);GO:0006552(leucine catabolic process);GO:0046951(ketone body biosynthetic process)	00650(Butanoate metabolism);00072(Synthesis and degradation of ketone bodies);00280(Valine, leucine and isoleucine degradation);04146(Peroxisome)	hydroxymethylglutaryl-CoA lyase [Medicago truncatula]	0.666598	0.642552	1.27289	0.0001	0.0001	0.0001	13.0713	up
MS.gene49228	GO:0005515(protein binding)	03040(Spliceosome);04141(Protein processing in endoplasmic reticulum);04144(Endocytosis)	DTW domain protein [Medicago truncatula]	0.011236	0.556025	0.505056	0.0001	0.0001	0.0001	11.8035	up
MS.gene48876	GO:0005739(mitochondrion);GO:0009507(chloroplast);GO:0009536(plastid);GO:0009706(chloroplast inner membrane);GO:0009941(chloroplast envelope)	NA	uncharacterized protein LOC11420743 isoform X1 [Medicago truncatula]	0.948491	1.1414	0.91655	5.18879	14.678	14.7272	-3.52439	down
MS.gene054095	GO:0005886(plasma membrane)	NA	rust resistance kinase Lr10 [Medicago truncatula]	1.47853	10.8532	2.47818	0.185578	0.218658	0.136113	4.77653	up
MS.gene56834	GO:0005783(endoplasmic reticulum)	NA	putative C2 domain, synaptotagmin-like mitochondrial-lipid-binding domain-containing protein [Medicago truncatula]	0.0001	0.0001	0.0001	0.591204	1.3517	0.259297	-12.8417	down
MS.gene015031	GO:0004197(cysteine-type endopeptidase activity);GO:0006624(vacuolar protein processing);GO:0051603(proteolysis involved in cellular protein catabolic process)	NA	vacuolar-processing enzyme gamma-isozyme [Medicago truncatula]	4.63278	7.60487	0.273419	39.4645	34.6701	63.3274	-3.45776	down
MS.gene055781	GO:0012505(endomembrane system)	NA	reticulon-like protein B2 [Medicago truncatula]	2.39165	5.28885	0.0001	0.0001	0.0001	0.0001	14.644	up
MS.gene43153	GO:0004190(aspartic-type endopeptidase activity);GO:0006508(proteolysis);GO:0030163(protein catabolic process)	NA	aspartic proteinase-like protein 2 [Medicago truncatula]	2.20849	2.4216	0.519283	0.0001	0.0001	0.017079	8.21923	up
MS.gene049700	GO:0004674(protein serine/threonine kinase activity);GO:0005829(cytosol);GO:0006468(protein phosphorylation);GO:0035556(intracellular signal transduction)	NA	probable serine/threonine-protein kinase WNK4 [Medicago truncatula]	2.06304	5.38617	5.18749	0.154823	0.0001	0.171515	5.27467	up
MS.gene52432	NA	NA	uncharacterized protein LOC25488163 [Medicago truncatula]	0.378799	1.12413	1.77039	0.0001	0.0001	0.0001	13.4135	up
MS.gene041837	GO:0002181(cytoplasmic translation);GO:0003735(structural constituent of ribosome);GO:0022625(cytosolic large ribosomal subunit)	03010(Ribosome)	60S ribosomal protein L29-1-like [Cicer arietinum]	8.67958	44.4448	0.0001	0.0001	0.0001	0.0001	17.4341	up
MS.gene061333	GO:0003674(molecular_function);GO:0005886(plasma membrane);GO:0008150(biological_process);GO:0016021(integral component of membrane)	NA	UPF0481 protein At3g47200 [Medicago truncatula]	2.70202	3.29585	0.0001	0.0001	0.0001	0.0001	14.2872	up
MS.gene58053	GO:0005096(GTPase activator activity);GO:0005622(intracellular);GO:0006886(intracellular protein transport);GO:0012505(endomembrane system);GO:0017137(Rab GTPase binding);GO:0031338(regulation of vesicle fusion);GO:0090630(activation of GTPase activity)	NA	TBC1 domain family member 15 [Medicago truncatula]	0.110388	0.127253	0.0001	4.34569	5.0079	4.81636	-5.8973	down
MS.gene82940	GO:0007275(multicellular organism development);GO:0009687(abscisic acid metabolic process);GO:0010268(brassinosteroid homeostasis);GO:0010295((+)-abscisic acid 8'-hydroxylase activity);GO:0016125(sterol metabolic process);GO:0016132(brassinosteroid biosynthetic process)	00906(Carotenoid biosynthesis)	abscisic acid 8'-hydroxylase 1 [Medicago truncatula]	14.1463	52.3148	5.74951	2.60723	0.475132	2.13294	3.79139	up
MS.gene79020	GO:0000373(Group II intron splicing);GO:0003723(RNA binding);GO:0003724(RNA helicase activity);GO:0004004(ATP-dependent RNA helicase activity);GO:0005524(ATP binding);GO:0005730(nucleolus);GO:0006397(mRNA processing);GO:0008026(ATP-dependent helicase activity);GO:0009507(chloroplast);GO:0009570(chloroplast stroma);GO:0009793(embryo development ending in seed dormancy);GO:0010494(cytoplasmic stres…	03018(RNA degradation)	DExH-box ATP-dependent RNA helicase DExH15 chloroplastic [Medicago truncatula]	7.80872	6.3218	9.76723	0.750599	0.987771	1.5672	2.8539	up
MS.gene68022	GO:0005351(carbohydrate:proton symporter activity);GO:0005886(plasma membrane);GO:0005887(integral component of plasma membrane);GO:0005985(sucrose metabolic process);GO:0008506(sucrose:proton symporter activity);GO:0008515(sucrose transmembrane transporter activity);GO:0009915(phloem sucrose loading);GO:0015144(carbohydrate transmembrane transporter activity);GO:0015770(sucrose transport);GO:001…	NA	sucrose transport protein [Medicago truncatula]	11.3862	7.68431	0.112978	0.179617	0.151575	0.090719	5.50678	up
MS.gene68777	NA	NA	unknown [Medicago truncatula]	14.7047	15.9676	26.4986	0.0001	0.801811	0.0001	6.15552	up
MS.gene010586	GO:0005739(mitochondrion);GO:0005774(vacuolar membrane);GO:0008150(biological_process);GO:0009507(chloroplast);GO:0046872(metal ion binding)	NA	protein FMP32, mitochondrial [Medicago truncatula]	4.94703	0.0001	6.54235	0.0001	0.0001	0.0001	15.225	up
MS.gene053544	GO:0004040(amidase activity);GO:0005739(mitochondrion);GO:0006626(protein targeting to mitochondrion)	00330(Arginine and proline metabolism);00360(Phenylalanine metabolism);00380(Tryptophan metabolism)	outer envelope protein 64, mitochondrial [Medicago truncatula]	0.0001	0.0001	0.0001	0.708382	0.421771	0.562303	-12.4619	down
MS.gene73919	GO:0003674(molecular_function);GO:0008150(biological_process);GO:0009507(chloroplast)	03030(DNA replication);03420(Nucleotide excision repair);03430(Mismatch repair);03440(Homologous recombination)	replication factor A protein 1 [Medicago truncatula]	0.268488	0.894629	0.820277	0.0001	0.0001	0.0001	12.6907	up
MS.gene022425	GO:0003906(DNA-(apurinic or apyrimidinic site) lyase activity);GO:0005634(nucleus);GO:0006284(base-excision repair);GO:0008311(double-stranded DNA 3'-5' exodeoxyribonuclease activity)	03410(Base excision repair)	DNA-(apurinic or apyrimidinic site) lyase-like protein [Trifolium pratense]	0.428405	0.971652	1.64672	0.0001	0.0001	0.0001	13.31	up
MS.gene060536	GO:0004867(serine-type endopeptidase inhibitor activity);GO:0005615(extracellular space)	03013(RNA transport)	serpin-ZX [Medicago truncatula]	0.0001	0.0001	0.0001	0.334785	1.30142	1.25077	-13.2323	down
MS.gene41407	NA	NA	hypothetical protein MTR_5g032730 [Medicago truncatula]	1.57383	0.929546	1.07981	0.0001	0.0001	0.0001	13.544	up
MS.gene78114	GO:0004407(histone deacetylase activity);GO:0005515(protein binding);GO:0005634(nucleus);GO:0005737(cytoplasm);GO:0006351(transcription, DNA-templated);GO:0006355(regulation of transcription, DNA-templated);GO:0010187(negative regulation of seed germination);GO:0016575(histone deacetylation);GO:0032041(NAD-dependent histone deacetylase activity (H3-K14 specific));GO:0043565(sequence-specific DNA …	NA	putative histone deacetylase [Medicago truncatula]	8.42252	4.53863	2.16041	0.0001	0.0001	0.0001	15.6213	up
MS.gene39161	GO:0003674(molecular_function);GO:0005634(nucleus);GO:0009793(embryo development ending in seed dormancy);GO:0010431(seed maturation);GO:0016020(membrane)	NA	uncharacterized protein LOC25483559 [Medicago truncatula]	1.47119	3.00139	5.6881	0.0001	0.0001	0.0001	15.0477	up
MS.gene035168	GO:0004252(serine-type endopeptidase activity);GO:0005737(cytoplasm);GO:0006508(proteolysis)	NA	prolyl oligopeptidase family protein [Medicago truncatula]	0.409056	0.335067	0.507007	0.0001	0.0001	0.0001	12.026	up
MS.gene21383	NA	NA		12.9887	10.7738	0.0001	0.0001	0.0001	0.0001	16.2734	up
MS.gene25432	GO:0000981(RNA polymerase II transcription factor activity, sequence-specific DNA binding);GO:0001135(transcription factor activity, RNA polymerase II transcription factor recruiting);GO:0003677(DNA binding);GO:0003700(DNA binding transcription factor activity);GO:0005634(nucleus);GO:0006355(regulation of transcription, DNA-templated);GO:0006357(regulation of transcription by RNA polymerase II);G…	NA	transcription factor MYB124 [Medicago truncatula]	0.0001	0.0001	0.0001	0.415405	0.847804	0.748837	-12.7114	down
MS.gene98306	GO:0003674(molecular_function);GO:0005576(extracellular region);GO:0005615(extracellular space);GO:0005618(cell wall);GO:0005794(Golgi apparatus);GO:0005829(cytosol);GO:0009505(plant-type cell wall);GO:0009741(response to brassinosteroid);GO:0048046(apoplast)	NA	protein EXORDIUM [Medicago truncatula]	174.057	198.93	131.377	42.4165	19.5455	28.4378	2.48007	up
MS.gene002615	GO:0003674(molecular_function);GO:0003723(RNA binding);GO:0005739(mitochondrion);GO:0008150(biological_process)	NA	pentatricopeptide repeat-containing protein At3g62470, mitochondrial [Medicago truncatula]	2.43126	0.0001	2.53452	0.0001	0.0001	0.0001	14.0148	up
MS.gene41864	GO:0005515(protein binding)	NA	translocon at the outer envelope membrane ofs protein [Medicago truncatula]	24.0577	34.9595	12.5419	0.927351	0.0001	0.0001	6.26957	up
MS.gene042247	GO:0008422(beta-glucosidase activity);GO:1901657(glycosyl compound metabolic process)	00500(Starch and sucrose metabolism);00460(Cyanoamino acid metabolism);00940(Phenylpropanoid biosynthesis)	glucose 6-phosphate/phosphate translocator 1 [Medicago truncatula]	1.93711	0.0001	2.95169	0.0001	0.0001	0.0001	13.9923	up
MS.gene020512	GO:0000325(plant-type vacuole);GO:0005524(ATP binding);GO:0005773(vacuole);GO:0005774(vacuolar membrane);GO:0005794(Golgi apparatus);GO:0005886(plasma membrane);GO:0008559(xenobiotic transmembrane transporting ATPase activity);GO:0016020(membrane);GO:0016021(integral component of membrane);GO:0042626(ATPase activity, coupled to transmembrane movement of substances);GO:0055085(transmembrane transp…	02010(ABC transporters)	ABC transporter C family member 14 [Medicago truncatula]	0.044913	0.374917	0.496573	0.0001	0.0001	0.0001	11.5768	up
MS.gene03804	GO:0005506(iron ion binding);GO:0005576(extracellular region);GO:0005789(endoplasmic reticulum membrane);GO:0009611(response to wounding);GO:0016021(integral component of membrane);GO:0018685(alkane 1-monooxygenase activity);GO:0019825(oxygen binding);GO:0020037(heme binding);GO:0043231(intracellular membrane-bounded organelle);GO:0055114(oxidation-reduction process)	NA	putative cytochrome P450 [Medicago truncatula]	2.78281	31.68	1.1953	0.232309	0.170539	0.755936	4.94355	up
MS.gene011322	GO:0004004(ATP-dependent RNA helicase activity);GO:0010501(RNA secondary structure unwinding)	03040(Spliceosome)	DEAD-box ATP-dependent RNA helicase 20 [Medicago truncatula]	0.041177	0.0001	0.0001	7.08844	8.0168	0.0001	-8.51201	down
MS.gene029325	GO:0005634(nucleus);GO:0005829(cytosol);GO:0008536(Ran GTPase binding);GO:0046827(positive regulation of protein export from nucleus);GO:0070412(R-SMAD binding)	NA	uncharacterized protein LOC25485577 [Medicago truncatula]	0.140732	0.981758	0.877665	0.0001	0.0001	0.0001	12.7029	up
MS.gene040097	GO:0005509(calcium ion binding);GO:0005543(phospholipid binding);GO:0005544(calcium-dependent phospholipid binding);GO:0009408(response to heat);GO:0009409(response to cold);GO:0009414(response to water deprivation);GO:0009555(pollen development);GO:0009639(response to red or far red light);GO:0009651(response to salt stress);GO:0009846(pollen germination);GO:0009860(pollen tube growth);GO:005101…	NA	annexin D5 [Medicago truncatula]	0.0001	0.0001	0.0001	6.81292	1.97629	0.0001	-14.8385	down
MS.gene97717	NA	NA	hypothetical protein MtrunA17_Chr5g0448391 [Medicago truncatula]	28.2671	47.4035	23.1935	0.0001	0.598732	2.4623	5.01331	up
MS.gene047626	GO:0003677(DNA binding);GO:0003700(DNA binding transcription factor activity);GO:0005634(nucleus);GO:0006351(transcription, DNA-templated);GO:0006355(regulation of transcription, DNA-templated);GO:0010500(transmitting tissue development);GO:0046983(protein dimerization activity);GO:0048462(carpel formation);GO:0048467(gynoecium development);GO:0080126(ovary septum development)	NA	transcription factor HEC2 [Medicago truncatula]	0.230586	0.0001	0.082056	38.8655	2.8009	0.118856	-7.06188	down
MS.gene27980	NA	NA	uncharacterized protein LOC11433714 isoform X2 [Medicago truncatula]	1.80877	0.200205	0.901112	0.0001	0.0001	0.0001	13.2438	up
MS.gene021933	GO:0000977(RNA polymerase II regulatory region sequence-specific DNA binding);GO:0003700(DNA binding transcription factor activity);GO:0005634(nucleus);GO:0006357(regulation of transcription by RNA polymerase II)	00901(Indole alkaloid biosynthesis)	zinc finger BED domain-containing protein RICESLEEPER 2-like [Medicago truncatula]	0.0001	0.0001	0.0001	0.048789	1.37752	0.68941	-12.7839	down
MS.gene03620	GO:0000780(condensed nuclear chromosome, centromeric region);GO:0005876(spindle microtubule);GO:0007052(mitotic spindle organization);GO:0031616(spindle pole centrosome);GO:0032133(chromosome passenger complex);GO:0032465(regulation of cytokinesis);GO:0035174(histone serine kinase activity);GO:0051233(spindle midzone)	NA	serine/threonine-protein kinase Aurora-2 [Medicago truncatula]	0.0001	0.0001	0.0001	1.10607	0.695368	0.878881	-13.1252	down
MS.gene92663	GO:0003674(molecular_function);GO:0005886(plasma membrane)	NA	plasma-membrane choline transporter family protein [Medicago truncatula]	0.0001	0.0001	0.0001	1.31627	0.174297	2.23966	-13.602	down
MS.gene62572	NA	NA	hypothetical protein L195_g002662 [Trifolium pratense]	0.01883	0.0001	0.0001	1.27421	1.82517	1.08419	-7.78032	down
MS.gene49690	GO:0000139(Golgi membrane);GO:0005198(structural molecule activity);GO:0005634(nucleus);GO:0005793(endoplasmic reticulum-Golgi intermediate compartment);GO:0005794(Golgi apparatus);GO:0005829(cytosol);GO:0005886(plasma membrane);GO:0006886(intracellular protein transport);GO:0006891(intra-Golgi vesicle-mediated transport);GO:0009506(plasmodesma);GO:0009507(chloroplast);GO:0016020(membrane);GO:001…	NA	coatomer subunit gamma [Medicago truncatula]	2.41028	0.0001	3.64369	0.0001	0.0001	0.0001	14.3007	up
MS.gene23986	GO:0005515(protein binding);GO:0005634(nucleus);GO:0005694(chromosome);GO:0005730(nucleolus);GO:0008270(zinc ion binding);GO:0009507(chloroplast);GO:0018024(histone-lysine N-methyltransferase activity);GO:0034968(histone lysine methylation);GO:0080188(RNA-directed DNA methylation)	00310(Lysine degradation)	probable inactive histone-lysine N-methyltransferase SUVR2 isoform X1 [Medicago truncatula]	1.412	2.33605	0.0001	0.0001	0.0001	0.0001	13.6089	up
MS.gene98305	GO:0003674(molecular_function);GO:0005576(extracellular region);GO:0005615(extracellular space);GO:0005618(cell wall);GO:0005794(Golgi apparatus);GO:0005829(cytosol);GO:0009505(plant-type cell wall);GO:0009741(response to brassinosteroid);GO:0048046(apoplast)	NA	protein EXORDIUM [Medicago truncatula]	5.85128	35.3453	2.53566	0.840451	0.35135	0.363013	4.81388	up
MS.gene069370	GO:0003824(catalytic activity);GO:0005634(nucleus);GO:0005886(plasma membrane);GO:0009787(regulation of abscisic acid-activated signaling pathway);GO:0010231(maintenance of seed dormancy);GO:0010427(abscisic acid binding);GO:0019898(extrinsic component of membrane)	NA	lanC-like protein GCR2 [Medicago truncatula]	0.33142	0.17618	0.049929	1.05854	5.47485	7.08794	-4.61068	down
MS.gene050201	GO:0003872(6-phosphofructokinase activity);GO:0005524(ATP binding);GO:0005945(6-phosphofructokinase complex);GO:0006002(fructose 6-phosphate metabolic process);GO:0006096(glycolytic process);GO:0009507(chloroplast);GO:0046872(metal ion binding)	00010(Glycolysis / Gluconeogenesis);00030(Pentose phosphate pathway);00051(Fructose and mannose metabolism);00052(Galactose metabolism);03018(RNA degradation)	ATP-dependent 6-phosphofructokinase 4, chloroplastic isoform X2 [Medicago truncatula]	0.0001	4.56508	4.99057	0.0001	0.0001	0.0001	14.9591	up
MS.gene80460	NA	NA	uncharacterized protein LOC112420333 isoform X2 [Medicago truncatula]	0.0001	0.0001	0.0001	0.741636	0.234442	1.06974	-12.7354	down
MS.gene037588	GO:0003674(molecular_function);GO:0005634(nucleus);GO:0008150(biological_process)	00350(Tyrosine metabolism);00360(Phenylalanine metabolism);00380(Tryptophan metabolism);00901(Indole alkaloid biosynthesis);00950(Isoquinoline alkaloid biosynthesis);00965(Betalain biosynthesis)	uncharacterized protein LOC25491490 [Medicago truncatula]	0.851663	0.095976	1.52188	0.0001	0.0001	0.0001	13.007	up
MS.gene061717	GO:0003700(DNA binding transcription factor activity);GO:0005634(nucleus);GO:0043565(sequence-specific DNA binding);GO:0044212(transcription regulatory region DNA binding)	NA	uncharacterized protein LOC25481145 [Medicago truncatula]	0.0001	0.0001	0.0001	0.146789	2.01841	2.73973	-13.997	down
MS.gene015419	GO:0005768(endosome);GO:0005794(Golgi apparatus);GO:0005802(trans-Golgi network);GO:0006004(fucose metabolic process);GO:0006486(protein glycosylation);GO:0016021(integral component of membrane);GO:0016757(transferase activity, transferring glycosyl groups)	NA	putative GDP-fucose protein O-fucosyltransferase [Medicago truncatula]	0.758246	1.9084	0.211555	0.0001	0.0001	0.0001	13.2279	up
MS.gene051173	GO:0003674(molecular_function);GO:0005634(nucleus);GO:0009648(photoperiodism);GO:0042753(positive regulation of circadian rhythm);GO:0048511(rhythmic process)	NA	protein ELF4-LIKE 4 [Medicago truncatula]	0.298141	0.01723	0.876433	12.1691	13.728	14.7958	-5.09356	down
MS.gene34010	GO:0003746(translation elongation factor activity);GO:0003924(GTPase activity);GO:0005622(intracellular)	03013(RNA transport)	elongation factor 1-alpha isoform X2 [Medicago truncatula]	0.0001	0.0001	0.0001	2.21673	3.66719	0.0001	-14.2596	down
MS.gene020190	GO:0005507(copper ion binding);GO:0009507(chloroplast);GO:0009570(chloroplast stroma);GO:0009579(thylakoid);GO:0042742(defense response to bacterium);GO:0048046(apoplast)	NA	uncharacterized protein At2g37660, chloroplastic [Medicago truncatula]	0.476845	0.0001	0.0001	11.7751	11.7367	6.15915	-5.95878	down
MS.gene039037	GO:0003746(translation elongation factor activity);GO:0003924(GTPase activity);GO:0005739(mitochondrion);GO:0070125(mitochondrial translational elongation)	NA	elongation factor G-2, mitochondrial [Medicago truncatula]	3.70195	7.03576	0.0001	0.0001	0.0001	0.0001	15.1274	up
MS.gene022137	GO:0004674(protein serine/threonine kinase activity);GO:0005524(ATP binding);GO:0005886(plasma membrane);GO:0006468(protein phosphorylation);GO:0007169(transmembrane receptor protein tyrosine kinase signaling pathway);GO:0009507(chloroplast);GO:0009755(hormone-mediated signaling pathway);GO:0016301(kinase activity)	NA	probable LRR receptor-like serine/threonine-protein kinase At1g06840 isoform X1 [Medicago truncatula]	3.199	12.3045	0.698927	0.125707	0.0001	0.16715	5.78938	up
MS.gene66935	GO:0009813(flavonoid biosynthetic process);GO:0043231(intracellular membrane-bounded organelle);GO:0052696(flavonoid glucuronidation);GO:0080043(quercetin 3-O-glucosyltransferase activity);GO:0080044(quercetin 7-O-glucosyltransferase activity)	NA	unknown [Medicago truncatula]	19.4085	9.03966	21.567	138.386	138.158	112.672	-2.96013	down
MS.gene71316	GO:0004601(peroxidase activity);GO:0009505(plant-type cell wall);GO:0009664(plant-type cell wall organization)	00940(Phenylpropanoid biosynthesis)	putative peroxidase [Medicago truncatula]	0.0001	0.0001	0.0001	0.360704	1.09111	1.41632	-13.2229	down
MS.gene21225	GO:0004022(alcohol dehydrogenase (NAD) activity);GO:0005737(cytoplasm);GO:0005829(cytosol);GO:0008270(zinc ion binding);GO:0055114(oxidation-reduction process)	00010(Glycolysis / Gluconeogenesis);00071(Fatty acid degradation);00350(Tyrosine metabolism)	alcohol dehydrogenase class-3 isoform X1 [Medicago truncatula]	0.0001	0.0001	0.0001	4.33357	0.0001	2.62774	-14.5021	down
MS.gene024039	GO:0004452(isopentenyl-diphosphate delta-isomerase activity);GO:0005739(mitochondrion);GO:0005829(cytosol);GO:0008299(isoprenoid biosynthetic process);GO:0009240(isopentenyl diphosphate biosynthetic process);GO:0009507(chloroplast);GO:0009908(flower development);GO:0015979(photosynthesis);GO:0015995(chlorophyll biosynthetic process);GO:0016787(hydrolase activity);GO:0046872(metal ion binding);GO:…	00900(Terpenoid backbone biosynthesis)	isopentenyl pyrophosphate isomerase [Medicago sativa]	13.362	23.8184	22.7775	0.643685	0.0001	1.46067	4.83243	up
MS.gene56275	GO:0005515(protein binding);GO:0005634(nucleus);GO:0005635(nuclear envelope);GO:0006997(nucleus organization);GO:0009504(cell plate);GO:0016021(integral component of membrane);GO:0031965(nuclear membrane);GO:0042803(protein homodimerization activity);GO:0046982(protein heterodimerization activity)	NA	WPP domain-interacting protein 1 [Medicago truncatula]	0.855916	0.820814	0.187157	8.62645	4.53067	8.19436	-3.51795	down
MS.gene00938	GO:0005737(cytoplasm);GO:0008150(biological_process)	NA	calcium-binding protein 39 isoform X1 [Medicago truncatula]	0.0001	0.0001	0.0001	0.0001	3.18678	4.58137	-14.6603	down
MS.gene028602	GO:0004518(nuclease activity);GO:0005634(nucleus);GO:0046872(metal ion binding)	NA	protein ALP1-like [Medicago truncatula]	0.0001	0.0001	0.0001	0.122701	0.783971	2.65916	-13.537	down
MS.gene039965	GO:0005829(cytosol);GO:0009903(chloroplast avoidance movement);GO:0009904(chloroplast accumulation movement)	NA	putative WEB family protein [Medicago truncatula]	0.0001	0.0001	0.0001	0.335926	0.479671	0.748625	-12.3482	down
MS.gene019630	GO:0004806(triglyceride lipase activity);GO:0005516(calmodulin binding);GO:0005886(plasma membrane);GO:0006629(lipid metabolic process);GO:0016042(lipid catabolic process);GO:0016787(hydrolase activity)	04933(AGE-RAGE signaling pathway in diabetic complications)	uncharacterized protein LOC25500881 [Medicago truncatula]	0.0001	0.0001	0.0001	2.97656	0.0001	2.76636	-14.2246	down
MS.gene37987	GO:0005515(protein binding)	NA	calcineurin B-like protein 3 [Medicago truncatula]	20.8203	12.3376	11.5642	0.65562	0.0001	0.0001	6.09154	up
MS.gene057066	GO:0004843(thiol-dependent ubiquitin-specific protease activity);GO:0005515(protein binding);GO:0005634(nucleus);GO:0005737(cytoplasm);GO:0005829(cytosol);GO:0006511(ubiquitin-dependent protein catabolic process);GO:0009867(jasmonic acid mediated signaling pathway);GO:0016579(protein deubiquitination);GO:0036459(thiol-dependent ubiquitinyl hydrolase activity)	NA	hypothetical protein TSUD_253090 [Trifolium subterraneum]	1.77518	1.12007	0.361987	0.0001	0.0001	0.0001	13.4064	up
MS.gene61137	GO:0004439(phosphatidylinositol-4,5-bisphosphate 5-phosphatase activity);GO:0004445(inositol-polyphosphate 5-phosphatase activity);GO:0005737(cytoplasm);GO:0034485(phosphatidylinositol-3,4,5-trisphosphate 5-phosphatase activity);GO:0046856(phosphatidylinositol dephosphorylation)	00562(Inositol phosphate metabolism);04070(Phosphatidylinositol signaling system)	LOW QUALITY PROTEIN: type IV inositol polyphosphate 5-phosphatase 3 [Medicago truncatula]	0.200643	0.99668	0.663552	0.0001	0.0001	0.0001	12.5987	up
MS.gene035132	NA	NA	uncharacterized protein LOC11442542 isoform X1 [Medicago truncatula]	0.0001	0.0001	0.0001	0.69875	1.2576	0.968765	-13.2512	down
MS.gene02595	GO:0005515(protein binding);GO:0005737(cytoplasm)	NA	BTB/POZ domain-containing protein At4g08455 [Medicago truncatula]	0.0001	0.0001	0.0001	1.78634	3.02958	0.485682	-14.1092	down
MS.gene22571	GO:0005342(organic acid transmembrane transporter activity);GO:0005887(integral component of plasma membrane)	NA	probable sodium/metabolite cotransporter BASS5, chloroplastic [Medicago truncatula]	1.57957	1.29724	0.127259	0.0001	0.0001	0.0001	13.2897	up
MS.gene012190	GO:0005829(cytosol);GO:0005886(plasma membrane);GO:0009507(chloroplast);GO:0042742(defense response to bacterium);GO:0046872(metal ion binding);GO:0050832(defense response to fungus)	NA	stress-response A/B barrel domain-containing protein HS1 [Medicago truncatula]	0.677148	0.453747	3.12614	27.0909	10.7075	50.4431	-4.37354	down
MS.gene73789	GO:0005634(nucleus);GO:0006284(base-excision repair);GO:0019104(DNA N-glycosylase activity)	03410(Base excision repair)	8-oxoguanine-DNA glycosylase [Medicago truncatula]	0.0001	0.0001	0.0001	0.952176	2.2847	0.300771	-13.5255	down
MS.gene35028	GO:0003674(molecular_function);GO:0005774(vacuolar membrane);GO:0005783(endoplasmic reticulum);GO:0005794(Golgi apparatus)	NA	endoplasmic reticulum-Golgi intermediate compartment protein 3 [Medicago truncatula]	1.20185	0.50082	0.0001	19.8858	12.1039	12.2697	-4.70003	down
MS.gene011165	GO:0016791(phosphatase activity)	00750(Vitamin B6 metabolism)	inorganic pyrophosphatase 2 [Medicago truncatula]	10.1157	1.13195	0.0001	0.0001	0.0001	0.0001	15.1943	up
MS.gene59721	GO:0051213(dioxygenase activity)	00941(Flavonoid biosynthesis)	protein SRG1 [Medicago truncatula]	0.0001	0.0001	0.0001	0.234054	1.22586	1.59337	-13.3131	down
MS.gene34401	GO:0004066(asparagine synthase (glutamine-hydrolyzing) activity);GO:0005829(cytosol);GO:0006529(asparagine biosynthetic process);GO:0006541(glutamine metabolic process);GO:0042803(protein homodimerization activity)	NA	stem-specific protein TSJT1 [Medicago truncatula]	0.0001	0.0001	0.0001	7.92503	2.29912	0.0001	-15.0567	down
MS.gene78110	GO:0005506(iron ion binding);GO:0005576(extracellular region);GO:0005789(endoplasmic reticulum membrane);GO:0009611(response to wounding);GO:0016021(integral component of membrane);GO:0018685(alkane 1-monooxygenase activity);GO:0019825(oxygen binding);GO:0020037(heme binding);GO:0043231(intracellular membrane-bounded organelle);GO:0055114(oxidation-reduction process)	NA	putative cytochrome P450 [Medicago truncatula]	4.14865	45.4667	1.21419	0.588434	0.411579	1.13332	4.57448	up
MS.gene074490	GO:0006855(drug transmembrane transport)	NA	protein DETOXIFICATION 45, chloroplastic [Medicago truncatula]	0.0001	0.0001	0.0001	0.0001	2.3246	3.10794	-14.1444	down
MS.gene020120	NA	NA	putative transposase, Ptta/En/Spm, plant [Medicago truncatula]	0.305583	0.373955	0.0001	3.90132	8.32739	6.91085	-4.81565	down
MS.gene017329	NA	NA	uncharacterized protein LOC25488173 [Medicago truncatula]	0.0001	0.0001	0.0001	0.447778	3.25672	5.84379	-14.958	down
MS.gene75809	GO:0005737(cytoplasm);GO:0008479(queuine tRNA-ribosyltransferase activity);GO:0008616(queuosine biosynthetic process)	NA	queuine tRNA-ribosyltransferase catalytic subunit 1 [Medicago truncatula]	1.53923	0.0001	4.23226	0.0001	0.0001	0.0001	14.2317	up
MS.gene001879	GO:0003713(transcription coactivator activity);GO:0005634(nucleus);GO:0006366(transcription by RNA polymerase II)	NA	hypothetical protein TSUD_187990 [Trifolium subterraneum]	0.334499	0.037422	0.0001	6.61826	2.82829	4.45442	-5.22366	down
MS.gene79847	GO:0005634(nucleus);GO:0009793(embryo development ending in seed dormancy);GO:0016787(hydrolase activity)	03010(Ribosome)	plant organelle RNA recognition domain protein [Medicago truncatula]	0.280606	0.511909	0.171895	1.42683	4.42911	6.79595	-3.71356	down
MS.gene05059	GO:0003674(molecular_function);GO:0005739(mitochondrion);GO:0006979(response to oxidative stress);GO:0016021(integral component of membrane)	NA	uncharacterized protein LOC11406721 [Medicago truncatula]	4.04395	11.0852	1.15776	0.0001	0.0001	0.0001	15.7284	up
MS.gene09672	GO:0005515(protein binding);GO:0005576(extracellular region);GO:0005773(vacuole);GO:0005794(Golgi apparatus);GO:0009506(plasmodesma);GO:0009705(plant-type vacuole membrane);GO:0016020(membrane);GO:0016021(integral component of membrane);GO:0043621(protein self-association);GO:0046786(viral replication complex formation and maintenance)	NA	tobamovirus multiplication protein 2A [Medicago truncatula]	1.81744	0.558297	0.614888	10.5573	11.5747	12.4657	-3.53216	down
MS.gene07596	GO:0004672(protein kinase activity);GO:0004674(protein serine/threonine kinase activity);GO:0005524(ATP binding);GO:0005886(plasma membrane);GO:0006468(protein phosphorylation);GO:0009755(hormone-mediated signaling pathway);GO:0016021(integral component of membrane)	NA	LOW QUALITY PROTEIN: probable leucine-rich repeat receptor-like protein kinase At5g63930 [Cicer arietinum]	7.87059	4.15087	0.311195	0.138028	0.395172	0.20011	4.07192	up
MS.gene027959	GO:0000139(Golgi membrane);GO:0000271(polysaccharide biosynthetic process);GO:0000977(RNA polymerase II regulatory region sequence-specific DNA binding);GO:0005768(endosome);GO:0005783(endoplasmic reticulum);GO:0005794(Golgi apparatus);GO:0005802(trans-Golgi network);GO:0005886(plasma membrane);GO:0009409(response to cold);GO:0009832(plant-type cell wall biogenesis);GO:0016021(integral component …	NA	cellulose synthase-like protein D2 [Medicago truncatula]	4.29793	12.3177	1.61491	0.408902	0.33747	0.782716	3.57562	up
MS.gene041708	GO:0005576(extracellular region);GO:0005618(cell wall);GO:0005985(sucrose metabolic process);GO:0005986(sucrose biosynthetic process);GO:0008194(UDP-glycosyltransferase activity);GO:0009507(chloroplast);GO:0016157(sucrose synthase activity);GO:0080165(callose deposition in phloem sieve plate)	00500(Starch and sucrose metabolism)	putative sucrose synthase [Medicago truncatula]	0.0001	0.0001	0.0001	0.0001	0.700282	2.2353	-13.2564	down
MS.gene024568	GO:0016592(mediator complex);GO:0070847(core mediator complex)	NA	mediator of RNA polymerase II transcription subunit 14 isoform X1 [Medicago truncatula]	0.0001	4.00257	4.80971	0.010775	0.035218	0.0001	7.57884	up
MS.gene92792	GO:0003674(molecular_function);GO:0006351(transcription, DNA-templated);GO:0006355(regulation of transcription, DNA-templated);GO:0009698(phenylpropanoid metabolic process);GO:0016592(mediator complex);GO:2000762(regulation of phenylpropanoid metabolic process)	NA	mediator of RNA polymerase II transcription subunit 33A isoform X1 [Medicago truncatula]	2.32456	1.20309	0.363598	0.045375	0.0001	0.0001	6.41585	up
MS.gene46608	GO:0000724(double-strand break repair via homologous recombination);GO:0005524(ATP binding);GO:0005634(nucleus);GO:0007059(chromosome segregation);GO:0007062(sister chromatid cohesion);GO:0009506(plasmodesma);GO:0030915(Smc5-Smc6 complex)	NA	structural maintenance of chromosomes protein 5 [Medicago truncatula]	0.606293	5.57672	8.73379	0.08538	0.48089	0.280653	4.13856	up
MS.gene44557	GO:0005576(extracellular region)	00073(Cutin, suberine and wax biosynthesis)	cytochrome P450 family protein [Medicago truncatula]	0.720391	0.40887	1.17027	0.0001	0.0001	0.0001	12.9041	up
MS.gene32391	GO:0004674(protein serine/threonine kinase activity);GO:0005886(plasma membrane);GO:0007166(cell surface receptor signaling pathway)	NA	wall-associated receptor kinase-like protein [Medicago truncatula]	0.0001	0.0001	0.0001	0.0001	3.36223	0.407364	-13.6172	down
MS.gene072393	GO:0003677(DNA binding);GO:0003700(DNA binding transcription factor activity);GO:0005634(nucleus);GO:0006351(transcription, DNA-templated);GO:0006355(regulation of transcription, DNA-templated)	04933(AGE-RAGE signaling pathway in diabetic complications)	myb family transcription factor PHL5 [Medicago truncatula]	0.893729	0.551356	1.00155	0.0001	0.0001	0.0001	12.9936	up
MS.gene55215	GO:0003723(RNA binding);GO:0003735(structural constituent of ribosome);GO:0006412(translation);GO:0022625(cytosolic large ribosomal subunit);GO:0042254(ribosome biogenesis)	03010(Ribosome)	60S ribosomal protein L34 [Medicago truncatula]	117.394	12.4107	62.5511	272.872	726.434	555.31	-3.01471	down
MS.gene32681	GO:0003674(molecular_function);GO:0005886(plasma membrane);GO:0008150(biological_process);GO:0009507(chloroplast)	NA	uncharacterized protein LOC11425827 [Medicago truncatula]	2.50997	7.63924	1.3243	0.0001	0.0001	0.10134	6.82012	up
MS.gene86156	NA	NA	TMV resistance protein N [Medicago truncatula]	6.74412	15.6408	1.83759	0.21307	0.0001	0.0001	6.82753	up
MS.gene007077	GO:0005886(plasma membrane);GO:0016021(integral component of membrane);GO:0042626(ATPase activity, coupled to transmembrane movement of substances)	04120(Ubiquitin mediated proteolysis)	ABC transporter G family member 22 isoform X1 [Medicago truncatula]	1.6174	0.784271	0.0001	14.8336	30.661	15.177	-4.65885	down
MS.gene074397	GO:0000304(response to singlet oxygen);GO:0001666(response to hypoxia);GO:0004806(triglyceride lipase activity);GO:0005515(protein binding);GO:0005634(nucleus);GO:0005737(cytoplasm);GO:0005783(endoplasmic reticulum);GO:0006629(lipid metabolic process);GO:0006952(defense response);GO:0009507(chloroplast);GO:0009626(plant-type hypersensitive response);GO:0009627(systemic acquired resistance);GO:000…	04626(Plant-pathogen interaction)	protein EDS1 [Medicago truncatula]	11.9327	19.9864	9.98759	0.597348	0.0001	0.0001	6.13198	up
MS.gene055369	GO:0009813(flavonoid biosynthetic process);GO:0043231(intracellular membrane-bounded organelle);GO:0052696(flavonoid glucuronidation);GO:0080043(quercetin 3-O-glucosyltransferase activity);GO:0080044(quercetin 7-O-glucosyltransferase activity)	NA	hydroquinone glucosyltransferase [Medicago truncatula]	2.64016	15.1878	0.448472	0.291232	0.18958	0.122567	4.92077	up
MS.gene007618	GO:0004672(protein kinase activity);GO:0004674(protein serine/threonine kinase activity);GO:0005524(ATP binding);GO:0005886(plasma membrane);GO:0006468(protein phosphorylation);GO:0007169(transmembrane receptor protein tyrosine kinase signaling pathway);GO:0009834(plant-type secondary cell wall biogenesis);GO:0016021(integral component of membrane);GO:0016301(kinase activity)	NA	leucine-rich repeat receptor-like protein kinase PXC1 [Medicago truncatula]	0.0001	0.0001	0.0001	0.0001	3.15821	1.09049	-13.7898	down
MS.gene24855	GO:0005634(nucleus);GO:0005774(vacuolar membrane);GO:0005886(plasma membrane);GO:0009507(chloroplast);GO:0016020(membrane)	NA	protein ALP1-like [Medicago truncatula]	5.66914	9.49521	3.34674	0.483664	0.372529	0.301927	3.99853	up
MS.gene060567	GO:0004553(hydrolase activity, hydrolyzing O-glycosyl compounds);GO:0030247(polysaccharide binding);GO:0046658(anchored component of plasma membrane)	NA	tRNA (guanine(37)-N1)-methyltransferase [Medicago truncatula]	3.83485	0.0001	1.4253	0.0001	0.0001	0.0001	14.0979	up
MS.gene88317	GO:0005515(protein binding);GO:0009507(chloroplast);GO:0010287(plastoglobule);GO:0016702(oxidoreductase activity, acting on single donors with incorporation of molecular oxygen, incorporation of two atoms of oxygen);GO:0046872(metal ion binding);GO:0055114(oxidation-reduction process)	00906(Carotenoid biosynthesis)	probable carotenoid cleavage dioxygenase 4, chloroplastic [Medicago truncatula]	20.9526	7.68002	13.3517	0.985423	1.80653	2.22959	3.06365	up
MS.gene015780	GO:0004462(lactoylglutathione lyase activity);GO:0005739(mitochondrion);GO:0005975(carbohydrate metabolic process);GO:0009409(response to cold);GO:0009507(chloroplast);GO:0009570(chloroplast stroma);GO:0009579(thylakoid);GO:0010319(stromule);GO:0019243(methylglyoxal catabolic process to D-lactate via S-lactoyl-glutathione);GO:0031977(thylakoid lumen);GO:0046872(metal ion binding)	00620(Pyruvate metabolism)	lactoylglutathione lyase-like protein [Medicago truncatula]	9.56341	0.673208	8.17395	0.224452	0.104733	0.0001	5.80505	up
MS.gene70828	GO:0006952(defense response);GO:0007165(signal transduction);GO:0043531(ADP binding)	04626(Plant-pathogen interaction)	TIR [Medicago truncatula]	0.782573	0.169195	0.868436	0.0001	0.0001	0.0001	12.5669	up
MS.gene80193	GO:0000166(nucleotide binding);GO:0005515(protein binding);GO:0005634(nucleus);GO:0006351(transcription, DNA-templated);GO:0006355(regulation of transcription, DNA-templated)	03022(Basal transcription factors)	transcription initiation factor TFIID subunit 5 isoform X1 [Medicago truncatula]	0.381726	0.166793	0.314863	5.71203	5.02497	1.37825	-3.81068	down
MS.gene21048	GO:0005634(nucleus);GO:0005737(cytoplasm);GO:0006012(galactose metabolic process);GO:0006979(response to oxidative stress);GO:0009409(response to cold);GO:0009414(response to water deprivation);GO:0009651(response to salt stress);GO:0009737(response to abscisic acid);GO:0016051(carbohydrate biosynthetic process);GO:0016757(transferase activity, transferring glycosyl groups);GO:0016758(transferase…	00052(Galactose metabolism)	galactinol synthase [Medicago sativa]	0.290365	1.80243	0.924186	0.0001	0.0001	0.0001	13.2959	up
MS.gene029390	GO:0005634(nucleus);GO:0005737(cytoplasm);GO:0120009(intermembrane lipid transfer);GO:0120013(intermembrane lipid transfer activity)	NA	ACD11 homolog protein [Medicago truncatula]	0.816729	1.47529	1.45193	0.0001	0.0001	0.0001	13.6073	up
MS.gene072601	GO:0003676(nucleic acid binding);GO:0005622(intracellular);GO:0005634(nucleus);GO:0008150(biological_process)	NA	D111/G-patch domain protein [Medicago truncatula]	0.0001	0.0001	0.0001	0.880164	7.05713	0.0001	-14.6914	down
MS.gene40006	GO:0001046(core promoter sequence-specific DNA binding);GO:0001228(transcriptional activator activity, RNA polymerase II transcription regulatory region sequence-specific DNA binding);GO:0005634(nucleus);GO:0006366(transcription by RNA polymerase II)	NA	uncharacterized protein LOC11432781 [Medicago truncatula]	0.095493	0.0001	0.0001	3.27894	5.42871	0.218917	-6.54355	down
MS.gene02290	GO:0005634(nucleus);GO:0007165(signal transduction);GO:0009640(photomorphogenesis);GO:0016567(protein ubiquitination);GO:0016607(nuclear speck);GO:0031648(protein destabilization);GO:0035091(phosphatidylinositol binding);GO:0046872(metal ion binding);GO:0061630(ubiquitin protein ligase activity)	NA	E3 ubiquitin-protein ligase CSU1 [Medicago truncatula]	0.0001	0.0001	0.182504	0.332064	9.99713	8.28993	-6.67113	down
MS.gene054714	GO:0003674(molecular_function);GO:0005874(microtubule);GO:0005886(plasma membrane);GO:0008150(biological_process)	NA	hypothetical protein MTR_5g045310 [Medicago truncatula]	10.3729	7.67842	6.38718	25.1668	73.6265	101.335	-3.0337	down
MS.gene020526	GO:0005634(nucleus);GO:0005737(cytoplasm);GO:0005874(microtubule);GO:0007010(cytoskeleton organization);GO:0008017(microtubule binding);GO:0016021(integral component of membrane)	NA	microtubule-associated protein 70-2 [Medicago truncatula]	0.0001	0.0001	0.0001	2.22527	0.0001	1.68197	-13.6689	down
MS.gene051248	GO:0005507(copper ion binding);GO:0009505(plant-type cell wall);GO:0009506(plasmodesma);GO:0016722(oxidoreductase activity, oxidizing metal ions);GO:0046658(anchored component of plasma membrane)	NA	monocopper oxidase-like protein SKU5 isoform X1 [Medicago truncatula]	0.0001	0.0001	0.0001	0.787222	0.261426	0.595019	-12.4197	down
MS.gene003292	GO:0008422(beta-glucosidase activity);GO:0009251(glucan catabolic process)	00500(Starch and sucrose metabolism);00460(Cyanoamino acid metabolism);00940(Phenylpropanoid biosynthesis)	uncharacterized protein LOC11414411 [Medicago truncatula]	1.66783	0.0001	1.86247	0.0001	0.0001	0.0001	13.5226	up
MS.gene022713	NA	NA	annexin A7 [Cicer arietinum]	0.0001	0.0001	0.0001	0.0001	6.67126	7.58183	-15.536	down
MS.gene44739	GO:0005829(cytosol);GO:0008270(zinc ion binding);GO:0009506(plasmodesma);GO:0009620(response to fungus);GO:0009640(photomorphogenesis);GO:0009733(response to auxin);GO:0009734(auxin-activated signaling pathway);GO:0009826(unidimensional cell growth);GO:0009926(auxin polar transport);GO:0010311(lateral root formation);GO:0016020(membrane);GO:0016021(integral component of membrane);GO:0048281(inflo…	NA	Zinc finger, ZZ-type; Zinc finger, C2H2-type [Medicago truncatula]	0.592081	0.809429	0.267419	0.0001	0.0001	0.0001	12.4417	up
MS.gene28011	GO:0004557(alpha-galactosidase activity);GO:0005576(extracellular region);GO:0005618(cell wall);GO:0005829(cytosol)	NA	putative alpha-galactosidase [Medicago truncatula]	0.0001	0.0001	0.0001	0.0001	11.9499	21.4453	-16.7643	down
MS.gene37444	GO:0005575(cellular_component);GO:0008150(biological_process)	NA	uncharacterized protein LOC11420919 [Medicago truncatula]	1.11126	0.0001	4.45086	0.0001	0.0001	0.0001	14.1784	up
MS.gene025152	GO:0005634(nucleus);GO:0005774(vacuolar membrane);GO:0005886(plasma membrane);GO:0009507(chloroplast);GO:0016020(membrane)	NA	protein ALP1-like [Medicago truncatula]	9.57836	21.7932	6.15659	0.650212	0.553954	2.05934	3.52348	up
MS.gene83838	NA	NA	uncharacterized protein LOC112418433 [Medicago truncatula]	0.186495	1.45861	2.94866	0.0001	0.0001	0.0001	13.9024	up
MS.gene005784	GO:0006886(intracellular protein transport);GO:0006888(ER to Golgi vesicle-mediated transport);GO:0006890(retrograde vesicle-mediated transport, Golgi to ER);GO:0006891(intra-Golgi vesicle-mediated transport);GO:0030126(COPI vesicle coat)	NA	coatomer subunit alpha-2 [Medicago truncatula]	0.683219	0.412587	0.096588	8.77598	0.550683	8.3474	-3.8897	down
MS.gene37212	GO:0003674(molecular_function);GO:0005737(cytoplasm);GO:0016021(integral component of membrane)	NA	rab GTPase-binding effector protein 1 [Medicago truncatula]	0.0001	0.0001	0.0001	4.94685	0.0001	3.58526	-14.7957	down
MS.gene30589	GO:0004004(ATP-dependent RNA helicase activity);GO:0006413(translational initiation);GO:0010468(regulation of gene expression);GO:0010501(RNA secondary structure unwinding)	NA	DEAD-box ATP-dependent RNA helicase 38 [Cicer arietinum]	0.416767	1.02034	7.09164	0.068583	0.0001	0.0001	6.95414	up
MS.gene057043	GO:0005634(nucleus);GO:0008150(biological_process)	NA	nuclear transcription factor Y subunit C5 [Medicago truncatula]	1.12437	1.6613	2.46478	0.0001	0.0001	0.025548	7.67184	up
MS.gene002228	NA	NA	protein PELPK1 [Medicago truncatula]	29.8707	4.73516	23.2002	122.264	240.34	95.2204	-2.9855	down
MS.gene59565	GO:0004004(ATP-dependent RNA helicase activity);GO:0010501(RNA secondary structure unwinding)	NA	DEAD-box ATP-dependent RNA helicase 31 [Medicago truncatula]	0.417501	8.09255	7.94418	0.352178	0.281419	0.081099	4.52498	up
MS.gene061941	GO:0004146(dihydrofolate reductase activity);GO:0009507(chloroplast)	04016(MAPK signaling pathway - plant);04070(Phosphatidylinositol signaling system);04626(Plant-pathogen interaction)	esterase AGAP003155 isoform X1 [Medicago truncatula]	47.447	121.729	13.2734	6.78539	9.03371	6.15022	3.05393	up
MS.gene71695	GO:0004061(arylformamidase activity);GO:0019441(tryptophan catabolic process to kynurenine)	NA	kynurenine formamidase-like protein [Medicago truncatula]	0.522107	1.45303	0.330403	8.46256	11.2422	10.2554	-3.69987	down
MS.gene058982	GO:0004042(acetyl-CoA:L-glutamate N-acetyltransferase activity);GO:0004358(glutamate N-acetyltransferase activity);GO:0006526(arginine biosynthetic process);GO:0006592(ornithine biosynthetic process)	00220(Arginine biosynthesis)	arginine biosynthesis bifunctional protein ArgJ, chloroplastic [Medicago truncatula]	0.873759	0.692467	0.22133	0.0001	0.0001	0.0001	12.5407	up
MS.gene97147	GO:0005524(ATP binding);GO:0005886(plasma membrane);GO:0016301(kinase activity);GO:0016310(phosphorylation)	NA	tyrosine kinase family protein [Medicago truncatula]	0.088952	1.65118	0.86982	0.0001	0.0001	0.0001	13.0868	up
MS.gene061004	GO:0000162(tryptophan biosynthetic process);GO:0004049(anthranilate synthase activity);GO:0005829(cytosol);GO:0005950(anthranilate synthase complex)	00400(Phenylalanine, tyrosine and tryptophan biosynthesis);00405(Phenazine biosynthesis)	anthranilate synthase beta subunit 1, chloroplastic [Medicago truncatula]	15.8186	12.1715	0.0001	0.0001	0.095646	0.0001	8.18998	up
MS.gene049695	GO:0005773(vacuole);GO:0005794(Golgi apparatus);GO:0005886(plasma membrane);GO:0046872(metal ion binding)	04120(Ubiquitin mediated proteolysis)	ZR1 protein [Medicago sativa]	2.89586	2.69571	2.09476	0.323646	0.038741	0.127518	3.97172	up
MS.gene85936	GO:0000151(ubiquitin ligase complex);GO:0004842(ubiquitin-protein transferase activity);GO:0016567(protein ubiquitination);GO:0043130(ubiquitin binding)	NA	BRCA1-associated protein isoform X1 [Medicago truncatula]	5.28922	2.62063	4.90918	0.152663	0.208041	0.0001	5.15093	up
MS.gene68026	GO:0005739(mitochondrion);GO:0005774(vacuolar membrane);GO:0008150(biological_process);GO:0009507(chloroplast);GO:0046872(metal ion binding)	NA	protein FMP32, mitochondrial [Medicago truncatula]	4.18113	0.0001	5.4551	0.0001	0.0001	0.0001	14.9712	up
MS.gene86565	GO:0004675(transmembrane receptor protein serine/threonine kinase activity);GO:0005524(ATP binding);GO:0005634(nucleus);GO:0005886(plasma membrane);GO:0006468(protein phosphorylation);GO:0006952(defense response);GO:0007166(cell surface receptor signaling pathway);GO:0009507(chloroplast);GO:0016301(kinase activity)	NA	putative transferase, protein kinase RLK-Pelle-RLCK-VIIa-2 family [Medicago truncatula]	24.2537	13.5829	4.56911	1.7062	0.517983	1.31269	3.58371	up
MS.gene015886	GO:0005887(integral component of plasma membrane);GO:0008553(proton-exporting ATPase activity, phosphorylative mechanism);GO:0043231(intracellular membrane-bounded organelle);GO:0051453(regulation of intracellular pH);GO:1902600(proton transmembrane transport)	00190(Oxidative phosphorylation)	plasma membrane ATPase 4 [Medicago truncatula]	1.37939	2.43206	1.12612	0.094831	0.0001	0.03741	5.22147	up
MS.gene018703	GO:0000386(second spliceosomal transesterification activity);GO:0005681(spliceosomal complex)	03040(Spliceosome)	pre-mRNA-splicing factor SLU7-A [Medicago truncatula]	0.60749	4.3973	5.17596	17.028	33.5503	32.3794	-3.02653	down
MS.gene004357	GO:0000339(RNA cap binding);GO:0000932(P-body);GO:0003723(RNA binding);GO:0003743(translation initiation factor activity);GO:0005515(protein binding);GO:0005634(nucleus);GO:0005730(nucleolus);GO:0005737(cytoplasm);GO:0006413(translational initiation);GO:0006417(regulation of translation);GO:0009615(response to virus);GO:0010494(cytoplasmic stress granule)	03013(RNA transport)	eukaryotic translation initiation factor 4E-1 [Medicago truncatula]	7.35154	0.627351	3.17535	0.08823	0.0001	0.0001	6.97884	up
MS.gene35361	GO:0003677(DNA binding);GO:0004003(ATP-dependent DNA helicase activity);GO:0005515(protein binding);GO:0005524(ATP binding);GO:0005634(nucleus);GO:0006281(DNA repair);GO:0006289(nucleotide-excision repair);GO:0006351(transcription, DNA-templated);GO:0006355(regulation of transcription, DNA-templated);GO:0009408(response to heat);GO:0009411(response to UV);GO:0046872(metal ion binding);GO:0051539(…	03022(Basal transcription factors);03420(Nucleotide excision repair)	DNA repair helicase (rad3) [Medicago truncatula]	0.675885	2.32745	1.95879	0.026144	0.0001	0.087325	5.44932	up
MS.gene022414	GO:0000245(spliceosomal complex assembly);GO:0005681(spliceosomal complex);GO:0005682(U5 snRNP);GO:0046540(U4/U6 x U5 tri-snRNP complex)	03013(RNA transport)	putative Dim1 family, thioredoxin-like protein [Medicago truncatula]	2.79639	2.06575	0.685087	0.0001	0.0001	0.0001	14.1745	up
MS.gene47818	GO:0003924(GTPase activity);GO:0005525(GTP binding);GO:0005773(vacuole);GO:0005774(vacuolar membrane);GO:0005794(Golgi apparatus);GO:0005886(plasma membrane);GO:0015031(protein transport);GO:0032482(Rab protein signal transduction)	04144(Endocytosis);04145(Phagosome)	ras-related protein Rab7 [Medicago truncatula]	0.0001	0.0001	0.0001	0.0001	1.50797	11.1643	-15.3664	down
MS.gene32365	GO:0005886(plasma membrane)	NA	rust resistance kinase Lr10 [Medicago truncatula]	1.52538	5.95518	0.299043	0.06362	0.049938	0.052251	5.5521	up
MS.gene29809	GO:0003674(molecular_function);GO:0005576(extracellular region);GO:0005615(extracellular space);GO:0005618(cell wall);GO:0005794(Golgi apparatus);GO:0005829(cytosol);GO:0009505(plant-type cell wall);GO:0009741(response to brassinosteroid);GO:0048046(apoplast)	NA	protein EXORDIUM [Medicago truncatula]	65.4861	207.086	79.2539	16.3608	15.9356	29.4911	2.50947	up
MS.gene057422	GO:0003714(transcription corepressor activity);GO:0005634(nucleus);GO:0009611(response to wounding);GO:0031347(regulation of defense response);GO:1903507(negative regulation of nucleic acid-templated transcription);GO:2000022(regulation of jasmonic acid mediated signaling pathway)	04075(Plant hormone signal transduction)	protein TIFY 10B [Medicago truncatula]	64.0593	454.716	29.5763	21.0063	14.4055	20.0968	3.30432	up
MS.gene42304	GO:0000977(RNA polymerase II regulatory region sequence-specific DNA binding);GO:0003700(DNA binding transcription factor activity);GO:0005634(nucleus);GO:0006357(regulation of transcription by RNA polymerase II)	NA	putative AC transposase, partial [Glycine soja]	0.0001	0.0001	0.0001	0.086948	0.471043	0.71394	-12.0498	down
MS.gene61957	GO:0004674(protein serine/threonine kinase activity);GO:0005634(nucleus);GO:0005737(cytoplasm);GO:0006468(protein phosphorylation);GO:0035556(intracellular signal transduction)	NA	CBL-interacting serine/threonine-protein kinase 8 isoform X1 [Medicago truncatula]	4.92234	0.0001	0.6661	0.0001	0.0001	0.0001	14.1852	up
MS.gene044773	GO:0005737(cytoplasm);GO:0016491(oxidoreductase activity);GO:0055114(oxidation-reduction process)	00906(Carotenoid biosynthesis)	secoisolariciresinol dehydrogenase [Medicago truncatula]	0.051561	0.338294	0.0001	0.439333	4.77118	16.6336	-5.8078	down
MS.gene08121	GO:0000786(nucleosome);GO:0003677(DNA binding);GO:0005634(nucleus);GO:0005794(Golgi apparatus);GO:0005829(cytosol);GO:0006334(nucleosome assembly);GO:0051276(chromosome organization)	NA	hypothetical protein EUGRSUZ_J02062, partial [Eucalyptus grandis]	6.16493	5.09463	6.24283	5.25582	114.067	96.9592	-3.62729	down
MS.gene74501	GO:0000103(sulfate assimilation);GO:0005737(cytoplasm);GO:0006457(protein folding);GO:0015035(protein disulfide oxidoreductase activity);GO:0016671(oxidoreductase activity, acting on a sulfur group of donors, disulfide as acceptor);GO:0034599(cellular response to oxidative stress);GO:0045454(cell redox homeostasis);GO:0055114(oxidation-reduction process)	NA	thioredoxin-like protein HCF164, chloroplastic isoform X2 [Medicago truncatula]	0.0001	7.72568	3.45774	0.0001	0.0001	0.0001	15.1861	up
MS.gene072382	GO:0003674(molecular_function);GO:0008150(biological_process);GO:0009507(chloroplast);GO:0009534(chloroplast thylakoid);GO:0009535(chloroplast thylakoid membrane);GO:0016021(integral component of membrane)	00073(Cutin, suberine and wax biosynthesis);04146(Peroxisome)	rhodanese-like domain-containing protein 9, chloroplastic [Medicago truncatula]	0.0001	4.007	19.936	0.0001	0.062209	0.0001	8.58364	up
MS.gene003551	GO:0005783(endoplasmic reticulum)	NA	synaptotagmin-1 [Medicago truncatula]	0.0001	0.0001	0.0001	4.08973	1.02235	0.0001	-14.0567	down
MS.gene45388	GO:0004345(glucose-6-phosphate dehydrogenase activity);GO:0006006(glucose metabolic process);GO:0009051(pentose-phosphate shunt, oxidative branch);GO:0009507(chloroplast);GO:0009570(chloroplast stroma);GO:0050661(NADP binding);GO:0055114(oxidation-reduction process)	00030(Pentose phosphate pathway);00480(Glutathione metabolism)	glucose-6-phosphate 1-dehydrogenase 2, chloroplastic [Medicago truncatula]	3.06465	0.054485	1.56394	0.0001	0.0001	0.0001	13.9302	up
MS.gene012086	GO:0004185(serine-type carboxypeptidase activity);GO:0006508(proteolysis);GO:0008239(dipeptidyl-peptidase activity)	NA	probable serine protease EDA2 [Medicago truncatula]	5.14511	6.94184	7.79952	1.10191	0.243851	0.154557	3.72845	up
MS.gene054081	GO:0005886(plasma membrane)	NA	stress-induced receptor-like kinase [Medicago truncatula]	1.29602	10.3667	3.76125	0.317094	0.207471	0.193354	4.42521	up
MS.gene20831	GO:0003674(molecular_function);GO:0008150(biological_process)	NA	uncharacterized protein LOC11419998 [Medicago truncatula]	7.18548	20.6781	5.24224	0.500794	0.304045	1.16517	4.07081	up
MS.gene46371	GO:0009505(plant-type cell wall);GO:0009506(plasmodesma);GO:0016020(membrane)	NA	expansin-like B1 [Medicago truncatula]	0.0001	0.0001	0.0001	2.43735	0.08238	4.37597	-14.4884	down
MS.gene013380	GO:0003674(molecular_function);GO:0005634(nucleus);GO:0005886(plasma membrane);GO:0008150(biological_process)	NA	uncharacterized protein LOC11443495 [Medicago truncatula]	156.008	252.953	51.7892	17.7573	18.0097	33.3748	2.73635	up
MS.gene015397	NA	NA	hypothetical protein MtrunA17_Chr5g0399571 [Medicago truncatula]	0.0001	0.0001	0.0001	0.0001	2.32331	14.8149	-15.8019	down
MS.gene06892	GO:0003674(molecular_function);GO:0005634(nucleus);GO:0008150(biological_process)	NA	uncharacterized protein LOC25491137 [Medicago truncatula]	0.999475	0.660234	0.702899	38.109	0.327085	26.4643	-4.77978	down
MS.gene051015	NA	NA		0.0001	0.0001	0.0001	0.0001	2.74811	2.83529	-14.1839	down
MS.gene24516	GO:0004506(squalene monooxygenase activity);GO:0005576(extracellular region);GO:0005783(endoplasmic reticulum);GO:0009414(response to water deprivation);GO:0016021(integral component of membrane);GO:0016126(sterol biosynthetic process);GO:0050660(flavin adenine dinucleotide binding);GO:0055114(oxidation-reduction process)	00100(Steroid biosynthesis);00909(Sesquiterpenoid and triterpenoid biosynthesis)	squalene epoxidase [Medicago sativa]	2.17319	32.5757	141.823	1.99678	0.0001	1.74642	5.5598	up
MS.gene03482	NA	03018(RNA degradation)	protein RRP6-like 2 [Medicago truncatula]	0.0001	0.0001	0.306767	7.71233	8.24469	4.42476	-6.05305	down
MS.gene45871	GO:0016020(membrane);GO:0016709(oxidoreductase activity, acting on paired donors, with incorporation or reduction of molecular oxygen, NAD(P)H as one donor, and incorporation of one atom of oxygen);GO:0044550(secondary metabolite biosynthetic process)	NA	cytochrome P450 83B1-like [Medicago truncatula]	4.71025	5.84512	1.25468	24.236	27.272	25.1293	-2.69803	down
MS.gene059347	GO:0009505(plant-type cell wall)	00052(Galactose metabolism);00561(Glycerolipid metabolism);00600(Sphingolipid metabolism);00603(Glycosphingolipid biosynthesis - globo and isoglobo series)	alpha-galactosidase 3 [Medicago truncatula]	0.0001	0.174364	0.059526	15.0694	14.8512	0.0001	-6.99855	down
MS.gene061547	GO:0003676(nucleic acid binding);GO:0003700(DNA binding transcription factor activity);GO:0005634(nucleus);GO:0006355(regulation of transcription, DNA-templated);GO:0008270(zinc ion binding);GO:0009738(abscisic acid-activated signaling pathway);GO:0009788(negative regulation of abscisic acid-activated signaling pathway);GO:0019760(glucosinolate metabolic process);GO:0043565(sequence-specific DNA …	NA	zinc finger protein 4 [Medicago truncatula]	1.38327	2.14713	0.95586	0.0001	0.0001	0.021168	7.71392	up
MS.gene82702	GO:0004834(tryptophan synthase activity);GO:0005737(cytoplasm);GO:0030170(pyridoxal phosphate binding)	00260(Glycine, serine and threonine metabolism);00400(Phenylalanine, tyrosine and tryptophan biosynthesis)	tryptophan synthase beta chain 1 [Medicago truncatula]	0.0001	0.0001	0.0001	1.01929	1.08942	0.087783	-12.838	down
MS.gene33911	GO:0003674(molecular_function);GO:0009507(chloroplast);GO:0009535(chloroplast thylakoid membrane);GO:0010190(cytochrome b6f complex assembly);GO:0016021(integral component of membrane)	NA	protein COFACTOR ASSEMBLY OF COMPLEX C SUBUNIT B CCB3, chloroplastic [Medicago truncatula]	0.081298	0.0001	0.0001	0.0001	14.7995	9.77237	-8.23603	down
MS.gene019903	NA	00230(Purine metabolism);00240(Pyrimidine metabolism);03030(DNA replication);03410(Base excision repair);03420(Nucleotide excision repair);03440(Homologous recombination)	uncharacterized protein LOC112419091 [Medicago truncatula]	2.15197	3.08921	0.0001	0.0001	0.0001	0.0001	14.0927	up
MS.gene56272	GO:0009507(chloroplast);GO:0016787(hydrolase activity);GO:0043531(ADP binding)	NA	uncharacterized protein LOC25488517 [Medicago truncatula]	0.0001	0.0001	0.0001	0.0001	0.753131	1.2072	-12.6739	down
MS.gene25210	GO:0005634(nucleus);GO:0005737(cytoplasm)	NA	LOW QUALITY PROTEIN: uncharacterized protein LOC11434356 [Medicago truncatula]	1.40657	1.44747	1.2085	0.044988	0.112851	0.030774	4.42888	up
MS.gene051612	GO:0005960(glycine cleavage complex)	00630(Glyoxylate and dicarboxylate metabolism);00260(Glycine, serine and threonine metabolism)	glycine dehydrogenase (decarboxylating), mitochondrial [Medicago truncatula]	4.24678	7.11636	0.585146	0.259536	0.0001	0.038384	5.32525	up
MS.gene54650	GO:0005743(mitochondrial inner membrane);GO:0016887(ATPase activity)	00190(Oxidative phosphorylation)	ATP synthase subunit epsilon, mitochondrial [Medicago truncatula]	0.0001	0.0001	0.0001	8.5367	0.0001	8.61276	-15.8028	down
MS.gene84642	GO:0007165(signal transduction);GO:0016021(integral component of membrane)	NA	receptor-like protein 13 isoform X1 [Medicago truncatula]	0.487774	2.80881	16.6965	0.172354	0.544329	0.117606	4.58281	up
MS.gene032035	NA	NA	uncharacterized protein LOC11410339 [Medicago truncatula]	3.54974	5.81296	1.37014	0.129589	0.0001	0.0001	6.36972	up
MS.gene57177	GO:0000118(histone deacetylase complex);GO:0003714(transcription corepressor activity);GO:0006357(regulation of transcription by RNA polymerase II);GO:0016575(histone deacetylation)	04136(Autophagy - other eukaryotes)	WD40 repeat-containing protein HOS15 [Medicago truncatula]	2.50071	1.1945	0.0001	0.0001	0.0001	0.0001	13.5884	up
MS.gene034579	NA	NA	uncharacterized protein LOC25483553 [Medicago truncatula]	5.60003	6.27902	0.512266	0.118892	0.102867	0.242284	4.73893	up
MS.gene36061	GO:0005507(copper ion binding);GO:0005576(extracellular region);GO:0005623(cell);GO:0006878(cellular copper ion homeostasis);GO:0008270(zinc ion binding)	NA	metallothionein-like protein type 3 [Medicago truncatula]	319.058	418.691	129.074	30.0065	78.7283	22.756	2.72078	up
MS.gene78128	NA	00460(Cyanoamino acid metabolism);00966(Glucosinolate biosynthesis)	uncharacterized protein LOC112417134 [Medicago truncatula]	1.44194	0.0001	1.35316	0.0001	0.0001	0.0001	13.1857	up
MS.gene072477	GO:0005634(nucleus);GO:0016035(zeta DNA polymerase complex);GO:0042276(error-prone translesion synthesis)	NA	DNA polymerase zeta catalytic subunit isoform X1 [Medicago truncatula]	0.339878	0.760245	1.20763	0.028425	0.0001	0.044467	4.98261	up
MS.gene070925	GO:0008643(carbohydrate transport);GO:0016021(integral component of membrane);GO:0051119(sugar transmembrane transporter activity)	NA	putative SWEET sugar transporter [Medicago truncatula]	3.89533	9.54038	0.0001	0.0001	0.0001	0.0001	15.4508	up
MS.gene20132	GO:0004553(hydrolase activity, hydrolyzing O-glycosyl compounds);GO:0030247(polysaccharide binding);GO:0046658(anchored component of plasma membrane)	00500(Starch and sucrose metabolism)	LOW QUALITY PROTEIN: glucan endo-1,3-beta-glucosidase 13 [Medicago truncatula]	2.67876	0.0001	1.50951	0.0001	0.0001	0.0001	13.7691	up
MS.gene42268	GO:0004164(diphthine synthase activity);GO:0017183(peptidyl-diphthamide biosynthetic process from peptidyl-histidine)	NA	probable diphthine methyl ester synthase [Medicago truncatula]	0.0001	0.0001	0.0001	4.08793	0.0001	4.91316	-14.8729	down
MS.gene042437	GO:0005886(plasma membrane);GO:0016301(kinase activity);GO:0016310(phosphorylation)	NA	Chitinase / Hevein / PR-4 / Wheatwin2 [Medicago truncatula]	1.32136	7.98477	0.756061	0.149004	0.0001	0.063033	5.56781	up
MS.gene012367	GO:0003677(DNA binding);GO:0004824(lysine-tRNA ligase activity);GO:0005524(ATP binding);GO:0005737(cytoplasm);GO:0005829(cytosol);GO:0006430(lysyl-tRNA aminoacylation);GO:0009506(plasmodesma);GO:0046872(metal ion binding)	00970(Aminoacyl-tRNA biosynthesis)	lysine-tRNA ligase-like protein [Medicago truncatula]	0.0001	0.0001	0.0001	0.0001	1.17063	0.60129	-12.5281	down
MS.gene56276	GO:0005515(protein binding);GO:0005634(nucleus);GO:0005635(nuclear envelope);GO:0006997(nucleus organization);GO:0009504(cell plate);GO:0016021(integral component of membrane);GO:0031965(nuclear membrane);GO:0042803(protein homodimerization activity);GO:0046982(protein heterodimerization activity)	NA	WPP domain-interacting protein 1 [Medicago truncatula]	1.54071	1.14316	0.341418	10.8188	5.72569	9.0841	-3.08261	down
MS.gene009466	GO:0009507(chloroplast);GO:0016787(hydrolase activity);GO:0043531(ADP binding)	NA	uncharacterized protein LOC25488517 [Medicago truncatula]	0.006496	0.0001	0.0001	0.0001	1.44197	1.90838	-8.96684	down
MS.gene014974	GO:0009507(chloroplast);GO:0009535(chloroplast thylakoid membrane);GO:0010598(NAD(P)H dehydrogenase complex (plastoquinone));GO:0016021(integral component of membrane);GO:0016491(oxidoreductase activity);GO:0048038(quinone binding);GO:0055114(oxidation-reduction process)	NA	unknown [Medicago truncatula]	4.98187	0.0001	4.62001	0.0001	0.0001	0.0001	14.9661	up
MS.gene53838	NA	NA	hypothetical protein MtrunA17_Chr7g0219701 [Medicago truncatula]	16.8063	21.3686	27.1858	1.24617	0.0001	0.0001	5.71262	up
MS.gene007415	GO:0004518(nuclease activity);GO:0004523(RNA-DNA hybrid ribonuclease activity);GO:0005634(nucleus);GO:0005737(cytoplasm)	NA	uncharacterized protein LOC112416313 isoform X1 [Medicago truncatula]	1.69433	1.33429	1.69903	0.0001	0.028297	0.0001	7.37417	up
MS.gene51233	GO:0005634(nucleus);GO:0005737(cytoplasm)	NA	putative aminoacyltransferase, E1 ubiquitin-activating enzyme [Medicago truncatula]	1.19526	0.0001	3.41711	0.0001	0.0001	0.0001	13.9083	up
MS.gene070699	GO:0000156(phosphorelay response regulator activity);GO:0003677(DNA binding);GO:0003700(DNA binding transcription factor activity);GO:0005515(protein binding);GO:0005634(nucleus);GO:0006351(transcription, DNA-templated);GO:0006355(regulation of transcription, DNA-templated);GO:0009723(response to ethylene);GO:0009735(response to cytokinin);GO:0009736(cytokinin-activated signaling pathway);GO:0009…	04075(Plant hormone signal transduction)	two-component response regulator ORR21 isoform X1 [Medicago truncatula]	1.93279	0.0001	1.33078	0.0001	0.0001	0.0001	13.4092	up
MS.gene21306	GO:0000977(RNA polymerase II regulatory region sequence-specific DNA binding);GO:0001085(RNA polymerase II transcription factor binding);GO:0001228(transcriptional activator activity, RNA polymerase II transcription regulatory region sequence-specific DNA binding);GO:0003682(chromatin binding);GO:0005634(nucleus);GO:0005667(transcription factor complex);GO:0030154(cell differentiation)	NA	GATA transcription factor 25 [Medicago truncatula]	0.0001	0.0001	0.0001	3.1448	4.77042	0.0001	-14.6874	down
MS.gene20597	GO:0016020(membrane);GO:0016709(oxidoreductase activity, acting on paired donors, with incorporation or reduction of molecular oxygen, NAD(P)H as one donor, and incorporation of one atom of oxygen);GO:0044550(secondary metabolite biosynthetic process)	NA	cytochrome P450 82A1 [Medicago truncatula]	20.8654	18.9938	20.099	130.648	87.3019	53.1414	-2.17675	down
MS.gene69856	GO:0005506(iron ion binding);GO:0006457(protein folding);GO:0009055(electron transfer activity);GO:0009507(chloroplast)	NA	chaperone protein dnaJ C76, chloroplastic [Medicago truncatula]	16.3057	43.1021	20.7631	146.778	74.5726	155.892	-2.23434	down
MS.gene21671	GO:0005515(protein binding)	04144(Endocytosis)	dynamin-related protein 5A [Medicago truncatula]	1.28336	2.6958	0.158071	0.032582	0.0001	0.0001	6.97962	up
MS.gene25148	NA	03022(Basal transcription factors)	hypothetical protein MtrunA17_Chr8g0343811 [Medicago truncatula]	0.0001	0.0001	0.0001	0.203261	0.920801	1.04244	-12.8181	down
MS.gene034708	GO:0003677(DNA binding);GO:0005634(nucleus);GO:0008150(biological_process)	NA	uncharacterized protein LOC25483665 [Medicago truncatula]	0.0001	0.0001	0.0001	1.398	0.0001	1.53563	-13.2555	down
MS.gene015992	GO:0034219(carbohydrate transmembrane transport)	NA	UDP-sugar transporter-like protein [Medicago truncatula]	0.0001	0.0001	0.0001	3.88318	3.26313	0.0001	-14.54	down
MS.gene002418	GO:0005515(protein binding);GO:0005634(nucleus);GO:0005829(cytosol);GO:0006511(ubiquitin-dependent protein catabolic process);GO:0008270(zinc ion binding);GO:0009651(response to salt stress);GO:0009737(response to abscisic acid);GO:0016567(protein ubiquitination);GO:0061630(ubiquitin protein ligase activity)	NA	RING zinc finger protein [Medicago truncatula]	0.0001	0.0001	0.0001	3.30621	6.42489	0.0001	-14.9854	down
MS.gene29115	GO:0006457(protein folding);GO:0009507(chloroplast)	04075(Plant hormone signal transduction)	transcription factor TGA7, putative [Medicago truncatula]	7.46825	5.76012	3.71271	0.0001	0.0001	0.301604	5.81077	up
MS.gene025897	GO:0000976(transcription regulatory region sequence-specific DNA binding);GO:0003700(DNA binding transcription factor activity);GO:0005634(nucleus);GO:0032454(histone demethylase activity (H3-K9 specific));GO:0033169(histone H3-K9 demethylation);GO:0042742(defense response to bacterium);GO:2000028(regulation of photoperiodism, flowering)	NA	lysine-specific demethylase JMJ25 isoform X2 [Medicago truncatula]	1.1909	2.27233	0.476723	0.029028	0.033062	0.119246	4.44144	up
MS.gene029008	GO:0004674(protein serine/threonine kinase activity);GO:0005886(plasma membrane);GO:0006468(protein phosphorylation)	NA	G-type lectin S-receptor-like serine/threonine-protein kinase At2g19130 [Medicago truncatula]	0.008627	0.02878	0.069075	0.608801	1.6626	1.04419	-4.96059	down
MS.gene77630	GO:0004190(aspartic-type endopeptidase activity);GO:0006508(proteolysis);GO:0030163(protein catabolic process)	NA	putative nepenthesin [Medicago truncatula]	0.164675	51.5719	2.12939	0.323163	0.533765	0.52385	5.28582	up
MS.gene51448	GO:0000139(Golgi membrane);GO:0000271(polysaccharide biosynthetic process);GO:0000977(RNA polymerase II regulatory region sequence-specific DNA binding);GO:0005794(Golgi apparatus);GO:0005886(plasma membrane);GO:0009833(plant-type primary cell wall biogenesis);GO:0016021(integral component of membrane);GO:0016740(transferase activity);GO:0016757(transferase activity, transferring glycosyl groups)…	NA	cellulose synthase-like protein G2 [Medicago truncatula]	1.16937	2.17282	1.90054	24.3846	4.40475	10.3935	-2.90183	down
MS.gene92872	NA	NA	hypothetical protein MTR_0094s0100 [Medicago truncatula]	5.29189	1.49926	17.2376	0.003536	0.189809	0.0001	6.9567	up
MS.gene83474	GO:0000151(ubiquitin ligase complex);GO:0004842(ubiquitin-protein transferase activity);GO:0005634(nucleus);GO:0005737(cytoplasm);GO:0008150(biological_process);GO:0031625(ubiquitin protein ligase binding)	NA	phytochrome-interacting ankyrin-repeat protein 1 [Medicago truncatula]	38.4788	49.1375	55.0686	10.3421	1.62463	6.17479	2.97547	up
MS.gene000953	GO:0000139(Golgi membrane);GO:0000271(polysaccharide biosynthetic process);GO:0000977(RNA polymerase II regulatory region sequence-specific DNA binding);GO:0005794(Golgi apparatus);GO:0009832(plant-type cell wall biogenesis);GO:0009846(pollen germination);GO:0016021(integral component of membrane);GO:0016757(transferase activity, transferring glycosyl groups);GO:0016759(cellulose synthase activit…	NA	cellulose synthase-like protein D1 [Medicago truncatula]	0.854625	1.09301	0.0001	0.0001	0.0001	0.0001	12.6645	up
MS.gene036913	NA	NA	uncharacterized protein LOC11435339 [Medicago truncatula]	11.3595	31.371	11.7978	1.23224	1.45361	2.97815	3.26711	up
MS.gene96975	GO:0004674(protein serine/threonine kinase activity);GO:0005622(intracellular);GO:0018105(peptidyl-serine phosphorylation);GO:0035556(intracellular signal transduction)	NA	AGC kinase [Medicago truncatula]	0.0001	0.0001	0.0001	0.0001	2.63333	1.07965	-13.5954	down
MS.gene24508	GO:0005515(protein binding);GO:0005524(ATP binding);GO:0005739(mitochondrion);GO:0005794(Golgi apparatus);GO:0005829(cytosol);GO:0005886(plasma membrane);GO:0006457(protein folding);GO:0007005(mitochondrion organization);GO:0008219(cell death);GO:0009409(response to cold);GO:0009507(chloroplast);GO:0009570(chloroplast stroma);GO:0009627(systemic acquired resistance);GO:0009941(chloroplast envelop…	03018(RNA degradation)	ruBisCO large subunit-binding protein subunit beta, chloroplastic [Medicago truncatula]	29.2574	108.029	1.75048	3.70472	0.34741	3.97968	4.1136	up
MS.gene002955	GO:0005634(nucleus);GO:0009791(post-embryonic development);GO:0010228(vegetative to reproductive phase transition of meristem);GO:0042800(histone methyltransferase activity (H3-K4 specific));GO:0048440(carpel development);GO:0048443(stamen development)	NA	SET domain-containing protein [Arabidopsis lyrata subsp. lyrata]	6.84131	10.7536	0.0001	0.0001	0.0001	0.0001	15.8398	up
MS.gene25010	GO:0000027(ribosomal large subunit assembly);GO:0000460(maturation of 5.8S rRNA);GO:0000470(maturation of LSU-rRNA);GO:0005730(nucleolus);GO:0030687(preribosome, large subunit precursor);GO:0042134(rRNA primary transcript binding)	NA	ribosome production factor 1 [Medicago truncatula]	17.6266	19.9561	29.4346	5.3129	0.435894	0.942622	3.32415	up
MS.gene89037	GO:0000460(maturation of 5.8S rRNA);GO:0000470(maturation of LSU-rRNA);GO:0003676(nucleic acid binding);GO:0005730(nucleolus);GO:0030687(preribosome, large subunit precursor)	NA	protein MAK16 homolog B [Medicago truncatula]	0.02841	1.24788	1.98511	0.0001	0.0001	0.0001	13.4082	up
MS.gene00830	GO:0000209(protein polyubiquitination);GO:0043161(proteasome-mediated ubiquitin-dependent protein catabolic process);GO:0061630(ubiquitin protein ligase activity)	00190(Oxidative phosphorylation);00195(Photosynthesis)	DUO pollen-like protein, putative [Medicago truncatula]	0.0001	0.792385	1.2379	0.0001	0.0001	0.0001	12.7245	up
MS.gene064514	GO:0003674(molecular_function);GO:0005634(nucleus);GO:0008150(biological_process)	NA	uncharacterized protein LOC11428719 isoform X1 [Medicago truncatula]	11.0411	7.69803	10.8628	1.14251	2.09127	1.0669	2.78305	up
MS.gene46730	GO:0003674(molecular_function);GO:0005634(nucleus);GO:0008150(biological_process)	NA	F-box protein SKIP23 [Medicago truncatula]	0.11716	1.76615	1.38976	0.0001	0.0001	0.0001	13.4134	up
MS.gene58157	GO:0003735(structural constituent of ribosome);GO:0006412(translation)	NA	S-adenosylmethionine carrier 1, chloroplastic/mitochondrial [Medicago truncatula]	0.280937	0.92113	1.51047	6.63433	10.4053	12.6784	-3.45363	down
MS.gene93986	NA	NA	zinc-finger of monoamine-oxidase A repressor R1 [Medicago truncatula]	0.0001	0.0001	0.0001	3.02838	3.02447	0.400081	-14.3927	down
MS.gene48452	GO:0004867(serine-type endopeptidase inhibitor activity);GO:0005615(extracellular space)	03013(RNA transport)	serpin-ZX [Medicago truncatula]	8.18248	22.4825	1.43482	0.630373	0.057507	0.983931	4.26308	up
MS.gene047283	GO:0005737(cytoplasm);GO:0008150(biological_process)	00053(Ascorbate and aldarate metabolism);00562(Inositol phosphate metabolism);04070(Phosphatidylinositol signaling system)	hypothetical protein Ahy_A04g021090 [Arachis hypogaea]	13.3701	11.7596	12.8073	1.61347	2.50333	0.324551	3.09453	up
MS.gene004215	GO:0005516(calmodulin binding);GO:0005634(nucleus);GO:0005886(plasma membrane);GO:0008150(biological_process)	NA	protein IQ-DOMAIN 1 [Medicago truncatula]	3.69005	0.0001	2.64598	0.0001	0.0001	0.0001	14.3664	up
MS.gene073997	GO:0003746(translation elongation factor activity);GO:0003924(GTPase activity);GO:0005739(mitochondrion);GO:0070125(mitochondrial translational elongation)	NA	translation elongation factor EF protein [Medicago truncatula]	2.33143	4.55676	0.0001	0.0001	0.0001	0.0001	14.4869	up
MS.gene52355	GO:0003674(molecular_function);GO:0005737(cytoplasm);GO:0008150(biological_process);GO:0080008(Cul4-RING E3 ubiquitin ligase complex)	NA	uncharacterized WD repeat-containing protein C2A9.03 isoform X2 [Medicago truncatula]	3.54302	2.96526	1.22871	0.0001	0.142638	0.079047	5.12454	up
MS.gene012656	GO:0005739(mitochondrion)	NA	uncharacterized protein LOC11444183 isoform X1 [Medicago truncatula]	3.77744	0.0001	5.13551	0.0001	0.0001	0.0001	14.8587	up
MS.gene60181	GO:0004674(protein serine/threonine kinase activity);GO:0005515(protein binding);GO:0005524(ATP binding);GO:0005622(intracellular);GO:0005783(endoplasmic reticulum);GO:0005886(plasma membrane);GO:0007275(multicellular organism development);GO:0009414(response to water deprivation);GO:0009651(response to salt stress);GO:0010540(basipetal auxin transport);GO:0016301(kinase activity);GO:0018105(pept…	NA	CBL-interacting serine/threonine-protein kinase 6 [Medicago truncatula]	11.7914	8.48779	9.84184	39.7751	53.0618	49.0357	-2.23576	down
MS.gene22541	GO:0005634(nucleus);GO:0005774(vacuolar membrane);GO:0005886(plasma membrane);GO:0009507(chloroplast);GO:0016020(membrane)	NA	protein ALP1-like [Medicago truncatula]	7.35362	10.8532	3.15545	0.407162	0.396918	1.12031	3.47259	up
MS.gene52381	NA	NA	transmembrane protein, putative [Medicago truncatula]	0.0001	2.28985	12.0042	0.0001	0.0001	0.0001	15.5401	up
MS.gene68851	GO:0003700(DNA binding transcription factor activity);GO:0005515(protein binding);GO:0005634(nucleus);GO:0006351(transcription, DNA-templated);GO:0006355(regulation of transcription, DNA-templated);GO:0009873(ethylene-activated signaling pathway);GO:0010200(response to chitin);GO:0016036(cellular response to phosphate starvation);GO:0043565(sequence-specific DNA binding);GO:0044212(transcription …	00970(Aminoacyl-tRNA biosynthesis)	probable WRKY transcription factor 31 [Medicago truncatula]	0.038896	0.657323	1.09968	0.0001	0.0001	0.0001	12.5475	up
MS.gene75194	GO:0005634(nucleus);GO:0016925(protein sumoylation);GO:0031386(protein tag)	03013(RNA transport)	unknown [Medicago truncatula]	6.09251	0.0001	3.3378	0.0001	0.0001	0.0001	14.9401	up
MS.gene052706	GO:0016165(linoleate 13S-lipoxygenase activity)	00591(Linoleic acid metabolism)	linoleate 9S-lipoxygenase [Medicago truncatula]	0.0001	0.0001	0.0001	0.0001	0.620314	1.80182	-12.9791	down
MS.gene86486	NA	NA	hypothetical protein MtrunA17_Chr6g0463271 [Medicago truncatula]	14.4928	5.64278	15.3348	1.70791	0.51936	1.4831	3.25698	up
MS.gene33210	GO:0000398(mRNA splicing, via spliceosome);GO:0004004(ATP-dependent RNA helicase activity);GO:0005681(spliceosomal complex);GO:0006406(mRNA export from nucleus);GO:0006974(cellular response to DNA damage stimulus);GO:0010468(regulation of gene expression);GO:0010501(RNA secondary structure unwinding)	03040(Spliceosome);03013(RNA transport);03015(mRNA surveillance pathway)	DEAD-box ATP-dependent RNA helicase 56 isoform X1 [Medicago truncatula]	0.0001	0.679092	0.0001	5.06058	4.2254	24.4724	-5.63507	down
MS.gene71645	GO:0003674(molecular_function);GO:0005737(cytoplasm);GO:0005829(cytosol);GO:0008150(biological_process);GO:0043666(regulation of phosphoprotein phosphatase activity);GO:0070191(methionine-R-sulfoxide reductase activity)	NA	TIP41-like protein isoform X2 [Medicago truncatula]	4.59864	9.67474	4.2603	0.197704	0.0001	0.488409	4.75535	up
MS.gene037408	GO:0004825(methionine-tRNA ligase activity);GO:0005829(cytosol);GO:0006431(methionyl-tRNA aminoacylation)	00450(Selenocompound metabolism);00970(Aminoacyl-tRNA biosynthesis)	methionine--tRNA ligase, chloroplastic/mitochondrial [Medicago truncatula]	1.44469	0.0001	1.48133	0.0001	0.0001	0.0001	13.2517	up
MS.gene035696	GO:0004553(hydrolase activity, hydrolyzing O-glycosyl compounds);GO:0005576(extracellular region);GO:0005618(cell wall);GO:0005794(Golgi apparatus);GO:0010411(xyloglucan metabolic process);GO:0016762(xyloglucan:xyloglucosyl transferase activity);GO:0016798(hydrolase activity, acting on glycosyl bonds);GO:0042546(cell wall biogenesis);GO:0048046(apoplast);GO:0071555(cell wall organization)	04075(Plant hormone signal transduction)	probable xyloglucan endotransglucosylase/hydrolase protein 23 [Medicago truncatula]	340.586	228.214	120.648	39.146	30.9007	72.0313	2.27876	up
MS.gene01908	GO:0003674(molecular_function);GO:0005634(nucleus);GO:0008150(biological_process)	NA	uncharacterized protein LOC25486167 [Medicago truncatula]	0.210031	0.836802	0.492877	1.70149	22.323	7.09471	-4.33707	down
MS.gene004379	GO:0031969(chloroplast membrane)	NA	CSC1-like protein ERD4 [Medicago truncatula]	42.0249	36.7789	18.9006	6.57167	7.14159	1.22075	2.70982	up
MS.gene37525	GO:0005515(protein binding);GO:0005634(nucleus);GO:0006355(regulation of transcription, DNA-templated);GO:0008270(zinc ion binding);GO:0009585(red, far-red light phototransduction);GO:0009639(response to red or far red light);GO:0045893(positive regulation of transcription, DNA-templated)	NA	protein FAR1-RELATED SEQUENCE 5-like [Medicago truncatula]	0.0001	0.0001	0.0001	0.811502	0.0001	0.402941	-11.9832	down
MS.gene066361	GO:0016787(hydrolase activity)	00590(Arachidonic acid metabolism);04146(Peroxisome)	epoxide hydrolase [Medicago truncatula]	0.0001	0.0001	0.0001	2.85747	0.0001	2.5518	-14.1382	down
MS.gene011074	GO:0003746(translation elongation factor activity);GO:0003924(GTPase activity);GO:0005622(intracellular)	03013(RNA transport)	elongation factor 1-alpha [Medicago truncatula]	1.33606	0.372253	10.0606	0.05583	0.229058	0.173155	4.68336	up
MS.gene49059	GO:0003677(DNA binding);GO:0003700(DNA binding transcription factor activity);GO:0005634(nucleus);GO:0006351(transcription, DNA-templated);GO:0006355(regulation of transcription, DNA-templated);GO:0008289(lipid binding);GO:0043565(sequence-specific DNA binding);GO:0048497(maintenance of floral organ identity)	NA	homeobox-leucine zipper protein ANTHOCYANINLESS 2 isoform X1 [Medicago truncatula]	2.31179	2.6761	0.264078	0.049829	0.085586	0.0001	5.27633	up
MS.gene001355	GO:0000033(alpha-1,3-mannosyltransferase activity);GO:0003824(catalytic activity);GO:0005739(mitochondrion);GO:0005783(endoplasmic reticulum);GO:0005789(endoplasmic reticulum membrane);GO:0006486(protein glycosylation);GO:0009507(chloroplast);GO:0016021(integral component of membrane);GO:0016758(transferase activity, transferring hexosyl groups);GO:0052917(dol-P-Man:Man(7)GlcNAc(2)-PP-Dol alpha-1…	00510(N-Glycan biosynthesis)	dol-P-Man:Man(5)GlcNAc(2)-PP-Dol alpha-1,3-mannosyltransferase [Medicago truncatula]	0.0001	2.29878	1.6159	0.0001	0.0001	0.0001	13.6717	up
MS.gene88664	GO:0004553(hydrolase activity, hydrolyzing O-glycosyl compounds);GO:0005576(extracellular region);GO:0005618(cell wall);GO:0005794(Golgi apparatus);GO:0010411(xyloglucan metabolic process);GO:0016762(xyloglucan:xyloglucosyl transferase activity);GO:0016798(hydrolase activity, acting on glycosyl bonds);GO:0042546(cell wall biogenesis);GO:0048046(apoplast);GO:0071555(cell wall organization)	NA	probable xyloglucan endotransglucosylase/hydrolase protein 23 [Medicago truncatula]	28.258	8.07866	20.3775	2.0042	1.60295	3.46956	3.00256	up
MS.gene90741	GO:0052689(carboxylic ester hydrolase activity)	NA	probable 1-acylglycerol-3-phosphate O-acyltransferase [Medicago truncatula]	0.0001	0.0001	0.121983	0.411184	0.964336	10.6635	-6.62254	down
MS.gene77876	GO:0000724(double-strand break repair via homologous recombination);GO:0005524(ATP binding);GO:0005634(nucleus);GO:0007059(chromosome segregation);GO:0007062(sister chromatid cohesion);GO:0009506(plasmodesma);GO:0030915(Smc5-Smc6 complex)	NA	structural maintenance of chromosomes protein 5 [Medicago truncatula]	0.395923	3.25899	4.51142	0.016788	0.169271	0.271716	4.15698	up
MS.gene40352	GO:0003677(DNA binding);GO:0003700(DNA binding transcription factor activity);GO:0005515(protein binding);GO:0005634(nucleus);GO:0006351(transcription, DNA-templated);GO:0006355(regulation of transcription, DNA-templated);GO:0042803(protein homodimerization activity);GO:0046982(protein heterodimerization activity);GO:0071333(cellular response to glucose stimulus)	NA	bZIP transcription factor RISBZ4 [Medicago truncatula]	0.0001	0.0001	0.0001	0.0001	2.95736	2.65027	-14.1902	down
MS.gene07259	GO:0003674(molecular_function);GO:0008150(biological_process)	NA	uncharacterized protein LOC11419998 [Medicago truncatula]	4.97911	13.8538	3.10358	0.21821	0.053408	0.646992	4.57773	up
MS.gene08434	GO:0003735(structural constituent of ribosome);GO:0005773(vacuole);GO:0005774(vacuolar membrane);GO:0005794(Golgi apparatus);GO:0005829(cytosol);GO:0005840(ribosome);GO:0005886(plasma membrane);GO:0006412(translation);GO:0009506(plasmodesma);GO:0009507(chloroplast);GO:0022625(cytosolic large ribosomal subunit)	03010(Ribosome)	60S ribosomal protein L17-1 [Medicago truncatula]	0.382891	7.25048	26.3558	0.376913	0.0001	0.0001	6.49393	up
MS.gene54860	NA	NA	seed biotin-containing protein SBP65 [Medicago truncatula]	0.874507	0.0001	1.16411	0.0001	0.0001	0.0001	12.7304	up
MS.gene54468	GO:0005515(protein binding)	00630(Glyoxylate and dicarboxylate metabolism);00710(Carbon fixation in photosynthetic organisms)	ribulose bisphosphate carboxylase small chain 3A, chloroplastic-like [Medicago truncatula]	1.83469	2.78098	3.53396	0.0001	0.0001	0.08374	6.60123	up
MS.gene76845	GO:0005576(extracellular region);GO:0006952(defense response)	NA	uncharacterized protein LOC25485381 [Medicago truncatula]	8.33358	43.5245	22.2473	275.234	88.6349	76.8282	-2.57214	down
MS.gene91206	GO:0031461(cullin-RING ubiquitin ligase complex);GO:0031625(ubiquitin protein ligase binding);GO:0061630(ubiquitin protein ligase activity)	04141(Protein processing in endoplasmic reticulum);04120(Ubiquitin mediated proteolysis)	cullin-1 [Medicago truncatula]	0.090817	0.0001	0.0001	10.605	0.0001	6.74974	-7.57499	down
MS.gene074365	GO:0000304(response to singlet oxygen);GO:0042651(thylakoid membrane)	03018(RNA degradation)	protein EXECUTER 2, chloroplastic isoform X1 [Medicago truncatula]	5.45549	4.58357	2.55077	4.08269	34.4826	47.0783	-2.76609	down
MS.gene002123	NA	NA	hypothetical protein MtrunA17_Chr8g0350481 [Medicago truncatula]	5.326	4.29596	0.0001	0.0001	0.0001	0.0001	14.9691	up
MS.gene00519	GO:0003755(peptidyl-prolyl cis-trans isomerase activity);GO:0005528(FK506 binding);GO:0005789(endoplasmic reticulum membrane);GO:0061077(chaperone-mediated protein folding)	NA	70 kDa peptidyl-prolyl isomerase isoform X1 [Medicago truncatula]	2.60993	8.04257	0.508187	0.098127	0.0001	0.23001	5.08754	up
MS.gene030924	GO:0002239(response to oomycetes);GO:0005618(cell wall);GO:0006952(defense response);GO:0007165(signal transduction);GO:0050832(defense response to fungus)	04626(Plant-pathogen interaction)	putative non-specific serine/threonine protein kinase [Medicago truncatula]	0.142121	0.114864	0.171553	1.71914	2.3901	1.02955	-3.58393	down
MS.gene24637	GO:0016021(integral component of membrane)	NA	sulfite exporter TauE/SafE family protein 4 isoform X1 [Medicago truncatula]	0.0001	0.0001	0.0001	0.0001	1.56797	2.89799	-13.8618	down
MS.gene91875	GO:0003700(DNA binding transcription factor activity);GO:0005634(nucleus);GO:0006351(transcription, DNA-templated);GO:0006355(regulation of transcription, DNA-templated);GO:0006397(mRNA processing);GO:0009910(negative regulation of flower development);GO:0030154(cell differentiation);GO:0043481(anthocyanin accumulation in tissues in response to UV light);GO:0048497(maintenance of floral organ ide…	NA	putative PWWP domain, CID domain-containing protein [Medicago truncatula]	0.0001	0.0001	0.0001	0.693666	0.517609	0.0001	-11.9794	down
MS.gene65988	GO:0003677(DNA binding);GO:0003700(DNA binding transcription factor activity);GO:0005515(protein binding);GO:0005634(nucleus);GO:0006351(transcription, DNA-templated);GO:0009269(response to desiccation);GO:0009611(response to wounding);GO:0009737(response to abscisic acid);GO:0009738(abscisic acid-activated signaling pathway);GO:0009753(response to jasmonic acid);GO:0009867(jasmonic acid mediated…	04016(MAPK signaling pathway - plant);04075(Plant hormone signal transduction)	transcription factor MYC2 [Medicago truncatula]	3.862	48.0125	0.739181	1.27025	1.21432	0.767958	4.01581	up
MS.gene21215	GO:0005764(lysosome);GO:0016790(thiolester hydrolase activity);GO:0043231(intracellular membrane-bounded organelle)	00062(Fatty acid elongation)	palmitoyl-protein thioesterase 1 [Medicago truncatula]	111.799	111.184	122.44	32.7064	23.1767	25.2442	2.0901	up
MS.gene09678	GO:0004610(phosphoacetylglucosamine mutase activity);GO:0005829(cytosol);GO:0006048(UDP-N-acetylglucosamine biosynthetic process)	00520(Amino sugar and nucleotide sugar metabolism)	phosphoacetylglucosamine mutase [Medicago truncatula]	0.975127	0.388363	0.753248	8.22851	3.95376	5.93844	-3.09772	down
MS.gene068861	GO:0000121(glycerol-1-phosphatase activity);GO:0005739(mitochondrion);GO:0005829(cytosol);GO:0006114(glycerol biosynthetic process);GO:0016311(dephosphorylation);GO:0016787(hydrolase activity);GO:0043136(glycerol-3-phosphatase activity);GO:0046872(metal ion binding)	NA	(DL)-glycerol-3-phosphatase 2 [Medicago truncatula]	1.90284	1.52683	0.029688	0.0001	0.0001	0.0001	13.4933	up
MS.gene78800	GO:0016787(hydrolase activity)	NA	suppressor of disruption of TFIIS [Medicago truncatula]	0.644697	1.22499	2.17254	0.0001	0.0001	0.034334	6.87099	up
MS.gene002949	GO:0000209(protein polyubiquitination);GO:0043161(proteasome-mediated ubiquitin-dependent protein catabolic process);GO:0061630(ubiquitin protein ligase activity)	00190(Oxidative phosphorylation);00195(Photosynthesis)	DUO pollen-like protein, putative [Medicago truncatula]	0.748406	1.13062	0.0001	0.0001	0.0001	0.0001	12.6128	up
MS.gene025273	GO:0003714(transcription corepressor activity);GO:0005634(nucleus);GO:0009611(response to wounding);GO:0031347(regulation of defense response);GO:1903507(negative regulation of nucleic acid-templated transcription);GO:2000022(regulation of jasmonic acid mediated signaling pathway)	04075(Plant hormone signal transduction)	protein TIFY 10B [Medicago truncatula]	30.3052	34.6061	26.3763	3.1004	4.04989	7.93116	2.59764	up
MS.gene97222	GO:0009813(flavonoid biosynthetic process);GO:0043231(intracellular membrane-bounded organelle);GO:0052696(flavonoid glucuronidation);GO:0080043(quercetin 3-O-glucosyltransferase activity);GO:0080044(quercetin 7-O-glucosyltransferase activity)	00565(Ether lipid metabolism);00600(Sphingolipid metabolism)	putative UDP-glucuronosyl/UDP-glucosyltransferase [Medicago truncatula]	0.218579	0.103705	0.159653	4.48246	2.02288	1.42986	-4.04135	down
MS.gene035697	GO:0004553(hydrolase activity, hydrolyzing O-glycosyl compounds);GO:0005576(extracellular region);GO:0005618(cell wall);GO:0005794(Golgi apparatus);GO:0010411(xyloglucan metabolic process);GO:0016762(xyloglucan:xyloglucosyl transferase activity);GO:0016798(hydrolase activity, acting on glycosyl bonds);GO:0042546(cell wall biogenesis);GO:0048046(apoplast);GO:0071555(cell wall organization)	NA	probable xyloglucan endotransglucosylase/hydrolase protein 23 [Medicago truncatula]	49.0113	30.2282	11.9952	5.07126	2.63803	5.5812	2.77919	up
MS.gene84525	NA	00270(Cysteine and methionine metabolism)	hypothetical protein MTR_2g009940 [Medicago truncatula]	1.88299	3.76358	0.0001	0.0001	0.0001	0.0001	14.2002	up
MS.gene58984	GO:0005737(cytoplasm)	04016(MAPK signaling pathway - plant)	unknown [Medicago truncatula]	68.1967	76.4254	262.138	17.6244	38.0292	16.6594	2.49185	up
MS.gene033949	GO:0004478(methionine adenosyltransferase activity);GO:0005829(cytosol)	00270(Cysteine and methionine metabolism)	RecName: Full=S-adenosylmethionine synthase; Short=AdoMet synthase; AltName: Full=Methionine adenosyltransferase; Short=MAT	77.4416	166.157	23.2476	20.6231	9.82284	13.1663	2.61321	up
MS.gene37619	NA	NA		0.0001	0.0001	0.0001	0.0001	2.43122	0.839932	-13.4126	down
MS.gene44265	GO:0003735(structural constituent of ribosome);GO:0006412(translation)	NA	mitochondrial uncoupling protein 5 [Medicago truncatula]	326.32	322.126	167.97	45.2858	38.5947	96.406	2.17901	up
MS.gene015274	GO:0003674(molecular_function);GO:0005634(nucleus);GO:0008150(biological_process)	NA	unknown [Medicago truncatula]	0.0001	0.033018	0.0001	0.815936	1.89291	0.431471	-6.5628	down
MS.gene83604	GO:0002237(response to molecule of bacterial origin);GO:0003700(DNA binding transcription factor activity);GO:0005515(protein binding);GO:0005634(nucleus);GO:0006351(transcription, DNA-templated);GO:0006355(regulation of transcription, DNA-templated);GO:0009611(response to wounding);GO:0009751(response to salicylic acid);GO:0010200(response to chitin);GO:0031347(regulation of defense response);GO…	04626(Plant-pathogen interaction)	probable WRKY transcription factor 40 [Medicago truncatula]	12.4862	56.3394	11.1923	4.9027	2.67665	2.42787	2.99928	up
MS.gene059202	GO:0003924(GTPase activity);GO:0005622(intracellular);GO:0006412(translation)	NA	unnamed protein product [Brassica rapa]	0.0001	0.0001	0.0001	0.0001	4.14627	1.32358	-14.1543	down
MS.gene023332	GO:0005351(carbohydrate:proton symporter activity);GO:0005355(glucose transmembrane transporter activity);GO:0005887(integral component of plasma membrane);GO:0046323(glucose import)	NA	putative major facilitator, sugar transporter, major facilitator superfamily [Medicago truncatula]	0.0001	2.86912	0.488465	0.0001	0.0001	0.0001	13.4502	up
MS.gene068323	NA	NA	disease resistance protein RML1A isoform X1 [Medicago truncatula]	0.0001	0.0001	0.0001	0.0001	3.57856	1.56669	-14.066	down
MS.gene017146	GO:0004108(citrate (Si)-synthase activity);GO:0005777(peroxisome);GO:0006099(tricarboxylic acid cycle);GO:0006635(fatty acid beta-oxidation);GO:0009506(plasmodesma)	00020(Citrate cycle (TCA cycle));00630(Glyoxylate and dicarboxylate metabolism)	citrate synthase, glyoxysomal [Medicago truncatula]	1.11329	1.41083	0.894061	0.039022	0.0001	0.0001	6.44542	up
MS.gene81305	GO:0003674(molecular_function);GO:0005634(nucleus);GO:0005886(plasma membrane);GO:0010167(response to nitrate)	04626(Plant-pathogen interaction)	RPM1-interacting protein 4 (RIN4) family protein [Medicago truncatula]	0.0001	0.0001	0.0001	0.0001	8.72649	12.8477	-16.134	down
MS.gene025853	GO:0000977(RNA polymerase II regulatory region sequence-specific DNA binding);GO:0003700(DNA binding transcription factor activity);GO:0005634(nucleus);GO:0006357(regulation of transcription by RNA polymerase II)	NA	zinc finger BED domain-containing protein RICESLEEPER 2-like [Medicago truncatula]	0.0001	0.0001	0.0001	0.0001	1.21642	0.932617	-12.8065	down
MS.gene045382	GO:0003713(transcription coactivator activity);GO:0005669(transcription factor TFIID complex);GO:0006357(regulation of transcription by RNA polymerase II);GO:0008134(transcription factor binding);GO:0035035(histone acetyltransferase binding);GO:0044212(transcription regulatory region DNA binding);GO:0051123(RNA polymerase II transcriptional preinitiation complex assembly)	03022(Basal transcription factors)	transcription initiation factor TFIID subunit-like protein [Medicago truncatula]	0.0001	2.71105	5.25737	0.0001	0.0001	0.0001	14.6971	up
MS.gene66541	GO:0005509(calcium ion binding)	NA	uncharacterized protein LOC113871888 [Abrus precatorius]	2.22926	1.70532	0.010453	0.0001	0.0001	0.0001	13.6828	up
MS.gene008046	GO:0003677(DNA binding);GO:0003700(DNA binding transcription factor activity);GO:0005515(protein binding);GO:0005634(nucleus);GO:0006355(regulation of transcription, DNA-templated);GO:0009409(response to cold);GO:0010200(response to chitin);GO:0046872(metal ion binding);GO:0050832(defense response to fungus)	NA	zinc finger CCCH domain-containing protein 29 [Medicago truncatula]	9.48587	2.58269	7.60213	0.172678	1.14126	0.443455	3.48454	up
MS.gene033950	GO:0004478(methionine adenosyltransferase activity);GO:0005829(cytosol)	00270(Cysteine and methionine metabolism)	RecName: Full=S-adenosylmethionine synthase; Short=AdoMet synthase; AltName: Full=Methionine adenosyltransferase; Short=MAT	75.4078	160.632	22.3063	20.1042	9.72483	12.7994	2.59941	up
MS.gene05155	GO:0005576(extracellular region);GO:0005618(cell wall);GO:0005985(sucrose metabolic process);GO:0005986(sucrose biosynthetic process);GO:0008194(UDP-glycosyltransferase activity);GO:0009507(chloroplast);GO:0016157(sucrose synthase activity);GO:0080165(callose deposition in phloem sieve plate)	00500(Starch and sucrose metabolism)	putative sucrose synthase [Medicago truncatula]	0.0001	0.0001	0.0001	0.0001	0.404972	1.59029	-12.6994	down
MS.gene96991	GO:0005634(nucleus);GO:0005737(cytoplasm)	NA	putative aminoacyltransferase, E1 ubiquitin-activating enzyme [Medicago truncatula]	0.0001	0.0001	0.0001	1.0487	0.859344	0.0001	-12.6349	down
MS.gene09187	GO:0000448(cleavage in ITS2 between 5.8S rRNA and LSU-rRNA of tricistronic rRNA transcript (SSU-rRNA, 5.8S rRNA, LSU-rRNA));GO:0005634(nucleus);GO:0051731(polynucleotide 5'-hydroxyl-kinase activity)	NA	polynucleotide 5-hydroxyl-kinase NOL9-like protein [Medicago truncatula]	0.0001	0.0001	0.0001	1.98832	2.10774	0.0001	-13.737	down
MS.gene07983	GO:0004672(protein kinase activity);GO:0005524(ATP binding);GO:0005886(plasma membrane);GO:0006468(protein phosphorylation);GO:0009507(chloroplast);GO:0010287(plastoglobule)	NA	uncharacterized aarF domain-containing protein kinase At1g71810, chloroplastic [Medicago truncatula]	0.0001	0.0001	0.073747	1.29466	1.4186	1.36022	-5.78363	down
MS.gene058617	GO:0000307(cyclin-dependent protein kinase holoenzyme complex);GO:0005634(nucleus);GO:0016538(cyclin-dependent protein serine/threonine kinase regulator activity);GO:0045737(positive regulation of cyclin-dependent protein serine/threonine kinase activity);GO:0045944(positive regulation of transcription by RNA polymerase II);GO:1901409(positive regulation of phosphorylation of RNA polymerase II C-…	NA	PREDICTED: cyclin-L1-1-like isoform X1 [Juglans regia]	0.0001	0.0001	0.0001	0.0001	9.06202	4.07685	-15.4185	down
MS.gene48175	GO:0005576(extracellular region);GO:0016846(carbon-sulfur lyase activity)	NA	uncharacterized protein LOC112416331 [Medicago truncatula]	0.142418	2.12804	0.871395	0.0001	0.0001	0.029299	6.7348	up
MS.gene028874	GO:0004012(phospholipid-translocating ATPase activity);GO:0005886(plasma membrane)	NA	phospholipid-transporting ATPase 2 [Medicago truncatula]	0.0325	0.081939	0.06964	0.327387	1.31499	1.59066	-4.13449	down
MS.gene07891	GO:0005509(calcium ion binding);GO:0005783(endoplasmic reticulum);GO:0005794(Golgi apparatus);GO:0005886(plasma membrane);GO:0016021(integral component of membrane)	NA	calumenin-b-like protein, partial [Trifolium pratense]	0.0001	0.0001	0.0001	0.0001	2.79785	2.94578	-14.2247	down
MS.gene006640	GO:0005515(protein binding);GO:0005634(nucleus);GO:0005737(cytoplasm);GO:0009055(electron transfer activity);GO:0009751(response to salicylic acid);GO:0009863(salicylic acid mediated signaling pathway);GO:0009867(jasmonic acid mediated signaling pathway);GO:0015035(protein disulfide oxidoreductase activity);GO:0045454(cell redox homeostasis)	NA	glutaredoxin-C9 [Medicago truncatula]	6.7314	19.2514	83.5198	2.80467	3.82035	4.542	3.29365	up
MS.gene07850	GO:0003674(molecular_function);GO:0005634(nucleus);GO:0005829(cytosol);GO:0005886(plasma membrane);GO:0008150(biological_process);GO:0016021(integral component of membrane)	04144(Endocytosis)	uncharacterized protein LOC11418916 [Medicago truncatula]	2.2668	4.31157	1.39451	0.311721	0.107318	0.199757	3.68757	up
MS.gene86471	NA	00480(Glutathione metabolism)	uncharacterized protein LOC112416680 [Medicago truncatula]	1.37334	0.521828	4.14731	0.0001	0.055893	0.056763	5.74386	up
MS.gene024686	NA	NA	uncharacterized protein LOC11432213 [Medicago truncatula]	9.97716	6.14196	8.83072	72.9863	49.5508	26.3985	-2.57759	down
MS.gene89972	GO:0003333(amino acid transmembrane transport);GO:0015171(amino acid transmembrane transporter activity)	NA	GABA transporter 1 [Medicago truncatula]	4.38895	0.330471	33.0619	0.80449	0.587804	0.773476	4.12472	up
MS.gene021360	GO:0003676(nucleic acid binding);GO:0003964(RNA-directed DNA polymerase activity);GO:0005575(cellular_component);GO:0008150(biological_process)	NA	ribonuclease H, partial [Trifolium pratense]	0.0001	0.0001	0.0001	0.0001	0.36184	1.11297	-12.2634	down
MS.gene069220	GO:0005739(mitochondrion)	NA	uncharacterized protein LOC25500910 [Medicago truncatula]	6.96515	3.33506	14.4424	0.122308	0.270402	0.274608	5.21248	up
MS.gene75901	GO:0003887(DNA-directed DNA polymerase activity);GO:0003964(RNA-directed DNA polymerase activity);GO:0004190(aspartic-type endopeptidase activity);GO:0005634(nucleus);GO:0006310(DNA recombination);GO:0015074(DNA integration);GO:0046872(metal ion binding)	NA	Ty3/gypsy retrotransposon protein [Trifolium pratense]	0.687973	0.81586	0.0001	0.0001	0.0001	0.0001	12.2915	up
MS.gene49226	GO:0003676(nucleic acid binding);GO:0003964(RNA-directed DNA polymerase activity);GO:0005575(cellular_component);GO:0008150(biological_process)	00270(Cysteine and methionine metabolism);00350(Tyrosine metabolism);00360(Phenylalanine metabolism);00400(Phenylalanine, tyrosine and tryptophan biosynthesis);00130(Ubiquinone and other terpenoid-quinone biosynthesis);00950(Isoquinoline alkaloid biosynthesis);00960(Tropane, piperidine and pyridine alkaloid biosynthesis)	ribonuclease H, partial [Trifolium pratense]	0.0001	0.0001	0.0001	0.0001	0.557706	1.2051	-12.5207	down
MS.gene38404	GO:0000304(response to singlet oxygen);GO:0001666(response to hypoxia);GO:0004806(triglyceride lipase activity);GO:0005515(protein binding);GO:0005634(nucleus);GO:0005737(cytoplasm);GO:0005783(endoplasmic reticulum);GO:0006629(lipid metabolic process);GO:0006952(defense response);GO:0009507(chloroplast);GO:0009626(plant-type hypersensitive response);GO:0009627(systemic acquired resistance);GO:000…	04626(Plant-pathogen interaction)	protein EDS1 [Medicago truncatula]	1.14847	1.50604	3.30666	0.068008	0.0001	0.127761	4.92763	up
MS.gene74033	GO:0005576(extracellular region);GO:0005618(cell wall);GO:0005794(Golgi apparatus);GO:0005829(cytosol);GO:0006952(defense response);GO:0007165(signal transduction);GO:0009505(plant-type cell wall);GO:0009506(plasmodesma);GO:0016020(membrane);GO:0090353(polygalacturonase inhibitor activity)	NA	polygalacturonase inhibitor 1-like [Medicago truncatula]	63.3113	67.9407	5.40304	5.26469	4.52831	7.05674	3.01974	up
MS.gene94264	GO:0004364(glutathione transferase activity);GO:0005737(cytoplasm);GO:0006749(glutathione metabolic process);GO:0009407(toxin catabolic process)	00480(Glutathione metabolism)	probable glutathione S-transferase [Medicago truncatula]	1.02085	2.23024	0.771588	0.868897	31.5551	21.9677	-3.75716	down
MS.gene025621	GO:0005634(nucleus);GO:0005737(cytoplasm)	NA	programmed cell death protein 2 [Medicago truncatula]	2.76659	0.0001	1.08664	0.0001	0.0001	0.0001	13.6489	up
MS.gene011176	GO:0005793(endoplasmic reticulum-Golgi intermediate compartment);GO:0015786(UDP-glucose transmembrane transport)	NA	probable sugar phosphate/phosphate translocator At1g06470 isoform X1 [Medicago truncatula]	0.0001	0.0001	0.0001	1.1171	1.87715	0.0001	-13.285	down
MS.gene045580	GO:0000463(maturation of LSU-rRNA from tricistronic rRNA transcript (SSU-rRNA, 5.8S rRNA, LSU-rRNA));GO:0000466(maturation of 5.8S rRNA from tricistronic rRNA transcript (SSU-rRNA, 5.8S rRNA, LSU-rRNA));GO:0005730(nucleolus);GO:0008650(rRNA (uridine-2'-O-)-methyltransferase activity);GO:0016435(rRNA (guanine) methyltransferase activity);GO:0030687(preribosome, large subunit precursor);GO:0031167(…	NA	putative 27S pre-rRNA (guanosine(2922)-2'-O)-methyltransferase [Medicago truncatula]	0.184895	0.186833	0.667139	5.50619	0.780372	6.47486	-3.61871	down
MS.gene041416	NA	NA	G-box-binding factor 1 [Medicago truncatula]	0.0001	1.72861	2.34025	0.0001	0.0001	0.0001	13.7274	up
MS.gene85455	GO:0004197(cysteine-type endopeptidase activity);GO:0006624(vacuolar protein processing);GO:0051603(proteolysis involved in cellular protein catabolic process)	NA	vacuolar-processing enzyme [Medicago truncatula]	2.16856	5.40716	0.0001	0.0001	0.03475	0.0001	7.75997	up
MS.gene80313	NA	NA	uncharacterized protein LOC11422858 [Medicago truncatula]	5.31132	11.8933	90.5098	4.65356	3.09347	3.6465	3.24092	up
MS.gene054097	GO:0005886(plasma membrane)	NA	rust resistance kinase Lr10 isoform X1 [Medicago truncatula]	0.674793	3.35572	1.55678	0.057346	0.048046	0.167249	4.35707	up
MS.gene52151	GO:0003700(DNA binding transcription factor activity);GO:0005634(nucleus);GO:0006351(transcription, DNA-templated);GO:0006355(regulation of transcription, DNA-templated);GO:0006397(mRNA processing);GO:0009910(negative regulation of flower development);GO:0030154(cell differentiation);GO:0043481(anthocyanin accumulation in tissues in response to UV light);GO:0048497(maintenance of floral organ ide…	NA	putative PWWP domain, CID domain-containing protein [Medicago truncatula]	3.06675	1.5424	2.60168	0.294456	0.185088	0.108122	3.6171	up
MS.gene013429	GO:0003700(DNA binding transcription factor activity);GO:0005634(nucleus)	04016(MAPK signaling pathway - plant)	bZIP transcription factor 18 [Medicago truncatula]	4.15881	4.43264	10.0344	0.413667	0.0001	0.0001	5.492	up
MS.gene55732	GO:0000028(ribosomal small subunit assembly);GO:0003735(structural constituent of ribosome);GO:0022627(cytosolic small ribosomal subunit)	03010(Ribosome)	40S ribosomal protein S10-1 [Medicago truncatula]	0.0001	0.433588	0.0001	30.9329	0.0001	36.2511	-7.27499	down
MS.gene058852	GO:0005794(Golgi apparatus);GO:0008270(zinc ion binding);GO:0016020(membrane);GO:0016021(integral component of membrane)	NA	uncharacterized protein LOC11415862 [Medicago truncatula]	0.0001	1.19485	3.69576	0.0001	0.0001	0.0001	13.9928	up
MS.gene01133	GO:0022625(cytosolic large ribosomal subunit)	03010(Ribosome)	60S ribosomal protein L44 [Medicago truncatula]	0.0001	8.79682	21.8471	0.0001	0.125588	0.0001	7.92847	up
MS.gene001856	GO:0005524(ATP binding);GO:0005618(cell wall);GO:0005634(nucleus);GO:0005739(mitochondrion);GO:0005774(vacuolar membrane);GO:0005794(Golgi apparatus);GO:0005829(cytosol);GO:0005886(plasma membrane);GO:0006351(transcription, DNA-templated);GO:0006355(regulation of transcription, DNA-templated);GO:0006457(protein folding);GO:0006986(response to unfolded protein);GO:0009266(response to temperature s…	03040(Spliceosome);04141(Protein processing in endoplasmic reticulum);04144(Endocytosis)	heat shock cognate 70 kDa protein [Medicago truncatula]	0.777178	1.69069	0.0001	0.0001	0.0001	0.0001	13.0061	up
MS.gene52728	GO:0003729(mRNA binding);GO:0006402(mRNA catabolic process);GO:0010228(vegetative to reproductive phase transition of meristem);GO:0032451(demethylase activity);GO:0080167(response to karrikin);GO:1990931(RNA N6-methyladenosine dioxygenase activity)	NA	uncharacterized protein LOC25499069 [Medicago truncatula]	0.035779	0.03205	0.039456	0.824155	1.06092	1.53647	-4.99513	down
MS.gene43248	GO:0004812(aminoacyl-tRNA ligase activity);GO:0004830(tryptophan-tRNA ligase activity);GO:0005524(ATP binding);GO:0005737(cytoplasm);GO:0005739(mitochondrion);GO:0006418(tRNA aminoacylation for protein translation);GO:0006436(tryptophanyl-tRNA aminoacylation);GO:0009507(chloroplast);GO:0009570(chloroplast stroma);GO:0016740(transferase activity);GO:0048481(plant ovule development)	00970(Aminoacyl-tRNA biosynthesis)	tryptophan--tRNA ligase, chloroplastic/mitochondrial [Medicago truncatula]	2.05097	4.42091	4.28396	0.180358	0.290931	0.374767	3.66822	up
MS.gene67814	GO:0005524(ATP binding);GO:0005737(cytoplasm);GO:0005829(cytosol);GO:0006000(fructose metabolic process);GO:0006633(fatty acid biosynthetic process);GO:0008865(fructokinase activity);GO:0016051(carbohydrate biosynthetic process);GO:0016301(kinase activity);GO:0019252(starch biosynthetic process);GO:0046686(response to cadmium ion)	00051(Fructose and mannose metabolism);00500(Starch and sucrose metabolism);00520(Amino sugar and nucleotide sugar metabolism)	probable fructokinase-7 [Medicago truncatula]	3.76131	7.78801	1.49011	0.027689	0.140088	0.575719	4.13241	up
MS.gene003645	GO:0004332(fructose-bisphosphate aldolase activity);GO:0006094(gluconeogenesis);GO:0006096(glycolytic process);GO:0006098(pentose-phosphate shunt);GO:0009507(chloroplast);GO:0009534(chloroplast thylakoid);GO:0009570(chloroplast stroma);GO:0009579(thylakoid);GO:0009941(chloroplast envelope);GO:0010287(plastoglobule);GO:0022626(cytosolic ribosome);GO:0031977(thylakoid lumen);GO:0046686(response to …	00010(Glycolysis / Gluconeogenesis);00030(Pentose phosphate pathway);00051(Fructose and mannose metabolism);00710(Carbon fixation in photosynthetic organisms)	fructose bisphosphate aldolase [Medicago sativa]	8.06075	3.92042	5.27696	23.5908	33.4332	23.2979	-2.21852	down
MS.gene053663	GO:0000723(telomere maintenance);GO:0003678(DNA helicase activity);GO:0006281(DNA repair);GO:0032508(DNA duplex unwinding)	NA	uncharacterized protein LOC112422823 [Medicago truncatula]	0.491772	0.0001	0.351562	0.0001	0.0001	0.0001	11.4571	up
MS.gene22270	GO:0003755(peptidyl-prolyl cis-trans isomerase activity);GO:0005528(FK506 binding);GO:0005789(endoplasmic reticulum membrane);GO:0061077(chaperone-mediated protein folding)	NA	peptidyl-prolyl cis-trans isomerase FKBP53 [Medicago truncatula]	1.03098	2.25691	1.26513	7.14192	17.0656	12.8309	-3.02412	down
MS.gene44605	GO:0003924(GTPase activity);GO:0005509(calcium ion binding);GO:0005525(GTP binding);GO:0005739(mitochondrion);GO:0005829(cytosol);GO:0007005(mitochondrion organization);GO:0009793(embryo development ending in seed dormancy);GO:0009860(pollen tube growth);GO:0031307(integral component of mitochondrial outer membrane)	NA	putative small GTPase superfamily, EF-hand domain pair [Medicago truncatula]	0.0001	0.655382	1.73417	0.0001	0.0001	0.0001	12.9596	up
MS.gene28803	NA	NA	uncharacterized protein LOC11435286 [Medicago truncatula]	13.0655	29.8442	8.23458	1.47281	0.780143	2.66592	3.37818	up
MS.gene062367	GO:0005524(ATP binding);GO:0005618(cell wall);GO:0005634(nucleus);GO:0005739(mitochondrion);GO:0005774(vacuolar membrane);GO:0005794(Golgi apparatus);GO:0005829(cytosol);GO:0005886(plasma membrane);GO:0006351(transcription, DNA-templated);GO:0006355(regulation of transcription, DNA-templated);GO:0006457(protein folding);GO:0006986(response to unfolded protein);GO:0009266(response to temperature s…	03040(Spliceosome);04141(Protein processing in endoplasmic reticulum);04144(Endocytosis)	heat shock cognate 70 kDa protein [Medicago truncatula]	0.769911	1.64705	0.0001	0.0001	0.0001	0.0001	12.976	up
MS.gene026198	GO:0005737(cytoplasm)	NA	chaperone protein dnaJ C76, chloroplastic [Medicago truncatula]	6.46247	4.00724	3.27073	33.0172	23.3832	12.8755	-2.33393	down
MS.gene016382	GO:0000287(magnesium ion binding);GO:0005737(cytoplasm);GO:0006020(inositol metabolic process);GO:0007165(signal transduction);GO:0008934(inositol monophosphate 1-phosphatase activity);GO:0046855(inositol phosphate dephosphorylation)	NA	disease resistance protein RGA2 [Medicago truncatula]	0.012286	0.593807	0.608991	0.0001	0.0001	0.0001	11.9838	up
MS.gene058073	GO:0004672(protein kinase activity);GO:0005515(protein binding);GO:0005524(ATP binding);GO:0005886(plasma membrane);GO:0006468(protein phosphorylation);GO:0006995(cellular response to nitrogen starvation);GO:0009414(response to water deprivation);GO:0009507(chloroplast);GO:0009644(response to high light intensity);GO:0009658(chloroplast organization);GO:0010114(response to red light);GO:0010287(p…	NA	uncharacterized protein LOC11431485 [Medicago truncatula]	0.587488	1.86184	0.0001	0.0001	0.0001	0.0001	12.9952	up
MS.gene50316	GO:0005737(cytoplasm);GO:0006952(defense response);GO:0009506(plasmodesma);GO:0009507(chloroplast)	NA	disease resistance protein (TIR-NBS-LRR class), partial [Trifolium pratense]	0.196333	0.693128	0.0001	0.0001	0.0001	0.0001	11.5339	up
MS.gene89794	GO:0003674(molecular_function);GO:0005575(cellular_component);GO:0008150(biological_process)	00350(Tyrosine metabolism);00360(Phenylalanine metabolism);00380(Tryptophan metabolism);00901(Indole alkaloid biosynthesis);00950(Isoquinoline alkaloid biosynthesis);00965(Betalain biosynthesis)	DUF674 family protein [Medicago truncatula]	0.0001	0.0001	0.0001	0.0001	2.31387	0.878292	-13.3773	down
MS.gene025539	GO:0005576(extracellular region);GO:0009505(plant-type cell wall);GO:0052689(carboxylic ester hydrolase activity);GO:0052793(pectin acetylesterase activity);GO:0071555(cell wall organization)	NA	putative START domain, pectinacetylesterase/NOTUM [Medicago truncatula]	0.0001	0.0001	0.0001	0.0001	1.4963	0.716838	-12.8489	down
MS.gene25049	GO:0000226(microtubule cytoskeleton organization);GO:0000776(kinetochore);GO:0000911(cytokinesis by cell plate formation);GO:0000922(spindle pole);GO:0005634(nucleus);GO:0005813(centrosome);GO:0005819(spindle);GO:0005874(microtubule);GO:0007051(spindle organization);GO:0008017(microtubule binding);GO:0009506(plasmodesma);GO:0009524(phragmoplast);GO:0009574(preprophase band);GO:0009920(cell plate …	NA	microtubule organization protein [Medicago truncatula]	0.0001	0.0001	0.0001	0.0001	0.518028	0.237461	-11.2984	down
MS.gene044775	GO:0019500(cyanide catabolic process);GO:0047427(cyanoalanine nitrilase activity);GO:0047558(3-cyanoalanine hydratase activity);GO:0051410(detoxification of nitrogen compound)	00460(Cyanoamino acid metabolism)	nitrilase/nitrile hydratase NIT4A-like protein [Medicago truncatula]	0.88869	0.0001	2.29308	0.0001	0.0001	0.0001	13.3726	up
MS.gene014969	GO:0003674(molecular_function);GO:0005634(nucleus);GO:0008150(biological_process)	NA	retrovirus-related Pol polyprotein from transposon TNT 1-94, partial [Trifolium pratense]	0.57867	2.3605	0.0001	0.0001	0.0001	0.0001	13.2582	up
MS.gene98725	GO:0000987(proximal promoter sequence-specific DNA binding);GO:0003700(DNA binding transcription factor activity);GO:0005634(nucleus);GO:0009585(red, far-red light phototransduction);GO:0009639(response to red or far red light);GO:0010018(far-red light signaling pathway);GO:0042753(positive regulation of circadian rhythm);GO:0045893(positive regulation of transcription, DNA-templated)	NA	FAR-RED impaired response-like protein [Medicago truncatula]	1.26033	0.446452	0.504171	1.26531	9.65398	13.6137	-3.47198	down
MS.gene59094	GO:0003674(molecular_function);GO:0005634(nucleus);GO:0008150(biological_process)	NA	unknown [Medicago truncatula]	8.66981	22.6313	49.082	81.5928	22.911	938.253	-3.69737	down
MS.gene003090	GO:0000287(magnesium ion binding);GO:0005737(cytoplasm);GO:0006020(inositol metabolic process);GO:0007165(signal transduction);GO:0008934(inositol monophosphate 1-phosphatase activity);GO:0046855(inositol phosphate dephosphorylation)	00053(Ascorbate and aldarate metabolism);00562(Inositol phosphate metabolism);04070(Phosphatidylinositol signaling system)	inositol-phosphate phosphatase [Medicago truncatula]	1.47548	4.28981	0.0001	0.0001	0.0001	0.0001	14.2302	up
MS.gene98196	GO:0005739(mitochondrion);GO:0005768(endosome);GO:0005794(Golgi apparatus);GO:0005802(trans-Golgi network);GO:0009058(biosynthetic process);GO:0009507(chloroplast);GO:0016757(transferase activity, transferring glycosyl groups)	NA	uncharacterized protein LOC25500798 [Medicago truncatula]	3.91978	4.45049	7.74245	0.4942	0.904457	1.03143	2.72912	up
MS.gene88660	GO:0004553(hydrolase activity, hydrolyzing O-glycosyl compounds);GO:0005576(extracellular region);GO:0005618(cell wall);GO:0005794(Golgi apparatus);GO:0010411(xyloglucan metabolic process);GO:0016762(xyloglucan:xyloglucosyl transferase activity);GO:0016798(hydrolase activity, acting on glycosyl bonds);GO:0042546(cell wall biogenesis);GO:0048046(apoplast);GO:0071555(cell wall organization)	04075(Plant hormone signal transduction)	probable xyloglucan endotransglucosylase/hydrolase protein 23 [Medicago truncatula]	111.852	222.362	71.9008	23.5579	24.1399	41.3884	2.18861	up
MS.gene074326	GO:0004565(beta-galactosidase activity);GO:0005618(cell wall);GO:0005773(vacuole)	00052(Galactose metabolism);00600(Sphingolipid metabolism);00531(Glycosaminoglycan degradation);00604(Glycosphingolipid biosynthesis - ganglio series);00511(Other glycan degradation)	beta-galactosidase 8 [Medicago truncatula]	0.101186	0.36873	0.110815	0.56583	3.93491	2.64691	-3.62153	down
MS.gene90675	GO:0005887(integral component of plasma membrane)	NA	probable inorganic phosphate transporter 1-3 [Medicago truncatula]	0.0001	0.0001	0.0001	0.0001	1.68166	0.839723	-13.037	down
MS.gene68606	GO:0000139(Golgi membrane);GO:0005794(Golgi apparatus);GO:0010405(arabinogalactan protein metabolic process);GO:0016021(integral component of membrane);GO:0016757(transferase activity, transferring glycosyl groups);GO:0016758(transferase activity, transferring hexosyl groups);GO:0018258(protein O-linked glycosylation via hydroxyproline);GO:0030246(carbohydrate binding);GO:0048354(mucilage biosynt…	NA	hydroxyproline O-galactosyltransferase GALT3 [Medicago truncatula]	1.15499	0.0001	0.94291	0.0001	0.0001	0.0001	12.7718	up
MS.gene003879	GO:0000987(proximal promoter sequence-specific DNA binding);GO:0003700(DNA binding transcription factor activity);GO:0005634(nucleus);GO:0009585(red, far-red light phototransduction);GO:0009639(response to red or far red light);GO:0010018(far-red light signaling pathway);GO:0042753(positive regulation of circadian rhythm);GO:0045893(positive regulation of transcription, DNA-templated)	NA	FAR-RED impaired response-like protein [Medicago truncatula]	0.0001	0.0001	0.0001	3.03903	2.08114	0.0001	-14.059	down
MS.gene39813	GO:0003682(chromatin binding);GO:0004521(endoribonuclease activity);GO:0005515(protein binding);GO:0005634(nucleus);GO:0005654(nucleoplasm);GO:0005719(nuclear euchromatin);GO:0005730(nucleolus);GO:0005829(cytosol);GO:0006306(DNA methylation);GO:0006342(chromatin silencing);GO:0006351(transcription, DNA-templated);GO:0006417(regulation of translation);GO:0009816(defense response to bacterium, inco…	NA	protein argonaute 4 [Medicago truncatula]	1.1986	10.978	3.61708	0.306628	0.0001	0.0001	5.68577	up
MS.gene91212	GO:0004601(peroxidase activity);GO:0005515(protein binding);GO:0005576(extracellular region);GO:0005618(cell wall);GO:0005794(Golgi apparatus);GO:0005829(cytosol);GO:0006979(response to oxidative stress);GO:0009809(lignin biosynthetic process);GO:0010089(xylem development);GO:0020037(heme binding);GO:0042744(hydrogen peroxide catabolic process);GO:0046872(metal ion binding);GO:0048046(apoplast);G…	00940(Phenylpropanoid biosynthesis)	peroxidase P7 [Medicago truncatula]	4.21572	0.0001	1.15372	0.0001	0.0001	0.0001	14.1275	up
MS.gene044126	GO:0009813(flavonoid biosynthetic process);GO:0043231(intracellular membrane-bounded organelle);GO:0052696(flavonoid glucuronidation);GO:0080043(quercetin 3-O-glucosyltransferase activity);GO:0080044(quercetin 7-O-glucosyltransferase activity)	NA	putative cyanohydrin beta-glucosyltransferase [Medicago truncatula]	0.0001	0.0001	0.0001	1.50297	1.57723	0.0001	-13.3258	down
MS.gene017596	GO:0004722(protein serine/threonine phosphatase activity);GO:0005886(plasma membrane);GO:0006470(protein dephosphorylation);GO:0046872(metal ion binding)	NA	probable protein phosphatase 2C 46 [Medicago truncatula]	0.0001	0.0001	0.0001	1.62473	0.0001	1.8698	-13.5079	down
MS.gene043786	NA	NA	hypothetical protein MtrDRAFT_AC154867g12v2 [Medicago truncatula]	16.2648	43.3875	29.081	7.26124	3.88272	1.9882	2.75637	up
MS.gene031016	GO:0009416(response to light stimulus);GO:0009535(chloroplast thylakoid membrane);GO:0009768(photosynthesis, light harvesting in photosystem I);GO:0009941(chloroplast envelope);GO:0010287(plastoglobule);GO:0016168(chlorophyll binding);GO:0031409(pigment binding)	00196(Photosynthesis - antenna proteins)	putative chlorophyll A-B binding protein [Medicago truncatula]	14.7184	1.292	26.6575	1.5987	1.23705	0.271925	3.77924	up
MS.gene64773	GO:0005634(nucleus);GO:0006457(protein folding);GO:0009507(chloroplast);GO:0009536(plastid);GO:0009570(chloroplast stroma)	NA	chaperone DnaJ-like protein [Medicago sativa]	42.9005	70.2174	35.7097	11.7334	4.68356	9.59065	2.51663	up
MS.gene023469	GO:0004497(monooxygenase activity);GO:0044550(secondary metabolite biosynthetic process)	00906(Carotenoid biosynthesis)	zeaxanthin epoxidase, chloroplastic [Medicago truncatula]	1.62876	3.19797	0.0001	0.0001	0.0001	0.0001	13.9738	up
MS.gene09569	GO:0005737(cytoplasm)	NA	uncharacterized protein LOC11411920 isoform X1 [Medicago truncatula]	0.0001	0.0001	0.0001	0.0001	1.15115	1.40087	-13.0544	down
MS.gene73902	GO:0005634(nucleus)	NA	uncharacterized protein LOC11443036 isoform X2 [Medicago truncatula]	0.143599	0.024428	0.050083	3.67702	1.45716	0.385831	-4.66154	down
MS.gene68002	GO:0006629(lipid metabolic process);GO:0016020(membrane);GO:0016298(lipase activity)	00561(Glycerolipid metabolism)	caffeoylshikimate esterase isoform X2 [Medicago truncatula]	4.72285	4.06761	1.2432	13.9196	18.3965	30.6304	-2.64928	down
MS.gene054610	GO:0004867(serine-type endopeptidase inhibitor activity);GO:0005615(extracellular space)	03013(RNA transport)	serpin-ZX [Medicago truncatula]	1.81923	0.932792	1.38764	0.0001	0.0001	0.054189	6.25005	up
MS.gene012218	GO:0003674(molecular_function);GO:0005634(nucleus);GO:0008150(biological_process)	NA	uncharacterized protein LOC25494181 isoform X1 [Medicago truncatula]	3.6356	3.45401	0.687812	0.164947	0.0001	0.0001	5.55747	up
MS.gene017757	GO:0003333(amino acid transmembrane transport);GO:0015171(amino acid transmembrane transporter activity)	NA	putative amino acid transporter, transmembrane domain-containing protein [Medicago truncatula]	2.16821	0.0001	0.773385	0.0001	0.0001	0.0001	13.2594	up
MS.gene82779	GO:0004345(glucose-6-phosphate dehydrogenase activity);GO:0006006(glucose metabolic process);GO:0009051(pentose-phosphate shunt, oxidative branch);GO:0009507(chloroplast);GO:0009570(chloroplast stroma);GO:0050661(NADP binding);GO:0055114(oxidation-reduction process)	00030(Pentose phosphate pathway);00480(Glutathione metabolism)	glucose-6-phosphate 1-dehydrogenase 2, chloroplastic [Medicago truncatula]	2.35365	10.853	2.08288	0.427641	0.0001	0.063204	4.96084	up
MS.gene94299	GO:0003674(molecular_function);GO:0008150(biological_process);GO:0009507(chloroplast)	03030(DNA replication);03420(Nucleotide excision repair);03430(Mismatch repair);03440(Homologous recombination)	replication factor A protein 1 [Medicago truncatula]	0.0001	0.0001	0.0001	0.0001	1.09546	1.21349	-12.9101	down
MS.gene70555	GO:0003993(acid phosphatase activity);GO:0004722(protein serine/threonine phosphatase activity);GO:0005576(extracellular region);GO:0046872(metal ion binding)	NA	probable inactive purple acid phosphatase 1 [Medicago truncatula]	0.0001	0.0001	0.0001	1.57431	0.882184	0.0001	-12.9994	down
MS.gene85613	GO:0005516(calmodulin binding);GO:0005634(nucleus);GO:0005737(cytoplasm)	00500(Starch and sucrose metabolism)	IQ domain-containing protein IQM1 [Medicago truncatula]	110.127	13.6669	49.3961	8.26728	10.9824	11.5382	2.49192	up
MS.gene39052	GO:0000981(RNA polymerase II transcription factor activity, sequence-specific DNA binding);GO:0003677(DNA binding);GO:0003700(DNA binding transcription factor activity);GO:0005634(nucleus);GO:0006351(transcription, DNA-templated);GO:0006355(regulation of transcription, DNA-templated);GO:0007275(multicellular organism development);GO:0009414(response to water deprivation);GO:0009651(response to sa…	NA	AP2-like ethylene-responsive transcription factor At2g41710 [Medicago truncatula]	0.0001	0.0001	0.0001	0.0001	2.32404	0.897442	-13.3905	down
MS.gene24517	NA	NA	uncharacterized protein LOC25482031 [Medicago truncatula]	0.0001	2.03879	7.03229	0.0001	0.0001	0.0001	14.884	up
MS.gene74347	NA	NA	hypothetical protein TSUD_231680 [Trifolium subterraneum]	0.0001	4.45709	8.39283	0.0001	0.0001	0.0001	15.3864	up
MS.gene038766	GO:0003676(nucleic acid binding);GO:0005737(cytoplasm);GO:0008276(protein methyltransferase activity)	NA	hemK methyltransferase family member 2 [Medicago truncatula]	0.0001	0.0001	0.0001	0.0001	2.97414	2.15759	-14.0622	down
MS.gene08061	NA	00270(Cysteine and methionine metabolism)	hypothetical protein MTR_2g009940 [Medicago truncatula]	1.38927	3.22606	0.0001	0.0001	0.0001	0.0001	13.9092	up
MS.gene018095	NA	NA	uncharacterized protein LOC25499114 isoform X1 [Medicago truncatula]	0.0001	0.0001	0.0001	0.0001	2.57501	1.26928	-13.6455	down
MS.gene32689	GO:0005524(ATP binding);GO:0005739(mitochondrion);GO:0009408(response to heat);GO:0009507(chloroplast);GO:0009570(chloroplast stroma);GO:0009941(chloroplast envelope);GO:0016485(protein processing);GO:0016887(ATPase activity)	NA	chaperone protein ClpB4, mitochondrial [Medicago truncatula]	0.0001	0.0001	0.0001	0.758962	0.552713	0.0001	-12.0943	down
MS.gene78582	GO:0003674(molecular_function);GO:0005634(nucleus);GO:0008150(biological_process)	00270(Cysteine and methionine metabolism)	uncharacterized protein LOC11431307 [Medicago truncatula]	0.461253	0.578885	0.126782	2.98293	2.5685	3.18949	-2.90508	down
MS.gene056873	GO:0005759(mitochondrial matrix);GO:0006790(sulfur compound metabolic process);GO:0008198(ferrous iron binding);GO:0016226(iron-sulfur cluster assembly);GO:0051537(2 iron, 2 sulfur cluster binding);GO:0051539(4 iron, 4 sulfur cluster binding);GO:0097428(protein maturation by iron-sulfur cluster transfer)	NA	iron-sulfur assembly protein IscA-like 1, mitochondrial [Medicago truncatula]	3.20275	7.82988	4.30357	0.222868	0.0001	0.0001	6.10331	up
MS.gene017101	GO:0004843(thiol-dependent ubiquitin-specific protease activity);GO:0005515(protein binding);GO:0005634(nucleus);GO:0005737(cytoplasm);GO:0005829(cytosol);GO:0006511(ubiquitin-dependent protein catabolic process);GO:0009506(plasmodesma);GO:0009867(jasmonic acid mediated signaling pathway);GO:0016579(protein deubiquitination);GO:0036459(thiol-dependent ubiquitinyl hydrolase activity)	NA	putative ubiquitinyl hydrolase 1 [Medicago truncatula]	0.0001	0.0001	0.0001	0.0001	1.93585	3.13932	-14.0462	down
MS.gene002701	GO:0005816(spindle pole body);GO:0006999(nuclear pore organization);GO:0017056(structural constituent of nuclear pore);GO:0030474(spindle pole body duplication);GO:0070762(nuclear pore transmembrane ring);GO:0071790(establishment of spindle pole body localization to nuclear envelope)	03013(RNA transport)	uncharacterized protein LOC11438321 [Medicago truncatula]	0.0001	0.0001	0.0001	0.0001	1.20606	1.7646	-13.2736	down
MS.gene059144	GO:0003677(DNA binding);GO:0005634(nucleus);GO:0006355(regulation of transcription, DNA-templated);GO:0009294(DNA mediated transformation);GO:0009506(plasmodesma);GO:0018024(histone-lysine N-methyltransferase activity);GO:0046872(metal ion binding);GO:0051571(positive regulation of histone H3-K4 methylation)	NA	putative disease resistance RPP13-like protein 1 [Medicago truncatula]	0.788952	1.21452	0.709727	0.0001	0.066599	0.070483	4.30583	up
MS.gene37344	NA	NA	protein FAR1-RELATED SEQUENCE 5-like [Medicago truncatula]	2.71347	0.952417	0.076104	0.0001	0.030129	0.0001	6.94696	up
MS.gene44608	GO:0003924(GTPase activity);GO:0005509(calcium ion binding);GO:0005525(GTP binding);GO:0005739(mitochondrion);GO:0005829(cytosol);GO:0007005(mitochondrion organization);GO:0009793(embryo development ending in seed dormancy);GO:0009860(pollen tube growth);GO:0031307(integral component of mitochondrial outer membrane)	NA	putative small GTPase superfamily, EF-hand domain pair [Medicago truncatula]	1.7003	0.0001	0.522328	0.0001	0.0001	0.0001	12.8551	up
MS.gene014683	GO:0016192(vesicle-mediated transport);GO:0030130(clathrin coat of trans-Golgi network vesicle)	NA	beta-adaptin-like protein A [Medicago truncatula]	0.907774	0.0001	0.611793	0.0001	0.0001	0.0001	12.3065	up
MS.gene76231	GO:0005634(nucleus);GO:0005829(cytosol);GO:0008536(Ran GTPase binding);GO:0046827(positive regulation of protein export from nucleus);GO:0070412(R-SMAD binding)	NA	uncharacterized protein LOC25485577 [Medicago truncatula]	0.0001	1.05683	1.00956	0.0001	0.0001	0.0001	12.7499	up
MS.gene003359	NA	NA	uncharacterized protein LOC11426616 isoform X1 [Medicago truncatula]	0.0001	0.764666	0.436875	0.0001	0.0001	0.0001	11.9678	up
MS.gene50822	GO:0005215(transporter activity);GO:0005886(plasma membrane);GO:0006857(oligopeptide transport);GO:0015706(nitrate transport);GO:0016020(membrane);GO:0016021(integral component of membrane);GO:0022857(transmembrane transporter activity);GO:0042938(dipeptide transport);GO:0055085(transmembrane transport)	NA	protein NRT1/ PTR FAMILY 5.10 [Medicago truncatula]	0.0001	8.39519	7.46312	0.0001	0.071216	0.129458	6.30353	up
MS.gene34017	GO:0000455(enzyme-directed rRNA pseudouridine synthesis);GO:0009982(pseudouridine synthase activity);GO:0019239(deaminase activity)	NA	RNA pseudouridine synthase 5 isoform X1 [Medicago truncatula]	0.0001	0.0001	0.0001	2.40046	0.0001	1.11366	-13.516	down
MS.gene047288	GO:0005351(carbohydrate:proton symporter activity);GO:0005355(glucose transmembrane transporter activity);GO:0005887(integral component of plasma membrane);GO:0046323(glucose import)	NA	inositol transporter 4 [Medicago truncatula]	8.28296	4.8173	21.2883	0.500443	1.67655	2.44156	2.89642	up
MS.gene29351	GO:0003714(transcription corepressor activity);GO:0005634(nucleus);GO:0008150(biological_process);GO:0016020(membrane)	NA	uncharacterized protein LOC11425649 [Medicago truncatula]	0.0001	0.0001	0.0001	0.0001	0.476718	1.32226	-12.55	down
MS.gene007241	GO:0003674(molecular_function);GO:0005739(mitochondrion);GO:0008150(biological_process)	NA	uncharacterized protein LOC11427177 [Medicago truncatula]	1.77429	0.0001	1.84835	0.0001	0.0001	0.0001	13.5598	up
MS.gene77853	GO:0003674(molecular_function);GO:0005634(nucleus);GO:0080008(Cul4-RING E3 ubiquitin ligase complex)	04120(Ubiquitin mediated proteolysis)	F-box/WD-40 repeat-containing protein At3g52030 [Medicago truncatula]	0.154898	0.232895	0.591622	6.72792	5.78183	0.905716	-3.77583	down
MS.gene32377	GO:0005886(plasma membrane)	NA	rust resistance kinase Lr10 [Medicago truncatula]	1.55513	22.9381	10.0575	1.53682	1.20819	0.324836	3.49248	up
MS.gene38471	NA	04626(Plant-pathogen interaction)	uncharacterized protein LOC101508676 isoform X1 [Cicer arietinum]	0.260328	0.943758	0.0001	0.0001	0.0001	0.0001	11.9708	up
MS.gene047935	GO:0003676(nucleic acid binding);GO:0005575(cellular_component);GO:0015074(DNA integration)	00600(Sphingolipid metabolism)	uncharacterized protein LOC112416561 [Medicago truncatula]	0.328963	1.28602	0.774154	0.0001	0.019352	0.01812	5.99069	up
MS.gene043920	GO:0003674(molecular_function);GO:0005576(extracellular region);GO:0005615(extracellular space);GO:0005618(cell wall);GO:0005794(Golgi apparatus);GO:0005829(cytosol);GO:0009505(plant-type cell wall);GO:0009741(response to brassinosteroid);GO:0048046(apoplast)	NA	phosphate-responsive 1 family protein [Medicago truncatula]	37.5927	38.2122	10.829	2.76629	6.93816	4.957	2.56291	up
MS.gene001941	NA	NA	hypothetical protein TSUD_415640 [Trifolium subterraneum]	0.966304	0.0001	2.65051	0.0001	0.0001	0.0001	13.5575	up
MS.gene022319	NA	04933(AGE-RAGE signaling pathway in diabetic complications)	protein MODIFIER OF SNC1 1 isoform X1 [Medicago truncatula]	0.301716	0.0001	0.0001	6.08084	1.78346	3.54105	-5.23942	down
MS.gene88364	GO:0004672(protein kinase activity);GO:0004674(protein serine/threonine kinase activity);GO:0005524(ATP binding);GO:0005576(extracellular region);GO:0005886(plasma membrane);GO:0009506(plasmodesma);GO:0009741(response to brassinosteroid);GO:0009742(brassinosteroid mediated signaling pathway);GO:0009791(post-embryonic development);GO:0009826(unidimensional cell growth);GO:0016021(integral componen…	NA	receptor-like protein kinase THESEUS 1 [Medicago truncatula]	6.60235	7.45673	0.531862	0.521858	0.515556	0.340962	3.40403	up
MS.gene050529	GO:0001228(transcriptional activator activity, RNA polymerase II transcription regulatory region sequence-specific DNA binding);GO:0003677(DNA binding);GO:0003700(DNA binding transcription factor activity);GO:0005515(protein binding);GO:0005634(nucleus);GO:0006351(transcription, DNA-templated);GO:0006355(regulation of transcription, DNA-templated);GO:0042802(identical protein binding);GO:0046982(…	03060(Protein export)	unknown [Medicago truncatula]	0.0001	1.12675	1.61103	0.0001	0.0001	0.0001	13.1558	up
MS.gene045618	NA	NA	uncharacterized protein LOC112422029 [Medicago truncatula]	3.82989	5.37128	7.08483	0.409922	0.0001	0.0001	5.31143	up
MS.gene049322	GO:0000050(urea cycle);GO:0004088(carbamoyl-phosphate synthase (glutamine-hydrolyzing) activity);GO:0005951(carbamoyl-phosphate synthase complex);GO:0006526(arginine biosynthetic process)	00240(Pyrimidine metabolism);00250(Alanine, aspartate and glutamate metabolism)	LOW QUALITY PROTEIN: carbamoyl-phosphate synthase small chain, chloroplastic [Medicago truncatula]	2.3632	0.812301	0.0001	0.0001	0.0001	0.0001	13.3698	up
MS.gene76116	GO:0004518(nuclease activity);GO:0004520(endodeoxyribonuclease activity);GO:0004521(endoribonuclease activity);GO:0005634(nucleus);GO:0005737(cytoplasm);GO:0005886(plasma membrane);GO:0006308(DNA catabolic process);GO:0006401(RNA catabolic process)	NA	staphylococcal-like nuclease CAN2 [Medicago truncatula]	1.48232	1.84647	1.87482	0.056034	0.0001	0.059427	5.49279	up
MS.gene010134	GO:0003677(DNA binding);GO:0003682(chromatin binding);GO:0003886(DNA (cytosine-5-)-methyltransferase activity);GO:0005515(protein binding);GO:0005634(nucleus);GO:0006349(regulation of gene expression by genetic imprinting);GO:0008168(methyltransferase activity);GO:0009294(DNA mediated transformation);GO:0009910(negative regulation of flower development);GO:0010069(zygote asymmetric cytokinesis in…	00270(Cysteine and methionine metabolism)	DNA (cytosine-5)-methyltransferase 1 [Medicago truncatula]	3.73217	4.88124	4.50256	1.10199	0.183799	0.168682	3.17276	up
MS.gene74833	NA	NA	transmembrane protein, putative [Medicago truncatula]	0.0001	2.73172	6.24296	0.0001	0.0001	0.0001	14.8686	up
MS.gene57822	GO:0004866(endopeptidase inhibitor activity);GO:0005576(extracellular region);GO:0005618(cell wall);GO:0048046(apoplast)	NA	kunitz trypsin inhibitor 2 [Medicago truncatula]	2.14293	14.6462	0.0001	0.0001	0.054261	0.0001	8.2681	up
MS.gene04306	GO:0002229(defense response to oomycetes);GO:0004674(protein serine/threonine kinase activity);GO:0005524(ATP binding);GO:0005886(plasma membrane);GO:0006468(protein phosphorylation);GO:0016021(integral component of membrane);GO:0016301(kinase activity);GO:0030246(carbohydrate binding)	NA	probable L-type lectin-domain containing receptor kinase S.7 [Medicago truncatula]	3.49574	0.34305	2.76499	0.030819	0.104991	0.2291	4.17768	up
MS.gene49169	GO:0003674(molecular_function);GO:0005634(nucleus);GO:0008150(biological_process)	NA	F-box protein At5g52880 [Medicago truncatula]	0.0001	0.0001	0.0001	1.46091	4.87054	0.0001	-14.3653	down
MS.gene031887	GO:0005886(plasma membrane)	NA	uncharacterized protein LOC11426583 [Medicago truncatula]	0.090115	0.0001	0.0001	0.051694	3.12718	2.09976	-5.86905	down
MS.gene033410	GO:0016020(membrane);GO:0016709(oxidoreductase activity, acting on paired donors, with incorporation or reduction of molecular oxygen, NAD(P)H as one donor, and incorporation of one atom of oxygen);GO:0044550(secondary metabolite biosynthetic process)	NA	putative cytochrome P450 [Medicago truncatula]	0.66292	0.135255	0.0001	2.10108	9.89978	4.34505	-4.3559	down
MS.gene34989	GO:0000325(plant-type vacuole);GO:0005215(transporter activity);GO:0005773(vacuole);GO:0005774(vacuolar membrane);GO:0005794(Golgi apparatus);GO:0005886(plasma membrane);GO:0009705(plant-type vacuole membrane);GO:0015031(protein transport);GO:0015112(nitrate transmembrane transporter activity);GO:0015334(high-affinity oligopeptide transmembrane transporter activity);GO:0015833(peptide transport);…	NA	peptide transporter PTR2-like protein [Trifolium pratense]	0.0001	0.0001	0.0001	0.0001	1.20453	0.844793	-12.738	down
MS.gene39130	GO:0005783(endoplasmic reticulum);GO:0016020(membrane);GO:0016788(hydrolase activity, acting on ester bonds)	NA	strictosidine synthase family protein [Medicago truncatula]	4.8284	4.16258	2.41248	18.4568	10.2274	35.3653	-2.48971	down
MS.gene77929	GO:0003674(molecular_function);GO:0009507(chloroplast);GO:0009535(chloroplast thylakoid membrane);GO:0009543(chloroplast thylakoid lumen);GO:0009611(response to wounding);GO:0010193(response to ozone);GO:0010224(response to UV-B);GO:0030095(chloroplast photosystem II)	NA	photosystem II 5 kDa protein, chloroplastic [Medicago truncatula]	0.095455	0.0001	1.97425	2.5789	32.9612	43.023	-5.24628	down
MS.gene030767	GO:0005507(copper ion binding);GO:0016722(oxidoreductase activity, oxidizing metal ions)	00053(Ascorbate and aldarate metabolism)	L-ascorbate oxidase [Medicago truncatula]	1.41346	4.76561	0.0001	0.0001	0.0001	0.0001	14.3302	up
MS.gene064675	GO:0005737(cytoplasm);GO:0009807(lignan biosynthetic process);GO:0032442(phenylcoumaran benzylic ether reductase activity);GO:0046686(response to cadmium ion);GO:0050664(oxidoreductase activity, acting on NAD(P)H, oxygen as acceptor);GO:0055114(oxidation-reduction process)	NA	isoflavone reductase homolog PCBER [Medicago truncatula]	48.8681	31.4628	24.8589	267.259	86.1771	96.0474	-2.09527	down
MS.gene38279	GO:0003674(molecular_function);GO:0005634(nucleus);GO:0005886(plasma membrane);GO:0010167(response to nitrate)	04626(Plant-pathogen interaction)	RPM1-interacting protein 4 (RIN4) family protein [Medicago truncatula]	0.0001	0.0001	0.0001	5.37325	0.0001	6.71804	-15.2987	down
MS.gene98640	NA	NA	uncharacterized protein LOC25483176 [Medicago truncatula]	0.0001	0.0001	0.0001	0.0001	9.38796	13.724	-16.2333	down
MS.gene74832	NA	NA	unknown [Medicago sativa]	0.0001	2.27058	9.4782	0.0001	0.0001	0.074446	7.29824	up
MS.gene016648	GO:0004497(monooxygenase activity);GO:0055114(oxidation-reduction process)	NA	flavin-containing monooxygenase FMO GS-OX5 [Medicago truncatula]	5.93902	13.6002	4.70144	0.592719	0.0001	0.0001	5.35345	up
MS.gene31780	GO:0005886(plasma membrane)	NA	rust resistance kinase Lr10 [Medicago truncatula]	0.30202	3.61714	1.65023	0.099476	0.0001	0.0001	5.80413	up
MS.gene57056	GO:0005515(protein binding);GO:0005524(ATP binding);GO:0005634(nucleus);GO:0005737(cytoplasm);GO:0006351(transcription, DNA-templated);GO:0006355(regulation of transcription, DNA-templated);GO:0016787(hydrolase activity);GO:0019538(protein metabolic process);GO:1902347(response to strigolactone)	NA	protein SMAX1-LIKE 6 [Medicago truncatula]	1.44109	1.32881	3.81014	0.157891	0.0001	0.14963	4.41887	up
MS.gene21964	GO:0003674(molecular_function);GO:0009507(chloroplast);GO:0009737(response to abscisic acid);GO:0016021(integral component of membrane)	NA	hypothetical protein MtrDRAFT_AC160012g4v2 [Medicago truncatula]	2.92155	1.04527	1.76608	4.64118	28.2695	15.9103	-3.09016	down
MS.gene040465	GO:0005515(protein binding);GO:0005524(ATP binding);GO:0005634(nucleus);GO:0005737(cytoplasm);GO:0005829(cytosol);GO:0009408(response to heat);GO:0009570(chloroplast stroma);GO:0009644(response to high light intensity);GO:0009941(chloroplast envelope);GO:0016887(ATPase activity);GO:0019538(protein metabolic process);GO:0042542(response to hydrogen peroxide);GO:0043335(protein unfolding);GO:004572…	NA	chaperone protein ClpB1 [Medicago truncatula]	0.78051	0.0001	0.522211	0.0001	0.0001	0.0001	12.0844	up
MS.gene06300	GO:0004601(peroxidase activity);GO:0005509(calcium ion binding);GO:0005634(nucleus);GO:0005887(integral component of plasma membrane);GO:0006952(defense response);GO:0009060(aerobic respiration);GO:0010053(root epidermal cell differentiation);GO:0016174(NAD(P)H oxidase activity);GO:0033198(response to ATP)	04016(MAPK signaling pathway - plant);04626(Plant-pathogen interaction)	respiratory burst oxidase homolog protein D [Medicago truncatula]	0.0001	0.0001	0.0001	0.0001	0.864594	0.452642	-12.1004	down
MS.gene029131	GO:0003723(RNA binding);GO:0003729(mRNA binding);GO:0005794(Golgi apparatus);GO:0008270(zinc ion binding);GO:0009920(cell plate formation involved in plant-type cell wall biogenesis);GO:0019898(extrinsic component of membrane)	NA	protein gar2 [Medicago truncatula]	0.0001	0.0001	0.0001	1.52456	0.0001	1.40275	-13.2524	down
MS.gene073033	GO:0003674(molecular_function);GO:0005634(nucleus);GO:0008150(biological_process)	03030(DNA replication)	ribonuclease H2 subunit B [Medicago truncatula]	1.51205	6.0079	7.35469	0.0001	0.0001	0.34642	5.42336	up
MS.gene061759	GO:0005634(nucleus);GO:0005737(cytoplasm);GO:0005886(plasma membrane);GO:0008150(biological_process)	00260(Glycine, serine and threonine metabolism);00350(Tyrosine metabolism);00360(Phenylalanine metabolism);00410(beta-Alanine metabolism);00950(Isoquinoline alkaloid biosynthesis);00960(Tropane, piperidine and pyridine alkaloid biosynthesis)	ARO1-like protein [Medicago truncatula]	0.0001	1.05883	2.28613	0.0001	0.0001	0.0001	13.4448	up
MS.gene018800	NA	00230(Purine metabolism);00240(Pyrimidine metabolism);03020(RNA polymerase)	hypothetical protein KK1_041026 [Cajanus cajan]	1.25235	4.08232	0.0001	0.033572	0.0001	0.0001	7.30345	up
MS.gene06198	GO:0003677(DNA binding);GO:0003700(DNA binding transcription factor activity);GO:0005515(protein binding);GO:0005634(nucleus);GO:0006351(transcription, DNA-templated);GO:0006355(regulation of transcription, DNA-templated);GO:0009723(response to ethylene);GO:0009733(response to auxin);GO:0009734(auxin-activated signaling pathway);GO:0010311(lateral root formation);GO:0043565(sequence-specific DNA …	04075(Plant hormone signal transduction)	auxin response factor 19 isoform X2 [Medicago truncatula]	16.0525	22.0985	12.7807	0.0001	1.14894	0.0001	5.46994	up
MS.gene011681	GO:0004553(hydrolase activity, hydrolyzing O-glycosyl compounds);GO:0005576(extracellular region);GO:0005618(cell wall);GO:0010411(xyloglucan metabolic process);GO:0016762(xyloglucan:xyloglucosyl transferase activity);GO:0016798(hydrolase activity, acting on glycosyl bonds);GO:0042546(cell wall biogenesis);GO:0048046(apoplast);GO:0071555(cell wall organization)	NA	putative xyloglucan:xyloglucosyl transferase, Xyloglucan-specific endo-beta-1,4-glucanase [Medicago truncatula]	10.8283	6.04847	5.16669	1.21419	0.393372	0.628092	3.30158	up
MS.gene011448	GO:0005515(protein binding);GO:0005634(nucleus);GO:0005834(heterotrimeric G-protein complex);GO:0007165(signal transduction);GO:0009825(multidimensional cell growth);GO:0010091(trichome branching);GO:0010997(anaphase-promoting complex binding);GO:0016567(protein ubiquitination);GO:0042023(DNA endoreduplication);GO:0051301(cell division);GO:0097027(ubiquitin-protein transferase activator activity)…	04120(Ubiquitin mediated proteolysis)	cell cycle switch protein [Medicago sativa subsp. x varia]	1.94845	0.634215	0.0001	0.0001	0.0001	0.0001	13.0717	up
MS.gene99391	GO:0004674(protein serine/threonine kinase activity);GO:0005886(plasma membrane);GO:0007166(cell surface receptor signaling pathway)	NA	uncharacterized protein LOC112417326 [Medicago truncatula]	0.0001	0.0001	0.0001	0.0001	0.471917	1.11643	-12.3704	down
MS.gene45331	GO:0005515(protein binding);GO:0007186(G-protein coupled receptor signaling pathway);GO:0009507(chloroplast);GO:0009527(plastid outer membrane);GO:0009528(plastid inner membrane);GO:0009532(plastid stroma);GO:0009534(chloroplast thylakoid);GO:0009535(chloroplast thylakoid membrane);GO:0009570(chloroplast stroma);GO:0009707(chloroplast outer membrane);GO:0009941(chloroplast envelope);GO:0010027(th…	NA	protein THYLAKOID FORMATION1, chloroplastic [Medicago truncatula]	51.2834	128.336	18.7101	13.242	7.71627	14.6113	2.47918	up
MS.gene003358	GO:0005737(cytoplasm);GO:0009793(embryo development ending in seed dormancy);GO:0009933(meristem structural organization);GO:0010074(maintenance of meristem identity);GO:0032876(negative regulation of DNA endoreduplication)	NA	desmoplakin isoform X4 [Medicago truncatula]	0.576222	0.0001	0.37168	0.0001	0.0001	0.0001	11.6257	up
MS.gene016913	NA	NA	uncharacterized protein LOC112421998 isoform X2 [Medicago truncatula]	2.25608	4.55884	0.0001	0.0001	0.0001	0.0001	14.4715	up
MS.gene052768	GO:0005737(cytoplasm);GO:0006952(defense response);GO:0007165(signal transduction);GO:0016021(integral component of membrane);GO:0043531(ADP binding)	NA	TIR-NBS-LRR RCT1-like resistance protein [Medicago sativa]	0.319511	1.03407	0.0001	0.0001	0.0001	0.0001	12.1396	up
MS.gene08439	GO:0000118(histone deacetylase complex);GO:0000122(negative regulation of transcription by RNA polymerase II);GO:0000785(chromatin);GO:0004407(histone deacetylase activity);GO:0016575(histone deacetylation)	NA	paired amphipathic helix protein Sin3-like 2 isoform X2 [Medicago truncatula]	0.0001	1.17914	2.62483	0.0001	0.0001	0.0001	13.6303	up
MS.gene004564	GO:0005737(cytoplasm);GO:0008150(biological_process)	00531(Glycosaminoglycan degradation)	TOG array regulator of axonemal microtubules protein 2 [Medicago truncatula]	3.92552	13.4305	0.0001	0.0001	0.0001	0.0001	15.8201	up
MS.gene31768	GO:0005886(plasma membrane)	NA	rust resistance kinase Lr10 [Medicago truncatula]	2.23502	0.259725	0.291589	5.21	9.19322	10.3802	-3.15293	down
MS.gene070571	GO:0003674(molecular_function);GO:0005739(mitochondrion);GO:0010082(regulation of root meristem growth);GO:0032875(regulation of DNA endoreduplication);GO:0051302(regulation of cell division)	NA	hypothetical protein D0Y65_003619 [Glycine soja]	3.07156	1.4222	1.15414	17.953	17.2935	9.4441	-2.98418	down
MS.gene78132	GO:0003755(peptidyl-prolyl cis-trans isomerase activity);GO:0005528(FK506 binding);GO:0005789(endoplasmic reticulum membrane);GO:0061077(chaperone-mediated protein folding)	NA	peptidyl-prolyl cis-trans isomerase PASTICCINO1 [Medicago truncatula]	19.8028	14.3096	23.3275	2.07445	3.29004	6.82255	2.23671	up
MS.gene07250	GO:0005634(nucleus);GO:0008150(biological_process);GO:0030246(carbohydrate binding)	NA	phloem protein 2-B5 [Medicago truncatula]	0.0001	0.0001	0.0001	0.0001	2.18277	0.90937	-13.3314	down
MS.gene63044	GO:0004014(adenosylmethionine decarboxylase activity);GO:0005829(cytosol);GO:0006597(spermine biosynthetic process);GO:0008295(spermidine biosynthetic process)	00270(Cysteine and methionine metabolism);00330(Arginine and proline metabolism)	S-adenosylmethionine decarboxylase proenzyme [Medicago truncatula]	69.9835	121.105	11.5972	11.7285	6.51696	9.19063	2.8851	up
MS.gene43489	GO:0005739(mitochondrion);GO:0009507(chloroplast);GO:0016491(oxidoreductase activity);GO:0055114(oxidation-reduction process)	00906(Carotenoid biosynthesis)	All-trans-retinol 13,14-reductase [Medicago truncatula]	1.02874	1.07015	0.0001	0.0001	0.0001	0.0001	12.7724	up
MS.gene061473	GO:0003746(translation elongation factor activity);GO:0005759(mitochondrial matrix);GO:0070125(mitochondrial translational elongation)	NA	putative disease resistance protein At4g11170 [Medicago truncatula]	5.85454	0.28116	6.57471	0.243401	0.0001	0.0001	5.70535	up
MS.gene35864	GO:0000139(Golgi membrane);GO:0005794(Golgi apparatus);GO:0006486(protein glycosylation);GO:0008378(galactosyltransferase activity);GO:0016021(integral component of membrane);GO:0016757(transferase activity, transferring glycosyl groups);GO:0016758(transferase activity, transferring hexosyl groups)	NA	probable beta-1,3-galactosyltransferase 2 [Medicago truncatula]	0.0001	0.0001	0.0001	1.6018	1.46188	0.0001	-13.3181	down
MS.gene25906	GO:0003682(chromatin binding);GO:0004521(endoribonuclease activity);GO:0005515(protein binding);GO:0005634(nucleus);GO:0005654(nucleoplasm);GO:0005719(nuclear euchromatin);GO:0005730(nucleolus);GO:0005829(cytosol);GO:0006306(DNA methylation);GO:0006342(chromatin silencing);GO:0006351(transcription, DNA-templated);GO:0006417(regulation of translation);GO:0009816(defense response to bacterium, inco…	NA	putative post-transcriptional gene silencing PAZ-Argonaute family protein [Medicago truncatula]	0.436906	0.0001	0.17861	4.52714	10.2419	0.346231	-4.61783	down
MS.gene42152	GO:0003677(DNA binding);GO:0003700(DNA binding transcription factor activity);GO:0003746(translation elongation factor activity);GO:0005515(protein binding);GO:0005634(nucleus);GO:0005829(cytosol);GO:0006333(chromatin assembly or disassembly);GO:0006342(chromatin silencing);GO:0006351(transcription, DNA-templated);GO:0006352(DNA-templated transcription, initiation);GO:0006357(regulation of transc…	NA	transcription elongation factor SPT6 homolog [Medicago truncatula]	0.0001	0.0001	0.0001	2.40561	3.02786	0.0001	-14.1447	down
MS.gene91486	GO:0003674(molecular_function);GO:0005634(nucleus)	NA	uncharacterized protein At4g22758 [Medicago truncatula]	24.4156	37.0588	2.73429	77.6339	140.638	135.1	-2.46035	down
MS.gene88147	GO:0008150(biological_process);GO:0009507(chloroplast)	NA	agenet domain protein [Medicago truncatula]	63.3918	30.2401	36.5557	13.6945	5.21462	7.70999	2.29006	up
MS.gene026943	GO:0004672(protein kinase activity);GO:0004712(protein serine/threonine/tyrosine kinase activity);GO:0005524(ATP binding);GO:0005575(cellular_component);GO:0006468(protein phosphorylation);GO:0016301(kinase activity)	00280(Valine, leucine and isoleucine degradation)	serine/threonine-protein kinase STY13 [Medicago truncatula]	1.04238	2.18116	0.0001	0.0001	0.0001	0.0001	13.3914	up
MS.gene048435	GO:0003677(DNA binding);GO:0003700(DNA binding transcription factor activity);GO:0005515(protein binding);GO:0005634(nucleus);GO:0006351(transcription, DNA-templated);GO:0009269(response to desiccation);GO:0009611(response to wounding);GO:0009737(response to abscisic acid);GO:0009738(abscisic acid-activated signaling pathway);GO:0009753(response to jasmonic acid);GO:0009867(jasmonic acid mediated…	04016(MAPK signaling pathway - plant);04075(Plant hormone signal transduction)	transcription factor MYC2 [Medicago truncatula]	2.61836	29.3778	0.657774	1.21754	0.616704	0.368024	3.8902	up
MS.gene062774	GO:0003674(molecular_function);GO:0005634(nucleus);GO:0005739(mitochondrion);GO:0005749(mitochondrial respiratory chain complex II, succinate dehydrogenase complex (ubiquinone));GO:0006099(tricarboxylic acid cycle);GO:0009735(response to cytokinin);GO:0045273(respiratory chain complex II)	NA	succinate dehydrogenase subunit 5, mitochondrial [Medicago truncatula]	5.67675	21.1683	2.99637	0.0001	0.0001	0.712178	5.38853	up
MS.gene60341	GO:0003677(DNA binding);GO:0005516(calmodulin binding);GO:0005634(nucleus);GO:0006351(transcription, DNA-templated);GO:0006355(regulation of transcription, DNA-templated);GO:0006950(response to stress)	NA	calmodulin-binding protein 60 A [Medicago truncatula]	11.9537	27.3881	5.03943	2.53083	2.74333	1.75452	2.65862	up
MS.gene013709	GO:0005829(cytosol);GO:0016597(amino acid binding)	NA	ACT domain-containing protein ACR3 isoform X1 [Medicago truncatula]	0.0001	0.0001	0.0001	0.0001	1.79567	0.789145	-13.0729	down
MS.gene26007	GO:0003674(molecular_function);GO:0005634(nucleus);GO:0008150(biological_process)	NA	uncharacterized protein LOC11414328 [Medicago truncatula]	68.8078	31.22	71.9096	2.42075	16.517	11.0591	2.519	up
MS.gene46841	GO:0005886(plasma membrane);GO:0006952(defense response);GO:0007165(signal transduction);GO:0016301(kinase activity)	03022(Basal transcription factors)	receptor-like protein 9DC3 [Medicago truncatula]	0.90204	16.6893	1.6383	0.419167	0.835203	0.403994	3.5355	up
MS.gene004523	GO:0004356(glutamate-ammonia ligase activity)	00630(Glyoxylate and dicarboxylate metabolism);00910(Nitrogen metabolism);00250(Alanine, aspartate and glutamate metabolism);00220(Arginine biosynthesis)	RecName: Full=Glutamine synthetase leaf isozyme, chloroplastic; AltName: Full=GS2; AltName: Full=Glutamate--ammonia ligase; Flags: Precursor	25.2842	2.17621	0.377661	0.212869	0.410248	0.887185	4.20415	up
MS.gene016744	NA	NA	uncharacterized protein LOC112419133 [Medicago truncatula]	0.0001	0.0001	0.0001	0.0001	0.864739	1.8266	-13.1311	down
MS.gene043929	GO:0003674(molecular_function);GO:0005576(extracellular region);GO:0005615(extracellular space);GO:0005618(cell wall);GO:0005794(Golgi apparatus);GO:0005829(cytosol);GO:0009505(plant-type cell wall);GO:0009741(response to brassinosteroid);GO:0048046(apoplast)	NA	phosphate-responsive 1 family protein [Medicago truncatula]	13.1743	5.8223	7.43932	0.388348	0.381103	1.2573	3.70526	up
MS.gene073087	GO:0004664(prephenate dehydratase activity);GO:0009094(L-phenylalanine biosynthetic process);GO:0009507(chloroplast);GO:0009570(chloroplast stroma);GO:0047769(arogenate dehydratase activity)	00400(Phenylalanine, tyrosine and tryptophan biosynthesis)	arogenate dehydratase/prephenate dehydratase 6, chloroplastic [Medicago truncatula]	4.74198	11.9982	8.59794	1.31049	1.0287	1.30652	2.79704	up
MS.gene90422	GO:0005515(protein binding);GO:0005524(ATP binding);GO:0005576(extracellular region);GO:0006952(defense response);GO:0043531(ADP binding)	03040(Spliceosome)	putative P-loop containing nucleoside triphosphate hydrolase, leucine-rich repeat domain, L [Medicago truncatula]	0.128791	0.604944	3.8076	0.093156	0.101815	0.008647	4.47918	up
MS.gene064557	GO:0000786(nucleosome);GO:0003677(DNA binding);GO:0005634(nucleus);GO:0005794(Golgi apparatus);GO:0005829(cytosol);GO:0006334(nucleosome assembly);GO:0051276(chromosome organization)	NA	hypothetical protein EUGRSUZ_J02062, partial [Eucalyptus grandis]	0.092752	0.088203	0.0001	0.390261	5.61853	7.3342	-6.20351	down
MS.gene023162	GO:0003674(molecular_function);GO:0008150(biological_process);GO:0009507(chloroplast);GO:0016021(integral component of membrane)	NA	uncharacterized protein LOC11445843 [Medicago truncatula]	2.71489	0.0001	1.02788	0.0001	0.0001	0.0001	13.6069	up
MS.gene004477	GO:0007165(signal transduction);GO:0016020(membrane)	NA	uncharacterized protein LOC11440357 [Medicago truncatula]	0.540304	1.15728	0.0001	0.0001	0.0001	0.0001	12.4663	up
MS.gene25839	GO:0006952(defense response);GO:0007165(signal transduction);GO:0016021(integral component of membrane);GO:0043531(ADP binding)	04626(Plant-pathogen interaction)	TIR [Medicago truncatula]	1.65393	0.0001	1.01798	0.0001	0.0001	0.0001	13.1207	up
MS.gene52411	GO:0005737(cytoplasm);GO:0008150(biological_process)	00531(Glycosaminoglycan degradation)	TOG array regulator of axonemal microtubules protein 2 [Medicago truncatula]	0.976313	3.05476	0.0001	0.0001	0.0001	0.0001	13.7139	up
MS.gene03639	GO:0003674(molecular_function);GO:0005634(nucleus);GO:0007095(mitotic G2 DNA damage checkpoint);GO:0008150(biological_process)	NA	putative BRCT domain-containing protein [Medicago truncatula]	1.16501	1.55581	0.0001	0.0001	0.0001	0.0001	13.1468	up
MS.gene073604	GO:0009107(lipoate biosynthetic process);GO:0009249(protein lipoylation);GO:0009507(chloroplast);GO:0016992(lipoate synthase activity)	00785(Lipoic acid metabolism)	lipoyl synthase, chloroplastic [Medicago truncatula]	9.21136	20.1435	5.84668	0.873234	0.891981	2.86797	2.92557	up
MS.gene50588	GO:0000786(nucleosome);GO:0003677(DNA binding);GO:0005634(nucleus);GO:0005730(nucleolus);GO:0005739(mitochondrion);GO:0006334(nucleosome assembly)	NA	histone H1 [Medicago truncatula]	165.589	62.8978	126.309	42.0451	5.88612	7.59868	2.67565	up
MS.gene82352	GO:0003674(molecular_function);GO:0005575(cellular_component);GO:0009408(response to heat);GO:0009409(response to cold);GO:0009617(response to bacterium);GO:0009738(abscisic acid-activated signaling pathway)	NA	nodulin-related protein 1 [Medicago truncatula]	233.014	161.347	97.9094	55.5935	29.1054	16.085	2.28819	up
MS.gene062925	GO:0004332(fructose-bisphosphate aldolase activity);GO:0006094(gluconeogenesis);GO:0006096(glycolytic process);GO:0006098(pentose-phosphate shunt);GO:0009507(chloroplast);GO:0009534(chloroplast thylakoid);GO:0009570(chloroplast stroma);GO:0009579(thylakoid);GO:0009941(chloroplast envelope);GO:0010287(plastoglobule);GO:0022626(cytosolic ribosome);GO:0031977(thylakoid lumen);GO:0046686(response to …	00010(Glycolysis / Gluconeogenesis);00030(Pentose phosphate pathway);00051(Fructose and mannose metabolism);00710(Carbon fixation in photosynthetic organisms)	fructose bisphosphate aldolase [Medicago sativa]	24.5707	7.22536	14.5885	1.04169	1.33393	4.37024	2.78157	up
MS.gene034013	GO:0005886(plasma membrane);GO:0016021(integral component of membrane);GO:0042626(ATPase activity, coupled to transmembrane movement of substances)	02010(ABC transporters)	pleiotropic drug resistance protein 1 [Medicago truncatula]	0.65194	0.014615	1.80314	0.032273	0.0001	0.0001	6.24895	up
MS.gene05350	GO:0004652(polynucleotide adenylyltransferase activity);GO:0005634(nucleus);GO:0006378(mRNA polyadenylation)	03015(mRNA surveillance pathway)	nuclear poly(A) polymerase 1 [Medicago truncatula]	0.31164	0.238524	0.066584	16.7145	4.14933	0.0001	-5.08019	down
MS.gene86687	GO:0016165(linoleate 13S-lipoxygenase activity)	00591(Linoleic acid metabolism);00592(alpha-Linolenic acid metabolism)	lipoxygenase [Medicago truncatula]	0.0001	0.373798	0.983614	0.0001	0.0001	0.0001	12.1437	up
MS.gene048855	GO:0003677(DNA binding);GO:0003700(DNA binding transcription factor activity);GO:0005515(protein binding);GO:0005634(nucleus);GO:0005829(cytosol);GO:0006351(transcription, DNA-templated);GO:0006355(regulation of transcription, DNA-templated);GO:0009506(plasmodesma);GO:0048481(plant ovule development)	NA	homeobox protein BEL1 homolog [Medicago truncatula]	0.037482	0.063962	0.065014	3.83068	3.17428	0.011239	-5.39746	down
MS.gene013214	GO:0004601(peroxidase activity);GO:0005509(calcium ion binding);GO:0005634(nucleus);GO:0005887(integral component of plasma membrane);GO:0006952(defense response);GO:0009060(aerobic respiration);GO:0010053(root epidermal cell differentiation);GO:0016174(NAD(P)H oxidase activity);GO:0033198(response to ATP)	04016(MAPK signaling pathway - plant);04626(Plant-pathogen interaction)	respiratory burst oxidase homolog protein D [Medicago truncatula]	0.0001	0.0001	0.0001	0.0001	0.798144	0.388933	-11.9503	down
MS.gene88968	GO:0005576(extracellular region);GO:0016042(lipid catabolic process);GO:0016298(lipase activity);GO:0052689(carboxylic ester hydrolase activity)	NA	GDSL esterase/lipase At1g23500 [Medicago truncatula]	0.827169	2.27985	0.0001	0.0001	0.0001	0.0001	13.3383	up
MS.gene01882	GO:0005737(cytoplasm);GO:0009408(response to heat)	04141(Protein processing in endoplasmic reticulum)	15.4 kDa class V heat shock protein [Medicago truncatula]	3.62746	4.23415	0.0001	0.0001	0.0001	0.0001	14.6776	up
MS.gene75685	GO:0003824(catalytic activity);GO:0005515(protein binding);GO:0005768(endosome);GO:0005794(Golgi apparatus);GO:0005802(trans-Golgi network);GO:0009225(nucleotide-sugar metabolic process);GO:0016021(integral component of membrane);GO:0032580(Golgi cisterna membrane);GO:0033481(galacturonate biosynthetic process);GO:0050378(UDP-glucuronate 4-epimerase activity);GO:0050829(defense response to Gram-n…	00520(Amino sugar and nucleotide sugar metabolism)	UDP-glucuronate 4-epimerase 6 [Medicago truncatula]	26.5645	16.1896	9.4394	4.56206	2.65839	1.73521	2.543	up
MS.gene034275	GO:0005524(ATP binding);GO:0005634(nucleus);GO:0005737(cytoplasm);GO:0008152(metabolic process);GO:0009411(response to UV);GO:0009611(response to wounding);GO:0009620(response to fungus);GO:0009698(phenylpropanoid metabolic process);GO:0016207(4-coumarate-CoA ligase activity);GO:0016874(ligase activity)	00360(Phenylalanine metabolism);00130(Ubiquinone and other terpenoid-quinone biosynthesis);00940(Phenylpropanoid biosynthesis)	4-coumarate--CoA ligase 1 [Medicago truncatula]	0.515272	9.45787	2.12046	0.074191	0.379127	0.335091	3.93916	up
MS.gene64086	GO:0004175(endopeptidase activity);GO:0005634(nucleus);GO:0008540(proteasome regulatory particle, base subcomplex);GO:0034515(proteasome storage granule);GO:0043161(proteasome-mediated ubiquitin-dependent protein catabolic process)	03050(Proteasome)	26S proteasome regulatory complex component [Medicago truncatula]	0.126281	1.42025	4.6825	0.099285	0.067351	0.16139	4.24712	up
MS.gene012194	GO:0003714(transcription corepressor activity);GO:0005634(nucleus);GO:0009611(response to wounding);GO:0031347(regulation of defense response);GO:1903507(negative regulation of nucleic acid-templated transcription);GO:2000022(regulation of jasmonic acid mediated signaling pathway)	04075(Plant hormone signal transduction)	protein TIFY 10A [Medicago truncatula]	1.69239	35.8466	2.43561	0.153059	0.555662	1.38543	4.25464	up
MS.gene72469	GO:0004674(protein serine/threonine kinase activity);GO:0005886(plasma membrane)	NA	putative protein kinase RLK-Pelle-DLSV family [Medicago truncatula]	0.375373	0.0001	0.19695	0.51146	7.07043	4.33511	-4.3798	down
MS.gene95150	GO:0005643(nuclear pore);GO:0005654(nucleoplasm);GO:0005829(cytosol);GO:0006607(NLS-bearing protein import into nucleus);GO:0008139(nuclear localization sequence binding)	NA	importin subunit alpha-2 isoform X1 [Medicago truncatula]	1.7716	1.01248	0.0001	0.0001	0.0001	0.0001	13.18	up
MS.gene59230	GO:0000027(ribosomal large subunit assembly);GO:0003735(structural constituent of ribosome);GO:0006412(translation);GO:0022625(cytosolic large ribosomal subunit)	03010(Ribosome)	60S ribosomal protein L3-1 [Medicago truncatula]	0.795622	0.0001	0.0001	25.5039	13.4448	0.452576	-5.62965	down
MS.gene052411	GO:0000381(regulation of alternative mRNA splicing, via spliceosome);GO:0000389(mRNA 3'-splice site recognition);GO:0003723(RNA binding);GO:0005686(U2 snRNP);GO:0071004(U2-type prespliceosome);GO:0071013(catalytic step 2 spliceosome)	03040(Spliceosome)	probable splicing factor 3A subunit 1 [Medicago truncatula]	6.15315	7.16589	9.41684	1.00076	0.756146	1.80647	2.67365	up
MS.gene24836	GO:0003674(molecular_function);GO:0009507(chloroplast);GO:0009523(photosystem II);GO:0009535(chloroplast thylakoid membrane);GO:0015979(photosynthesis);GO:0016021(integral component of membrane)	NA	uncharacterized protein LOC25494189 [Medicago truncatula]	140.492	63.9847	342.793	52.7547	24.335	7.28654	2.69734	up
MS.gene073078	GO:0002181(cytoplasmic translation);GO:0003735(structural constituent of ribosome);GO:0022625(cytosolic large ribosomal subunit);GO:0030687(preribosome, large subunit precursor);GO:0070180(large ribosomal subunit rRNA binding)	03010(Ribosome)	60S acidic ribosomal protein P2-1 [Medicago truncatula]	0.0001	0.0001	0.0001	0.0001	5.3571	4.57267	-15.0145	down
MS.gene052432	GO:0000723(telomere maintenance);GO:0003678(DNA helicase activity);GO:0006281(DNA repair);GO:0032508(DNA duplex unwinding)	NA	uncharacterized protein LOC112417423 [Medicago truncatula]	0.273235	0.710042	0.0001	0.0001	0.0001	0.0001	11.6786	up
MS.gene87332	GO:0005524(ATP binding);GO:0005634(nucleus);GO:0006952(defense response);GO:0043130(ubiquitin binding);GO:0043531(ADP binding)	04626(Plant-pathogen interaction)	putative powdery mildew resistance protein, RPW8 [Medicago truncatula]	0.048171	0.76882	15.6236	0.189452	0.0001	0.0001	6.43776	up
MS.gene48404	GO:0004056(argininosuccinate lyase activity);GO:0005829(cytosol);GO:0006526(arginine biosynthetic process);GO:0051262(protein tetramerization)	00250(Alanine, aspartate and glutamate metabolism);00220(Arginine biosynthesis)	argininosuccinate lyase, chloroplastic [Medicago truncatula]	1.37091	1.50344	3.23839	9.63725	13.4668	12.3479	-2.53597	down
MS.gene036892	GO:0004407(histone deacetylase activity);GO:0005634(nucleus);GO:0006351(transcription, DNA-templated);GO:0006355(regulation of transcription, DNA-templated);GO:0009294(DNA mediated transformation);GO:0016575(histone deacetylation);GO:0032041(NAD-dependent histone deacetylase activity (H3-K14 specific));GO:0046872(metal ion binding)	NA	histone deacetylase 15 isoform X2 [Medicago truncatula]	1.33102	0.654566	0.0001	0.0001	0.0001	0.0001	12.6924	up
MS.gene061150	GO:0009535(chloroplast thylakoid membrane);GO:0009977(proton motive force dependent protein transmembrane transporter activity);GO:0033281(TAT protein transport complex);GO:0043953(protein transport by the Tat complex);GO:0045038(protein import into chloroplast thylakoid membrane)	03060(Protein export)	sec-independent protein translocase protein TATB, chloroplastic [Medicago truncatula]	0.0001	2.57774	0.0001	34.2687	25.7102	19.5501	-4.94719	down
MS.gene21342	GO:0004372(glycine hydroxymethyltransferase activity);GO:0005739(mitochondrion);GO:0005747(mitochondrial respiratory chain complex I);GO:0005829(cytosol);GO:0006544(glycine metabolic process);GO:0006563(L-serine metabolic process);GO:0008270(zinc ion binding);GO:0050897(cobalt ion binding)	00630(Glyoxylate and dicarboxylate metabolism);00260(Glycine, serine and threonine metabolism);00460(Cyanoamino acid metabolism);00670(One carbon pool by folate)	serine hydroxymethyltransferase, mitochondrial [Medicago truncatula]	1.0695	1.48866	1.49632	8.11222	6.25762	13.6547	-2.7891	down
MS.gene052430	NA	03030(DNA replication);03420(Nucleotide excision repair);03430(Mismatch repair);03440(Homologous recombination)	uncharacterized protein LOC11445665 [Medicago truncatula]	0.0001	2.00985	1.26728	0.0001	0.0001	0.0001	13.4152	up
MS.gene054802	GO:0003676(nucleic acid binding);GO:0003723(RNA binding);GO:0003729(mRNA binding);GO:0005634(nucleus);GO:0008150(biological_process);GO:0009507(chloroplast);GO:0009570(chloroplast stroma)	03013(RNA transport);03015(mRNA surveillance pathway);03018(RNA degradation)	28 kDa ribonucleoprotein, chloroplastic [Medicago truncatula]	0.0001	0.0001	0.0001	1.22311	2.25409	0.0001	-13.5007	down
MS.gene005994	GO:0003746(translation elongation factor activity);GO:0003924(GTPase activity);GO:0005622(intracellular)	03013(RNA transport)	elongation factor 1-alpha isoform X2 [Medicago truncatula]	10.0176	11.4783	11.9078	0.979969	0.0001	1.24319	3.90926	up
MS.gene71446	GO:0004867(serine-type endopeptidase inhibitor activity);GO:0005576(extracellular region);GO:0005618(cell wall);GO:0006508(proteolysis);GO:0008233(peptidase activity);GO:0009611(response to wounding);GO:0050832(defense response to fungus)	NA	glu S.griseus protease inhibitor [Medicago truncatula]	5.22635	9.69925	0.0001	0.0001	0.0001	0.0001	15.6025	up
MS.gene063748	GO:0004753(saccharopine dehydrogenase activity);GO:0005737(cytoplasm);GO:0005739(mitochondrion);GO:0005829(cytosol);GO:0019477(L-lysine catabolic process);GO:0033512(L-lysine catabolic process to acetyl-CoA via saccharopine);GO:0047130(saccharopine dehydrogenase (NADP+, L-lysine-forming) activity);GO:0047131(saccharopine dehydrogenase (NAD+, L-glutamate-forming) activity);GO:0055114(oxidation-red…	00310(Lysine degradation)	alpha-aminoadipic semialdehyde synthase isoform X1 [Medicago truncatula]	0.580405	0.410576	0.0001	0.0001	0.0001	0.0001	11.6898	up
MS.gene065127	GO:0004553(hydrolase activity, hydrolyzing O-glycosyl compounds);GO:0005576(extracellular region);GO:0005618(cell wall);GO:0005829(cytosol);GO:0009044(xylan 1,4-beta-xylosidase activity);GO:0009505(plant-type cell wall);GO:0009506(plasmodesma);GO:0009507(chloroplast);GO:0010411(xyloglucan metabolic process);GO:0030246(carbohydrate binding);GO:0045493(xylan catabolic process);GO:0046556(alpha-L-ar…	NA	alpha-xylosidase 1 [Medicago truncatula]	0.69243	0.426379	0.0001	0.0001	0.0001	0.0001	11.8648	up
MS.gene20731	GO:0005773(vacuole);GO:0005794(Golgi apparatus);GO:0005886(plasma membrane);GO:0006950(response to stress);GO:0016787(hydrolase activity)	NA	universal stress protein PHOS34 isoform X1 [Medicago truncatula]	29.679	59.1544	34.1705	8.66786	9.10233	4.71228	2.45183	up
MS.gene40947	GO:0005737(cytoplasm);GO:0008150(biological_process);GO:0016021(integral component of membrane);GO:0016740(transferase activity)	NA	protein HESO1 isoform X1 [Medicago truncatula]	0.156025	0.0001	0.088357	0.190268	3.88663	2.89389	-4.83352	down
MS.gene062852	GO:0004364(glutathione transferase activity);GO:0005737(cytoplasm);GO:0006749(glutathione metabolic process);GO:0009407(toxin catabolic process)	00480(Glutathione metabolism)	glutathione S-transferase 3 [Medicago truncatula]	4.76601	8.53873	14.5138	1.68491	0.426385	0.166304	3.61047	up
MS.gene061494	GO:0003746(translation elongation factor activity);GO:0005759(mitochondrial matrix);GO:0070125(mitochondrial translational elongation)	NA	putative disease resistance protein At4g11170 [Medicago truncatula]	0.588232	0.0001	0.517061	0.0001	0.0001	0.0001	11.8473	up
MS.gene068466	GO:0003674(molecular_function);GO:0008150(biological_process);GO:0009507(chloroplast)	03030(DNA replication);03420(Nucleotide excision repair);03430(Mismatch repair);03440(Homologous recombination)	replication factor-A carboxy-terminal domain protein [Trifolium pratense]	0.0001	0.0001	0.0001	0.0001	0.813044	1.40351	-12.8511	down
MS.gene020063	GO:0003755(peptidyl-prolyl cis-trans isomerase activity);GO:0005528(FK506 binding);GO:0005789(endoplasmic reticulum membrane);GO:0061077(chaperone-mediated protein folding)	NA	peptidyl-prolyl cis-trans isomerase FKBP62 [Medicago truncatula]	1.43795	3.75353	0.0001	0.0001	0.0001	0.0001	14.0789	up
MS.gene60508	GO:0000166(nucleotide binding);GO:0000712(resolution of meiotic recombination intermediates);GO:0000724(double-strand break repair via homologous recombination);GO:0005634(nucleus);GO:0051321(meiotic cell cycle)	00051(Fructose and mannose metabolism);00500(Starch and sucrose metabolism);00520(Amino sugar and nucleotide sugar metabolism)	hypothetical protein TSUD_92530 [Trifolium subterraneum]	0.0001	0.531375	1.24791	0.0001	0.0001	0.0001	12.5341	up
MS.gene03333	GO:0003723(RNA binding);GO:0003729(mRNA binding);GO:0005634(nucleus);GO:0045836(positive regulation of meiotic nuclear division);GO:0045927(positive regulation of growth);GO:0051321(meiotic cell cycle)	NA	protein MEI2-like 1 isoform X1 [Medicago truncatula]	0.0001	0.0001	0.0001	0.0001	1.48945	1.64264	-13.3499	down
MS.gene028337	GO:0003674(molecular_function);GO:0005773(vacuole);GO:0008150(biological_process);GO:0009507(chloroplast)	NA	uncharacterized protein LOC25493376 [Medicago truncatula]	1.35273	3.34045	1.4906	14.4027	5.82925	19.9347	-2.69944	down
MS.gene036249	GO:0004348(glucosylceramidase activity);GO:0005886(plasma membrane);GO:0006680(glucosylceramide catabolic process)	00600(Sphingolipid metabolism);00511(Other glycan degradation)	non-lysosomal glucosylceramidase isoform X2 [Medicago truncatula]	0.387917	0.686006	0.017385	4.27537	3.01128	2.98596	-3.23467	down
MS.gene052289	GO:0005507(copper ion binding);GO:0009505(plant-type cell wall);GO:0009506(plasmodesma);GO:0016722(oxidoreductase activity, oxidizing metal ions)	NA	L-ascorbate oxidase homolog [Medicago truncatula]	28.0189	44.8944	8.55678	0.835361	0.196044	7.23841	3.30034	up
MS.gene34046	NA	NA	DUF223 domain protein [Medicago truncatula]	0.0001	2.61383	3.98489	0.0001	0.0001	0.0001	14.425	up
MS.gene006566	GO:0000139(Golgi membrane);GO:0000271(polysaccharide biosynthetic process);GO:0000977(RNA polymerase II regulatory region sequence-specific DNA binding);GO:0005768(endosome);GO:0005783(endoplasmic reticulum);GO:0005794(Golgi apparatus);GO:0005802(trans-Golgi network);GO:0005886(plasma membrane);GO:0009409(response to cold);GO:0009832(plant-type cell wall biogenesis);GO:0016021(integral component …	NA	cellulose synthase-like protein D3 [Medicago truncatula]	6.34929	17.3468	4.2203	2.44053	1.43842	1.30555	2.42884	up
MS.gene94551	GO:0005509(calcium ion binding)	04626(Plant-pathogen interaction)	hypothetical protein VIGAN_01005700 [Vigna angularis var. angularis]	110.603	414.949	32.6303	11.4059	7.80164	53.0282	2.94995	up
MS.gene35424	GO:0003735(structural constituent of ribosome);GO:0005737(cytoplasm);GO:0005774(vacuolar membrane);GO:0005794(Golgi apparatus);GO:0005840(ribosome);GO:0006412(translation);GO:0009506(plasmodesma);GO:0022626(cytosolic ribosome);GO:0022627(cytosolic small ribosomal subunit)	03010(Ribosome)	40S ribosomal protein S25-2 [Medicago truncatula]	5.48447	0.0001	3.50021	0.0001	0.0001	0.0001	14.8702	up
MS.gene35239	NA	NA	Ribonuclease H [Medicago truncatula]	0.0001	0.0001	0.0001	0.0001	3.48213	2.50854	-14.2855	down
MS.gene86342	NA	NA	uncharacterized protein LOC11415634 [Medicago truncatula]	2.3336	1.16246	12.0794	0.192192	0.483449	0.376223	3.88825	up
MS.gene068254	GO:0003677(DNA binding);GO:0004003(ATP-dependent DNA helicase activity);GO:0005524(ATP binding);GO:0005634(nucleus);GO:0006139(nucleobase-containing compound metabolic process)	NA	ATP-dependent DNA helicase DDX11 [Medicago truncatula]	0.391585	0.790558	0.0001	0.0001	0.0001	0.0001	11.9443	up
MS.gene033160	GO:0004842(ubiquitin-protein transferase activity);GO:0019005(SCF ubiquitin ligase complex);GO:0031146(SCF-dependent proteasomal ubiquitin-dependent protein catabolic process)	NA	F-box protein interaction domain protein [Medicago truncatula]	0.155392	0.083269	0.120516	1.31578	1.71759	2.79172	-4.01951	down
MS.gene012981	GO:0003674(molecular_function);GO:0005634(nucleus);GO:0005737(cytoplasm);GO:0005829(cytosol);GO:0005886(plasma membrane)	NA	protein CYPRO4 [Medicago truncatula]	0.77301	0.80547	0.0001	0.0001	0.0001	0.0001	12.3614	up
MS.gene37988	GO:0005515(protein binding);GO:0005524(ATP binding);GO:0005730(nucleolus);GO:0005737(cytoplasm);GO:0005794(Golgi apparatus);GO:0005829(cytosol);GO:0005886(plasma membrane);GO:0006457(protein folding);GO:0009408(response to heat);GO:0016020(membrane);GO:0045087(innate immune response);GO:0051082(unfolded protein binding);GO:0051131(chaperone-mediated protein complex assembly);GO:0071277(cellular r…	04141(Protein processing in endoplasmic reticulum);04626(Plant-pathogen interaction)	heat shock cognate protein 80 [Cicer arietinum]	60.4406	112.971	60.2082	14.1033	20.7862	26.2012	1.93514	up
MS.gene21814	GO:0000965(mitochondrial RNA 3'-end processing);GO:0003723(RNA binding);GO:0004004(ATP-dependent RNA helicase activity);GO:0005524(ATP binding);GO:0005634(nucleus);GO:0005739(mitochondrion);GO:0005829(cytosol);GO:0006401(RNA catabolic process);GO:0009555(pollen development);GO:0009561(megagametogenesis);GO:0016070(RNA metabolic process);GO:0042645(mitochondrial nucleoid);GO:0045025(mitochondrial …	NA	DExH-box ATP-dependent RNA helicase DExH16, mitochondrial isoform X1 [Medicago truncatula]	0.0001	0.0001	0.072267	3.13565	0.520954	0.616073	-5.88167	down
MS.gene058890	GO:0003674(molecular_function);GO:0008150(biological_process);GO:0016021(integral component of membrane)	NA	transmembrane protein, putative [Medicago truncatula]	0.0001	2.33078	3.40024	0.0001	0.0001	0.0001	14.2216	up
MS.gene06477	GO:0003674(molecular_function);GO:0005634(nucleus);GO:0005886(plasma membrane);GO:0008150(biological_process)	NA	uncharacterized protein LOC11443495 [Medicago truncatula]	174.927	111.522	57.6706	27.8973	17.2624	29.9255	2.19631	up
MS.gene82799	GO:0004335(galactokinase activity);GO:0004340(glucokinase activity);GO:0004496(mevalonate kinase activity);GO:0005524(ATP binding);GO:0005737(cytoplasm);GO:0005829(cytosol);GO:0006020(inositol metabolic process);GO:0008266(poly(U) RNA binding);GO:0009702(L-arabinokinase activity);GO:0016125(sterol metabolic process);GO:0016301(kinase activity);GO:0016310(phosphorylation);GO:0019287(isopentenyl di…	00040(Pentose and glucuronate interconversions);00053(Ascorbate and aldarate metabolism);00520(Amino sugar and nucleotide sugar metabolism)	glucuronokinase 1 [Medicago truncatula]	45.7975	47.9111	40.9408	10.5704	10.4867	13.5939	1.95824	up
MS.gene52158	GO:0043161(proteasome-mediated ubiquitin-dependent protein catabolic process);GO:0061630(ubiquitin protein ligase activity)	NA	E3 ubiquitin-protein ligase At1g63170 [Medicago truncatula]	4.12793	5.64218	6.16796	1.06106	0.26438	0.263372	3.32646	up
MS.gene76012	GO:0003677(DNA binding);GO:0003700(DNA binding transcription factor activity);GO:0005515(protein binding);GO:0005634(nucleus);GO:0006351(transcription, DNA-templated);GO:0006355(regulation of transcription, DNA-templated);GO:0043565(sequence-specific DNA binding);GO:0046983(protein dimerization activity)	NA	transcription factor BIM2 [Medicago truncatula]	1.95183	0.967331	0.0001	0.0001	0.0001	0.0001	13.2484	up
MS.gene061682	GO:0001664(G-protein coupled receptor binding);GO:0003924(GTPase activity);GO:0005525(GTP binding);GO:0005634(nucleus);GO:0005834(heterotrimeric G-protein complex);GO:0005886(plasma membrane);GO:0007186(G-protein coupled receptor signaling pathway);GO:0007188(adenylate cyclase-modulating G-protein coupled receptor signaling pathway);GO:0009737(response to abscisic acid);GO:0009744(response to suc…	NA	extra-large guanine nucleotide-binding protein 1 isoform X1 [Medicago truncatula]	3.25282	10.5463	2.4152	0.368779	1.15677	0.53547	2.97584	up
MS.gene51223	GO:0003674(molecular_function);GO:0005829(cytosol);GO:0009269(response to desiccation);GO:0009611(response to wounding);GO:0009644(response to high light intensity);GO:0009793(embryo development ending in seed dormancy);GO:0050832(defense response to fungus)	NA	late embryogenesis abundant protein [Medicago truncatula]	26.6089	36.2484	8.09588	2.90762	0.300996	3.95974	3.30715	up
MS.gene78673	GO:0004004(ATP-dependent RNA helicase activity);GO:0010501(RNA secondary structure unwinding)	NA	DEAD-box ATP-dependent RNA helicase 27 [Medicago truncatula]	1.55747	1.04438	0.603555	0.0001	0.047248	0.0001	6.07802	up
MS.gene061317	NA	NA	transmembrane protein, putative [Medicago truncatula]	0.522217	3.10476	3.41655	0.083227	0.0001	0.0001	6.39964	up
MS.gene011913	GO:0003677(DNA binding);GO:0003700(DNA binding transcription factor activity);GO:0005515(protein binding);GO:0005634(nucleus);GO:0006351(transcription, DNA-templated);GO:0006355(regulation of transcription, DNA-templated);GO:0009965(leaf morphogenesis);GO:0016021(integral component of membrane)	NA	BEL1-like homeodomain protein 4 [Medicago truncatula]	6.98661	3.38429	4.62987	23.6419	23.1194	22.3842	-2.2046	down
MS.gene73570	GO:0005886(plasma membrane);GO:0016301(kinase activity);GO:0016310(phosphorylation)	NA	putative glycerophosphodiester phosphodiesterase, protein kinase RLK-Pelle-LRK10L-2 family [Medicago truncatula]	7.65594	20.9412	6.45899	2.05267	0.888831	1.67082	2.9261	up
MS.gene024233	GO:0003674(molecular_function);GO:0005634(nucleus);GO:0005886(plasma membrane);GO:0008150(biological_process)	NA	uncharacterized protein At2g33490 isoform X2 [Medicago truncatula]	4.71995	5.95395	3.92917	0.14554	0.191821	1.261	3.19161	up
MS.gene044463	NA	04141(Protein processing in endoplasmic reticulum)	hypothetical protein TSUD_182030 [Trifolium subterraneum]	1.20546	0.0001	0.727678	0.0001	0.0001	0.0001	12.6538	up
MS.gene98017	GO:0003674(molecular_function);GO:0005634(nucleus);GO:0008150(biological_process)	NA	F-box/FBD/LRR-repeat protein At1g13570 [Medicago truncatula]	1.97113	21.0811	0.059636	0.579386	0.265288	0.194949	4.4745	up
MS.gene97716	GO:0005737(cytoplasm);GO:0006457(protein folding);GO:0051082(unfolded protein binding)	NA	dnaJ homolog subfamily B member 4 [Medicago truncatula]	5.75058	3.57422	0.0001	0.0001	0.0001	0.0001	14.9238	up
MS.gene007962	GO:0005886(plasma membrane);GO:0015171(amino acid transmembrane transporter activity);GO:0032973(amino acid export across plasma membrane);GO:0043090(amino acid import);GO:0080144(amino acid homeostasis)	NA	WAT1-related protein At4g08300 [Medicago truncatula]	2.50039	13.293	3.35022	12.1263	109.909	13.1767	-2.82029	down
MS.gene007786	GO:0003723(RNA binding);GO:0004525(ribonuclease III activity);GO:0005634(nucleus);GO:0005737(cytoplasm);GO:0016442(RISC complex);GO:0030422(production of siRNA involved in RNA interference)	NA	endoribonuclease Dicer homolog 2 [Medicago truncatula]	7.10977	26.8493	1.52679	1.88246	0.702102	2.23962	2.87889	up
MS.gene043538	GO:0005829(cytosol);GO:0008964(phosphoenolpyruvate carboxylase activity);GO:0009507(chloroplast);GO:0048046(apoplast);GO:0048366(leaf development)	00620(Pyruvate metabolism);00710(Carbon fixation in photosynthetic organisms)	phosphoenolpyruvate carboxylase 2 [Medicago truncatula]	0.0001	0.0001	0.0001	0.0001	0.515973	0.450851	-11.6542	down
MS.gene004888	GO:0005634(nucleus);GO:0006633(fatty acid biosynthetic process);GO:0009409(response to cold);GO:0009416(response to light stimulus);GO:0016021(integral component of membrane);GO:0102336(3-oxo-arachidoyl-CoA synthase activity);GO:0102337(3-oxo-cerotoyl-CoA synthase activity);GO:0102338(3-oxo-lignoceronyl-CoA synthase activity);GO:0102756(very-long-chain 3-ketoacyl-CoA synthase activity)	00062(Fatty acid elongation)	3-ketoacyl-CoA synthase 11 [Medicago truncatula]	26.5527	51.2091	12.0186	4.65794	4.7732	9.21382	2.26762	up
MS.gene04031	NA	NA	putative transposase, MuDR, plant [Medicago truncatula]	0.780435	1.87122	0.0001	0.0001	0.0001	0.0001	13.1097	up
MS.gene029638	NA	NA	putative sulfate transporter [Trifolium pratense]	0.0001	0.0001	0.0001	0.0001	0.823983	0.655292	-12.2677	down
MS.gene24205	GO:0001055(RNA polymerase II activity);GO:0005665(DNA-directed RNA polymerase II, core complex)	00230(Purine metabolism);00240(Pyrimidine metabolism);03020(RNA polymerase)	DNA-directed RNA polymerase II subunit RPB2 [Medicago truncatula]	8.14192	13.0963	3.01874	1.37578	1.6858	1.71706	2.34372	up
MS.gene75199	GO:0005887(integral component of plasma membrane);GO:0006644(phospholipid metabolic process);GO:0007165(signal transduction);GO:0008195(phosphatidate phosphatase activity);GO:0046839(phospholipid dephosphorylation)	00561(Glycerolipid metabolism);00564(Glycerophospholipid metabolism)	lipid phosphate phosphatase 2 [Medicago truncatula]	1.31018	1.6085	0.0001	0.0001	0.0001	0.0001	13.2481	up
MS.gene67119	NA	NA	ethylene-responsive transcription factor-like protein at4g13040-like protein [Trifolium pratense]	0.0001	0.0001	0.0001	0.0001	0.992973	1.02945	-12.7189	down
MS.gene073324	GO:0003676(nucleic acid binding);GO:0003723(RNA binding);GO:0005730(nucleolus);GO:0008150(biological_process);GO:0009507(chloroplast)	NA	hypothetical protein TSUD_48880 [Trifolium subterraneum]	1.50021	3.09001	0.0001	0.0001	0.0001	0.0001	13.9013	up
MS.gene054098	GO:0005886(plasma membrane)	NA	rust resistance kinase Lr10 [Medicago truncatula]	1.15757	11.336	1.29479	0.363174	0.341542	0.278799	3.80936	up
MS.gene94627	GO:0000245(spliceosomal complex assembly);GO:0004672(protein kinase activity);GO:0004674(protein serine/threonine kinase activity);GO:0005634(nucleus);GO:0005737(cytoplasm);GO:0006468(protein phosphorylation);GO:0006979(response to oxidative stress);GO:0016301(kinase activity);GO:0035556(intracellular signal transduction);GO:0050684(regulation of mRNA processing)	NA	SRSF protein kinase 3 [Medicago truncatula]	0.0001	0.0001	0.0001	0.80127	0.0001	0.881675	-12.4538	down
MS.gene25040	GO:0030599(pectinesterase activity);GO:0046910(pectinesterase inhibitor activity);GO:0071944(cell periphery)	00040(Pentose and glucuronate interconversions)	pectinesterase 3 [Medicago truncatula]	8.90696	24.1228	0.812598	0.490819	1.50586	1.41624	3.30975	up
MS.gene051780	GO:0003714(transcription corepressor activity);GO:0005634(nucleus);GO:0009611(response to wounding);GO:0031347(regulation of defense response);GO:1903507(negative regulation of nucleic acid-templated transcription);GO:2000022(regulation of jasmonic acid mediated signaling pathway)	04075(Plant hormone signal transduction)	protein TIFY 10A [Medicago truncatula]	1.8265	16.8544	0.74983	0.0001	0.177921	0.372346	5.1418	up
MS.gene031856	GO:0003676(nucleic acid binding);GO:0003700(DNA binding transcription factor activity);GO:0005634(nucleus);GO:0006355(regulation of transcription, DNA-templated);GO:0008270(zinc ion binding)	NA	uncharacterized protein LOC11408347 [Medicago truncatula]	0.198117	0.020788	0.413672	3.74237	6.45292	1.29352	-4.18285	down
MS.gene043919	GO:0003674(molecular_function);GO:0005576(extracellular region);GO:0005615(extracellular space);GO:0005618(cell wall);GO:0005794(Golgi apparatus);GO:0005829(cytosol);GO:0009505(plant-type cell wall);GO:0009741(response to brassinosteroid);GO:0048046(apoplast)	NA	protein EXORDIUM [Medicago truncatula]	12.9177	6.63703	4.43651	0.837922	0.0001	0.533196	4.12898	up
MS.gene23195	GO:0004674(protein serine/threonine kinase activity);GO:0005886(plasma membrane);GO:0007166(cell surface receptor signaling pathway)	NA	wall associated kinase-like protein [Medicago truncatula]	3.49355	0.73226	5.63307	0.262903	0.0001	0.0001	5.22772	up
MS.gene006291	NA	04626(Plant-pathogen interaction)	hypothetical protein TSUD_44540 [Trifolium subterraneum]	0.0001	0.0001	0.0001	0.43561	0.573322	0.0001	-11.7157	down
MS.gene41083	GO:0003677(DNA binding);GO:0003700(DNA binding transcription factor activity);GO:0005515(protein binding);GO:0005634(nucleus);GO:0005667(transcription factor complex);GO:0005737(cytoplasm);GO:0006351(transcription, DNA-templated);GO:0006355(regulation of transcription, DNA-templated);GO:0007049(cell cycle);GO:0008284(positive regulation of cell proliferation);GO:0009733(response to auxin);GO:0010…	NA	transcription factor E2FA isoform X2 [Medicago truncatula]	0.931894	1.46448	0.0001	0.0001	0.0001	0.0001	12.9637	up
MS.gene45055	GO:0003924(GTPase activity);GO:0005509(calcium ion binding);GO:0005525(GTP binding);GO:0005739(mitochondrion);GO:0005829(cytosol);GO:0007005(mitochondrion organization);GO:0009793(embryo development ending in seed dormancy);GO:0009860(pollen tube growth);GO:0031307(integral component of mitochondrial outer membrane)	NA	putative small GTPase superfamily, EF-hand domain pair [Medicago truncatula]	1.69679	2.53978	0.096074	0.031729	0.096087	0.031233	4.7677	up
MS.gene78119	GO:0005739(mitochondrion);GO:0006400(tRNA modification);GO:0052381(tRNA dimethylallyltransferase activity)	00908(Zeatin biosynthesis)	tRNA dimethylallyltransferase 2 [Medicago truncatula]	0.367473	2.29298	5.69582	0.113344	0.135274	0.313208	3.89467	up
MS.gene64528	GO:0004675(transmembrane receptor protein serine/threonine kinase activity);GO:0005524(ATP binding);GO:0005886(plasma membrane);GO:0006468(protein phosphorylation);GO:0006952(defense response);GO:0007166(cell surface receptor signaling pathway);GO:0009507(chloroplast);GO:0016301(kinase activity)	NA	receptor-like cytoplasmic kinase 176 [Medicago truncatula]	6.57998	8.92322	5.20122	13.5858	47.7612	26.6184	-2.087	down
MS.gene85055	GO:0003674(molecular_function);GO:0005634(nucleus);GO:0008150(biological_process)	00270(Cysteine and methionine metabolism)	uncharacterized protein LOC25491880 [Medicago truncatula]	0.468986	0.525561	0.0001	0.0001	0.0001	0.0001	11.695	up
MS.gene21742	GO:0006855(drug transmembrane transport)	03030(DNA replication);03420(Nucleotide excision repair);03430(Mismatch repair);03440(Homologous recombination)	putative RNA-directed DNA polymerase [Medicago truncatula]	0.290429	0.0001	0.534061	0.0001	0.0001	0.0001	11.4245	up
MS.gene038748	NA	NA	uncharacterized protein LOC112419933 [Medicago truncatula]	21.8446	34.4811	70.1995	6.59574	6.35588	8.71239	2.54605	up
MS.gene24119	GO:0005576(extracellular region);GO:0016042(lipid catabolic process);GO:0016298(lipase activity);GO:0016746(transferase activity, transferring acyl groups);GO:0019953(sexual reproduction);GO:0052689(carboxylic ester hydrolase activity)	NA	GDSL-like lipase/acylhydrolase [Medicago truncatula]	1.83431	1.11657	0.0001	0.0001	0.0001	0.0001	13.2639	up
MS.gene042393	GO:0004674(protein serine/threonine kinase activity);GO:0005886(plasma membrane);GO:0007166(cell surface receptor signaling pathway)	NA	probable LRR receptor-like serine/threonine-protein kinase At1g07650 [Medicago truncatula]	0.76882	7.13464	1.31526	0.184139	0.394777	0.122312	3.71661	up
MS.gene46144	GO:0004674(protein serine/threonine kinase activity);GO:0005524(ATP binding);GO:0005886(plasma membrane);GO:0006468(protein phosphorylation);GO:0009751(response to salicylic acid);GO:0016021(integral component of membrane);GO:0016301(kinase activity);GO:0030246(carbohydrate binding)	NA	L-type lectin-domain containing receptor kinase IV.1 [Medicago truncatula]	0.019166	0.082545	0.357995	0.02928	8.42623	4.42727	-4.80859	down
MS.gene55009	GO:0003674(molecular_function);GO:0005634(nucleus);GO:0008150(biological_process)	NA	uncharacterized protein DDB_G0284459 isoform X1 [Medicago truncatula]	1.17703	2.8933	2.54664	0.106033	0.0001	0.0001	5.96087	up
MS.gene34179	GO:0005783(endoplasmic reticulum)	03060(Protein export)	putative C2 domain, synaptotagmin-like mitochondrial-lipid-binding domain-containing protein [Medicago truncatula]	0.933334	0.441125	0.965194	0.040215	0.0001	0.0001	5.85526	up
MS.gene020119	GO:0005737(cytoplasm);GO:0006952(defense response);GO:0007165(signal transduction);GO:0016021(integral component of membrane);GO:0043531(ADP binding)	NA	disease resistance protein (TIR-NBS-LRR class) [Medicago truncatula]	1.09073	0.0001	0.488518	0.0001	0.0001	0.0001	12.3621	up
MS.gene21191	GO:0004672(protein kinase activity);GO:0004674(protein serine/threonine kinase activity);GO:0005515(protein binding);GO:0005524(ATP binding);GO:0005634(nucleus);GO:0005829(cytosol);GO:0006468(protein phosphorylation);GO:0009651(response to salt stress);GO:0009933(meristem structural organization);GO:0016310(phosphorylation);GO:0042538(hyperosmotic salinity response);GO:1901002(positive regulation…	NA	hypothetical protein DVH24_036463 [Malus domestica]	0.546521	0.716386	0.715914	16.9647	4.93237	0.326468	-3.48938	down
MS.gene049937	NA	NA	hypothetical protein MTR_5g064180 [Medicago truncatula]	0.0001	1.07926	1.50164	0.0001	0.0001	0.0001	13.0707	up
MS.gene036784	GO:0004674(protein serine/threonine kinase activity);GO:0005886(plasma membrane);GO:0006468(protein phosphorylation)	NA	G-type lectin S-receptor-like serine/threonine-protein kinase LECRK1 [Medicago truncatula]	0.370382	3.17002	1.99462	0.056728	0.19556	0.141968	3.81139	up
MS.gene040115	GO:0003723(RNA binding);GO:0003729(mRNA binding);GO:0003743(translation initiation factor activity);GO:0005737(cytoplasm);GO:0005852(eukaryotic translation initiation factor 3 complex);GO:0005886(plasma membrane);GO:0006413(translational initiation)	03013(RNA transport)	eukaryotic translation initiation factor 3 subunit G [Medicago truncatula]	17.8448	3.35615	4.24295	64.7345	37.9415	27.8899	-2.35938	down
MS.gene021199	NA	03030(DNA replication);03420(Nucleotide excision repair);03430(Mismatch repair);03440(Homologous recombination)	uncharacterized protein LOC25488301 [Medicago truncatula]	0.0001	0.0001	0.0001	0.0001	3.02474	2.25107	-14.1022	down
MS.gene49055	GO:0005516(calmodulin binding);GO:0005634(nucleus)	NA	protein IQ-DOMAIN 1 [Medicago truncatula]	5.94666	21.3252	2.36603	0.410632	1.13824	1.77706	3.15561	up
MS.gene45488	GO:0003677(DNA binding);GO:0003700(DNA binding transcription factor activity);GO:0005634(nucleus);GO:0006351(transcription, DNA-templated);GO:0006355(regulation of transcription, DNA-templated);GO:0043565(sequence-specific DNA binding);GO:0044212(transcription regulatory region DNA binding);GO:0046872(metal ion binding)	NA	dof zinc finger protein DOF2.4 isoform X1 [Medicago truncatula]	1.68394	0.0001	1.14459	0.0001	0.0001	0.0001	13.2029	up
MS.gene03384	NA	NA	DUF4283 domain protein [Medicago truncatula]	0.726744	0.0001	1.07479	0.0001	0.0001	0.0001	12.5521	up
MS.gene062660	GO:0005634(nucleus);GO:0009056(catabolic process);GO:0009860(pollen tube growth);GO:0052689(carboxylic ester hydrolase activity)	NA	probable carboxylesterase 18 [Medicago truncatula]	7.06709	29.289	3.57206	1.92947	1.72528	1.2604	3.0221	up
MS.gene041577	NA	NA	uncharacterized protein LOC11411672 [Medicago truncatula]	0.0001	1.85368	1.01552	0.0001	0.0001	0.0001	13.2234	up
MS.gene24794	GO:0005743(mitochondrial inner membrane);GO:0006744(ubiquinone biosynthetic process);GO:0008289(lipid binding)	NA	ubiquinone biosynthesis protein COQ9 [Medicago truncatula]	2.37262	0.0001	2.13567	0.0001	0.0001	0.0001	13.8754	up
MS.gene015155	GO:0004806(triglyceride lipase activity);GO:0005576(extracellular region);GO:0006629(lipid metabolic process)	NA	uncharacterized protein LOC11410928 [Medicago truncatula]	12.7112	56.4566	0.727823	2.90446	2.21841	0.381994	3.66643	up
MS.gene47027	GO:0000175(3'-5'-exoribonuclease activity);GO:0005739(mitochondrion);GO:0090305(nucleic acid phosphodiester bond hydrolysis)	03008(Ribosome biogenesis in eukaryotes)	oligoribonuclease [Medicago truncatula]	2.11842	1.49982	0.0001	0.0001	0.0001	0.0001	13.5581	up
MS.gene25644	GO:0003674(molecular_function);GO:0005576(extracellular region);GO:0005886(plasma membrane);GO:0008150(biological_process);GO:0016020(membrane)	00270(Cysteine and methionine metabolism)	uncharacterized protein LOC11445779 isoform X1 [Medicago truncatula]	0.701835	0.459314	0.0001	0.0001	0.0001	0.0001	11.9184	up
MS.gene09225	GO:0005515(protein binding);GO:0005622(intracellular);GO:0005634(nucleus);GO:0005635(nuclear envelope);GO:0005730(nucleolus);GO:0005737(cytoplasm);GO:0006606(protein import into nucleus);GO:0006913(nucleocytoplasmic transport);GO:0008536(Ran GTPase binding)	00510(N-Glycan biosynthesis);04141(Protein processing in endoplasmic reticulum)	nuclear transport factor 2A [Medicago truncatula]	0.577986	0.433576	0.674228	37.2092	0.27142	2.3274	-4.56156	down
MS.gene024518	GO:0000164(protein phosphatase type 1 complex);GO:0004722(protein serine/threonine phosphatase activity);GO:0005515(protein binding);GO:0005634(nucleus);GO:0005737(cytoplasm);GO:0006468(protein phosphorylation);GO:0006470(protein dephosphorylation);GO:0010161(red light signaling pathway);GO:0040008(regulation of growth);GO:0046872(metal ion binding)	03015(mRNA surveillance pathway)	serine/threonine-protein phosphatase PP1 [Medicago truncatula]	11.5815	0.832647	10.5602	0.667669	0.824821	0.647672	3.42424	up
MS.gene02255	GO:0003674(molecular_function);GO:0005576(extracellular region);GO:0009611(response to wounding);GO:0009617(response to bacterium);GO:0009723(response to ethylene);GO:0009751(response to salicylic acid);GO:0009753(response to jasmonic acid);GO:0009814(defense response, incompatible interaction);GO:0080027(response to herbivore)	04016(MAPK signaling pathway - plant);04075(Plant hormone signal transduction);04626(Plant-pathogen interaction)	putative reverse transcriptase, RNA-dependent DNA polymerase [Medicago truncatula]	1.354	134.637	1.61821	0.185759	1.67177	3.43652	4.70006	up
MS.gene35394	GO:0005634(nucleus);GO:0007033(vacuole organization);GO:0008568(microtubule-severing ATPase activity);GO:0031122(cytoplasmic microtubule organization)	04144(Endocytosis)	protein SUPPRESSOR OF K(+) TRANSPORT GROWTH DEFECT 1 [Medicago truncatula]	51.684	35.7656	4.76604	5.35492	3.8785	6.7045	2.53255	up
MS.gene019226	NA	NA	hypothetical protein MTR_8g062850 [Medicago truncatula]	0.09907	0.0001	0.0001	1.85338	1.40155	2.71604	-5.91047	down
MS.gene024715	GO:0003674(molecular_function);GO:0005634(nucleus);GO:0008150(biological_process)	NA	uncharacterized protein LOC11432189 [Medicago truncatula]	1.29487	2.18506	0.0001	0.0001	0.0001	0.0001	13.5018	up
MS.gene037385	GO:0004462(lactoylglutathione lyase activity);GO:0005737(cytoplasm);GO:0005975(carbohydrate metabolic process);GO:0016829(lyase activity)	NA	uncharacterized protein LOC11433080 [Medicago truncatula]	0.035031	1.13338	0.0001	17.1479	4.13771	5.95738	-4.54314	down
MS.gene40514	NA	NA	PPR containing plant-like protein [Medicago truncatula]	0.0001	0.492457	0.326776	0.0001	0.0001	0.0001	11.4153	up
MS.gene20362	GO:0004252(serine-type endopeptidase activity);GO:0005618(cell wall)	NA	putative cucumisin [Medicago truncatula]	0.0001	0.894559	0.526977	0.0001	0.0001	0.0001	12.2103	up
MS.gene67827	NA	NA		0.0001	0.0001	0.0001	0.0001	1.68017	2.34887	-13.7132	down
MS.gene96981	GO:0046577(long-chain-alcohol oxidase activity)	NA	long-chain-alcohol oxidase FAO2 [Medicago truncatula]	0.484361	0.735952	0.0001	0.0001	0.0001	0.0001	11.9901	up
MS.gene038992	GO:0051213(dioxygenase activity)	00904(Diterpenoid biosynthesis)	probable 2-oxoglutarate-dependent dioxygenase At5g05600 [Cicer arietinum]	4.04341	4.05267	0.129484	3.90088	59.2164	17.0578	-3.28497	down
MS.gene016578	GO:0003755(peptidyl-prolyl cis-trans isomerase activity);GO:0005528(FK506 binding);GO:0005789(endoplasmic reticulum membrane);GO:0061077(chaperone-mediated protein folding)	NA	peptidyl-prolyl cis-trans isomerase FKBP16-3, chloroplastic [Medicago truncatula]	1.86525	3.74852	5.21931	0.2559	0.0001	0.17483	4.65218	up
MS.gene64493	GO:0003714(transcription corepressor activity);GO:0005634(nucleus);GO:0009611(response to wounding);GO:0031347(regulation of defense response);GO:1903507(negative regulation of nucleic acid-templated transcription);GO:2000022(regulation of jasmonic acid mediated signaling pathway)	04075(Plant hormone signal transduction)	protein TIFY 10B [Medicago truncatula]	18.7253	137.187	13.3252	10.0438	1.83382	9.89514	2.95845	up
MS.gene92665	GO:0000724(double-strand break repair via homologous recombination);GO:0005524(ATP binding);GO:0005634(nucleus);GO:0007059(chromosome segregation);GO:0007062(sister chromatid cohesion);GO:0009506(plasmodesma);GO:0030915(Smc5-Smc6 complex)	NA	structural maintenance of chromosomes protein 5 [Medicago truncatula]	0.299048	2.14607	6.58669	0.390486	0.274142	0.223879	3.34556	up
MS.gene37046	GO:0005515(protein binding)	NA	disease resistance protein (TIR-NBS-LRR class) [Medicago truncatula]	1.03232	0.0001	0.656805	0.0001	0.0001	0.0001	12.4591	up
MS.gene70958	GO:0004386(helicase activity);GO:0005524(ATP binding);GO:0005634(nucleus);GO:0009553(embryo sac development);GO:0009875(pollen-pistil interaction);GO:0010183(pollen tube guidance);GO:0016787(hydrolase activity)	NA	probable helicase MAGATAMA 3 [Medicago truncatula]	0.09657	0.585864	0.891421	0.01507	0.0001	0.0001	6.68746	up
MS.gene98591	GO:0019500(cyanide catabolic process);GO:0047427(cyanoalanine nitrilase activity);GO:0047558(3-cyanoalanine hydratase activity);GO:0051410(detoxification of nitrogen compound)	00460(Cyanoamino acid metabolism)	nitrilase/nitrile hydratase NIT4A-like protein [Medicago truncatula]	0.978525	0.0001	1.33359	0.0001	0.0001	0.0001	12.912	up
MS.gene24879	GO:0005886(plasma membrane);GO:0016021(integral component of membrane);GO:0042626(ATPase activity, coupled to transmembrane movement of substances)	02010(ABC transporters)	pleiotropic drug resistance protein 1 [Medicago truncatula]	0.955302	0.019444	4.36284	0.083855	0.0001	0.0001	5.98871	up
MS.gene042860	GO:0004034(aldose 1-epimerase activity);GO:0005737(cytoplasm);GO:0005829(cytosol);GO:0006012(galactose metabolic process);GO:0030246(carbohydrate binding);GO:0048046(apoplast)	00010(Glycolysis / Gluconeogenesis);00052(Galactose metabolism)	aldose 1-epimerase [Medicago truncatula]	12.454	16.2446	15.2424	38.6694	54.3287	68.5296	-1.87814	down
MS.gene049740	GO:0004190(aspartic-type endopeptidase activity);GO:0006508(proteolysis);GO:0030163(protein catabolic process)	NA	eukaryotic aspartyl protease family protein [Medicago truncatula]	3.57389	2.6408	1.06444	0.216385	0.258654	0.078887	3.716	up
MS.gene022024	GO:0003333(amino acid transmembrane transport);GO:0015171(amino acid transmembrane transporter activity)	NA	amino acid transporter AVT6A [Medicago truncatula]	3.36961	5.207	2.8992	23.629	8.61808	19.6291	-2.17648	down
MS.gene056953	GO:0003723(RNA binding);GO:0005634(nucleus);GO:0008150(biological_process)	03040(Spliceosome)	RNA recognition motif [Medicago truncatula]	0.0001	1.10855	0.754277	0.0001	0.0001	0.0001	12.6003	up
MS.gene49210	GO:0005829(cytosol);GO:0035303(regulation of dephosphorylation);GO:0051721(protein phosphatase 2A binding)	04136(Autophagy - other eukaryotes)	PP2A regulatory subunit TAP46 [Medicago truncatula]	0.0001	0.0001	0.0001	1.03604	0.943453	0.0001	-12.688	down
MS.gene92946	GO:0003674(molecular_function);GO:0005634(nucleus)	NA	uncharacterized protein LOC11425383 [Medicago truncatula]	13.9552	19.22	5.91981	1.12302	2.27917	1.40932	3.02243	up
MS.gene78298	GO:0004674(protein serine/threonine kinase activity);GO:0005886(plasma membrane);GO:0007166(cell surface receptor signaling pathway)	NA	putative protein kinase RLK-Pelle-WAK-LRK10L-1 family [Medicago truncatula]	0.475032	1.1213	1.27743	0.040452	0.0001	0.0001	6.14347	up
MS.gene037824	GO:0003729(mRNA binding);GO:0003743(translation initiation factor activity);GO:0005576(extracellular region);GO:0005737(cytoplasm);GO:0006413(translational initiation);GO:0006417(regulation of translation);GO:0009615(response to virus);GO:0009737(response to abscisic acid)	03013(RNA transport)	putative initiation factor eIF-4 gamma, MA3 [Medicago truncatula]	1.16304	0.991375	5.2931	0.173233	0.26695	0.0001	4.08026	up
MS.gene012411	GO:0004553(hydrolase activity, hydrolyzing O-glycosyl compounds);GO:0005576(extracellular region);GO:0005618(cell wall);GO:0005794(Golgi apparatus);GO:0010411(xyloglucan metabolic process);GO:0016762(xyloglucan:xyloglucosyl transferase activity);GO:0016798(hydrolase activity, acting on glycosyl bonds);GO:0042546(cell wall biogenesis);GO:0048046(apoplast);GO:0071555(cell wall organization)	04075(Plant hormone signal transduction)	probable xyloglucan endotransglucosylase/hydrolase protein 23 [Medicago truncatula]	279.262	159.524	136.39	38.7508	31.1906	78.3886	1.95519	up
MS.gene78687	GO:0004674(protein serine/threonine kinase activity);GO:0005524(ATP binding);GO:0005886(plasma membrane);GO:0006468(protein phosphorylation);GO:0007169(transmembrane receptor protein tyrosine kinase signaling pathway);GO:0009507(chloroplast);GO:0009755(hormone-mediated signaling pathway);GO:0016301(kinase activity)	NA	probable LRR receptor-like serine/threonine-protein kinase At1g06840 [Medicago truncatula]	0.420022	2.15205	3.83421	0.155533	0.183534	0.299886	3.32571	up
MS.gene064110	GO:0005737(cytoplasm);GO:0006952(defense response);GO:0007165(signal transduction);GO:0016021(integral component of membrane);GO:0043531(ADP binding)	NA	uncharacterized protein LOC11419927 [Medicago truncatula]	0.68201	2.2858	1.51464	0.144887	0.248857	0.126141	3.10802	up
MS.gene39246	NA	NA	putative transposase, Ptta/En/Spm, plant [Medicago truncatula]	0.0001	0.0001	0.0001	0.0001	1.03642	0.940138	-12.6858	down
MS.gene02510	GO:0003863(3-methyl-2-oxobutanoate dehydrogenase (2-methylpropanoyl-transferring) activity);GO:0005739(mitochondrion);GO:0005759(mitochondrial matrix);GO:0009646(response to absence of light);GO:0009744(response to sucrose);GO:0016021(integral component of membrane);GO:0016624(oxidoreductase activity, acting on the aldehyde or oxo group of donors, disulfide as acceptor);GO:0043617(cellular respon…	00640(Propanoate metabolism);00280(Valine, leucine and isoleucine degradation)	putative pentatricopeptide repeat-containing protein, mitochondrial, partial [Mucuna pruriens]	0.099967	0.108069	1.03483	1.18957	0.765058	15.8451	-3.84012	down
MS.gene50808	GO:0003674(molecular_function);GO:0005575(cellular_component);GO:0008150(biological_process)	00350(Tyrosine metabolism);00360(Phenylalanine metabolism);00380(Tryptophan metabolism);00901(Indole alkaloid biosynthesis);00950(Isoquinoline alkaloid biosynthesis);00965(Betalain biosynthesis)	DUF674 family protein [Medicago truncatula]	0.0001	0.0001	0.0001	0.0001	0.912693	0.611217	-12.3106	down
MS.gene23254	GO:0005576(extracellular region);GO:0008150(biological_process);GO:0030247(polysaccharide binding)	NA	putative wall-associated receptor kinase, galacturonan-binding domain-containing protein [Medicago truncatula]	1.50302	1.2431	0.0001	0.0001	0.0001	0.0001	13.1602	up
MS.gene06116	GO:0003952(NAD+ synthase (glutamine-hydrolyzing) activity);GO:0004359(glutaminase activity);GO:0005737(cytoplasm);GO:0009435(NAD biosynthetic process)	00760(Nicotinate and nicotinamide metabolism)	glutamine-dependent NAD(+) synthetase [Medicago truncatula]	0.0001	0.0001	0.0001	0.0001	0.597429	0.480587	-11.8113	down
MS.gene043102	GO:0003674(molecular_function);GO:0005576(extracellular region);GO:0008150(biological_process)	NA	microfibrillar-associated protein 1 [Medicago truncatula]	0.0001	0.0001	0.0001	0.0001	1.56686	0.994722	-13.0598	down
MS.gene78601	GO:0003777(microtubule motor activity);GO:0005871(kinesin complex);GO:0007018(microtubule-based movement);GO:0016887(ATPase activity)	NA	putative minus-end-directed kinesin ATPase [Medicago truncatula]	0.0001	0.0001	0.0001	0.0001	0.705041	0.39638	-11.8422	down
MS.gene052752	GO:0005737(cytoplasm);GO:0016740(transferase activity);GO:0016747(transferase activity, transferring acyl groups other than amino-acyl groups)	NA	uncharacterized acetyltransferase At3g50280 [Medicago truncatula]	11.4726	25.3542	4.72093	0.742178	2.23797	3.1686	2.7564	up
MS.gene38416	GO:0002230(positive regulation of defense response to virus by host);GO:0004806(triglyceride lipase activity);GO:0005515(protein binding);GO:0005634(nucleus);GO:0005737(cytoplasm);GO:0006629(lipid metabolic process);GO:0006952(defense response);GO:0007568(aging);GO:0009507(chloroplast);GO:0016020(membrane);GO:0016021(integral component of membrane);GO:0016042(lipid catabolic process);GO:0016787(h…	04626(Plant-pathogen interaction)	senescence-associated carboxylesterase 101 isoform X1 [Medicago truncatula]	5.47471	3.52301	1.82819	0.549318	0.446224	0.315812	3.04536	up
MS.gene07941	GO:0003674(molecular_function)	04144(Endocytosis)	uncharacterized protein LOC25496184 isoform X1 [Medicago truncatula]	0.492826	1.2356	0.971709	0.0001	0.0001	0.037636	6.15713	up
MS.gene039036	GO:0003746(translation elongation factor activity);GO:0003924(GTPase activity);GO:0005739(mitochondrion);GO:0070125(mitochondrial translational elongation)	NA	elongation factor Tu GTP-binding domain protein [Medicago truncatula]	1.13671	1.57624	0.0001	0.0001	0.0001	0.0001	13.1427	up
MS.gene044483	GO:0005634(nucleus)	NA	transcription factor BIM1 isoform X2 [Medicago truncatula]	0.0001	0.0001	0.0001	0.515257	0.0001	0.870259	-12.1733	down
MS.gene002990	GO:0004190(aspartic-type endopeptidase activity);GO:0006508(proteolysis);GO:0030163(protein catabolic process)	NA	aspartic proteinase [Medicago truncatula]	0.115822	0.243903	0.0001	2.94511	2.85593	0.844489	-4.20702	down
MS.gene021866	GO:0009813(flavonoid biosynthetic process);GO:0043231(intracellular membrane-bounded organelle);GO:0052696(flavonoid glucuronidation);GO:0080043(quercetin 3-O-glucosyltransferase activity);GO:0080044(quercetin 7-O-glucosyltransferase activity)	00565(Ether lipid metabolism);00600(Sphingolipid metabolism)	UDP-glycosyltransferase 83A1 [Medicago truncatula]	2.78417	2.23375	12.1916	0.521909	0.0001	0.43601	4.16701	up
MS.gene45357	NA	NA	uncharacterized protein LOC11415245 isoform X1 [Medicago truncatula]	0.0001	1.30118	2.24761	0.0001	0.0001	0.0001	13.5301	up
MS.gene05152	GO:0005618(cell wall);GO:0005986(sucrose biosynthetic process);GO:0008194(UDP-glycosyltransferase activity);GO:0009507(chloroplast);GO:0016157(sucrose synthase activity);GO:0080165(callose deposition in phloem sieve plate)	00500(Starch and sucrose metabolism)	putative sucrose synthase [Medicago truncatula]	0.0001	0.0001	0.0001	0.0001	0.768755	1.14082	-12.6361	down
MS.gene34725	GO:0005515(protein binding);GO:0005773(vacuole);GO:0005774(vacuolar membrane);GO:0005794(Golgi apparatus);GO:0005829(cytosol);GO:0005886(plasma membrane);GO:0009506(plasmodesma);GO:0016020(membrane);GO:0043424(protein histidine kinase binding)	NA	hypersensitive-induced reaction 1 protein [Medicago truncatula]	0.0001	0.0001	0.0001	0.0001	2.58533	4.06208	-14.4356	down
MS.gene069204	GO:0004675(transmembrane receptor protein serine/threonine kinase activity);GO:0005515(protein binding);GO:0005524(ATP binding);GO:0005886(plasma membrane);GO:0006468(protein phosphorylation);GO:0007166(cell surface receptor signaling pathway);GO:0009506(plasmodesma);GO:0009742(brassinosteroid mediated signaling pathway);GO:0016020(membrane);GO:0016301(kinase activity)	04075(Plant hormone signal transduction)	serine/threonine-protein kinase BSK3 [Medicago truncatula]	0.605663	0.0001	0.919033	0.0001	0.0001	0.0001	12.3114	up
MS.gene032422	GO:0000723(telomere maintenance);GO:0000781(chromosome, telomeric region);GO:0003677(DNA binding);GO:0005515(protein binding);GO:0005634(nucleus)	NA	putative CST complex subunit CTC1, plant protein [Medicago truncatula]	0.076319	0.068489	0.0001	3.59661	0.09208	0.23007	-4.75719	down
MS.gene020292	GO:0003755(peptidyl-prolyl cis-trans isomerase activity)	NA	peptidyl-prolyl cis-trans isomerase CYP63 [Medicago truncatula]	0.0001	0.0001	0.0001	0.0001	0.654547	0.490255	-11.898	down
MS.gene76915	GO:0009517(PSII associated light-harvesting complex II);GO:0009688(abscisic acid biosynthetic process);GO:0009941(chloroplast envelope);GO:0010117(photoprotection);GO:0016021(integral component of membrane);GO:0016122(xanthophyll metabolic process);GO:0031969(chloroplast membrane);GO:0032928(regulation of superoxide anion generation)	NA	protein ABA DEFICIENT 4, chloroplastic [Medicago truncatula]	0.0001	0.0001	0.0001	0.0001	1.72799	1.42474	-13.3594	down
MS.gene052712	GO:0004742(dihydrolipoyllysine-residue acetyltransferase activity);GO:0005507(copper ion binding);GO:0005739(mitochondrion);GO:0005759(mitochondrial matrix);GO:0006096(glycolytic process);GO:0009507(chloroplast);GO:0009941(chloroplast envelope);GO:0031405(lipoic acid binding);GO:0045254(pyruvate dehydrogenase complex)	00010(Glycolysis / Gluconeogenesis);00020(Citrate cycle (TCA cycle));00620(Pyruvate metabolism)	dihydrolipoyllysine-residue acetyltransferase component 2 of pyruvate dehydrogenase complex, mitochondrial [Medicago truncatula]	8.3163	2.86204	8.31151	1.12603	0.155307	1.12441	3.01816	up
MS.gene96989	GO:0003938(IMP dehydrogenase activity);GO:0005524(ATP binding);GO:0005737(cytoplasm);GO:0005975(carbohydrate metabolic process);GO:0006183(GTP biosynthetic process);GO:0019146(arabinose-5-phosphate isomerase activity)	NA	arabinose 5-phosphate isomerase, putative [Medicago truncatula]	1.29903	0.0001	0.863568	0.0001	0.0001	0.0001	12.8156	up
MS.gene62258	GO:0005509(calcium ion binding)	04626(Plant-pathogen interaction)	calcium-binding protein CML24 [Medicago truncatula]	48.7266	217.224	17.0422	13.7903	8.39706	21.7916	2.68588	up
MS.gene037867	GO:0004620(phospholipase activity);GO:0005737(cytoplasm);GO:0016020(membrane);GO:0047372(acylglycerol lipase activity)	NA	patatin-like protein 1 [Medicago truncatula]	0.0001	0.0001	0.0001	1.00057	1.30667	0.0001	-12.909	down
MS.gene07285	GO:0016592(mediator complex);GO:0070847(core mediator complex)	NA	LOW QUALITY PROTEIN: mediator of RNA polymerase II transcription subunit 14 [Medicago truncatula]	0.0001	0.0001	0.011763	0.070994	0.225569	0.584498	-6.20259	down
MS.gene056260	GO:0005634(nucleus);GO:0006281(DNA repair);GO:0016301(kinase activity)	NA	Serine/Threonine-kinase ATR-like protein [Medicago truncatula]	0.281492	0.043089	0.09591	1.2237	0.827034	1.10901	-2.90966	down
MS.gene007250	NA	NA	putative chromatin remodeling & transcription regulator BTB-POZ family [Medicago truncatula]	1.32653	0.812466	0.0001	0.0001	0.0001	0.0001	12.7997	up
MS.gene030076	GO:0004108(citrate (Si)-synthase activity);GO:0005777(peroxisome);GO:0005829(cytosol);GO:0006099(tricarboxylic acid cycle);GO:0006635(fatty acid beta-oxidation)	00020(Citrate cycle (TCA cycle));00630(Glyoxylate and dicarboxylate metabolism)	citrate synthase, glyoxysomal [Medicago truncatula]	0.652978	0.798736	0.0001	0.0001	0.0001	0.0001	12.2406	up
MS.gene024273	GO:0006364(rRNA processing);GO:0030687(preribosome, large subunit precursor)	NA	ensconsin [Medicago truncatula]	0.159394	6.32402	2.26458	0.0001	0.103143	0.0001	6.40344	up
MS.gene82101	GO:0005634(nucleus)	NA	putative nuclease HARBI1 [Medicago truncatula]	3.12863	1.96169	2.07155	8.4279	16.0902	12.7444	-2.37932	down
MS.gene20166	GO:0004674(protein serine/threonine kinase activity);GO:0005524(ATP binding);GO:0005886(plasma membrane);GO:0016301(kinase activity);GO:0016787(hydrolase activity);GO:0046777(protein autophosphorylation)	NA	inactive protein kinase SELMODRAFT_444075 isoform X2 [Medicago truncatula]	0.612301	0.486206	0.0001	0.0001	0.0001	0.0001	11.8384	up
MS.gene60405	GO:0003677(DNA binding);GO:0005634(nucleus);GO:0005829(cytosol);GO:0006351(transcription, DNA-templated);GO:0006355(regulation of transcription, DNA-templated)	NA	LOW QUALITY PROTEIN: AT-hook motif nuclear-localized protein 8 [Medicago truncatula]	0.0001	0.0001	0.0001	1.14361	0.0001	1.72203	-13.2217	down
MS.gene015522	GO:0003677(DNA binding);GO:0003700(DNA binding transcription factor activity);GO:0005634(nucleus);GO:0006351(transcription, DNA-templated);GO:0006355(regulation of transcription, DNA-templated);GO:0010371(regulation of gibberellin biosynthetic process);GO:0048510(regulation of timing of transition from vegetative to reproductive phase)	NA	dehydration-responsive element-binding protein 1E [Medicago truncatula]	8.43466	14.738	1.66689	0.727647	0.062046	0.978175	3.81256	up
MS.gene48643	NA	04626(Plant-pathogen interaction)	disease resistance protein (CC-NBS-LRR class) family protein [Medicago truncatula]	4.77723	14.0216	19.9541	2.18985	2.06248	1.11925	2.85089	up
MS.gene002946	NA	NA	hypothetical protein MtrunA17_Chr2g0288411 [Medicago truncatula]	5.81634	9.9916	0.0001	0.0001	0.052889	0.0001	8.21803	up
MS.gene92959	GO:0000118(histone deacetylase complex);GO:0000122(negative regulation of transcription by RNA polymerase II);GO:0000785(chromatin);GO:0004407(histone deacetylase activity);GO:0016575(histone deacetylation)	NA	Paired amphipathic helix protein Sin3-like 4, partial [Mucuna pruriens]	0.0001	0.0001	0.0001	3.39985	4.81627	0.0001	-14.7412	down
MS.gene03638	GO:0003723(RNA binding);GO:0004525(ribonuclease III activity);GO:0005634(nucleus);GO:0005737(cytoplasm);GO:0016442(RISC complex);GO:0030422(production of siRNA involved in RNA interference)	NA	endoribonuclease Dicer homolog 3a isoform X1 [Medicago truncatula]	0.54636	1.43605	0.023464	0.023848	0.0001	0.0001	6.38217	up
MS.gene02652	GO:0000103(sulfate assimilation);GO:0006457(protein folding);GO:0009507(chloroplast);GO:0015035(protein disulfide oxidoreductase activity);GO:0016671(oxidoreductase activity, acting on a sulfur group of donors, disulfide as acceptor);GO:0034599(cellular response to oxidative stress);GO:0045454(cell redox homeostasis);GO:0055114(oxidation-reduction process)	NA	unknown [Medicago truncatula]	3.05843	4.83904	0.0001	0.0001	0.0001	0.0001	14.6842	up
MS.gene011295	NA	NA	hypothetical protein MtrunA17_Chr4g0000871 [Medicago truncatula]	0.0001	0.0001	0.0001	0.0001	3.22036	3.00758	-14.3415	down
MS.gene041518	GO:0005737(cytoplasm);GO:0008794(arsenate reductase (glutaredoxin) activity);GO:0009055(electron transfer activity);GO:0015035(protein disulfide oxidoreductase activity);GO:0045454(cell redox homeostasis);GO:0046872(metal ion binding);GO:0051537(2 iron, 2 sulfur cluster binding)	NA	monothiol glutaredoxin-S2 [Medicago truncatula]	2.76046	1.77511	20.9466	0.085327	0.253806	0.842549	4.43058	up
MS.gene54222	GO:0005215(transporter activity);GO:0005773(vacuole);GO:0006810(transport);GO:0010008(endosome membrane);GO:0015031(protein transport);GO:0016021(integral component of membrane)	NA	vacuolar protein sorting-associated protein 55 homolog [Medicago truncatula]	0.0001	14.657	12.4368	0.256191	0.0001	0.0001	6.72348	up
MS.gene37871	GO:0005515(protein binding);GO:0005775(vacuolar lumen);GO:0005886(plasma membrane);GO:0009609(response to symbiotic bacterium);GO:0009877(nodulation);GO:0016301(kinase activity);GO:0046777(protein autophosphorylation)	04626(Plant-pathogen interaction)	LysM receptor kinase K1B [Medicago truncatula]	0.942612	0.0001	1.13761	0.0001	0.0001	0.0001	12.7596	up
MS.gene050295	GO:0006364(rRNA processing);GO:0022627(cytosolic small ribosomal subunit);GO:0042274(ribosomal small subunit biogenesis)	03010(Ribosome)	PREDICTED: 40S ribosomal protein S6 [Eucalyptus grandis]	0.0001	0.0001	0.0001	2.2509	0.0001	1.99752	-13.7897	down
MS.gene22726	GO:0003674(molecular_function);GO:0005739(mitochondrion);GO:0008150(biological_process);GO:0009507(chloroplast);GO:0009534(chloroplast thylakoid);GO:0009706(chloroplast inner membrane);GO:0009941(chloroplast envelope);GO:0016021(integral component of membrane)	NA	uncharacterized protein LOC11423197 [Medicago truncatula]	3.49855	0.991159	0.0001	20.3628	16.6402	22.1429	-3.71955	down
MS.gene070562	GO:0005768(endosome);GO:0005774(vacuolar membrane);GO:0005802(trans-Golgi network);GO:0008757(S-adenosylmethionine-dependent methyltransferase activity);GO:0032259(methylation)	NA	probable methyltransferase PMT2 [Medicago truncatula]	0.76968	0.32871	0.507658	1.73605	5.69846	4.27293	-2.86584	down
MS.gene57346	GO:0005783(endoplasmic reticulum);GO:0007275(multicellular organism development);GO:0009686(gibberellin biosynthetic process);GO:0010268(brassinosteroid homeostasis);GO:0016125(sterol metabolic process);GO:0016132(brassinosteroid biosynthetic process);GO:0051777(ent-kaurenoate oxidase activity)	00904(Diterpenoid biosynthesis)	beta-amyrin 11-oxidase [Medicago truncatula]	0.994352	0.089468	9.71951	0.0001	0.20185	0.119453	5.07095	up
MS.gene70744	GO:0000977(RNA polymerase II regulatory region sequence-specific DNA binding);GO:0003700(DNA binding transcription factor activity);GO:0005634(nucleus);GO:0006357(regulation of transcription by RNA polymerase II)	NA	zinc finger BED domain-containing protein RICESLEEPER 2-like [Medicago truncatula]	0.0001	0.027632	0.0001	0.0001	1.7336	1.73916	-6.96323	down
MS.gene025777	GO:0005509(calcium ion binding);GO:0005634(nucleus);GO:0005737(cytoplasm);GO:0005829(cytosol);GO:0005886(plasma membrane);GO:0008150(biological_process)	04626(Plant-pathogen interaction)	probable calcium-binding protein CML13 [Medicago truncatula]	0.639173	5.40175	0.625001	41.5576	13.0966	6.95178	-3.20819	down
MS.gene066717	GO:0016787(hydrolase activity)	NA	suppressor of disruption of TFIIS [Medicago truncatula]	0.929712	1.80595	3.53771	0.066334	0.124319	0.0001	5.03947	up
MS.gene70165	GO:0003951(NAD+ kinase activity);GO:0004143(diacylglycerol kinase activity);GO:0005524(ATP binding);GO:0005634(nucleus);GO:0006952(defense response);GO:0007205(protein kinase C-activating G-protein coupled receptor signaling pathway);GO:0009409(response to cold);GO:0009611(response to wounding);GO:0016021(integral component of membrane);GO:0016310(phosphorylation);GO:0035556(intracellular signal …	00561(Glycerolipid metabolism);00564(Glycerophospholipid metabolism);04070(Phosphatidylinositol signaling system)	diacylglycerol kinase 2 [Medicago truncatula]	0.448855	0.5296	0.0001	0.0001	0.0001	0.0001	11.6715	up
MS.gene37451	GO:0005576(extracellular region);GO:0009507(chloroplast);GO:0016042(lipid catabolic process);GO:0016298(lipase activity)	NA	CSC1-like protein RXW8 [Medicago truncatula]	0.607934	0.579355	0.0001	0.0001	0.0001	0.0001	11.9505	up
MS.gene23374	GO:1901868(ecgonine methyl ester catabolic process);GO:1901869(ecgonine methyl ester biosynthetic process);GO:1901871(ecgonone methyl ester catabolic process);GO:1901872(ecgonone methyl ester biosynthetic process)	NA	methylecgonone reductase [Medicago truncatula]	1.30783	16.0751	12.9196	1.24907	1.35956	0.751628	3.17279	up
MS.gene09712	GO:0005576(extracellular region);GO:0009826(unidimensional cell growth);GO:0009828(plant-type cell wall loosening);GO:0019953(sexual reproduction)	NA	expansin-like B1 [Medicago truncatula]	2.05323	1.50019	0.0001	0.0001	0.0001	0.0001	13.532	up
MS.gene071442	GO:0003779(actin binding);GO:0005515(protein binding);GO:0005737(cytoplasm);GO:0005829(cytosol);GO:0005856(cytoskeleton);GO:0007010(cytoskeleton organization);GO:0051015(actin filament binding);GO:0051017(actin filament bundle assembly);GO:0051693(actin filament capping)	NA	putative villin headpiece, villin/Gelsolin, ADF-H/Gelsolin-like domain-containing protein [Medicago truncatula]	0.0001	0.0001	0.0001	1.0835	1.04036	0.0001	-12.7895	down
MS.gene065397	NA	NA	putative transcription factor FAR family [Medicago truncatula]	0.0001	0.0001	0.0001	0.0001	0.707722	0.95186	-12.4337	down
MS.gene71981	GO:0004439(phosphatidylinositol-4,5-bisphosphate 5-phosphatase activity)	NA	putative phosphoric monoester hydrolase [Medicago truncatula]	17.9325	15.0379	5.84309	1.77988	1.1549	3.2593	2.64759	up
MS.gene060143	GO:0005634(nucleus);GO:0005737(cytoplasm);GO:0006301(postreplication repair);GO:0031625(ubiquitin protein ligase binding);GO:0061630(ubiquitin protein ligase activity);GO:0070534(protein K63-linked ubiquitination)	04120(Ubiquitin mediated proteolysis)	hypothetical protein GLYMA_12G228900 [Glycine max]	0.0001	22.4611	2.66154	0.195202	0.097009	0.0001	6.42534	up
MS.gene07750	GO:0005739(mitochondrion);GO:0008375(acetylglucosaminyltransferase activity);GO:0016021(integral component of membrane);GO:0016757(transferase activity, transferring glycosyl groups)	NA	uncharacterized protein LOC11443620 [Medicago truncatula]	0.516219	1.78997	2.24399	0.049353	0.092618	0.0001	5.00124	up
MS.gene40022	GO:0005737(cytoplasm)	NA	probable GTP-binding protein OBGM, mitochondrial isoform X1 [Medicago truncatula]	0.0001	0.74722	0.577839	0.0001	0.0001	0.0001	12.1089	up
MS.gene061994	GO:0000398(mRNA splicing, via spliceosome);GO:0003723(RNA binding);GO:0005681(spliceosomal complex)	03040(Spliceosome)	splicing factor SF3a60 homolog [Cicer arietinum]	3.66431	3.07028	0.0001	0.0001	0.0001	0.0001	14.4544	up
MS.gene49504	GO:0004674(protein serine/threonine kinase activity);GO:0005524(ATP binding);GO:0005576(extracellular region);GO:0006468(protein phosphorylation);GO:0007169(transmembrane receptor protein tyrosine kinase signaling pathway);GO:0016301(kinase activity);GO:0016310(phosphorylation)	NA	probable leucine-rich repeat receptor-like protein kinase At5g49770 [Medicago truncatula]	15.7344	18.2823	13.0973	72.4419	26.4653	64.8336	-1.79719	down
MS.gene052497	GO:0008420(CTD phosphatase activity);GO:0016591(DNA-directed RNA polymerase II, holoenzyme);GO:0070940(dephosphorylation of RNA polymerase II C-terminal domain)	NA	pentatricopeptide repeat-containing protein At5g14770, mitochondrial [Medicago truncatula]	0.310361	0.384354	0.0001	0.0001	0.0001	0.0001	11.1775	up
MS.gene71496	GO:0003677(DNA binding);GO:0003697(single-stranded DNA binding);GO:0004518(nuclease activity);GO:0004519(endonuclease activity);GO:0004527(exonuclease activity);GO:0005515(protein binding);GO:0005634(nucleus);GO:0006281(DNA repair);GO:0006289(nucleotide-excision repair);GO:0009408(response to heat);GO:0010213(non-photoreactive DNA repair);GO:0010224(response to UV-B);GO:0046872(metal ion binding)	03420(Nucleotide excision repair)	DNA repair protein UVH3 isoform X1 [Medicago truncatula]	2.56823	0.248479	0.24133	0.018003	0.131549	0.048827	3.94627	up
MS.gene062815	GO:0005643(nuclear pore);GO:0005654(nucleoplasm);GO:0005829(cytosol);GO:0006607(NLS-bearing protein import into nucleus);GO:0008139(nuclear localization sequence binding)	NA	hypothetical protein AQUCO_00300603v1 [Aquilegia coerulea]	0.0001	0.0001	0.0001	0.0001	2.34999	2.39209	-13.9483	down
MS.gene93000	GO:0005381(iron ion transmembrane transporter activity);GO:0006875(cellular metal ion homeostasis);GO:0009507(chloroplast);GO:0009706(chloroplast inner membrane);GO:0009941(chloroplast envelope);GO:0016021(integral component of membrane);GO:0042803(protein homodimerization activity);GO:0045037(protein import into chloroplast stroma)	NA	protein TIC 21, chloroplastic [Medicago truncatula]	2.10815	2.37042	2.26615	6.14813	21.6014	11.7916	-2.55152	down
MS.gene043362	GO:0003674(molecular_function);GO:0005634(nucleus);GO:0009611(response to wounding)	NA	uncharacterized protein LOC25487584 [Medicago truncatula]	1.77576	1.32373	2.13908	8.31079	18.1919	19.5949	-3.13745	down
MS.gene81387	GO:0003690(double-stranded DNA binding);GO:0003727(single-stranded RNA binding);GO:0005739(mitochondrion);GO:0006353(DNA-templated transcription, termination);GO:0006355(regulation of transcription, DNA-templated);GO:0008380(RNA splicing);GO:0009507(chloroplast);GO:0009651(response to salt stress);GO:0009658(chloroplast organization);GO:0019843(rRNA binding);GO:0032502(developmental process);GO:0…	NA	transcription termination factor MTERF9, chloroplastic [Medicago truncatula]	1.58365	1.79012	1.62494	0.0001	0.0001	0.115901	5.4281	up
MS.gene053626	GO:0009507(chloroplast);GO:0009658(chloroplast organization);GO:0009941(chloroplast envelope);GO:0010109(regulation of photosynthesis);GO:0015079(potassium ion transmembrane transporter activity);GO:0015386(potassium:proton antiporter activity);GO:0016020(membrane);GO:0016021(integral component of membrane);GO:0031969(chloroplast membrane)	NA	putative glutathione-regulated potassium-efflux system protein KefB [Medicago truncatula]	12.2559	2.20818	0.893902	0.400084	0.835163	0.598844	3.06585	up
MS.gene048922	GO:0004553(hydrolase activity, hydrolyzing O-glycosyl compounds);GO:0005576(extracellular region);GO:0008810(cellulase activity);GO:0030245(cellulose catabolic process);GO:0030246(carbohydrate binding);GO:0071555(cell wall organization)	00500(Starch and sucrose metabolism)	endoglucanase 6 [Medicago truncatula]	3.78888	0.276841	0.587855	0.0001	0.097716	0.0001	5.57065	up
MS.gene92404	GO:0005509(calcium ion binding)	NA	uncharacterized protein LOC11445240 [Medicago truncatula]	1.50781	1.00073	0.750132	2.02206	10.0261	8.67434	-2.66884	down
MS.gene067554	GO:0005524(ATP binding);GO:0005737(cytoplasm);GO:0005739(mitochondrion);GO:0005829(cytosol);GO:0006458('de novo' protein folding);GO:0007005(mitochondrion organization);GO:0009507(chloroplast);GO:0009793(embryo development ending in seed dormancy);GO:0042026(protein refolding);GO:0044183(protein binding involved in protein folding);GO:0051082(unfolded protein binding);GO:0061077(chaperone-mediate…	03018(RNA degradation)	chaperonin 60 subunit alpha 2, chloroplastic [Medicago truncatula]	0.0001	0.0001	0.0001	0.0001	0.484915	0.577469	-11.7902	down
MS.gene055018	GO:0007165(signal transduction);GO:0016021(integral component of membrane)	NA	receptor-like protein 13 isoform X1 [Cicer arietinum]	0.0001	0.649194	0.064512	0.244407	10.5315	4.42638	-4.41261	down
MS.gene049974	GO:0004497(monooxygenase activity);GO:0044550(secondary metabolite biosynthetic process)	00906(Carotenoid biosynthesis)	zeaxanthin epoxidase, chloroplastic [Medicago truncatula]	0.0001	0.0001	0.0001	1.44631	0.0001	1.42703	-13.2255	down
MS.gene31801	GO:0004721(phosphoprotein phosphatase activity);GO:0004722(protein serine/threonine phosphatase activity);GO:0005515(protein binding);GO:0005634(nucleus);GO:0005737(cytoplasm);GO:0005829(cytosol);GO:0006470(protein dephosphorylation);GO:0009409(response to cold);GO:0009414(response to water deprivation);GO:0009737(response to abscisic acid);GO:0009738(abscisic acid-activated signaling pathway);GO…	04016(MAPK signaling pathway - plant);04075(Plant hormone signal transduction)	probable protein phosphatase 2C 51 [Medicago truncatula]	0.135751	0.319155	0.457336	1.07876	2.14579	7.76145	-3.59011	down
MS.gene48615	GO:0003674(molecular_function);GO:0008150(biological_process);GO:0009506(plasmodesma);GO:0016021(integral component of membrane)	NA	uncharacterized protein LOC25491788 [Medicago truncatula]	0.200429	1.10403	1.12756	4.11428	9.88809	4.6009	-2.93533	down
MS.gene047895	GO:0003677(DNA binding);GO:0004824(lysine-tRNA ligase activity);GO:0005524(ATP binding);GO:0005737(cytoplasm);GO:0005829(cytosol);GO:0006430(lysyl-tRNA aminoacylation);GO:0009506(plasmodesma);GO:0046872(metal ion binding)	00970(Aminoacyl-tRNA biosynthesis)	hypothetical protein TSUD_321460 [Trifolium subterraneum]	0.641855	0.770706	0.0001	0.0001	0.0001	0.0001	12.2012	up
MS.gene65352	GO:0051213(dioxygenase activity)	00904(Diterpenoid biosynthesis)	protein SRG1 [Medicago truncatula]	0.0001	0.0001	0.42625	1.27025	5.0614	10.0347	-5.26221	down
MS.gene25144	NA	03022(Basal transcription factors)	hypothetical protein MtrunA17_Chr8g0343811 [Medicago truncatula]	0.433969	0.0001	0.490187	0.0001	0.0001	0.0001	11.5891	up
MS.gene034353	GO:0000139(Golgi membrane);GO:0000271(polysaccharide biosynthetic process);GO:0000977(RNA polymerase II regulatory region sequence-specific DNA binding);GO:0005794(Golgi apparatus);GO:0005886(plasma membrane);GO:0009833(plant-type primary cell wall biogenesis);GO:0016021(integral component of membrane);GO:0016740(transferase activity);GO:0016757(transferase activity, transferring glycosyl groups)…	NA	cellulose synthase-like protein H1 [Medicago truncatula]	0.175422	0.258611	0.231126	0.631981	4.91386	2.04986	-3.51341	down
MS.gene038326	GO:0004843(thiol-dependent ubiquitin-specific protease activity);GO:0005515(protein binding);GO:0005634(nucleus);GO:0005737(cytoplasm);GO:0005829(cytosol);GO:0006511(ubiquitin-dependent protein catabolic process);GO:0009506(plasmodesma);GO:0009867(jasmonic acid mediated signaling pathway);GO:0016579(protein deubiquitination);GO:0036459(thiol-dependent ubiquitinyl hydrolase activity)	NA	MATH (meprin and TRAF-C-like) domain protein [Medicago truncatula]	0.400261	0.412843	0.0001	0.0001	0.0001	0.0001	11.4044	up
MS.gene91476	GO:0008176(tRNA (guanine-N7-)-methyltransferase activity);GO:0036265(RNA (guanine-N7)-methylation);GO:0043527(tRNA methyltransferase complex)	00010(Glycolysis / Gluconeogenesis);00710(Carbon fixation in photosynthetic organisms)	putative phosphoglycerate kinase [Medicago truncatula]	0.755256	0.529559	0.318842	0.0001	0.0001	0.029143	5.77221	up
MS.gene45338	NA	NA	putative TIR-NBS-LRR resistance protein [Trifolium pratense]	0.086369	2.63066	6.75219	0.156212	0.0001	0.0001	5.91982	up
MS.gene66840	GO:0005351(carbohydrate:proton symporter activity);GO:0005355(glucose transmembrane transporter activity);GO:0005887(integral component of plasma membrane);GO:0046323(glucose import)	NA	polyol transporter 5 [Medicago truncatula]	3.05732	0.876377	0.495006	0.0001	0.038791	0.098697	5.00846	up
MS.gene051071	GO:0000149(SNARE binding);GO:0005484(SNAP receptor activity);GO:0006887(exocytosis);GO:0006906(vesicle fusion);GO:0031201(SNARE complex)	04130(SNARE interactions in vesicular transport);04145(Phagosome)	25.3 kDa vesicle transport protein [Abrus precatorius]	0.0001	0.0001	0.0001	0.0001	1.69517	1.90962	-13.5527	down
MS.gene028856	GO:0003674(molecular_function);GO:0005794(Golgi apparatus);GO:0005886(plasma membrane);GO:0009505(plant-type cell wall);GO:0009506(plasmodesma);GO:0031225(anchored component of membrane);GO:0046658(anchored component of plasma membrane)	NA	fasciclin-like arabinogalactan protein 13 [Medicago truncatula]	6.61822	44.5963	4.34572	0.418598	0.0001	2.42068	4.29041	up
MS.gene63417	GO:0000139(Golgi membrane);GO:0005829(cytosol);GO:0006890(retrograde vesicle-mediated transport, Golgi to ER);GO:0009506(plasmodesma);GO:0015031(protein transport);GO:0016020(membrane);GO:0030126(COPI vesicle coat);GO:0051645(Golgi localization)	NA	putative Longin-like domain, coatomer delta subunit, Mu domain-containing protein [Medicago truncatula]	2.78215	1.76296	0.268473	9.29638	8.49023	10.8536	-2.57286	down
MS.gene038311	GO:0007165(signal transduction);GO:0016020(membrane)	NA	uncharacterized protein LOC11442259 isoform X2 [Medicago truncatula]	10.4663	10.9775	8.1496	2.43474	2.40098	2.48229	2.01576	up
MS.gene046743	GO:0004674(protein serine/threonine kinase activity);GO:0005886(plasma membrane);GO:0007166(cell surface receptor signaling pathway)	NA	wall-associated receptor kinase-like protein [Medicago truncatula]	0.0001	0.0001	0.0001	0.409956	0.0001	0.405459	-11.4085	down
MS.gene025669	NA	NA	uncharacterized protein LOC11435286 [Medicago truncatula]	6.15301	12.5456	4.43718	0.571264	0.287768	1.23719	3.46426	up
MS.gene066305	GO:0051213(dioxygenase activity)	00904(Diterpenoid biosynthesis)	hypothetical protein TSUD_58280 [Trifolium subterraneum]	0.0001	0.722593	0.0001	2.0136	13.7999	4.42185	-4.80715	down
MS.gene61100	GO:0003824(catalytic activity);GO:0005829(cytosol);GO:0005886(plasma membrane);GO:0009225(nucleotide-sugar metabolic process);GO:0033320(UDP-D-xylose biosynthetic process);GO:0042732(D-xylose metabolic process);GO:0048040(UDP-glucuronate decarboxylase activity);GO:0070403(NAD+ binding)	00520(Amino sugar and nucleotide sugar metabolism)	UDP-glucuronic acid decarboxylase 6 [Medicago truncatula]	11.0763	1.2381	0.0001	0.091896	0.0001	0.0001	7.06301	up
MS.gene62241	GO:0004842(ubiquitin-protein transferase activity);GO:0005634(nucleus);GO:0006511(ubiquitin-dependent protein catabolic process)	NA	F-box protein skip19 [Trifolium pratense]	2.34317	3.8337	0.982435	0.173802	0.0001	0.0001	5.36264	up
MS.gene67081	GO:0005886(plasma membrane);GO:0009506(plasmodesma);GO:0009507(chloroplast);GO:0015207(adenine transmembrane transporter activity);GO:0015208(guanine transmembrane transporter activity);GO:0015210(uracil transmembrane transporter activity);GO:0015294(solute:cation symporter activity);GO:0016020(membrane);GO:0016021(integral component of membrane);GO:0022857(transmembrane transporter activity);GO:…	NA	nucleobase-ascorbate transporter 3 [Medicago truncatula]	2.61657	2.44743	0.367606	7.82023	12.3796	9.78785	-2.46492	down
MS.gene98800	GO:0004674(protein serine/threonine kinase activity);GO:0005886(plasma membrane);GO:0006468(protein phosphorylation);GO:0009506(plasmodesma);GO:0031625(ubiquitin protein ligase binding);GO:0045087(innate immune response)	NA	G-type lectin S-receptor-like serine/threonine-protein kinase SD1-13 [Medicago truncatula]	1.42118	3.27072	0.060833	0.037503	0.11398	0.0001	4.97058	up
MS.gene059051	GO:0004864(protein phosphatase inhibitor activity);GO:0005634(nucleus);GO:0005737(cytoplasm);GO:0009738(abscisic acid-activated signaling pathway);GO:0010427(abscisic acid binding);GO:0080163(regulation of protein serine/threonine phosphatase activity)	NA	ABA-responsive protein ABR17 isoform X2 [Medicago truncatula]	8.84728	5.96289	21.7414	2.59875	368.272	42.4657	-3.49931	down
MS.gene05803	GO:0004185(serine-type carboxypeptidase activity);GO:0016747(transferase activity, transferring acyl groups other than amino-acyl groups);GO:0019748(secondary metabolic process);GO:0051603(proteolysis involved in cellular protein catabolic process)	NA	putative peptidase S10, serine carboxypeptidase, alpha/Beta hydrolase [Medicago truncatula]	0.148884	0.461548	0.0001	1.37467	0.967051	9.03761	-4.2202	down
MS.gene69373	GO:0006511(ubiquitin-dependent protein catabolic process);GO:0008541(proteasome regulatory particle, lid subcomplex)	03050(Proteasome)	probable 26S proteasome non-ATPase regulatory subunit 3 [Medicago truncatula]	1.34004	1.2306	0.622914	10.3735	11.8684	0.941378	-2.85985	down
MS.gene01273	GO:0003674(molecular_function);GO:0005576(extracellular region);GO:0009611(response to wounding);GO:0009617(response to bacterium);GO:0009723(response to ethylene);GO:0009751(response to salicylic acid);GO:0009753(response to jasmonic acid);GO:0009814(defense response, incompatible interaction);GO:0080027(response to herbivore)	04016(MAPK signaling pathway - plant);04075(Plant hormone signal transduction);04626(Plant-pathogen interaction)	putative reverse transcriptase, RNA-dependent DNA polymerase [Medicago truncatula]	0.10095	152.756	0.24093	0.261567	2.0078	1.56354	5.31987	up
MS.gene70005	GO:0000272(polysaccharide catabolic process);GO:0005576(extracellular region);GO:0009507(chloroplast);GO:0016161(beta-amylase activity);GO:0102229(amylopectin maltohydrolase activity)	00500(Starch and sucrose metabolism)	beta-amylase [Medicago truncatula]	0.0001	3.88389	5.67366	0.05039	0.0001	0.0001	7.56166	up
MS.gene23547	GO:0008840(4-hydroxy-tetrahydrodipicolinate synthase);GO:0009089(lysine biosynthetic process via diaminopimelate);GO:0009507(chloroplast);GO:0019877(diaminopimelate biosynthetic process)	00300(Lysine biosynthesis);00261(Monobactam biosynthesis)	putative 4-hydroxy-tetrahydrodipicolinate synthase [Medicago truncatula]	3.98713	3.52503	2.4222	14.0126	16.7896	15.1583	-2.2099	down
MS.gene037322	GO:0005886(plasma membrane);GO:0006820(anion transport);GO:0008381(mechanosensitive ion channel activity)	NA	mechanosensitive ion channel protein 6 [Medicago truncatula]	1.6583	7.45274	0.599735	0.0001	0.392866	0.074965	4.37522	up
MS.gene95199	GO:0005886(plasma membrane)	NA	SNAP25 homologous protein SNAP33 [Medicago truncatula]	26.1839	43.4883	60.7597	8.47558	7.42349	16.6397	2.00307	up
MS.gene39897	GO:0000786(nucleosome);GO:0003677(DNA binding);GO:0005634(nucleus);GO:0005730(nucleolus);GO:0005739(mitochondrion);GO:0006334(nucleosome assembly)	NA	unknown [Medicago truncatula]	97.9658	34.7215	109.256	29.3171	12.0453	16.2021	2.07142	up
MS.gene63560	GO:0000149(SNARE binding);GO:0005484(SNAP receptor activity);GO:0005789(endoplasmic reticulum membrane);GO:0005794(Golgi apparatus);GO:0006623(protein targeting to vacuole);GO:0006888(ER to Golgi vesicle-mediated transport);GO:0006891(intra-Golgi vesicle-mediated transport);GO:0006896(Golgi to vacuole transport);GO:0012507(ER to Golgi transport vesicle membrane);GO:0031201(SNARE complex);GO:00319…	04130(SNARE interactions in vesicular transport)	hypothetical protein MtrunA17_Chr3g0091631 [Medicago truncatula]	1.39253	1.27146	0.0001	0.0001	0.0001	0.0001	13.1164	up
MS.gene78019	GO:0005524(ATP binding);GO:0005634(nucleus);GO:0006952(defense response);GO:0043531(ADP binding)	NA	disease resistance protein RGA2 [Medicago truncatula]	0.20219	0.784299	0.294955	5.90984	1.84822	1.33931	-2.82768	down
MS.gene67121	GO:0000166(nucleotide binding);GO:0005524(ATP binding);GO:0005634(nucleus);GO:0005829(cytosol);GO:0016226(iron-sulfur cluster assembly);GO:0042803(protein homodimerization activity);GO:0046872(metal ion binding);GO:0051536(iron-sulfur cluster binding);GO:0051539(4 iron, 4 sulfur cluster binding)	NA	cytosolic Fe-S cluster assembly factor NBP35 [Medicago truncatula]	0.0001	0.51597	0.103884	1.60216	6.12154	3.33831	-4.15731	down
MS.gene50338	GO:0005737(cytoplasm);GO:0006952(defense response);GO:0007165(signal transduction);GO:0016021(integral component of membrane);GO:0043531(ADP binding)	NA	uncharacterized protein LOC11419927 [Medicago truncatula]	1.12017	4.27935	0.127352	0.245529	0.108446	0.121142	3.54011	up
MS.gene88692	GO:0002229(defense response to oomycetes);GO:0004674(protein serine/threonine kinase activity);GO:0005524(ATP binding);GO:0005886(plasma membrane);GO:0006468(protein phosphorylation);GO:0016021(integral component of membrane);GO:0016301(kinase activity);GO:0030246(carbohydrate binding)	NA	L-type lectin-domain containing receptor kinase VIII.1 [Medicago truncatula]	7.94606	4.37468	2.4085	14.7156	15.5175	26.3995	-1.94295	down
MS.gene031283	GO:0000790(nuclear chromatin);GO:0003677(DNA binding);GO:0006342(chromatin silencing)	NA	hypothetical protein CDL15_Pgr002485 [Punica granatum]	53.4846	95.7708	59.8389	22.9026	10.0547	15.388	2.11271	up
MS.gene23938	GO:0004612(phosphoenolpyruvate carboxykinase (ATP) activity);GO:0005829(cytosol);GO:0006094(gluconeogenesis)	00010(Glycolysis / Gluconeogenesis);00020(Citrate cycle (TCA cycle));00620(Pyruvate metabolism);00710(Carbon fixation in photosynthetic organisms)	phosphoenolpyruvate carboxykinase (ATP) [Medicago truncatula]	3.01145	0.724048	8.35179	21.8219	19.1431	27.3259	-2.4982	down
MS.gene028362	GO:0005737(cytoplasm);GO:0008168(methyltransferase activity)	NA	alpha amino-terminal protein methyltransferase [Medicago truncatula]	0.355091	0.0001	0.0001	1.70207	5.26859	3.78964	-4.92057	down
MS.gene044997	GO:0005576(extracellular region);GO:0005618(cell wall);GO:0005794(Golgi apparatus);GO:0005829(cytosol);GO:0006952(defense response);GO:0007165(signal transduction);GO:0009505(plant-type cell wall);GO:0009506(plasmodesma);GO:0016020(membrane);GO:0090353(polygalacturonase inhibitor activity)	NA	polygalacturonase inhibitor 1-like [Medicago truncatula]	44.6886	38.7302	35.5027	11.8093	2.84657	10.6416	2.23294	up
MS.gene44350	GO:0005515(protein binding);GO:0005634(nucleus);GO:0005829(cytosol);GO:0043161(proteasome-mediated ubiquitin-dependent protein catabolic process)	NA	F-box/kelch-repeat protein At1g23390 [Medicago truncatula]	1.98518	14.082	4.74767	60.1938	17.4461	23.2467	-2.27705	down
MS.gene73452	GO:0004674(protein serine/threonine kinase activity);GO:0005524(ATP binding);GO:0005576(extracellular region);GO:0006468(protein phosphorylation);GO:0016021(integral component of membrane);GO:0016301(kinase activity);GO:0030247(polysaccharide binding)	NA	hypothetical protein TSUD_50040 [Trifolium subterraneum]	0.729032	9.57618	0.033113	0.242333	0.125258	0.058853	4.5995	up
MS.gene03449	GO:0005524(ATP binding);GO:0005739(mitochondrion);GO:0006952(defense response);GO:0043531(ADP binding)	04626(Plant-pathogen interaction)	uncharacterized protein LOC25491047 [Medicago truncatula]	0.0001	0.0001	0.019004	0.171841	0.483434	0.3315	-5.68324	down
MS.gene041078	GO:0003677(DNA binding);GO:0003700(DNA binding transcription factor activity);GO:0005634(nucleus);GO:0006351(transcription, DNA-templated);GO:0006355(regulation of transcription, DNA-templated);GO:0010500(transmitting tissue development);GO:0046983(protein dimerization activity);GO:0048462(carpel formation);GO:0048467(gynoecium development);GO:0080126(ovary septum development)	NA	transcription factor HEC2 [Medicago truncatula]	0.041869	0.622013	0.391181	13.6008	4.98924	0.156659	-4.15124	down
MS.gene62863	GO:0004675(transmembrane receptor protein serine/threonine kinase activity);GO:0005886(plasma membrane)	NA	Lipid transfer protein [Medicago truncatula]	6.25945	32.8864	6.80017	1.93725	1.08339	2.06393	3.17574	up
MS.gene069366	GO:0005515(protein binding);GO:0005543(phospholipid binding);GO:0005634(nucleus);GO:0005774(vacuolar membrane);GO:0005794(Golgi apparatus);GO:0005886(plasma membrane);GO:0015031(protein transport);GO:0030136(clathrin-coated vesicle);GO:0030276(clathrin binding)	04144(Endocytosis)	clathrin interactor EPSIN 3 [Medicago truncatula]	0.171015	0.134723	0.0001	1.79546	2.55801	0.519846	-3.99406	down
MS.gene83939	NA	NA	uncharacterized protein LOC112420329 [Medicago truncatula]	1.77046	2.6469	3.53535	0.359114	0.04294	0.282999	3.53716	up
MS.gene68654	GO:0006820(anion transport);GO:0016021(integral component of membrane);GO:0022857(transmembrane transporter activity);GO:0055085(transmembrane transport)	NA	putative glycerol-3-phosphate transporter 5 [Medicago truncatula]	1.55997	2.75017	1.19728	0.207802	0.105036	0.08048	3.80761	up
MS.gene015109	GO:0003674(molecular_function);GO:0005576(extracellular region);GO:0005737(cytoplasm);GO:0009505(plant-type cell wall);GO:0009739(response to gibberellin);GO:0009740(gibberellic acid mediated signaling pathway)	00563(Glycosylphosphatidylinositol(GPI)-anchor biosynthesis)	peamaclein [Medicago truncatula]	0.374269	0.0001	0.0001	12.3149	6.39187	0.828692	-5.70511	down
MS.gene35395	GO:0003677(DNA binding);GO:0005634(nucleus);GO:0008150(biological_process);GO:0008270(zinc ion binding)	NA	zinc finger A20 and AN1 domain-containing stress-associated protein 3 isoform X1 [Medicago truncatula]	16.7311	26.8834	10.6172	57.9491	57.042	82.8639	-1.86723	down
MS.gene014324	GO:0003674(molecular_function);GO:0008150(biological_process)	NA	protein canopy-1 [Medicago truncatula]	4.08382	9.21073	6.34053	0.0001	0.624904	0.0001	4.97319	up
MS.gene39577	GO:0004124(cysteine synthase activity);GO:0005737(cytoplasm);GO:0006535(cysteine biosynthetic process from serine);GO:0030170(pyridoxal phosphate binding)	00920(Sulfur metabolism);00270(Cysteine and methionine metabolism)	cysteine synthase, chloroplastic/chromoplastic [Medicago truncatula]	2.81162	5.96354	6.0141	0.078761	0.590611	0.964149	3.17849	up
MS.gene31127	GO:0000176(nuclear exosome (RNase complex));GO:0000460(maturation of 5.8S rRNA)	03018(RNA degradation)	hypothetical protein L195_g015727 [Trifolium pratense]	0.770147	7.67344	6.20664	0.356555	0.28628	0.410705	3.79761	up
MS.gene60775	GO:0005351(carbohydrate:proton symporter activity);GO:0005886(plasma membrane);GO:0005887(integral component of plasma membrane);GO:0005985(sucrose metabolic process);GO:0008506(sucrose:proton symporter activity);GO:0008515(sucrose transmembrane transporter activity);GO:0009915(phloem sucrose loading);GO:0015144(carbohydrate transmembrane transporter activity);GO:0015770(sucrose transport);GO:001…	NA	sucrose transport protein [Medicago truncatula]	55.4422	49.6183	16.5221	5.7257	14.8723	8.53626	2.06115	up
MS.gene83012	NA	NA	putative Extensin domain-containing protein [Medicago truncatula]	3.14715	1.83795	1.2429	11.7427	3.53361	10.8882	-2.07077	down
MS.gene86754	GO:0003729(mRNA binding);GO:0006402(mRNA catabolic process);GO:0010228(vegetative to reproductive phase transition of meristem);GO:0032451(demethylase activity);GO:0080167(response to karrikin);GO:1990931(RNA N6-methyladenosine dioxygenase activity)	NA	uncharacterized protein LOC25499069 [Medicago truncatula]	2.11544	2.06954	14.3354	0.530556	0.235871	0.804914	3.55904	up
MS.gene50586	GO:0000028(ribosomal small subunit assembly);GO:0003723(RNA binding);GO:0003735(structural constituent of ribosome);GO:0005737(cytoplasm);GO:0005774(vacuolar membrane);GO:0005794(Golgi apparatus);GO:0005829(cytosol);GO:0005886(plasma membrane);GO:0006412(translation);GO:0009506(plasmodesma);GO:0015935(small ribosomal subunit);GO:0022626(cytosolic ribosome);GO:0022627(cytosolic small ribosomal sub…	03010(Ribosome)	hypothetical protein TSUD_400370 [Trifolium subterraneum]	7.28423	11.9204	3.00185	32.9554	35.0292	36.2274	-2.23047	down
MS.gene056259	GO:0005886(plasma membrane);GO:0006820(anion transport);GO:0008381(mechanosensitive ion channel activity)	NA	mechanosensitive ion channel protein 6 [Medicago truncatula]	4.86831	14.5469	1.38034	0.549078	0.425106	1.83467	2.88822	up
MS.gene46049	GO:0004364(glutathione transferase activity);GO:0005737(cytoplasm);GO:0006749(glutathione metabolic process);GO:0009407(toxin catabolic process)	00480(Glutathione metabolism)	unknown [Medicago truncatula]	6.63041	23.8489	1.87632	0.545963	1.16491	1.68257	3.25319	up
MS.gene48445	GO:0003723(RNA binding);GO:0004827(proline-tRNA ligase activity);GO:0005739(mitochondrion);GO:0006433(prolyl-tRNA aminoacylation);GO:0009570(chloroplast stroma)	00970(Aminoacyl-tRNA biosynthesis)	proline--tRNA ligase, chloroplastic/mitochondrial [Medicago truncatula]	0.22613	0.0001	0.0001	1.38889	2.35877	2.37013	-4.75651	down
MS.gene24408	GO:0005829(cytosol);GO:0009903(chloroplast avoidance movement);GO:0009904(chloroplast accumulation movement)	NA	protein WEAK CHLOROPLAST MOVEMENT UNDER BLUE LIGHT 1 [Medicago truncatula]	0.059622	4.66397	2.60653	0.0001	0.170424	0.0001	5.42494	up
MS.gene040600	GO:0003674(molecular_function);GO:0005575(cellular_component);GO:0008150(biological_process)	03013(RNA transport)	protein RRNAD1 isoform X1 [Medicago truncatula]	1.00985	0.420215	1.05927	0.0001	0.0001	0.053854	5.52522	up
MS.gene39646	GO:0003677(DNA binding);GO:0003700(DNA binding transcription factor activity);GO:0005634(nucleus);GO:0006351(transcription, DNA-templated);GO:0006355(regulation of transcription, DNA-templated);GO:0009873(ethylene-activated signaling pathway);GO:0010087(phloem or xylem histogenesis);GO:0010200(response to chitin);GO:0050832(defense response to fungus);GO:0051301(cell division)	NA	ethylene-responsive transcription factor ERF109 [Medicago truncatula]	1.62483	3.69081	0.257336	0.08455	0.0001	0.0001	6.03909	up
MS.gene49938	GO:0003674(molecular_function);GO:0008150(biological_process);GO:0009507(chloroplast)	NA	uncharacterized protein LOC11442381 [Medicago truncatula]	13.5285	4.9837	17.3497	58.9407	47.9859	53.4636	-2.16106	down
MS.gene02084	GO:0004601(peroxidase activity);GO:0020037(heme binding)	00940(Phenylpropanoid biosynthesis)	peroxidase 15 isoform X1 [Medicago truncatula]	8.10947	0.317667	11.2038	0.54119	0.0001	0.466951	4.28322	up
MS.gene045166	GO:0005634(nucleus);GO:0006396(RNA processing);GO:0008150(biological_process);GO:0015030(Cajal body);GO:0030619(U1 snRNA binding);GO:0030620(U2 snRNA binding)	NA	coilin [Medicago truncatula]	6.80076	0.550152	4.44639	0.365361	0.713325	0.440957	2.95665	up
MS.gene013109	GO:0004364(glutathione transferase activity);GO:0005737(cytoplasm);GO:0006749(glutathione metabolic process);GO:0009407(toxin catabolic process)	00480(Glutathione metabolism)	glutathione transferase GST 23 [Medicago truncatula]	0.100628	0.0001	0.0001	2.19333	1.52696	1.83349	-5.7835	down
MS.gene72985	GO:0003677(DNA binding);GO:0003700(DNA binding transcription factor activity);GO:0005634(nucleus);GO:0006351(transcription, DNA-templated);GO:0006355(regulation of transcription, DNA-templated);GO:0009873(ethylene-activated signaling pathway);GO:0019760(glucosinolate metabolic process);GO:0043565(sequence-specific DNA binding);GO:0044212(transcription regulatory region DNA binding);GO:0045893(pos…	NA	ethylene-responsive transcription factor ERF026 [Medicago truncatula]	23.0031	77.0494	11.8791	2.4967	0.777761	10.5442	3.01792	up
MS.gene047934	GO:0000719(photoreactive repair);GO:0003904(deoxyribodipyrimidine photo-lyase activity)	NA	uncharacterized protein LOC112416561 [Medicago truncatula]	0.210656	1.91119	0.769049	0.069784	0.0001	0.0001	5.36835	up
MS.gene01274	GO:0003674(molecular_function);GO:0005576(extracellular region);GO:0009611(response to wounding);GO:0009617(response to bacterium);GO:0009723(response to ethylene);GO:0009751(response to salicylic acid);GO:0009753(response to jasmonic acid);GO:0009814(defense response, incompatible interaction);GO:0080027(response to herbivore)	04016(MAPK signaling pathway - plant);04075(Plant hormone signal transduction);04626(Plant-pathogen interaction)	putative reverse transcriptase, RNA-dependent DNA polymerase [Medicago truncatula]	1.98297	139.831	3.12001	1.09658	3.11884	5.73096	3.86508	up
MS.gene28775	GO:0005982(starch metabolic process);GO:0005985(sucrose metabolic process);GO:0005986(sucrose biosynthetic process);GO:0008194(UDP-glycosyltransferase activity);GO:0009414(response to water deprivation);GO:0009507(chloroplast);GO:0010431(seed maturation);GO:0010555(response to mannitol);GO:0016157(sucrose synthase activity);GO:0016757(transferase activity, transferring glycosyl groups)	00500(Starch and sucrose metabolism)	sucrose synthase 2 [Medicago truncatula]	1.3262	0.061602	0.986672	4.00118	14.0971	2.29189	-3.1022	down
MS.gene09748	GO:0005764(lysosome);GO:0016790(thiolester hydrolase activity);GO:0043231(intracellular membrane-bounded organelle)	00062(Fatty acid elongation)	palmitoyl-protein thioesterase 1 [Medicago truncatula]	110.444	111.465	124.934	41.0573	26.2152	34.951	1.76256	up
MS.gene022243	GO:0003674(molecular_function);GO:0005886(plasma membrane);GO:0009506(plasmodesma);GO:0016021(integral component of membrane);GO:0042742(defense response to bacterium)	NA	NDR1/HIN1-like protein 13 [Medicago truncatula]	36.7141	65.9236	20.9385	5.99086	5.25131	16.0832	2.17709	up
MS.gene041566	GO:0009506(plasmodesma);GO:0019722(calcium-mediated signaling)	NA	protein RALF-like 33 [Medicago truncatula]	73.5065	158.126	22.4589	9.96388	15.4356	25.4687	2.32051	up
MS.gene56677	GO:0005737(cytoplasm);GO:0016740(transferase activity);GO:0016747(transferase activity, transferring acyl groups other than amino-acyl groups);GO:0080167(response to karrikin)	NA	uncharacterized acetyltransferase At3g50280 [Medicago truncatula]	1.51176	2.02642	2.33215	2.53203	14.1686	16.8354	-2.5142	down
MS.gene43546	GO:0005388(calcium-transporting ATPase activity);GO:0005887(integral component of plasma membrane);GO:0043231(intracellular membrane-bounded organelle)	NA	calcium-transporting ATPase 2, plasma membrane-type [Medicago truncatula]	53.4106	43.1272	19.7454	7.36356	8.77507	15.7945	1.86452	up
MS.gene010330	GO:0003712(transcription cofactor activity);GO:0004402(histone acetyltransferase activity);GO:0005634(nucleus);GO:0006351(transcription, DNA-templated);GO:0006355(regulation of transcription, DNA-templated);GO:0006473(protein acetylation);GO:0008270(zinc ion binding);GO:0009908(flower development);GO:0016573(histone acetylation)	NA	putative histone acetyltransferase chromatin regulator PHD family [Medicago truncatula]	8.64831	4.93976	5.09392	0.866198	0.925115	1.96924	2.31263	up
MS.gene30134	GO:0004004(ATP-dependent RNA helicase activity);GO:0006413(translational initiation);GO:0010468(regulation of gene expression);GO:0010501(RNA secondary structure unwinding)	NA	DEAD-box ATP-dependent RNA helicase 38 [Cicer arietinum]	5.99697	1.97662	23.5262	1.00211	0.0001	0.0001	4.97394	up
MS.gene05414	GO:0004675(transmembrane receptor protein serine/threonine kinase activity);GO:0005886(plasma membrane);GO:0009506(plasmodesma);GO:0009620(response to fungus);GO:0016301(kinase activity)	NA	putative glycerophosphodiester phosphodiesterase, protein kinase RLK-Pelle-LRK10L-2 family [Medicago truncatula]	0.206274	0.12445	0.108697	0.450757	2.98243	1.57466	-3.51052	down
MS.gene39643	GO:0003677(DNA binding);GO:0003700(DNA binding transcription factor activity);GO:0005634(nucleus);GO:0006351(transcription, DNA-templated);GO:0006355(regulation of transcription, DNA-templated);GO:0009873(ethylene-activated signaling pathway);GO:0010087(phloem or xylem histogenesis);GO:0010200(response to chitin);GO:0050832(defense response to fungus);GO:0051301(cell division)	NA	ethylene-responsive transcription factor ERF109 [Medicago truncatula]	4.72441	21.5192	0.204404	0.786014	0.628248	0.195136	4.03857	up
MS.gene20058	GO:0000166(nucleotide binding);GO:0008150(biological_process);GO:0009507(chloroplast)	03008(Ribosome biogenesis in eukaryotes);04712(Circadian rhythm - plant)	WD repeat-containing protein 20 isoform X1 [Medicago truncatula]	11.9988	12.4516	6.74706	2.38973	1.30544	2.79962	2.26407	up
MS.gene046807	GO:0004721(phosphoprotein phosphatase activity);GO:0004722(protein serine/threonine phosphatase activity);GO:0005515(protein binding);GO:0005634(nucleus);GO:0005737(cytoplasm);GO:0005829(cytosol);GO:0006470(protein dephosphorylation);GO:0009409(response to cold);GO:0009414(response to water deprivation);GO:0009737(response to abscisic acid);GO:0009738(abscisic acid-activated signaling pathway);GO…	04016(MAPK signaling pathway - plant);04075(Plant hormone signal transduction)	probable protein phosphatase 2C 51 [Medicago truncatula]	0.839311	1.04748	0.320632	1.977	3.00172	11.7845	-2.92486	down
MS.gene036650	GO:0043161(proteasome-mediated ubiquitin-dependent protein catabolic process);GO:0061630(ubiquitin protein ligase activity)	NA	uncharacterized protein LOC11438190 [Medicago truncatula]	0.0001	0.218777	0.0001	0.0001	7.29964	6.86955	-6.01584	down
MS.gene039249	GO:0005524(ATP binding);GO:0005739(mitochondrion);GO:0006952(defense response);GO:0043531(ADP binding)	04626(Plant-pathogen interaction)	probable disease resistance protein At4g27220 [Medicago truncatula]	0.0001	0.0001	0.0182	0.418591	0.44896	0.121378	-5.74809	down
MS.gene025103	GO:0003674(molecular_function);GO:0009507(chloroplast);GO:0009737(response to abscisic acid);GO:0016021(integral component of membrane)	NA	hypothetical protein MtrDRAFT_AC160012g4v2 [Medicago truncatula]	6.23892	12.6463	3.92588	36.2169	17.7952	43.9652	-2.10271	down
MS.gene041614	GO:0005634(nucleus);GO:0008568(microtubule-severing ATPase activity);GO:0031122(cytoplasmic microtubule organization)	03013(RNA transport)	hypothetical protein CUMW_055550 [Citrus unshiu]	1.7072	1.43839	0.433528	5.20212	6.12247	6.16575	-2.28888	down
MS.gene55393	GO:0003979(UDP-glucose 6-dehydrogenase activity);GO:0005634(nucleus);GO:0005829(cytosol);GO:0005975(carbohydrate metabolic process);GO:0006024(glycosaminoglycan biosynthetic process);GO:0006065(UDP-glucuronate biosynthetic process)	00040(Pentose and glucuronate interconversions);00053(Ascorbate and aldarate metabolism);00520(Amino sugar and nucleotide sugar metabolism)	UDP-glucose 6-dehydrogenase 4 [Medicago truncatula]	9.00353	23.8935	1.67121	0.122617	0.1195	2.62394	3.59231	up
MS.gene85636	GO:0003674(molecular_function);GO:0009507(chloroplast);GO:0009737(response to abscisic acid);GO:0016021(integral component of membrane)	NA	hypothetical protein MtrDRAFT_AC160012g4v2 [Medicago truncatula]	2.52572	2.65707	1.20181	11.9616	7.04292	17.298	-2.5074	down
MS.gene010638	GO:0006952(defense response);GO:0007165(signal transduction);GO:0016021(integral component of membrane);GO:0016301(kinase activity)	NA	receptor-like protein 7 [Medicago truncatula]	0.276751	0.0001	0.0001	3.24232	2.69189	1.09745	-4.66616	down
MS.gene43624	GO:0005576(extracellular region);GO:0005618(cell wall);GO:0009507(chloroplast);GO:0009534(chloroplast thylakoid);GO:0016042(lipid catabolic process);GO:0016788(hydrolase activity, acting on ester bonds);GO:0048046(apoplast);GO:0052689(carboxylic ester hydrolase activity)	00561(Glycerolipid metabolism)	GDSL esterase/lipase At1g29670 [Medicago truncatula]	3.20032	7.31458	2.78575	0.585122	0.0001	0.278191	3.9453	up
MS.gene068613	GO:0005737(cytoplasm);GO:0008270(zinc ion binding);GO:0009617(response to bacterium);GO:0009626(plant-type hypersensitive response);GO:0009809(lignin biosynthetic process);GO:0045551(cinnamyl-alcohol dehydrogenase activity);GO:0052747(sinapyl alcohol dehydrogenase activity);GO:0055114(oxidation-reduction process)	00940(Phenylpropanoid biosynthesis)	probable mannitol dehydrogenase [Medicago truncatula]	2.22426	33.4505	0.371619	0.832223	0.572054	1.3512	3.70948	up
MS.gene88138	GO:0009813(flavonoid biosynthetic process);GO:0043231(intracellular membrane-bounded organelle);GO:0052696(flavonoid glucuronidation);GO:0080043(quercetin 3-O-glucosyltransferase activity);GO:0080044(quercetin 7-O-glucosyltransferase activity)	00906(Carotenoid biosynthesis)	UDP-glucose flavonoid 3-O-glucosyltransferase 7 [Medicago truncatula]	0.338189	0.803029	0.374922	0.226	10.0611	7.01847	-3.51276	down
MS.gene43272	GO:0005634(nucleus)	03018(RNA degradation)	putative transcription factor C2H2 family [Medicago truncatula]	17.9936	28.4678	41.4682	5.64059	2.70763	12.0056	2.11105	up
MS.gene046948	GO:0004675(transmembrane receptor protein serine/threonine kinase activity);GO:0005515(protein binding);GO:0005524(ATP binding);GO:0005886(plasma membrane);GO:0006468(protein phosphorylation);GO:0007166(cell surface receptor signaling pathway);GO:0008289(lipid binding);GO:0009556(microsporogenesis);GO:0009742(brassinosteroid mediated signaling pathway);GO:0010152(pollen maturation);GO:0016021(int…	NA	leucine-rich repeat protein 2 [Medicago truncatula]	36.7204	95.3688	33.0342	20.4154	6.51783	10.1704	2.15391	up
MS.gene52409	GO:0000325(plant-type vacuole);GO:0005524(ATP binding);GO:0005773(vacuole);GO:0005774(vacuolar membrane);GO:0005794(Golgi apparatus);GO:0005886(plasma membrane);GO:0008559(xenobiotic transmembrane transporting ATPase activity);GO:0016020(membrane);GO:0016021(integral component of membrane);GO:0042626(ATPase activity, coupled to transmembrane movement of substances);GO:0055085(transmembrane transp…	02010(ABC transporters)	ABC transporter C family member 14 [Medicago truncatula]	4.34057	2.26549	1.44764	0.711528	0.32183	0.367107	2.52375	up
MS.gene90636	GO:0005871(kinesin complex);GO:0007018(microtubule-based movement);GO:0008574(ATP-dependent microtubule motor activity, plus-end-directed)	NA	kinesin-like protein KIN-12F [Medicago truncatula]	1.6096	0.174576	1.51813	0.135517	0.096298	0.054643	3.52708	up
MS.gene85126	GO:0005215(transporter activity);GO:0005886(plasma membrane);GO:0006857(oligopeptide transport);GO:0015706(nitrate transport);GO:0016020(membrane);GO:0016021(integral component of membrane);GO:0055085(transmembrane transport);GO:0080054(low-affinity nitrate transmembrane transporter activity)	NA	protein NRT1/ PTR FAMILY 1.2 isoform X1 [Medicago truncatula]	8.25205	38.2631	6.69712	5.33227	1.55422	3.05295	2.42052	up
MS.gene07201	GO:0005634(nucleus);GO:0008568(microtubule-severing ATPase activity);GO:0031122(cytoplasmic microtubule organization)	03013(RNA transport)	uncharacterized protein LOC11413909 isoform X1 [Medicago truncatula]	0.0001	0.434111	0.0001	5.63003	2.02564	2.00326	-4.47506	down
MS.gene94631	GO:0005886(plasma membrane);GO:0009416(response to light stimulus);GO:0016567(protein ubiquitination)	03050(Proteasome)	BTB/POZ domain-containing protein At3g44820 [Medicago truncatula]	1.42143	0.256377	2.54027	0.188554	0.045606	0.065126	3.81699	up
MS.gene055368	GO:0003779(actin binding);GO:0005737(cytoplasm);GO:0005885(Arp2/3 protein complex);GO:0007015(actin filament organization);GO:0009825(multidimensional cell growth);GO:0010090(trichome morphogenesis);GO:0030036(actin cytoskeleton organization);GO:0030041(actin filament polymerization);GO:0034314(Arp2/3 complex-mediated actin nucleation);GO:0042995(cell projection);GO:0051015(actin filament binding)	04144(Endocytosis)	actin-related protein 2/3 complex subunit 5A [Medicago truncatula]	9.51641	15.3161	0.298599	0.0001	0.57239	0.0001	5.45583	up
MS.gene38966	GO:0005773(vacuole);GO:0005774(vacuolar membrane);GO:0008150(biological_process);GO:0009507(chloroplast);GO:0020037(heme binding)	NA	heme-binding protein 2 [Medicago truncatula]	8.32772	27.2248	8.13803	3.041	0.112473	1.4316	3.2523	up
MS.gene44475	GO:0004328(formamidase activity);GO:0005773(vacuole)	00630(Glyoxylate and dicarboxylate metabolism);00910(Nitrogen metabolism);00460(Cyanoamino acid metabolism)	uncharacterized protein LOC25493523 isoform X1 [Medicago truncatula]	0.0001	0.0001	1.53106	20.8022	18.5562	4.99046	-4.8561	down
MS.gene004610	GO:0003677(DNA binding);GO:0005515(protein binding);GO:0005524(ATP binding);GO:0005634(nucleus);GO:0006268(DNA unwinding involved in DNA replication);GO:0006270(DNA replication initiation);GO:0008094(DNA-dependent ATPase activity)	03030(DNA replication)	DNA replication licensing factor MCM6 isoform X1 [Medicago truncatula]	4.2766	2.1198	6.44387	0.495026	0.0001	0.0001	4.69644	up
[truncated: 1,272 more rows]

## Sheet: S vs CK
gene_id	GO	KEGG	Description	FPKM.S1	FPKM.S2	FPKM.S3	FPKM.CK1	FPKM.CK2	FPKM.CK3	log2(fc)	regulation
[truncated: 6,120 more rows]

## Sheet: SM vs CK
gene_id	GO	KEGG	Description	FPKM.SM1	FPKM.SM2	FPKM.SM3	FPKM.CK1	FPKM.CK2	FPKM.CK3	log2(fc)	regulation
[truncated: 4,992 more rows]

[truncated: 1 more sheets: SM vs S]
