# Supplementary material for: Comparative Physiological and Transcriptome Analysis Reveal the Molecular Mechanism of Melatonin in Regulating Salt Tolerance in Alfalfa (Medicago sativa L.)
Source: Front Plant Sci. 2022 Jul 13;13:919177. doi: 10.3389/fpls.2022.919177 (PMC9326453; doi:10.3389/fpls.2022.919177)
Supplement: Supplementary file 1 [file Data_Sheet_1.ZIP › Supplementary Material/Supplementary Table 5. GO enrichment.xlsx]

## Sheet: M vs CK
GO_ID	GO_Term	GO_function	GO_class	S gene number	pvalue
GO:0009741	response to brassinosteroid	biological_process	6	25	1.58288e-11
GO:0009611	response to wounding	biological_process	5	47	8.01068e-09
GO:0005829	cytosol	cellular_component	6	265	3.65255e-08
GO:0005794	Golgi apparatus	cellular_component	6	141	2.08269e-07
GO:0016759	cellulose synthase activity	molecular_function	8	17	4.00235e-07
GO:0006526	arginine biosynthetic process	biological_process	12	11	4.1359e-07
GO:0016760	cellulose synthase (UDP-forming) activity	molecular_function	9	16	6.47023e-07
GO:0010310	regulation of hydrogen peroxide metabolic process	biological_process	8	6	2.5093e-06
GO:0030244	cellulose biosynthetic process	biological_process	11	18	2.60309e-06
GO:0050832	defense response to fungus	biological_process	8	40	3.44135e-06
GO:1903507	negative regulation of nucleic acid-templated transcription	biological_process	10	10	4.58078e-06
GO:0005509	calcium ion binding	molecular_function	7	48	6.99468e-06
GO:0000271	polysaccharide biosynthetic process	biological_process	7	14	7.6731e-06
GO:0010618	aerenchyma formation	biological_process	5	5	9.36562e-06
GO:0031347	regulation of defense response	biological_process	7	15	1.27993e-05
GO:2000022	regulation of jasmonic acid mediated signaling pathway	biological_process	8	10	1.42668e-05
GO:0048046	apoplast	cellular_component	4	56	2.18334e-05
GO:0009507	chloroplast	cellular_component	7	287	3.51611e-05
GO:0003714	transcription corepressor activity	molecular_function	5	12	3.69767e-05
GO:0000304	response to singlet oxygen	biological_process	7	6	3.96991e-05
GO:0080165	callose deposition in phloem sieve plate	biological_process	7	5	4.65813e-05
GO:0010287	plastoglobule	cellular_component	8	17	6.59345e-05
GO:0002230	positive regulation of defense response to virus by host	biological_process	9	6	8.49266e-05
GO:0051753	mannan synthase activity	molecular_function	9	10	9.57778e-05
GO:0008568	microtubule-severing ATPase activity	molecular_function	11	10	9.57778e-05
GO:0009089	lysine biosynthetic process via diaminopimelate	biological_process	13	7	0.00013283
GO:0016757	transferase activity, transferring glycosyl groups	molecular_function	5	46	0.000137087
GO:0010411	xyloglucan metabolic process	biological_process	9	13	0.00015196
GO:0071669	plant-type cell wall organization or biogenesis	biological_process	5	7	0.000162051
GO:0016762	xyloglucan:xyloglucosyl transferase activity	molecular_function	8	11	0.00021801
GO:0004675	transmembrane receptor protein serine/threonine kinase activity	molecular_function	9	26	0.000233504
GO:0031122	cytoplasmic microtubule organization	biological_process	8	11	0.000241824
GO:0005886	plasma membrane	cellular_component	4	379	0.000274055
GO:0007166	cell surface receptor signaling pathway	biological_process	5	30	0.000275577
GO:0051410	detoxification of nitrogen compound	biological_process	4	3	0.000298011
GO:0019500	cyanide catabolic process	biological_process	7	3	0.000298011
GO:0047558	3-cyanoalanine hydratase activity	molecular_function	7	3	0.000298011
GO:0047427	cyanoalanine nitrilase activity	molecular_function	8	3	0.000298011
GO:1901002	positive regulation of response to salt stress	biological_process	7	6	0.000325391
GO:0000139	Golgi membrane	cellular_component	7	37	0.000337638
GO:0016157	sucrose synthase activity	molecular_function	8	6	0.000361414
GO:0005951	carbamoyl-phosphate synthase complex	cellular_component	6	3	0.000441063
GO:0009505	plant-type cell wall	cellular_component	6	40	0.00051721
GO:0000389	mRNA 3'-splice site recognition	biological_process	10	4	0.000574235
GO:0004806	triglyceride lipase activity	molecular_function	7	13	0.000597866
GO:0016790	thiolester hydrolase activity	molecular_function	6	3	0.000621706
GO:0004042	acetyl-CoA:L-glutamate N-acetyltransferase activity	molecular_function	9	3	0.000621706
GO:0010371	regulation of gibberellin biosynthetic process	biological_process	8	4	0.00068532
GO:0009627	systemic acquired resistance	biological_process	7	7	0.000732172
GO:0042546	cell wall biogenesis	biological_process	5	13	0.000773268
GO:0009862	systemic acquired resistance, salicylic acid mediated signaling pathway	biological_process	6	7	0.000786545
GO:0008840	4-hydroxy-tetrahydrodipicolinate synthase	molecular_function	7	4	0.00081079
GO:0080126	ovary septum development	biological_process	5	4	0.00081079
GO:0009832	plant-type cell wall biogenesis	biological_process	6	12	0.000993785
GO:0009742	brassinosteroid mediated signaling pathway	biological_process	7	16	0.00101133
GO:0009833	plant-type primary cell wall biogenesis	biological_process	7	9	0.00103754
GO:0071555	cell wall organization	biological_process	6	36	0.00107212
GO:0043666	regulation of phosphoprotein phosphatase activity	biological_process	11	3	0.0011097
GO:0043680	filiform apparatus	cellular_component	6	7	0.00118321
GO:1900426	positive regulation of defense response to bacterium	biological_process	8	7	0.00126229
GO:0009506	plasmodesma	cellular_component	5	106	0.00132613
GO:0045335	phagocytic vesicle	cellular_component	8	6	0.00137383
GO:0004088	carbamoyl-phosphate synthase (glutamine-hydrolyzing) activity	molecular_function	7	3	0.00142347
GO:0004618	phosphoglycerate kinase activity	molecular_function	7	3	0.00142347
GO:0048462	carpel formation	biological_process	6	4	0.00147617
GO:0051510	regulation of unidimensional cell growth	biological_process	7	6	0.00148218
GO:0006624	vacuolar protein processing	biological_process	9	5	0.00163882
GO:0005985	sucrose metabolic process	biological_process	8	7	0.0017217
GO:0070191	methionine-R-sulfoxide reductase activity	molecular_function	7	2	0.00186829
GO:0000340	RNA 7-methylguanosine cap binding	molecular_function	8	2	0.00186829
GO:0032433	filopodium tip	cellular_component	6	2	0.00186829
GO:0016791	phosphatase activity	molecular_function	7	13	0.0019053
GO:0010483	pollen tube reception	biological_process	5	7	0.00205387
GO:0005524	ATP binding	molecular_function	5	192	0.00208811
GO:0030915	Smc5-Smc6 complex	cellular_component	6	5	0.00215149
GO:0050661	NADP binding	molecular_function	6	8	0.00221326
GO:0009245	lipid A biosynthetic process	biological_process	9	5	0.00255246
GO:2000068	regulation of defense response to insect	biological_process	7	3	0.00267793
GO:1900057	positive regulation of leaf senescence	biological_process	10	5	0.00277205
GO:0008536	Ran GTPase binding	molecular_function	9	9	0.00280699
GO:0016798	hydrolase activity, acting on glycosyl bonds	molecular_function	5	11	0.00281538
GO:0030308	negative regulation of cell growth	biological_process	7	7	0.00286495
GO:0016301	kinase activity	molecular_function	6	92	0.00291352
GO:0004056	argininosuccinate lyase activity	molecular_function	7	2	0.00307689
GO:0042306	regulation of protein import into nucleus	biological_process	9	2	0.00307689
GO:0006629	lipid metabolic process	biological_process	5	19	0.00309894
GO:0046827	positive regulation of protein export from nucleus	biological_process	10	3	0.00320878
GO:0009789	positive regulation of abscisic acid-activated signaling pathway	biological_process	9	9	0.00329751
GO:0009414	response to water deprivation	biological_process	5	41	0.00330988
GO:0009933	meristem structural organization	biological_process	5	6	0.00335098
GO:0007165	signal transduction	biological_process	4	60	0.00345942
GO:0009791	post-embryonic development	biological_process	4	11	0.00377777
GO:0007062	sister chromatid cohesion	biological_process	5	6	0.00378228
GO:0018685	alkane 1-monooxygenase activity	molecular_function	7	4	0.0037932
GO:0070412	R-SMAD binding	molecular_function	6	3	0.00379968
GO:0009915	phloem sucrose loading	biological_process	11	3	0.00379968
GO:0031177	phosphopantetheine binding	molecular_function	6	4	0.00419353
GO:0008194	UDP-glycosyltransferase activity	molecular_function	6	6	0.00425338
GO:0048281	inflorescence morphogenesis	biological_process	5	3	0.00445258
GO:0043619	regulation of transcription from RNA polymerase II promoter in response to oxidative stress	biological_process	11	3	0.00445258
GO:0031143	pseudopodium	cellular_component	6	2	0.00456067
GO:0007338	single fertilization	biological_process	5	8	0.00473832
GO:0010942	positive regulation of cell death	biological_process	7	6	0.00476641
GO:0009860	pollen tube growth	biological_process	8	19	0.00489293
GO:0010500	transmitting tissue development	biological_process	7	4	0.00507768
GO:0006048	UDP-N-acetylglucosamine biosynthetic process	biological_process	8	3	0.00516927
GO:0009408	response to heat	biological_process	5	37	0.00521526
GO:1902290	positive regulation of defense response to oomycetes	biological_process	8	5	0.00577569
GO:0003755	peptidyl-prolyl cis-trans isomerase activity	molecular_function	6	14	0.00594585
GO:0006020	inositol metabolic process	biological_process	7	4	0.00607864
GO:0004345	glucose-6-phosphate dehydrogenase activity	molecular_function	7	4	0.00607864
GO:0031252	cell leading edge	cellular_component	4	2	0.00630942
GO:0043171	peptide catabolic process	biological_process	8	4	0.0066249
GO:0004478	methionine adenosyltransferase activity	molecular_function	6	3	0.00680042
GO:0042803	protein homodimerization activity	molecular_function	6	25	0.00683429
GO:0009640	photomorphogenesis	biological_process	8	7	0.00709534
GO:0005618	cell wall	cellular_component	5	73	0.0072485
GO:0000381	regulation of alternative mRNA splicing, via spliceosome	biological_process	10	5	0.00745028
GO:0048038	quinone binding	molecular_function	5	5	0.00745028
GO:0031977	thylakoid lumen	cellular_component	6	8	0.00783601
GO:0009755	hormone-mediated signaling pathway	biological_process	5	7	0.00804803
GO:0005768	endosome	cellular_component	7	36	0.008205
GO:0004843	thiol-dependent ubiquitin-specific protease activity	molecular_function	10	11	0.00830815
GO:0033481	galacturonate biosynthetic process	biological_process	9	2	0.00831323
GO:0005576	extracellular region	cellular_component	3	145	0.00868242
GO:0009579	thylakoid	cellular_component	5	20	0.00914843
GO:0019877	diaminopimelate biosynthetic process	biological_process	10	4	0.00984328
GO:0005528	FK506 binding	molecular_function	6	9	0.0100552
GO:0004672	protein kinase activity	molecular_function	7	38	0.010078
GO:0009225	nucleotide-sugar metabolic process	biological_process	8	6	0.0101647
GO:0009409	response to cold	biological_process	5	41	0.0103067
GO:0070569	uridylyltransferase activity	molecular_function	7	2	0.0105624
GO:0015505	uracil:cation symporter activity	molecular_function	8	2	0.0105624
GO:1904277	negative regulation of wax biosynthetic process	biological_process	8	2	0.0105624
GO:1990931	RNA N6-methyladenosine dioxygenase activity	molecular_function	6	2	0.0105624
GO:0032451	demethylase activity	molecular_function	4	2	0.0105624
GO:0034515	proteasome storage granule	cellular_component	7	4	0.0105891
GO:0032442	phenylcoumaran benzylic ether reductase activity	molecular_function	7	3	0.0108902
GO:0010053	root epidermal cell differentiation	biological_process	7	6	0.0116195
GO:0030795	jasmonate O-methyltransferase activity	molecular_function	8	4	0.0130422
GO:0102078	methyl jasmonate methylesterase activity	molecular_function	7	4	0.0130422
GO:0030126	COPI vesicle coat	cellular_component	8	4	0.0130422
GO:0000050	urea cycle	biological_process	8	4	0.0130422
GO:0015857	uracil transport	biological_process	9	2	0.0130476
GO:0043100	pyrimidine nucleobase salvage	biological_process	9	2	0.0130476
GO:0010442	guard cell morphogenesis	biological_process	8	2	0.0130476
GO:0005274	allantoin:proton symporter activity	molecular_function	11	2	0.0130476
GO:0015720	allantoin transport	biological_process	7	2	0.0130476
GO:0048283	indeterminate inflorescence morphogenesis	biological_process	6	2	0.0130476
GO:0005986	sucrose biosynthetic process	biological_process	9	6	0.0132151
GO:0032482	Rab protein signal transduction	biological_process	8	3	0.0133648
GO:0070469	respiratory chain	cellular_component	4	4	0.0139336
GO:0033320	UDP-D-xylose biosynthetic process	biological_process	10	3	0.0147121
GO:0042732	D-xylose metabolic process	biological_process	8	3	0.0147121
GO:0051090	regulation of DNA binding transcription factor activity	biological_process	9	3	0.0147121
GO:0000036	acyl carrier activity	molecular_function	7	4	0.0148627
GO:0016758	transferase activity, transferring hexosyl groups	molecular_function	6	9	0.0151101
GO:0031408	oxylipin biosynthetic process	biological_process	11	8	0.0152746
GO:0005615	extracellular space	cellular_component	4	22	0.0152833
GO:0048364	root development	biological_process	6	22	0.0154949
GO:0005991	trehalose metabolic process	biological_process	8	2	0.0157596
GO:0033198	response to ATP	biological_process	8	2	0.0157596
GO:0000035	acyl binding	molecular_function	4	4	0.0158299
GO:0009749	response to glucose	biological_process	9	5	0.0159251
GO:0008934	inositol monophosphate 1-phosphatase activity	molecular_function	10	3	0.0161334
GO:0050664	oxidoreductase activity, acting on NAD(P)H, oxygen as acceptor	molecular_function	6	3	0.0161334
GO:0006891	intra-Golgi vesicle-mediated transport	biological_process	8	9	0.0164002
GO:0006952	defense response	biological_process	5	104	0.0165707
GO:0003735	structural constituent of ribosome	molecular_function	4	46	0.0166263
GO:0007568	aging	biological_process	4	8	0.0167226
GO:0009411	response to UV	biological_process	7	7	0.0175274
GO:0015210	uracil transmembrane transporter activity	molecular_function	7	3	0.017629
GO:0005774	vacuolar membrane	cellular_component	7	56	0.0177634
GO:0006139	nucleobase-containing compound metabolic process	biological_process	6	2	0.0186896
GO:0047760	butyrate-CoA ligase activity	molecular_function	7	2	0.0186896
GO:0031063	regulation of histone deacetylation	biological_process	10	2	0.0186896
GO:0019605	butyrate metabolic process	biological_process	11	2	0.0186896
GO:0003977	UDP-N-acetylglucosamine diphosphorylase activity	molecular_function	8	2	0.0186896
GO:0006904	vesicle docking involved in exocytosis	biological_process	7	9	0.0187267
GO:0009932	cell tip growth	biological_process	8	5	0.0191887
GO:0043570	maintenance of DNA repeat elements	biological_process	8	3	0.0191993
GO:0032301	MutSalpha complex	cellular_component	6	3	0.0191993
GO:0050378	UDP-glucuronate 4-epimerase activity	molecular_function	7	3	0.0191993
GO:0032137	guanine/thymine mispair binding	molecular_function	9	3	0.0191993
GO:0032138	single base insertion or deletion binding	molecular_function	10	3	0.0191993
GO:0000786	nucleosome	cellular_component	5	9	0.0192193
GO:0042742	defense response to bacterium	biological_process	8	35	0.019683
GO:0016020	membrane	cellular_component	3	139	0.0200638
GO:0090447	glycerol-3-phosphate 2-O-acyltransferase activity	molecular_function	8	4	0.0200893
GO:0061077	chaperone-mediated protein folding	biological_process	5	11	0.0202656
GO:0009644	response to high light intensity	biological_process	8	20	0.0203164
GO:0004824	lysine-tRNA ligase activity	molecular_function	7	3	0.0208443
GO:0006430	lysyl-tRNA aminoacylation	biological_process	13	3	0.0208443
GO:0030687	preribosome, large subunit precursor	cellular_component	6	8	0.0210632
GO:0005622	intracellular	cellular_component	4	38	0.0211595
GO:0005856	cytoskeleton	cellular_component	6	9	0.0212836
GO:0043531	ADP binding	molecular_function	9	44	0.0213274
GO:0005802	trans-Golgi network	cellular_component	7	33	0.0214334
GO:0048870	cell motility	biological_process	5	2	0.0218289
GO:0005759	mitochondrial matrix	cellular_component	7	14	0.0218868
GO:0009097	isoleucine biosynthetic process	biological_process	11	4	0.0224586
GO:0080027	response to herbivore	biological_process	7	4	0.0224586
GO:0006024	glycosaminoglycan biosynthetic process	biological_process	8	3	0.0225642
GO:0006065	UDP-glucuronate biosynthetic process	biological_process	10	3	0.0225642
GO:0003979	UDP-glucose 6-dehydrogenase activity	molecular_function	7	3	0.0225642
GO:0005737	cytoplasm	cellular_component	5	363	0.0230819
GO:0009570	chloroplast stroma	cellular_component	8	57	0.0238007
GO:0022627	cytosolic small ribosomal subunit	cellular_component	8	15	0.024041
GO:0016311	dephosphorylation	biological_process	7	9	0.024082
GO:0032580	Golgi cisterna membrane	cellular_component	8	6	0.0243534
GO:0019760	glucosinolate metabolic process	biological_process	8	8	0.0248031
GO:0048511	rhythmic process	biological_process	3	5	0.0248592
GO:0031222	arabinan catabolic process	biological_process	8	4	0.0249909
GO:0052541	plant-type cell wall cellulose metabolic process	biological_process	11	2	0.0251691
GO:0022618	ribonucleoprotein complex assembly	biological_process	8	2	0.0251691
GO:0005388	calcium-transporting ATPase activity	molecular_function	10	5	0.0258979
GO:0031969	chloroplast membrane	cellular_component	6	13	0.026137
GO:0046577	long-chain-alcohol oxidase activity	molecular_function	7	3	0.0262287
GO:0004332	fructose-bisphosphate aldolase activity	molecular_function	7	3	0.0262287
GO:0009051	pentose-phosphate shunt, oxidative branch	biological_process	7	4	0.026319
GO:0048497	maintenance of floral organ identity	biological_process	4	4	0.026319
GO:0006006	glucose metabolic process	biological_process	8	5	0.0269639
GO:0048467	gynoecium development	biological_process	6	5	0.0269639
GO:0022625	cytosolic large ribosomal subunit	cellular_component	8	22	0.0273237
GO:0032973	amino acid export across plasma membrane	biological_process	12	3	0.0281729
GO:0043090	amino acid import	biological_process	11	3	0.0281729
GO:0009807	lignan biosynthetic process	biological_process	8	3	0.0281729
GO:0010258	NADH dehydrogenase complex (plastoquinone) assembly	biological_process	9	2	0.028702
GO:0003837	beta-ureidopropionase activity	molecular_function	7	2	0.028702
GO:0009617	response to bacterium	biological_process	7	22	0.0300646
GO:0009648	photoperiodism	biological_process	7	3	0.0301916
GO:0005543	phospholipid binding	molecular_function	5	6	0.0307557
GO:0046777	protein autophosphorylation	biological_process	10	26	0.0308299
GO:0006096	glycolytic process	biological_process	10	11	0.0316913
GO:0019898	extrinsic component of membrane	cellular_component	4	8	0.0320258
GO:0080054	low-affinity nitrate transmembrane transporter activity	molecular_function	9	4	0.0320482
GO:0009698	phenylpropanoid metabolic process	biological_process	6	4	0.0320482
GO:0009086	methionine biosynthetic process	biological_process	11	3	0.0322845
GO:0031209	SCAR complex	cellular_component	4	3	0.0322845
GO:0016122	xanthophyll metabolic process	biological_process	11	2	0.0324198
GO:0070552	BRISC complex	cellular_component	4	2	0.0324198
GO:0042276	error-prone translesion synthesis	biological_process	11	2	0.0324198
GO:0009788	negative regulation of abscisic acid-activated signaling pathway	biological_process	9	10	0.0330326
GO:0071472	cellular response to salt stress	biological_process	7	6	0.033806
GO:0010016	shoot system morphogenesis	biological_process	5	3	0.0344511
GO:0005730	nucleolus	cellular_component	6	37	0.0349052
GO:0007229	integrin-mediated signaling pathway	biological_process	6	1	0.0354055
GO:0005911	cell-cell junction	cellular_component	4	2	0.0363146
GO:0009687	abscisic acid metabolic process	biological_process	10	2	0.0363146
GO:0070006	metalloaminopeptidase activity	molecular_function	9	3	0.036691
GO:0008381	mechanosensitive ion channel activity	molecular_function	8	4	0.0367871
GO:0052747	sinapyl alcohol dehydrogenase activity	molecular_function	7	5	0.0378166
GO:0006417	regulation of translation	biological_process	9	12	0.0378868
GO:0004364	glutathione transferase activity	molecular_function	6	13	0.0384892
GO:0006749	glutathione metabolic process	biological_process	8	13	0.0384892
GO:0046872	metal ion binding	molecular_function	6	129	0.0385676
GO:0016740	transferase activity	molecular_function	4	29	0.0389154
GO:0016702	oxidoreductase activity, acting on single donors with incorporation of molecular oxygen, incorporation of two atoms of oxygen	molecular_function	6	3	0.0390038
GO:0070403	NAD+ binding	molecular_function	6	3	0.0390038
GO:0005515	protein binding	molecular_function	4	284	0.0398437
GO:0019305	dTDP-rhamnose biosynthetic process	biological_process	10	2	0.0403789
GO:0003987	acetate-CoA ligase activity	molecular_function	7	2	0.0403789
GO:0045595	regulation of cell differentiation	biological_process	6	2	0.0403789
GO:1990136	linoleate 9S-lipoxygenase activity	molecular_function	7	2	0.0403789
GO:0006083	acetate metabolic process	biological_process	7	2	0.0403789
GO:0006413	translational initiation	biological_process	5	14	0.0404989
GO:0048280	vesicle fusion with Golgi apparatus	biological_process	8	3	0.0413889
GO:0009099	valine biosynthetic process	biological_process	11	3	0.0413889
GO:0006457	protein folding	biological_process	4	32	0.0425384
GO:0016298	lipase activity	molecular_function	6	11	0.043965
GO:0016021	integral component of membrane	cellular_component	5	288	0.0440993
GO:0016655	oxidoreductase activity, acting on NAD(P)H, quinone or similar compound as acceptor	molecular_function	6	2	0.0446056
GO:0000813	ESCRT I complex	cellular_component	5	2	0.0446056
GO:0010074	maintenance of meristem identity	biological_process	5	2	0.0446056
GO:0010143	cutin biosynthetic process	biological_process	7	5	0.0448483
GO:0005681	spliceosomal complex	cellular_component	6	11	0.0455048
GO:0048510	regulation of timing of transition from vegetative to reproductive phase	biological_process	8	8	0.046353
GO:0004034	aldose 1-epimerase activity	molecular_function	7	3	0.0463735
GO:0010200	response to chitin	biological_process	7	16	0.0469022
GO:0016579	protein deubiquitination	biological_process	9	9	0.0483636
GO:0048040	UDP-glucuronate decarboxylase activity	molecular_function	7	3	0.0489717
GO:0016818	hydrolase activity, acting on acid anhydrides, in phosphorus-containing anhydrides	molecular_function	6	3	0.0489717
GO:0052654	L-leucine transaminase activity	molecular_function	8	2	0.0489874
GO:0052655	L-valine transaminase activity	molecular_function	8	2	0.0489874
GO:0003724	RNA helicase activity	molecular_function	10	2	0.0489874
GO:0071705	nitrogen compound transport	biological_process	6	2	0.0489874
GO:0010295	(+)-abscisic acid 8'-hydroxylase activity	molecular_function	7	2	0.0489874
GO:0004108	citrate (Si)-synthase activity	molecular_function	8	2	0.0489874
GO:0052656	L-isoleucine transaminase activity	molecular_function	8	2	0.0489874
GO:0047769	arogenate dehydratase activity	molecular_function	7	2	0.0489874
GO:0004664	prephenate dehydratase activity	molecular_function	7	2	0.0489874
GO:0015935	small ribosomal subunit	cellular_component	7	4	0.0493281
GO:0009626	plant-type hypersensitive response	biological_process	6	17	0.0495613
GO:0009738	abscisic acid-activated signaling pathway	biological_process	6	28	0.0506971
GO:0036459	thiol-dependent ubiquitinyl hydrolase activity	molecular_function	9	7	0.0507059
GO:0043067	regulation of programmed cell death	biological_process	7	3	0.0516396
GO:0030289	protein phosphatase 4 complex	cellular_component	5	1	0.0526356
GO:0050792	regulation of viral process	biological_process	7	1	0.0526356
GO:0033550	MAP kinase tyrosine phosphatase activity	molecular_function	10	1	0.0526356
GO:2000779	regulation of double-strand break repair	biological_process	10	1	0.0526356
GO:0006661	phosphatidylinositol biosynthetic process	biological_process	10	1	0.0526356
GO:0003881	CDP-diacylglycerol-inositol 3-phosphatidyltransferase activity	molecular_function	8	1	0.0526356
GO:0006888	ER to Golgi vesicle-mediated transport	biological_process	7	9	0.0532381
GO:0043481	anthocyanin accumulation in tissues in response to UV light	biological_process	10	2	0.0535175
GO:0015292	uniporter activity	molecular_function	7	2	0.0535175
GO:0051781	positive regulation of cell division	biological_process	7	3	0.0543763
GO:0016621	cinnamoyl-CoA reductase activity	molecular_function	7	3	0.0543763
GO:0001666	response to hypoxia	biological_process	5	7	0.0556022
GO:0045493	xylan catabolic process	biological_process	9	5	0.0559192
GO:0070847	core mediator complex	cellular_component	7	3	0.057181
GO:0012507	ER to Golgi transport vesicle membrane	cellular_component	8	3	0.057181
GO:0006097	glyoxylate cycle	biological_process	7	4	0.057423
GO:0045551	cinnamyl-alcohol dehydrogenase activity	molecular_function	7	5	0.057618
GO:0031683	G-protein beta/gamma-subunit complex binding	molecular_function	5	2	0.0581892
GO:0004751	ribose-5-phosphate isomerase activity	molecular_function	7	2	0.0581892
GO:0016050	vesicle organization	biological_process	6	2	0.0581892
GO:0007188	adenylate cyclase-modulating G-protein coupled receptor signaling pathway	biological_process	7	2	0.0581892
GO:0010598	NAD(P)H dehydrogenase complex (plastoquinone	cellular_component	5	3	0.0600529
GO:0080144	amino acid homeostasis	biological_process	9	3	0.0600529
GO:0048765	root hair cell differentiation	biological_process	8	3	0.0600529
GO:0050897	cobalt ion binding	molecular_function	8	7	0.0607825
GO:0046556	alpha-L-arabinofuranosidase activity	molecular_function	7	5	0.0611034
GO:0003746	translation elongation factor activity	molecular_function	8	17	0.0628046
GO:0009044	xylan 1,4-beta-xylosidase activity	molecular_function	8	5	0.0628899
GO:0008198	ferrous iron binding	molecular_function	9	3	0.062991
GO:0046283	anthocyanin-containing compound metabolic process	biological_process	6	2	0.062996
GO:0004103	choline kinase activity	molecular_function	7	2	0.062996
GO:1902479	positive regulation of defense response to bacterium, incompatible interaction	biological_process	9	2	0.062996
GO:0015994	chlorophyll metabolic process	biological_process	8	2	0.062996
GO:0010244	response to low fluence blue light stimulus by blue low-fluence system	biological_process	8	2	0.062996
GO:0004506	squalene monooxygenase activity	molecular_function	7	2	0.062996
GO:0006021	inositol biosynthetic process	biological_process	8	2	0.062996
GO:0004512	inositol-3-phosphate synthase activity	molecular_function	6	2	0.062996
GO:0016717	oxidoreductase activity, acting on paired donors, with oxidation of a pair of donors resulting in the reduction of molecular oxygen to two molecules of water	molecular_function	6	2	0.062996
GO:0051707	response to other organism	biological_process	6	7	0.0634797
GO:0051082	unfolded protein binding	molecular_function	5	11	0.0649061
GO:0009534	chloroplast thylakoid	cellular_component	7	17	0.0649809
GO:0090630	activation of GTPase activity	biological_process	9	4	0.066183
GO:0030036	actin cytoskeleton organization	biological_process	7	4	0.066183
GO:0071004	U2-type prespliceosome	cellular_component	8	5	0.0665504
GO:0051262	protein tetramerization	biological_process	8	2	0.0679316
GO:0006212	uracil catabolic process	biological_process	11	2	0.0679316
GO:0046839	phospholipid dephosphorylation	biological_process	8	2	0.0679316
GO:0010190	cytochrome b6f complex assembly	biological_process	9	2	0.0679316
GO:0019483	beta-alanine biosynthetic process	biological_process	10	2	0.0679316
GO:0071446	cellular response to salicylic acid stimulus	biological_process	7	2	0.0679316
GO:0071949	FAD binding	molecular_function	7	2	0.0679316
GO:0009094	L-phenylalanine biosynthetic process	biological_process	11	2	0.0679316
GO:0005773	vacuole	cellular_component	6	55	0.0681629
GO:0004003	ATP-dependent DNA helicase activity	molecular_function	11	4	0.0684754
GO:0031409	pigment binding	molecular_function	4	4	0.0684754
GO:0009609	response to symbiotic bacterium	biological_process	8	3	0.0690625
GO:0007155	cell adhesion	biological_process	4	3	0.0690625
GO:0010350	cellular response to magnesium starvation	biological_process	9	1	0.0695581
GO:0009629	response to gravity	biological_process	5	1	0.0695581
GO:0043864	indoleacetamide hydrolase activity	molecular_function	7	1	0.0695581
GO:0004452	isopentenyl-diphosphate delta-isomerase activity	molecular_function	7	1	0.0695581
GO:0035035	histone acetyltransferase binding	molecular_function	6	1	0.0695581
GO:0008759	UDP-3-O-[3-hydroxymyristoyl] N-acetylglucosamine deacetylase activity	molecular_function	7	1	0.0695581
GO:0004476	mannose-6-phosphate isomerase activity	molecular_function	7	1	0.0695581
GO:0048657	anther wall tapetum cell differentiation	biological_process	5	1	0.0695581
GO:0004424	imidazoleglycerol-phosphate dehydratase activity	molecular_function	7	1	0.0695581
GO:1904580	regulation of intracellular mRNA localization	biological_process	7	1	0.0695581
GO:0000247	C-8 sterol isomerase activity	molecular_function	7	1	0.0695581
GO:0008179	adenylate cyclase binding	molecular_function	6	1	0.0695581
GO:0019707	protein-cysteine S-acyltransferase activity	molecular_function	8	1	0.0695581
GO:0031115	negative regulation of microtubule polymerization	biological_process	10	1	0.0695581
GO:0070536	protein K63-linked deubiquitination	biological_process	10	1	0.0695581
GO:0000138	Golgi trans cisterna	cellular_component	8	1	0.0695581
GO:0008777	acetylornithine deacetylase activity	molecular_function	7	1	0.0695581
GO:0072709	cellular response to sorbitol	biological_process	8	1	0.0695581
GO:0001736	establishment of planar polarity	biological_process	6	1	0.0695581
GO:0031648	protein destabilization	biological_process	6	1	0.0695581
GO:0019146	arabinose-5-phosphate isomerase activity	molecular_function	7	1	0.0695581
GO:0045761	regulation of adenylate cyclase activity	biological_process	7	1	0.0695581
GO:0045025	mitochondrial degradosome	cellular_component	7	1	0.0695581
GO:0009301	snRNA transcription	biological_process	10	1	0.0695581
GO:0010343	singlet oxygen-mediated programmed cell death	biological_process	7	1	0.0695581
GO:0004451	isocitrate lyase activity	molecular_function	7	1	0.0695581
GO:0071286	cellular response to magnesium ion	biological_process	8	1	0.0695581
GO:0004610	phosphoacetylglucosamine mutase activity	molecular_function	7	1	0.0695581
GO:0008690	3-deoxy-manno-octulosonate cytidylyltransferase activity	molecular_function	8	1	0.0695581
GO:0042821	pyridoxal biosynthetic process	biological_process	7	1	0.0695581
GO:0071325	cellular response to mannitol stimulus	biological_process	8	1	0.0695581
GO:0009976	tocopherol cyclase activity	molecular_function	5	1	0.0695581
GO:0012502	induction of programmed cell death	biological_process	9	1	0.0695581
GO:0042645	mitochondrial nucleoid	cellular_component	4	1	0.0695581
GO:0004107	chorismate synthase activity	molecular_function	7	1	0.0695581
GO:0070573	metallodipeptidase activity	molecular_function	9	1	0.0695581
GO:0043812	phosphatidylinositol-4-phosphate phosphatase activity	molecular_function	10	1	0.0695581
GO:0006499	N-terminal protein myristoylation	biological_process	11	1	0.0695581
GO:0071000	response to magnetism	biological_process	5	1	0.0695581
GO:0016830	carbon-carbon lyase activity	molecular_function	5	1	0.0695581
GO:0015990	electron transport coupled proton transport	biological_process	11	1	0.0695581
GO:0075733	intracellular transport of virus	biological_process	8	1	0.0695581
GO:0042820	vitamin B6 catabolic process	biological_process	8	1	0.0695581
GO:0047750	cholestenol delta-isomerase activity	molecular_function	7	1	0.0695581
GO:0031520	plasma membrane of cell tip	cellular_component	5	1	0.0695581
GO:0009103	lipopolysaccharide biosynthetic process	biological_process	7	1	0.0695581
GO:0006754	ATP biosynthetic process	biological_process	12	1	0.0695581
GO:0000309	nicotinamide-nucleotide adenylyltransferase activity	molecular_function	8	1	0.0695581
GO:0008154	actin polymerization or depolymerization	biological_process	7	1	0.0695581
GO:0005547	phosphatidylinositol-3,4,5-trisphosphate binding	molecular_function	8	1	0.0695581
GO:0055121	response to high fluence blue light stimulus by blue high-fluence system	biological_process	8	1	0.0695581
GO:0043325	phosphatidylinositol-3,4-bisphosphate binding	molecular_function	9	1	0.0695581
GO:0043462	regulation of ATPase activity	biological_process	7	1	0.0695581
GO:0033591	response to L-ascorbic acid	biological_process	6	1	0.0695581
GO:0009240	isopentenyl diphosphate biosynthetic process	biological_process	9	1	0.0695581
GO:1902448	positive regulation of shade avoidance	biological_process	7	1	0.0695581
GO:0005363	maltose transmembrane transporter activity	molecular_function	8	1	0.0695581
GO:0050236	pyridoxine:NADP 4-dehydrogenase activity	molecular_function	8	1	0.0695581
GO:0004515	nicotinate-nucleotide adenylyltransferase activity	molecular_function	8	1	0.0695581
GO:0045792	negative regulation of cell size	biological_process	7	1	0.0695581
GO:0051716	cellular response to stimulus	biological_process	4	1	0.0695581
GO:0009583	detection of light stimulus	biological_process	7	1	0.0695581
GO:2001071	maltoheptaose binding	molecular_function	6	1	0.0695581
GO:0017083	4-galactosyl-N-acetylglucosaminide 3-alpha-L-fucosyltransferase activity	molecular_function	9	1	0.0695581
GO:0036065	fucosylation	biological_process	5	1	0.0695581
GO:0016035	zeta DNA polymerase complex	cellular_component	6	1	0.0695581
GO:0032025	response to cobalt ion	biological_process	7	1	0.0695581
GO:0009269	response to desiccation	biological_process	6	5	0.070327
GO:0042277	peptide binding	molecular_function	5	3	0.0721938
GO:0050821	protein stabilization	biological_process	6	3	0.0721938
GO:0010196	nonphotochemical quenching	biological_process	8	2	0.0729898
GO:0006094	gluconeogenesis	biological_process	9	5	0.0742191
GO:0004518	nuclease activity	molecular_function	6	10	0.0747682
GO:0010555	response to mannitol	biological_process	7	3	0.0753875
GO:0010017	red or far-red light signaling pathway	biological_process	5	9	0.0771332
GO:0009768	photosynthesis, light harvesting in photosystem I	biological_process	7	4	0.078047
GO:0071323	cellular response to chitin	biological_process	8	2	0.0781648
GO:0047134	protein-disulfide reductase activity	molecular_function	7	2	0.0781648
GO:0004084	branched-chain-amino-acid transaminase activity	molecular_function	7	2	0.0781648
GO:0006099	tricarboxylic acid cycle	biological_process	5	6	0.0785031
GO:0006098	pentose-phosphate shunt	biological_process	7	3	0.0786426
GO:0070062	extracellular exosome	cellular_component	7	5	0.0802721
GO:0010311	lateral root formation	biological_process	5	8	0.0803001
GO:0070180	large ribosomal subunit rRNA binding	molecular_function	8	4	0.0805389
GO:0007010	cytoskeleton organization	biological_process	6	4	0.0805389
GO:0009867	jasmonic acid mediated signaling pathway	biological_process	6	16	0.0811633
GO:0009082	branched-chain amino acid biosynthetic process	biological_process	10	3	0.081958
GO:0009963	positive regulation of flavonoid biosynthetic process	biological_process	8	3	0.081958
GO:0046855	inositol phosphate dephosphorylation	biological_process	9	3	0.081958
GO:0015986	ATP synthesis coupled proton transport	biological_process	13	4	0.0830698
GO:0008460	dTDP-glucose 4,6-dehydratase activity	molecular_function	7	2	0.0834507
GO:0071368	cellular response to cytokinin stimulus	biological_process	7	2	0.0834507
GO:0005789	endoplasmic reticulum membrane	cellular_component	5	36	0.0835376
GO:0009535	chloroplast thylakoid membrane	cellular_component	8	33	0.0850654
GO:0004714	transmembrane receptor protein tyrosine kinase activity	molecular_function	9	3	0.0853327
GO:0016630	protochlorophyllide reductase activity	molecular_function	7	1	0.0861783
GO:0031234	extrinsic component of cytoplasmic side of plasma membrane	cellular_component	6	1	0.0861783
GO:0047940	glucuronokinase activity	molecular_function	7	1	0.0861783
GO:0003914	DNA (6-4) photolyase activity	molecular_function	7	1	0.0861783
GO:0033971	hydroxyisourate hydrolase activity	molecular_function	7	1	0.0861783
GO:0046408	chlorophyll synthetase activity	molecular_function	7	1	0.0861783
GO:1990380	Lys48-specific deubiquitinase activity	molecular_function	6	1	0.0861783
GO:0001560	regulation of cell growth by extracellular stimulus	biological_process	7	1	0.0861783
GO:0052925	dol-P-Man:Man(5)GlcNAc(2)-PP-Dol alpha-1,3-mannosyltransferase activity	molecular_function	9	1	0.0861783
GO:0019428	allantoin biosynthetic process	biological_process	7	1	0.0861783
GO:0006283	transcription-coupled nucleotide-excision repair	biological_process	10	1	0.0861783
GO:0004328	formamidase activity	molecular_function	7	1	0.0861783
GO:0051997	2-oxo-4-hydroxy-4-carboxy-5-ureidoimidazoline decarboxylase activity	molecular_function	7	1	0.0861783
GO:0005881	cytoplasmic microtubule	cellular_component	8	1	0.0861783
GO:1900366	negative regulation of defense response to insect	biological_process	8	1	0.0861783
GO:0000033	alpha-1,3-mannosyltransferase activity	molecular_function	8	1	0.0861783
GO:0009745	sucrose mediated signaling	biological_process	7	1	0.0861783
GO:0052917	dol-P-Man:Man(7)GlcNAc(2)-PP-Dol alpha-1,6-mannosyltransferase activity	molecular_function	9	1	0.0861783
GO:0001193	maintenance of transcriptional fidelity during DNA-templated transcription elongation from RNA polymerase II promoter	biological_process	9	1	0.0861783
GO:0009814	defense response, incompatible interaction	biological_process	6	4	0.0882471
GO:0070531	BRCA1-A complex	cellular_component	4	2	0.0888419
GO:0050691	regulation of defense response to virus by host	biological_process	8	2	0.0888419
GO:0008173	RNA methyltransferase activity	molecular_function	7	2	0.0888419
GO:0016174	NAD(P)H oxidase activity	molecular_function	7	2	0.0888419
GO:0071277	cellular response to calcium ion	biological_process	8	2	0.0888419
GO:0051010	microtubule plus-end binding	molecular_function	8	2	0.0888419
GO:0090353	polygalacturonase inhibitor activity	molecular_function	6	3	0.0922553
GO:0009941	chloroplast envelope	cellular_component	7	45	0.0932935
GO:0004674	protein serine/threonine kinase activity	molecular_function	8	100	0.0939894
GO:0005690	U4atac snRNP	cellular_component	8	2	0.094333
GO:0034440	lipid oxidation	biological_process	8	2	0.094333
GO:0001664	G-protein coupled receptor binding	molecular_function	6	2	0.094333
GO:0048440	carpel development	biological_process	6	3	0.0958011
GO:0010207	photosystem II assembly	biological_process	8	3	0.0994016
GO:0000145	exocyst	cellular_component	7	7	0.099632
GO:0009052	pentose-phosphate shunt, non-oxidative branch	biological_process	6	2	0.0999187
GO:0005793	endoplasmic reticulum-Golgi intermediate compartment	cellular_component	6	2	0.0999187
GO:0010601	positive regulation of auxin biosynthetic process	biological_process	10	2	0.0999187
GO:1900055	regulation of leaf senescence	biological_process	9	2	0.0999187
GO:0050684	regulation of mRNA processing	biological_process	8	2	0.0999187
GO:0004553	hydrolase activity, hydrolyzing O-glycosyl compounds	molecular_function	6	21	0.101381
GO:0006261	DNA-dependent DNA replication	biological_process	9	4	0.101847
GO:0004657	proline dehydrogenase activity	molecular_function	6	1	0.102502
GO:0006562	proline catabolic process	biological_process	12	1	0.102502
GO:0033384	geranyl diphosphate biosynthetic process	biological_process	9	1	0.102502
GO:0010285	L,L-diaminopimelate aminotransferase activity	molecular_function	7	1	0.102502
GO:0004358	glutamate N-acetyltransferase activity	molecular_function	9	1	0.102502
GO:0030899	calcium-dependent ATPase activity	molecular_function	11	1	0.102502
GO:0034214	protein hexamerization	biological_process	8	1	0.102502
GO:0009443	pyridoxal 5'-phosphate salvage	biological_process	9	1	0.102502
GO:0033386	geranylgeranyl diphosphate biosynthetic process	biological_process	9	1	0.102502
GO:0032928	regulation of superoxide anion generation	biological_process	9	1	0.102502
GO:0010133	proline catabolic process to glutamate	biological_process	12	1	0.102502
GO:0006592	ornithine biosynthetic process	biological_process	11	1	0.102502
GO:0016208	AMP binding	molecular_function	5	3	0.103056
GO:0002181	cytoplasmic translation	biological_process	9	8	0.103282
GO:0009910	negative regulation of flower development	biological_process	9	5	0.104616
GO:0016051	carbohydrate biosynthetic process	biological_process	6	7	0.105035
GO:0033365	protein localization to organelle	biological_process	7	2	0.105594
GO:0033987	2-hydroxyisoflavanone dehydratase activity	molecular_function	7	2	0.105594
GO:0046287	isoflavonoid metabolic process	biological_process	7	2	0.105594
GO:0071333	cellular response to glucose stimulus	biological_process	10	2	0.105594
GO:0046933	proton-transporting ATP synthase activity, rotational mechanism	molecular_function	10	3	0.106762
GO:0008219	cell death	biological_process	4	5	0.106991
GO:0031307	integral component of mitochondrial outer membrane	cellular_component	8	5	0.109393
GO:0000028	ribosomal small subunit assembly	biological_process	9	5	0.109393
GO:0006890	retrograde vesicle-mediated transport, Golgi to ER	biological_process	8	4	0.110441
GO:0031491	nucleosome binding	molecular_function	5	3	0.11052
GO:0008515	sucrose transmembrane transporter activity	molecular_function	8	2	0.111354
GO:0006407	rRNA export from nucleus	biological_process	11	2	0.111354
GO:0035174	histone serine kinase activity	molecular_function	9	2	0.111354
GO:0016799	hydrolase activity, hydrolyzing N-glycosyl compounds	molecular_function	6	2	0.111354
GO:0031616	spindle pole centrosome	cellular_component	8	2	0.111354
GO:0032133	chromosome passenger complex	cellular_component	5	2	0.111354
GO:0045038	protein import into chloroplast thylakoid membrane	biological_process	13	2	0.111354
GO:0000164	protein phosphatase type 1 complex	cellular_component	5	2	0.111354
GO:0051233	spindle midzone	cellular_component	6	2	0.111354
GO:0008237	metallopeptidase activity	molecular_function	7	8	0.113399
GO:0007186	G-protein coupled receptor signaling pathway	biological_process	5	3	0.114328
GO:0022626	cytosolic ribosome	cellular_component	7	9	0.116113
GO:0006820	anion transport	biological_process	7	4	0.116343
GO:0071215	cellular response to abscisic acid stimulus	biological_process	7	4	0.116343
GO:0005665	DNA-directed RNA polymerase II, core complex	cellular_component	7	4	0.116343
GO:0002237	response to molecule of bacterial origin	biological_process	6	4	0.116343
GO:0006997	nucleus organization	biological_process	6	2	0.117193
GO:1900864	mitochondrial RNA modification	biological_process	10	2	0.117193
GO:0016604	nuclear body	cellular_component	7	2	0.117193
GO:1902347	response to strigolactone	biological_process	6	2	0.117193
GO:0004175	endopeptidase activity	molecular_function	7	6	0.117832
GO:0010494	cytoplasmic stress granule	cellular_component	8	3	0.118185
GO:0010266	response to vitamin B1	biological_process	7	1	0.118534
GO:0033577	protein glycosylation in endoplasmic reticulum	biological_process	10	1	0.118534
GO:0000121	glycerol-1-phosphatase activity	molecular_function	8	1	0.118534
GO:0009729	detection of brassinosteroid stimulus	biological_process	7	1	0.118534
GO:0016262	protein N-acetylglucosaminyltransferase activity	molecular_function	8	1	0.118534
GO:0000032	cell wall mannoprotein biosynthetic process	biological_process	10	1	0.118534
GO:0007154	cell communication	biological_process	4	1	0.118534
GO:0009544	chloroplast ATP synthase complex	cellular_component	9	1	0.118534
GO:0071280	cellular response to copper ion	biological_process	8	1	0.118534
GO:0080041	ADP-ribose pyrophosphohydrolase activity	molecular_function	9	1	0.118534
GO:0000023	maltose metabolic process	biological_process	8	1	0.118534
GO:0043136	glycerol-3-phosphatase activity	molecular_function	8	1	0.118534
GO:0006114	glycerol biosynthetic process	biological_process	9	1	0.118534
GO:0009694	jasmonic acid metabolic process	biological_process	9	4	0.119345
GO:0005744	mitochondrial inner membrane presequence translocase complex	cellular_component	6	3	0.12209
GO:0035614	snRNA stem-loop binding	molecular_function	8	2	0.123107
GO:0042800	histone methyltransferase activity (H3-K4 specific	molecular_function	10	2	0.123107
GO:0045836	positive regulation of meiotic nuclear division	biological_process	9	2	0.123107
GO:0010161	red light signaling pathway	biological_process	6	2	0.123107
GO:0032876	negative regulation of DNA endoreduplication	biological_process	9	2	0.123107
GO:0002098	tRNA wobble uridine modification	biological_process	14	2	0.123107
GO:0006875	cellular metal ion homeostasis	biological_process	10	2	0.123107
GO:0007005	mitochondrion organization	biological_process	6	7	0.124151
GO:0051321	meiotic cell cycle	biological_process	5	5	0.124342
GO:0034620	cellular response to unfolded protein	biological_process	7	4	0.125448
GO:0042273	ribosomal large subunit biogenesis	biological_process	6	4	0.125448
GO:0004864	protein phosphatase inhibitor activity	molecular_function	7	5	0.126921
GO:0017112	Rab guanyl-nucleotide exchange factor activity	molecular_function	9	2	0.129092
GO:0009088	threonine biosynthetic process	biological_process	12	2	0.129092
GO:0004629	phospholipase C activity	molecular_function	8	2	0.129092
GO:0009920	cell plate formation involved in plant-type cell wall biogenesis	biological_process	6	2	0.129092
GO:0004791	thioredoxin-disulfide reductase activity	molecular_function	7	2	0.129092
GO:0046786	viral replication complex formation and maintenance	biological_process	7	2	0.129092
GO:0006744	ubiquinone biosynthetic process	biological_process	9	3	0.130037
GO:0006887	exocytosis	biological_process	7	9	0.13286
GO:0046109	uridine biosynthetic process	biological_process	12	1	0.13428
GO:0005672	transcription factor TFIIA complex	cellular_component	7	1	0.13428
GO:0004348	glucosylceramidase activity	molecular_function	7	1	0.13428
GO:1901332	negative regulation of lateral root development	biological_process	9	1	0.13428
GO:0003984	acetolactate synthase activity	molecular_function	6	1	0.13428
GO:1900140	regulation of seedling development	biological_process	8	1	0.13428
GO:0071217	cellular response to external biotic stimulus	biological_process	6	1	0.13428
GO:0006680	glucosylceramide catabolic process	biological_process	12	1	0.13428
GO:0005496	steroid binding	molecular_function	5	1	0.13428
GO:0004776	succinate-CoA ligase (GDP-forming) activity	molecular_function	8	1	0.13428
GO:0060090	molecular adaptor activity	molecular_function	4	1	0.13428
GO:0046898	response to cycloheximide	biological_process	7	1	0.13428
GO:0003938	IMP dehydrogenase activity	molecular_function	7	1	0.13428
GO:0008923	lysine decarboxylase activity	molecular_function	7	1	0.13428
GO:0051752	phosphoglucan, water dikinase activity	molecular_function	7	1	0.13428
GO:0000466	maturation of 5.8S rRNA from tricistronic rRNA transcript (SSU-rRNA, 5.8S rRNA, LSU-rRNA	biological_process	13	1	0.13428
GO:0004775	succinate-CoA ligase (ADP-forming) activity	molecular_function	8	1	0.13428
GO:0102217	6-phosphoglucan, water dikinase activity	molecular_function	7	1	0.13428
GO:0004061	arylformamidase activity	molecular_function	7	1	0.13428
GO:0000002	mitochondrial genome maintenance	biological_process	7	1	0.13428
GO:0000965	mitochondrial RNA 3'-end processing	biological_process	11	1	0.13428
GO:0004360	glutamine-fructose-6-phosphate transaminase (isomerizing) activity	molecular_function	8	1	0.13428
GO:0010400	rhamnogalacturonan I side chain metabolic process	biological_process	10	1	0.13428
GO:0010291	carotene beta-ring hydroxylase activity	molecular_function	6	1	0.13428
GO:0034628	'de novo' NAD biosynthetic process from aspartate	biological_process	13	1	0.13428
GO:0001164	RNA polymerase I CORE element sequence-specific DNA binding	molecular_function	10	1	0.13428
GO:0031176	endo-1,4-beta-xylanase activity	molecular_function	8	1	0.13428
GO:1904667	negative regulation of ubiquitin protein ligase activity	biological_process	13	1	0.13428
GO:1903426	regulation of reactive oxygen species biosynthetic process	biological_process	7	1	0.13428
GO:0009977	proton motive force dependent protein transmembrane transporter activity	molecular_function	7	1	0.13428
GO:0003942	N-acetyl-gamma-glutamyl-phosphate reductase activity	molecular_function	7	1	0.13428
GO:0010272	response to silver ion	biological_process	7	1	0.13428
GO:0006183	GTP biosynthetic process	biological_process	12	1	0.13428
GO:0043207	response to external biotic stimulus	biological_process	5	1	0.13428
GO:0090071	negative regulation of ribosome biogenesis	biological_process	7	1	0.13428
GO:0005668	RNA polymerase transcription factor SL1 complex	cellular_component	8	1	0.13428
GO:0007205	protein kinase C-activating G-protein coupled receptor signaling pathway	biological_process	6	2	0.135143
GO:0004143	diacylglycerol kinase activity	molecular_function	7	2	0.135143
GO:0005783	endoplasmic reticulum	cellular_component	6	55	0.136059
GO:0010182	sugar mediated signaling pathway	biological_process	6	5	0.137478
GO:0009750	response to fructose	biological_process	9	3	0.138161
GO:0010008	endosome membrane	cellular_component	8	6	0.138208
GO:0035091	phosphatidylinositol binding	molecular_function	6	8	0.138985
GO:0012505	endomembrane system	cellular_component	4	20	0.139878
GO:0010268	brassinosteroid homeostasis	biological_process	8	6	0.140567
GO:0010117	photoprotection	biological_process	7	2	0.141255
GO:1901959	positive regulation of cutin biosynthetic process	biological_process	9	2	0.141255
GO:0080113	regulation of seed growth	biological_process	7	2	0.141255
GO:0008889	glycerophosphodiester phosphodiesterase activity	molecular_function	8	2	0.141255
GO:0008652	cellular amino acid biosynthetic process	biological_process	9	2	0.141255
GO:0017137	Rab GTPase binding	molecular_function	9	4	0.14126
GO:0050826	response to freezing	biological_process	6	3	0.142286
GO:0000710	meiotic mismatch repair	biological_process	10	3	0.142286
GO:0009641	shade avoidance	biological_process	8	3	0.142286
GO:0051213	dioxygenase activity	molecular_function	5	18	0.142427
GO:0042538	hyperosmotic salinity response	biological_process	7	7	0.142755
GO:0003682	chromatin binding	molecular_function	4	20	0.143131
GO:0006012	galactose metabolic process	biological_process	8	4	0.144513
GO:0015030	Cajal body	cellular_component	8	4	0.144513
GO:0009695	jasmonic acid biosynthetic process	biological_process	10	6	0.145343
GO:0005775	vacuolar lumen	cellular_component	7	3	0.146452
GO:0008235	metalloexopeptidase activity	molecular_function	8	2	0.147425
GO:0032586	protein storage vacuole membrane	cellular_component	9	2	0.147425
GO:0046685	response to arsenic-containing substance	biological_process	5	2	0.147425
GO:0016592	mediator complex	cellular_component	4	6	0.147758
GO:0009058	biosynthetic process	biological_process	4	7	0.149238
GO:0047912	galacturonokinase activity	molecular_function	7	1	0.149744
GO:0004830	tryptophan-tRNA ligase activity	molecular_function	7	1	0.149744
GO:0006144	purine nucleobase metabolic process	biological_process	9	1	0.149744
GO:0006436	tryptophanyl-tRNA aminoacylation	biological_process	13	1	0.149744
GO:0006431	methionyl-tRNA aminoacylation	biological_process	13	1	0.149744
GO:0009517	PSII associated light-harvesting complex II	cellular_component	6	1	0.149744
GO:0006788	heme oxidation	biological_process	9	1	0.149744
GO:0051377	mannose-ethanolamine phosphotransferase activity	molecular_function	7	1	0.149744
GO:0004825	methionine-tRNA ligase activity	molecular_function	7	1	0.149744
GO:0042134	rRNA primary transcript binding	molecular_function	8	1	0.149744
GO:0009871	jasmonic acid and ethylene-dependent systemic resistance, ethylene mediated signaling pathway	biological_process	8	1	0.149744
GO:0019628	urate catabolic process	biological_process	6	1	0.149744
GO:0035303	regulation of dephosphorylation	biological_process	9	1	0.149744
GO:0016119	carotene metabolic process	biological_process	9	1	0.149744
GO:0000448	cleavage in ITS2 between 5.8S rRNA and LSU-rRNA of tricistronic rRNA transcript (SSU-rRNA, 5.8S rRNA, LSU-rRNA	biological_process	13	1	0.149744
GO:0018105	peptidyl-serine phosphorylation	biological_process	10	11	0.149846
GO:0009646	response to absence of light	biological_process	8	4	0.151106
GO:0010427	abscisic acid binding	molecular_function	6	5	0.151195
GO:0015171	amino acid transmembrane transporter activity	molecular_function	7	11	0.151469
GO:0090333	regulation of stomatal closure	biological_process	7	6	0.152642
GO:0003779	actin binding	molecular_function	6	7	0.153635
GO:0043044	ATP-dependent chromatin remodeling	biological_process	7	2	0.153649
GO:0006898	receptor-mediated endocytosis	biological_process	8	2	0.153649
GO:0007034	vacuolar transport	biological_process	6	3	0.1549
GO:0070125	mitochondrial translational elongation	biological_process	9	7	0.158092
GO:0045087	innate immune response	biological_process	5	10	0.158575
GO:0015706	nitrate transport	biological_process	9	5	0.15969
GO:2000762	regulation of phenylpropanoid metabolic process	biological_process	7	2	0.159923
GO:0035798	2-alkenal reductase (NADP+) activity	molecular_function	7	2	0.159923
GO:0045927	positive regulation of growth	biological_process	6	2	0.159923
GO:0010497	plasmodesmata-mediated intercellular transport	biological_process	7	2	0.159923
GO:0015770	sucrose transport	biological_process	10	2	0.159923
GO:0006914	autophagy	biological_process	6	2	0.159923
GO:0032456	endocytic recycling	biological_process	8	2	0.159923
GO:0008506	sucrose:proton symporter activity	molecular_function	8	2	0.159923
GO:0009620	response to fungus	biological_process	7	7	0.160342
GO:0006268	DNA unwinding involved in DNA replication	biological_process	10	4	0.161205
GO:0031338	regulation of vesicle fusion	biological_process	8	3	0.163496
GO:0009513	etioplast	cellular_component	7	1	0.164933
GO:0034243	regulation of transcription elongation from RNA polymerase II promoter	biological_process	10	1	0.164933
GO:0008482	sulfite oxidase activity	molecular_function	7	1	0.164933
GO:1990482	sphingolipid alpha-glucuronosyltransferase activity	molecular_function	7	1	0.164933
GO:0016070	RNA metabolic process	biological_process	8	1	0.164933
GO:0090306	spindle assembly involved in meiosis	biological_process	10	1	0.164933
GO:0042795	snRNA transcription by RNA polymerase II	biological_process	10	1	0.164933
GO:2000082	regulation of L-ascorbic acid biosynthetic process	biological_process	8	1	0.164933
GO:0004496	mevalonate kinase activity	molecular_function	7	1	0.164933
GO:0004561	alpha-N-acetylglucosaminidase activity	molecular_function	8	1	0.164933
GO:0051446	positive regulation of meiotic cell cycle	biological_process	8	1	0.164933
GO:0043487	regulation of RNA stability	biological_process	9	1	0.164933
GO:0090241	negative regulation of histone H4 acetylation	biological_process	12	1	0.164933
GO:0009090	homoserine biosynthetic process	biological_process	12	1	0.164933
GO:0001671	ATPase activator activity	molecular_function	6	1	0.164933
GO:0051574	positive regulation of histone H3-K9 methylation	biological_process	12	1	0.164933
GO:0010220	positive regulation of vernalization response	biological_process	8	1	0.164933
GO:0044390	ubiquitin-like protein conjugating enzyme binding	molecular_function	6	1	0.164933
GO:0010366	negative regulation of ethylene biosynthetic process	biological_process	11	1	0.164933
GO:0007026	negative regulation of microtubule depolymerization	biological_process	10	1	0.164933
GO:0009772	photosynthetic electron transport in photosystem II	biological_process	8	1	0.164933
GO:0031405	lipoic acid binding	molecular_function	6	1	0.164933
GO:0010477	response to sulfur dioxide	biological_process	6	1	0.164933
GO:0006623	protein targeting to vacuole	biological_process	12	5	0.165459
GO:0030835	negative regulation of actin filament depolymerization	biological_process	9	2	0.166242
GO:0051205	protein insertion into membrane	biological_process	8	2	0.166242
GO:0001055	RNA polymerase II activity	molecular_function	10	3	0.167846
GO:0019722	calcium-mediated signaling	biological_process	7	3	0.167846
GO:0000460	maturation of 5.8S rRNA	biological_process	12	3	0.167846
GO:0010187	negative regulation of seed germination	biological_process	10	4	0.16807
GO:0000400	four-way junction DNA binding	molecular_function	8	4	0.171541
GO:2000067	regulation of root morphogenesis	biological_process	8	2	0.172604
GO:0102229	amylopectin maltohydrolase activity	molecular_function	7	2	0.172604
GO:0016811	hydrolase activity, acting on carbon-nitrogen (but not peptide) bonds, in linear amides	molecular_function	6	2	0.172604
GO:0009435	NAD biosynthetic process	biological_process	10	2	0.172604
GO:0005507	copper ion binding	molecular_function	8	16	0.174787
GO:0006412	translation	biological_process	8	30	0.176378
GO:0018107	peptidyl-threonine phosphorylation	biological_process	10	3	0.176645
GO:0005945	6-phosphofructokinase complex	cellular_component	7	2	0.179005
GO:0009691	cytokinin biosynthetic process	biological_process	7	2	0.179005
GO:0034724	DNA replication-independent nucleosome organization	biological_process	7	1	0.17985
GO:0008650	rRNA (uridine-2'-O-)-methyltransferase activity	molecular_function	10	1	0.17985
GO:0004516	nicotinate phosphoribosyltransferase activity	molecular_function	6	1	0.17985
GO:0043617	cellular response to sucrose starvation	biological_process	9	1	0.17985
GO:0019358	nicotinate nucleotide salvage	biological_process	10	1	0.17985
GO:0090409	malonyl-CoA synthetase activity	molecular_function	7	1	0.17985
GO:0048556	microsporocyte nucleus	cellular_component	7	1	0.17985
GO:0030643	cellular phosphate ion homeostasis	biological_process	11	1	0.17985
GO:0032786	positive regulation of DNA-templated transcription, elongation	biological_process	10	1	0.17985
GO:0043953	protein transport by the Tat complex	biological_process	11	1	0.17985
GO:0033281	TAT protein transport complex	cellular_component	6	1	0.17985
GO:0016624	oxidoreductase activity, acting on the aldehyde or oxo group of donors, disulfide as acceptor	molecular_function	6	1	0.17985
GO:0048555	generative cell nucleus	cellular_component	7	1	0.17985
GO:0090410	malonate catabolic process	biological_process	10	1	0.17985
GO:0010296	prenylcysteine methylesterase activity	molecular_function	8	1	0.17985
GO:0045254	pyruvate dehydrogenase complex	cellular_component	6	1	0.17985
GO:1901529	positive regulation of anion channel activity	biological_process	9	1	0.17985
GO:0032585	multivesicular body membrane	cellular_component	10	1	0.17985
GO:0010600	regulation of auxin biosynthetic process	biological_process	9	1	0.17985
GO:0000373	Group II intron splicing	biological_process	13	3	0.181091
GO:0009873	ethylene-activated signaling pathway	biological_process	7	30	0.18225
GO:0030247	polysaccharide binding	molecular_function	5	10	0.182409
GO:0010119	regulation of stomatal movement	biological_process	6	5	0.183241
GO:0005719	nuclear euchromatin	cellular_component	8	3	0.185568
GO:0035556	intracellular signal transduction	biological_process	5	21	0.186024
GO:0016132	brassinosteroid biosynthetic process	biological_process	9	6	0.186041
GO:0051276	chromosome organization	biological_process	6	4	0.189254
GO:0008540	proteasome regulatory particle, base subcomplex	cellular_component	4	4	0.189254
GO:0009556	microsporogenesis	biological_process	7	5	0.18932
GO:0044550	secondary metabolite biosynthetic process	biological_process	5	26	0.189889
GO:0045489	pectin biosynthetic process	biological_process	8	3	0.190073
GO:0010405	arabinogalactan protein metabolic process	biological_process	11	2	0.191909
GO:0016559	peroxisome fission	biological_process	7	2	0.191909
GO:1990714	hydroxyproline O-galactosyltransferase activity	molecular_function	8	2	0.191909
GO:0051298	centrosome duplication	biological_process	5	2	0.191909
GO:0003825	alpha,alpha-trehalose-phosphate synthase (UDP-forming) activity	molecular_function	8	2	0.191909
GO:0018258	protein O-linked glycosylation via hydroxyproline	biological_process	11	2	0.191909
GO:0070413	trehalose metabolism in response to stress	biological_process	9	2	0.191909
GO:0006508	proteolysis	biological_process	7	36	0.194121
GO:0009647	skotomorphogenesis	biological_process	9	1	0.194501
GO:0009859	pollen hydration	biological_process	8	1	0.194501
GO:0010213	non-photoreactive DNA repair	biological_process	9	1	0.194501
GO:0006878	cellular copper ion homeostasis	biological_process	12	1	0.194501
GO:0072387	flavin adenine dinucleotide metabolic process	biological_process	7	1	0.194501
GO:0016784	3-mercaptopyruvate sulfurtransferase activity	molecular_function	7	1	0.194501
GO:0009527	plastid outer membrane	cellular_component	6	1	0.194501
GO:0010289	homogalacturonan biosynthetic process	biological_process	9	1	0.194501
GO:0010330	cellulose synthase complex	cellular_component	6	1	0.194501
GO:0010387	COP9 signalosome assembly	biological_process	8	1	0.194501
GO:0048833	specification of floral organ number	biological_process	5	1	0.194501
GO:0004164	diphthine synthase activity	molecular_function	8	1	0.194501
GO:0010971	positive regulation of G2/M transition of mitotic cell cycle	biological_process	10	1	0.194501
GO:0070860	RNA polymerase I core factor complex	cellular_component	8	1	0.194501
GO:1901672	positive regulation of systemic acquired resistance	biological_process	9	1	0.194501
GO:0010617	circadian regulation of calcium ion oscillation	biological_process	5	1	0.194501
GO:0004802	transketolase activity	molecular_function	6	1	0.194501
GO:0047150	betaine-homocysteine S-methyltransferase activity	molecular_function	8	1	0.194501
GO:0044375	regulation of peroxisome size	biological_process	6	1	0.194501
GO:0006521	regulation of cellular amino acid metabolic process	biological_process	8	1	0.194501
GO:0006109	regulation of carbohydrate metabolic process	biological_process	7	1	0.194501
GO:0031386	protein tag	molecular_function	3	3	0.194605
GO:0005840	ribosome	cellular_component	6	7	0.195748
GO:0000780	condensed nuclear chromosome, centromeric region	cellular_component	9	2	0.198407
GO:0010114	response to red light	biological_process	8	5	0.198569
GO:0009744	response to sucrose	biological_process	8	5	0.198569
GO:0005876	spindle microtubule	cellular_component	8	3	0.199164
GO:0000724	double-strand break repair via homologous recombination	biological_process	10	6	0.19959
GO:0051087	chaperone binding	molecular_function	5	4	0.20015
GO:0042147	retrograde transport, endosome to Golgi	biological_process	8	5	0.201686
GO:0009723	response to ethylene	biological_process	6	19	0.201759
GO:0003713	transcription coactivator activity	molecular_function	5	8	0.202308
GO:0006896	Golgi to vacuole transport	biological_process	9	4	0.203823
GO:0051289	protein homotetramerization	biological_process	9	2	0.20493
GO:0032465	regulation of cytokinesis	biological_process	8	2	0.20493
GO:0005816	spindle pole body	cellular_component	7	2	0.20493
GO:0016161	beta-amylase activity	molecular_function	8	2	0.20493
GO:0004866	endopeptidase inhibitor activity	molecular_function	7	2	0.20493
GO:0008236	serine-type peptidase activity	molecular_function	6	2	0.20493
GO:0070534	protein K63-linked ubiquitination	biological_process	13	2	0.20493
GO:0032041	NAD-dependent histone deacetylase activity (H3-K14 specific	molecular_function	9	2	0.20493
GO:0080167	response to karrikin	biological_process	5	10	0.205763
GO:0015031	protein transport	biological_process	9	20	0.207378
GO:0016045	detection of bacterium	biological_process	8	1	0.208891
GO:0004758	serine C-palmitoyltransferase activity	molecular_function	9	1	0.208891
GO:0031226	intrinsic component of plasma membrane	cellular_component	5	1	0.208891
GO:1904143	positive regulation of carotenoid biosynthetic process	biological_process	9	1	0.208891
GO:0030397	membrane disassembly	biological_process	6	1	0.208891
GO:0015790	UDP-xylose transmembrane transport	biological_process	9	1	0.208891
GO:0033201	alpha-1,4-glucan synthase activity	molecular_function	7	1	0.208891
GO:0003878	ATP citrate synthase activity	molecular_function	7	1	0.208891
GO:1903798	regulation of production of miRNAs involved in gene silencing by miRNA	biological_process	11	1	0.208891
GO:0006336	DNA replication-independent nucleosome assembly	biological_process	8	1	0.208891
GO:0005464	UDP-xylose transmembrane transporter activity	molecular_function	8	1	0.208891
GO:0004412	homoserine dehydrogenase activity	molecular_function	7	1	0.208891
GO:0009702	L-arabinokinase activity	molecular_function	7	1	0.208891
GO:0008311	double-stranded DNA 3'-5' exodeoxyribonuclease activity	molecular_function	10	1	0.208891
GO:0004576	oligosaccharyl transferase activity	molecular_function	7	1	0.208891
GO:0009268	response to pH	biological_process	5	1	0.208891
GO:0009067	aspartate family amino acid biosynthetic process	biological_process	11	1	0.208891
GO:0031416	NatB complex	cellular_component	7	1	0.208891
GO:0007095	mitotic G2 DNA damage checkpoint	biological_process	9	1	0.208891
GO:0004180	carboxypeptidase activity	molecular_function	8	1	0.208891
GO:0006085	acetyl-CoA biosynthetic process	biological_process	9	1	0.208891
GO:0009346	citrate lyase complex	cellular_component	4	1	0.208891
GO:0005697	telomerase holoenzyme complex	cellular_component	6	1	0.208891
GO:0009826	unidimensional cell growth	biological_process	7	12	0.209265
GO:0005516	calmodulin binding	molecular_function	5	18	0.211027
GO:0005992	trehalose biosynthetic process	biological_process	9	3	0.212988
GO:0006636	unsaturated fatty acid biosynthetic process	biological_process	11	3	0.212988
GO:0004527	exonuclease activity	molecular_function	7	3	0.212988
GO:0005983	starch catabolic process	biological_process	10	3	0.212988
GO:0008152	metabolic process	biological_process	3	10	0.213815
GO:0003743	translation initiation factor activity	molecular_function	8	11	0.215543
GO:0005667	transcription factor complex	cellular_component	4	6	0.216307
GO:0006607	NLS-bearing protein import into nucleus	biological_process	12	5	0.217511
GO:0006004	fucose metabolic process	biological_process	8	3	0.217641
GO:0008266	poly(U) RNA binding	molecular_function	9	2	0.218041
GO:0007052	mitotic spindle organization	biological_process	9	2	0.218041
GO:0000790	nuclear chromatin	cellular_component	7	4	0.218706
GO:0080163	regulation of protein serine/threonine phosphatase activity	biological_process	12	4	0.218706
GO:0006468	protein phosphorylation	biological_process	9	88	0.218807
GO:0008026	ATP-dependent helicase activity	molecular_function	10	3	0.222315
GO:0032044	DSIF complex	cellular_component	5	1	0.223023
GO:0050793	regulation of developmental process	biological_process	5	1	0.223023
GO:0070402	NADPH binding	molecular_function	6	1	0.223023
GO:0048438	floral whorl development	biological_process	5	1	0.223023
GO:0097502	mannosylation	biological_process	5	1	0.223023
GO:0047131	saccharopine dehydrogenase (NAD+, L-glutamate-forming) activity	molecular_function	8	1	0.223023
GO:0019477	L-lysine catabolic process	biological_process	13	1	0.223023
GO:0042149	cellular response to glucose starvation	biological_process	9	1	0.223023
GO:0010231	maintenance of seed dormancy	biological_process	6	1	0.223023
GO:0008622	epsilon DNA polymerase complex	cellular_component	6	1	0.223023
GO:0004753	saccharopine dehydrogenase activity	molecular_function	7	1	0.223023
GO:0043021	ribonucleoprotein complex binding	molecular_function	5	1	0.223023
GO:0010024	phytochromobilin biosynthetic process	biological_process	8	1	0.223023
GO:0051511	negative regulation of unidimensional cell growth	biological_process	8	1	0.223023
GO:0047130	saccharopine dehydrogenase (NADP+, L-lysine-forming) activity	molecular_function	8	1	0.223023
GO:0030864	cortical actin cytoskeleton	cellular_component	8	1	0.223023
GO:0010581	regulation of starch biosynthetic process	biological_process	10	1	0.223023
GO:0005663	DNA replication factor C complex	cellular_component	4	2	0.224624
GO:0090404	pollen tube tip	cellular_component	6	2	0.224624
GO:0048868	pollen tube development	biological_process	5	2	0.224624
GO:0043562	cellular response to nitrogen levels	biological_process	8	2	0.224624
GO:0004356	glutamate-ammonia ligase activity	molecular_function	8	2	0.224624
GO:0008142	oxysterol binding	molecular_function	7	2	0.224624
GO:0008195	phosphatidate phosphatase activity	molecular_function	8	2	0.224624
GO:0010026	trichome differentiation	biological_process	6	2	0.224624
GO:0046034	ATP metabolic process	biological_process	4	2	0.224624
GO:0033180	proton-transporting V-type ATPase, V1 domain	cellular_component	6	2	0.224624
GO:0050829	defense response to Gram-negative bacterium	biological_process	9	2	0.224624
GO:0051777	ent-kaurenoate oxidase activity	molecular_function	7	2	0.224624
GO:0010629	negative regulation of gene expression	biological_process	8	2	0.224624
GO:0007623	circadian rhythm	biological_process	4	8	0.225635
GO:0009306	protein secretion	biological_process	10	3	0.227009
GO:0009504	cell plate	cellular_component	6	3	0.227009
GO:0051567	histone H3-K9 methylation	biological_process	13	3	0.227009
GO:0000156	phosphorelay response regulator activity	molecular_function	4	5	0.227185
GO:0016168	chlorophyll binding	molecular_function	6	4	0.230053
GO:0006626	protein targeting to mitochondrion	biological_process	12	2	0.231221
GO:0047262	polygalacturonate 4-alpha-galacturonosyltransferase activity	molecular_function	7	3	0.231721
GO:0006002	fructose 6-phosphate metabolic process	biological_process	7	3	0.231721
GO:0009056	catabolic process	biological_process	4	3	0.236451
GO:0080005	photosystem stoichiometry adjustment	biological_process	8	1	0.236903
GO:0003952	NAD+ synthase (glutamine-hydrolyzing) activity	molecular_function	7	1	0.236903
GO:0050992	dimethylallyl diphosphate biosynthetic process	biological_process	9	1	0.236903
GO:0004473	malate dehydrogenase (decarboxylating) (NADP+) activity	molecular_function	8	1	0.236903
GO:0009013	succinate-semialdehyde dehydrogenase [NAD(P)+] activity	molecular_function	7	1	0.236903
GO:0003863	3-methyl-2-oxobutanoate dehydrogenase (2-methylpropanoyl-transferring) activity	molecular_function	7	1	0.236903
GO:0071712	ER-associated misfolded protein catabolic process	biological_process	10	1	0.236903
GO:0009528	plastid inner membrane	cellular_component	6	1	0.236903
GO:0004514	nicotinate-nucleotide diphosphorylase (carboxylating) activity	molecular_function	7	1	0.236903
GO:0016992	lipoate synthase activity	molecular_function	7	1	0.236903
GO:0004777	succinate-semialdehyde dehydrogenase (NAD+) activity	molecular_function	7	1	0.236903
GO:1902609	(R)-2-hydroxy-alpha-linolenic acid biosynthetic process	biological_process	12	1	0.236903
GO:0003868	4-hydroxyphenylpyruvate dioxygenase activity	molecular_function	7	1	0.236903
GO:0034614	cellular response to reactive oxygen species	biological_process	7	1	0.236903
GO:0004612	phosphoenolpyruvate carboxykinase (ATP) activity	molecular_function	8	1	0.236903
GO:0010021	amylopectin biosynthetic process	biological_process	7	1	0.236903
GO:0006383	transcription by RNA polymerase III	biological_process	9	1	0.236903
GO:0016742	hydroxymethyl-, formyl- and related transferase activity	molecular_function	6	1	0.236903
GO:0018022	peptidyl-lysine methylation	biological_process	11	1	0.236903
GO:0008864	formyltetrahydrofolate deformylase activity	molecular_function	7	1	0.236903
GO:0009107	lipoate biosynthetic process	biological_process	11	1	0.236903
GO:0009875	pollen-pistil interaction	biological_process	5	1	0.236903
GO:0043668	exine	cellular_component	5	1	0.236903
GO:0009152	purine ribonucleotide biosynthetic process	biological_process	11	1	0.236903
GO:0090116	C-5 methylation of cytosine	biological_process	12	1	0.236903
GO:0042594	response to starvation	biological_process	5	2	0.23783
GO:0004579	dolichyl-diphosphooligosaccharide-protein glycotransferase activity	molecular_function	8	2	0.23783
GO:0000228	nuclear chromosome	cellular_component	7	3	0.241197
GO:0030150	protein import into mitochondrial matrix	biological_process	12	3	0.241197
GO:0010204	defense response signaling pathway, resistance gene-independent	biological_process	6	2	0.244449
GO:0015020	glucuronosyltransferase activity	molecular_function	7	2	0.244449
GO:0019253	reductive pentose-phosphate cycle	biological_process	8	2	0.244449
GO:0006367	transcription initiation from RNA polymerase II promoter	biological_process	9	2	0.244449
GO:0008233	peptidase activity	molecular_function	5	11	0.245106
GO:0016575	histone deacetylation	biological_process	11	6	0.245153
GO:0005686	U2 snRNP	cellular_component	8	4	0.2454
GO:0035066	positive regulation of histone acetylation	biological_process	11	3	0.245959
GO:0051607	defense response to virus	biological_process	5	5	0.246893
GO:0042391	regulation of membrane potential	biological_process	5	5	0.246893
GO:0010319	stromule	cellular_component	7	5	0.250221
GO:0006537	glutamate biosynthetic process	biological_process	12	1	0.250535
GO:0016810	hydrolase activity, acting on carbon-nitrogen (but not peptide) bonds	molecular_function	5	1	0.250535
GO:0046467	membrane lipid biosynthetic process	biological_process	8	1	0.250535
GO:0004392	heme oxygenase (decyclizing) activity	molecular_function	6	1	0.250535
GO:0009882	blue light photoreceptor activity	molecular_function	6	1	0.250535
GO:0008898	S-adenosylmethionine-homocysteine S-methyltransferase activity	molecular_function	8	1	0.250535
GO:0006047	UDP-N-acetylglucosamine metabolic process	biological_process	7	1	0.250535
GO:0000338	protein deneddylation	biological_process	9	1	0.250535
GO:0072598	protein localization to chloroplast	biological_process	8	1	0.250535
GO:0061634	alpha-D-xyloside xylohydrolase	molecular_function	7	1	0.250535
GO:0004198	calcium-dependent cysteine-type endopeptidase activity	molecular_function	9	1	0.250535
GO:0080176	xyloglucan 1,6-alpha-xylosidase activity	molecular_function	7	1	0.250535
GO:0004055	argininosuccinate synthase activity	molecular_function	6	1	0.250535
GO:0035494	SNARE complex disassembly	biological_process	8	1	0.250535
GO:1901031	regulation of response to reactive oxygen species	biological_process	8	1	0.250535
GO:0000053	argininosuccinate metabolic process	biological_process	6	1	0.250535
GO:0046974	histone methyltransferase activity (H3-K9 specific	molecular_function	10	1	0.250535
GO:0046653	tetrahydrofolate metabolic process	biological_process	7	1	0.250535
GO:0004449	isocitrate dehydrogenase (NAD+) activity	molecular_function	8	1	0.250535
GO:0009877	nodulation	biological_process	6	3	0.250736
GO:0004435	phosphatidylinositol phospholipase C activity	molecular_function	9	2	0.251074
GO:0008514	organic anion transmembrane transporter activity	molecular_function	7	2	0.251074
GO:0006633	fatty acid biosynthetic process	biological_process	10	12	0.254237
GO:0080188	RNA-directed DNA methylation	biological_process	11	4	0.257053
GO:0010501	RNA secondary structure unwinding	biological_process	9	11	0.257326
GO:0004124	cysteine synthase activity	molecular_function	6	2	0.257704
GO:0009098	leucine biosynthetic process	biological_process	11	2	0.257704
GO:0006790	sulfur compound metabolic process	biological_process	5	2	0.257704
GO:0005938	cell cortex	cellular_component	7	2	0.257704
GO:0016787	hydrolase activity	molecular_function	4	40	0.258226
GO:0030246	carbohydrate binding	molecular_function	4	15	0.259685
GO:0016125	sterol metabolic process	biological_process	7	6	0.259976
GO:0002239	response to oomycetes	biological_process	7	3	0.260328
GO:0019538	protein metabolic process	biological_process	6	4	0.260963
GO:0048586	regulation of long-day photoperiodism, flowering	biological_process	9	1	0.263924
GO:0000146	microfilament motor activity	molecular_function	10	1	0.263924
GO:0005080	protein kinase C binding	molecular_function	8	1	0.263924
GO:0035061	interchromatin granule	cellular_component	8	1	0.263924
GO:0002184	cytoplasmic translational termination	biological_process	9	1	0.263924
GO:0071345	cellular response to cytokine stimulus	biological_process	7	1	0.263924
GO:0070827	chromatin maintenance	biological_process	6	1	0.263924
GO:0052691	UDP-arabinopyranose mutase activity	molecular_function	6	1	0.263924
GO:1900036	positive regulation of cellular response to heat	biological_process	7	1	0.263924
GO:0000707	meiotic DNA recombinase assembly	biological_process	10	1	0.263924
GO:0042789	mRNA transcription by RNA polymerase II	biological_process	10	1	0.263924
GO:0000024	maltose biosynthetic process	biological_process	9	1	0.263924
GO:0005657	replication fork	cellular_component	6	1	0.263924
GO:0016605	PML body	cellular_component	8	1	0.263924
GO:0045261	proton-transporting ATP synthase complex, catalytic core F(1	cellular_component	6	1	0.263924
GO:0009722	detection of cytokinin stimulus	biological_process	7	1	0.263924
GO:0051640	organelle localization	biological_process	5	1	0.263924
GO:0051721	protein phosphatase 2A binding	molecular_function	8	1	0.263924
GO:0033356	UDP-L-arabinose metabolic process	biological_process	6	1	0.263924
GO:0033063	Rad51B-Rad51C-Rad51D-XRCC2 complex	cellular_component	5	1	0.263924
GO:0051131	chaperone-mediated protein complex assembly	biological_process	8	2	0.264335
GO:0006402	mRNA catabolic process	biological_process	10	2	0.264335
GO:0010495	long-distance posttranscriptional gene silencing	biological_process	10	2	0.264335
GO:0009751	response to salicylic acid	biological_process	6	14	0.265538
GO:0055114	oxidation-reduction process	biological_process	4	76	0.265603
GO:0006334	nucleosome assembly	biological_process	7	8	0.267314
GO:0008094	DNA-dependent ATPase activity	molecular_function	11	4	0.268814
GO:0009407	toxin catabolic process	biological_process	6	6	0.268981
GO:0048443	stamen development	biological_process	6	2	0.270967
GO:0010264	myo-inositol hexakisphosphate biosynthetic process	biological_process	9	2	0.270967
GO:0019199	transmembrane receptor protein kinase activity	molecular_function	8	2	0.270967
GO:0006342	chromatin silencing	biological_process	5	7	0.271514
GO:0050662	coenzyme binding	molecular_function	5	6	0.275027
GO:0001561	fatty acid alpha-oxidation	biological_process	11	1	0.277074
GO:0030620	U2 snRNA binding	molecular_function	8	1	0.277074
GO:0080093	regulation of photorespiration	biological_process	7	1	0.277074
GO:0031204	posttranslational protein targeting to membrane, translocation	biological_process	12	1	0.277074
GO:0010109	regulation of photosynthesis	biological_process	7	1	0.277074
GO:0035371	microtubule plus-end	cellular_component	7	1	0.277074
GO:0004615	phosphomannomutase activity	molecular_function	7	1	0.277074
GO:0046951	ketone body biosynthetic process	biological_process	6	1	0.277074
GO:0004419	hydroxymethylglutaryl-CoA lyase activity	molecular_function	7	1	0.277074
GO:0004416	hydroxyacylglutathione hydrolase activity	molecular_function	7	1	0.277074
GO:0030951	establishment or maintenance of microtubule cytoskeleton polarity	biological_process	8	1	0.277074
GO:0004311	farnesyltranstransferase activity	molecular_function	7	1	0.277074
GO:0060862	negative regulation of floral organ abscission	biological_process	10	1	0.277074
GO:0051592	response to calcium ion	biological_process	7	1	0.277074
GO:0031998	regulation of fatty acid beta-oxidation	biological_process	8	1	0.277074
GO:0080169	cellular response to boron-containing substance deprivation	biological_process	9	1	0.277074
GO:0051315	attachment of mitotic spindle microtubules to kinetochore	biological_process	6	1	0.277074
GO:0016435	rRNA (guanine) methyltransferase activity	molecular_function	9	1	0.277074
GO:0051731	polynucleotide 5'-hydroxyl-kinase activity	molecular_function	7	1	0.277074
GO:0009649	entrainment of circadian clock	biological_process	5	1	0.277074
GO:0007093	mitotic cell cycle checkpoint	biological_process	5	1	0.277074
GO:0000776	kinetochore	cellular_component	4	2	0.277597
GO:0003689	DNA clamp loader activity	molecular_function	7	2	0.277597
GO:0048437	floral organ development	biological_process	5	2	0.277597
GO:0016597	amino acid binding	molecular_function	7	2	0.277597
GO:0005096	GTPase activator activity	molecular_function	6	8	0.279981
GO:0051015	actin filament binding	molecular_function	7	6	0.281104
GO:0003910	DNA ligase (ATP) activity	molecular_function	7	2	0.284223
GO:0051103	DNA ligation involved in DNA repair	biological_process	9	2	0.284223
GO:0015786	UDP-glucose transmembrane transport	biological_process	9	1	0.289989
GO:0045859	regulation of protein kinase activity	biological_process	10	1	0.289989
GO:0000781	chromosome, telomeric region	cellular_component	7	1	0.289989
GO:0010044	response to aluminum ion	biological_process	7	1	0.289989
GO:0005950	anthranilate synthase complex	cellular_component	6	1	0.289989
GO:0034728	nucleosome organization	biological_process	6	1	0.289989
GO:0004146	dihydrofolate reductase activity	molecular_function	7	1	0.289989
GO:0045337	farnesyl diphosphate biosynthetic process	biological_process	9	1	0.289989
GO:0004792	thiosulfate sulfurtransferase activity	molecular_function	7	1	0.289989
GO:0004049	anthranilate synthase activity	molecular_function	7	1	0.289989
GO:0006471	protein ADP-ribosylation	biological_process	9	1	0.289989
GO:0010450	inflorescence meristem growth	biological_process	5	1	0.289989
GO:0004742	dihydrolipoyllysine-residue acetyltransferase activity	molecular_function	9	1	0.289989
GO:0051645	Golgi localization	biological_process	6	1	0.289989
GO:0004148	dihydrolipoyl dehydrogenase activity	molecular_function	7	1	0.289989
GO:0000398	mRNA splicing, via spliceosome	biological_process	13	12	0.290015
GO:0009733	response to auxin	biological_process	6	23	0.290342
GO:0004177	aminopeptidase activity	molecular_function	8	2	0.290842
GO:0032968	positive regulation of transcription elongation from RNA polymerase II promoter	biological_process	11	2	0.290842
GO:0072583	clathrin-dependent endocytosis	biological_process	9	2	0.290842
GO:0008250	oligosaccharyltransferase complex	cellular_component	7	2	0.290842
GO:0019243	methylglyoxal catabolic process to D-lactate via S-lactoyl-glutathione	biological_process	11	2	0.290842
GO:0009825	multidimensional cell growth	biological_process	5	4	0.292599
GO:0042651	thylakoid membrane	cellular_component	5	2	0.297454
GO:0006401	RNA catabolic process	biological_process	9	2	0.297454
GO:0003872	6-phosphofructokinase activity	molecular_function	8	2	0.297454
GO:0005249	voltage-gated potassium channel activity	molecular_function	9	5	0.297831
GO:0016207	4-coumarate-CoA ligase activity	molecular_function	7	3	0.299083
GO:0045723	positive regulation of fatty acid biosynthetic process	biological_process	9	3	0.299083
GO:0005643	nuclear pore	cellular_component	4	6	0.299507
GO:0031902	late endosome membrane	cellular_component	9	4	0.300589
GO:0004521	endoribonuclease activity	molecular_function	8	4	0.300589
GO:0007163	establishment or maintenance of cell polarity	biological_process	4	1	0.302673
GO:0006433	prolyl-tRNA aminoacylation	biological_process	13	1	0.302673
GO:0010100	negative regulation of photomorphogenesis	biological_process	9	1	0.302673
GO:1900151	regulation of nuclear-transcribed mRNA catabolic process, deadenylation-dependent decay	biological_process	9	1	0.302673
GO:0008274	gamma-tubulin ring complex	cellular_component	6	1	0.302673
GO:0035101	FACT complex	cellular_component	5	1	0.302673
GO:0008276	protein methyltransferase activity	molecular_function	7	1	0.302673
GO:0004827	proline-tRNA ligase activity	molecular_function	7	1	0.302673
GO:0004373	glycogen (starch) synthase activity	molecular_function	8	1	0.302673
GO:0032366	intracellular sterol transport	biological_process	9	1	0.302673
GO:0010165	response to X-ray	biological_process	7	1	0.302673
GO:0019441	tryptophan catabolic process to kynurenine	biological_process	12	1	0.302673
GO:0017183	peptidyl-diphthamide biosynthetic process from peptidyl-histidine	biological_process	12	1	0.302673
GO:0004439	phosphatidylinositol-4,5-bisphosphate 5-phosphatase activity	molecular_function	10	3	0.303955
GO:0009330	DNA topoisomerase complex (ATP-hydrolyzing	cellular_component	4	2	0.304056
GO:0003729	mRNA binding	molecular_function	7	27	0.312981
GO:0005484	SNAP receptor activity	molecular_function	5	7	0.313397
GO:0016783	sulfurtransferase activity	molecular_function	6	1	0.315131
GO:0046523	S-methyl-5-thioribose-1-phosphate isomerase activity	molecular_function	7	1	0.315131
GO:0015207	adenine transmembrane transporter activity	molecular_function	7	1	0.315131
GO:0010499	proteasomal ubiquitin-independent protein catabolic process	biological_process	9	1	0.315131
GO:0098721	uracil import across plasma membrane	biological_process	8	1	0.315131
GO:0010424	DNA methylation on cytosine within a CG sequence	biological_process	12	1	0.315131
GO:0004801	sedoheptulose-7-phosphate:D-glyceraldehyde-3-phosphate glyceronetransferase activity	molecular_function	6	1	0.315131
GO:0004337	geranyltranstransferase activity	molecular_function	7	1	0.315131
GO:0015208	guanine transmembrane transporter activity	molecular_function	7	1	0.315131
GO:0015294	solute:cation symporter activity	molecular_function	8	1	0.315131
GO:0031167	rRNA methylation	biological_process	13	1	0.315131
GO:0035344	hypoxanthine transport	biological_process	9	1	0.315131
GO:0008287	protein serine/threonine phosphatase complex	cellular_component	4	1	0.315131
GO:0005342	organic acid transmembrane transporter activity	molecular_function	5	1	0.315131
GO:0019200	carbohydrate kinase activity	molecular_function	7	1	0.315131
GO:0098702	adenine import across plasma membrane	biological_process	10	1	0.315131
GO:0008616	queuosine biosynthetic process	biological_process	11	1	0.315131
GO:0098710	guanine import across plasma membrane	biological_process	8	1	0.315131
GO:0070762	nuclear pore transmembrane ring	cellular_component	4	1	0.315131
GO:0009684	indoleacetic acid biosynthetic process	biological_process	7	1	0.315131
GO:0071790	establishment of spindle pole body localization to nuclear envelope	biological_process	7	1	0.315131
GO:0070034	telomerase RNA binding	molecular_function	7	1	0.315131
GO:0008479	queuine tRNA-ribosyltransferase activity	molecular_function	7	1	0.315131
GO:0051127	positive regulation of actin nucleation	biological_process	10	1	0.315131
GO:0008121	ubiquinol-cytochrome-c reductase activity	molecular_function	6	1	0.315131
GO:0010422	regulation of brassinosteroid biosynthetic process	biological_process	10	1	0.315131
GO:0000154	rRNA modification	biological_process	12	1	0.315131
GO:0048193	Golgi vesicle transport	biological_process	7	1	0.315131
GO:0030474	spindle pole body duplication	biological_process	6	1	0.315131
GO:0071219	cellular response to molecule of bacterial origin	biological_process	7	2	0.317223
GO:0045271	respiratory chain complex I	cellular_component	6	2	0.317223
GO:0035196	production of miRNAs involved in gene silencing by miRNA	biological_process	12	2	0.317223
GO:0008283	cell proliferation	biological_process	3	5	0.318681
GO:0005635	nuclear envelope	cellular_component	6	5	0.318681
GO:0006273	lagging strand elongation	biological_process	10	2	0.323785
GO:0005687	U4 snRNP	cellular_component	8	2	0.323785
GO:1902458	positive regulation of stomatal opening	biological_process	7	2	0.323785
GO:0015996	chlorophyll catabolic process	biological_process	9	2	0.323785
GO:0097526	spliceosomal tri-snRNP complex	cellular_component	8	2	0.323785
GO:0009706	chloroplast inner membrane	cellular_component	7	8	0.324103
GO:0004359	glutaminase activity	molecular_function	7	1	0.327366
GO:0035252	UDP-xylosyltransferase activity	molecular_function	7	1	0.327366
GO:0080177	plastoglobule organization	biological_process	5	1	0.327366
GO:0006551	leucine metabolic process	biological_process	10	1	0.327366
GO:0000339	RNA cap binding	molecular_function	7	1	0.327366
GO:0008686	3,4-dihydroxy-2-butanone-4-phosphate synthase activity	molecular_function	6	1	0.327366
GO:0003935	GTP cyclohydrolase II activity	molecular_function	9	1	0.327366
GO:0018444	translation release factor complex	cellular_component	4	1	0.327366
GO:0035250	UDP-galactosyltransferase activity	molecular_function	7	1	0.327366
GO:0004602	glutathione peroxidase activity	molecular_function	5	1	0.327366
GO:0004367	glycerol-3-phosphate dehydrogenase [NAD+] activity	molecular_function	7	1	0.327366
GO:0030981	cortical microtubule cytoskeleton	cellular_component	8	1	0.327366
GO:1902171	regulation of tocopherol cyclase activity	biological_process	7	1	0.327366
GO:0046168	glycerol-3-phosphate catabolic process	biological_process	9	1	0.327366
GO:0010385	double-stranded methylated DNA binding	molecular_function	8	1	0.327366
GO:0031117	positive regulation of microtubule depolymerization	biological_process	10	1	0.327366
GO:0010167	response to nitrate	biological_process	6	3	0.32835
GO:0005982	starch metabolic process	biological_process	9	2	0.33033
GO:0007033	vacuole organization	biological_process	6	2	0.33033
GO:0006644	phospholipid metabolic process	biological_process	7	2	0.33033
GO:0034599	cellular response to oxidative stress	biological_process	6	6	0.330634
GO:2000028	regulation of photoperiodism, flowering	biological_process	8	3	0.33323
GO:0043161	proteasome-mediated ubiquitin-dependent protein catabolic process	biological_process	11	23	0.33364
GO:0009717	isoflavonoid biosynthetic process	biological_process	8	2	0.336858
GO:0004012	phospholipid-translocating ATPase activity	molecular_function	6	2	0.336858
GO:0005682	U5 snRNP	cellular_component	8	3	0.338109
GO:0060261	positive regulation of transcription initiation from RNA polymerase II promoter	biological_process	11	1	0.339383
GO:0033512	L-lysine catabolic process to acetyl-CoA via saccharopine	biological_process	10	1	0.339383
GO:0019725	cellular homeostasis	biological_process	4	1	0.339383
GO:1902382	11-oxo-beta-amyrin catabolic process	biological_process	12	1	0.339383
GO:0009688	abscisic acid biosynthetic process	biological_process	11	1	0.339383
GO:0010239	chloroplast mRNA processing	biological_process	11	1	0.339383
GO:0033843	xyloglucan 6-xylosyltransferase activity	molecular_function	8	1	0.339383
GO:0052386	cell wall thickening	biological_process	8	1	0.339383
GO:0006598	polyamine catabolic process	biological_process	10	1	0.339383
GO:0031349	positive regulation of defense response	biological_process	8	1	0.339383
GO:0009011	starch synthase activity	molecular_function	8	1	0.339383
GO:2000070	regulation of response to water deprivation	biological_process	7	1	0.339383
GO:0046592	polyamine oxidase activity	molecular_function	7	1	0.339383
GO:0009939	positive regulation of gibberellic acid mediated signaling pathway	biological_process	9	1	0.339383
GO:0046912	transferase activity, transferring acyl groups, acyl groups converted into alkyl on transfer	molecular_function	6	1	0.339383
GO:0017150	tRNA dihydrouridine synthase activity	molecular_function	6	1	0.339383
GO:0070300	phosphatidic acid binding	molecular_function	6	1	0.339383
GO:1902386	glycyrrhetinate biosynthetic process	biological_process	12	1	0.339383
GO:0030163	protein catabolic process	biological_process	7	12	0.341854
GO:0016226	iron-sulfur cluster assembly	biological_process	6	3	0.342985
GO:0005747	mitochondrial respiratory chain complex I	cellular_component	7	5	0.343209
GO:0009060	aerobic respiration	biological_process	8	2	0.343366
GO:0009753	response to jasmonic acid	biological_process	6	10	0.34897
GO:0031305	integral component of mitochondrial inner membrane	cellular_component	8	2	0.349853
GO:0090332	stomatal closure	biological_process	5	2	0.349853
GO:0008139	nuclear localization sequence binding	molecular_function	7	5	0.350244
GO:0043527	tRNA methyltransferase complex	cellular_component	6	1	0.351185
GO:0005771	multivesicular body	cellular_component	9	1	0.351185
GO:0042995	cell projection	cellular_component	4	1	0.351185
GO:0010429	methyl-CpNpN binding	molecular_function	6	1	0.351185
GO:0051571	positive regulation of histone H3-K4 methylation	biological_process	12	1	0.351185
GO:0009249	protein lipoylation	biological_process	10	1	0.351185
GO:0015969	guanosine tetraphosphate metabolic process	biological_process	11	1	0.351185
GO:0000731	DNA synthesis involved in DNA repair	biological_process	9	1	0.351185
GO:0034051	negative regulation of plant-type hypersensitive response	biological_process	9	1	0.351185
GO:0008728	GTP diphosphokinase activity	molecular_function	7	1	0.351185
GO:0016805	dipeptidase activity	molecular_function	8	1	0.351185
GO:0009298	GDP-mannose biosynthetic process	biological_process	10	1	0.351185
GO:0008176	tRNA (guanine-N7-)-methyltransferase activity	molecular_function	10	1	0.351185
GO:0016123	xanthophyll biosynthetic process	biological_process	12	1	0.351185
GO:0006419	alanyl-tRNA aminoacylation	biological_process	13	1	0.351185
GO:0004072	aspartate kinase activity	molecular_function	7	1	0.351185
GO:1990641	response to iron ion starvation	biological_process	6	1	0.351185
GO:0080025	phosphatidylinositol-3,5-bisphosphate binding	molecular_function	9	1	0.351185
GO:0010428	methyl-CpNpG binding	molecular_function	6	1	0.351185
GO:0004813	alanine-tRNA ligase activity	molecular_function	7	1	0.351185
GO:0015450	P-P-bond-hydrolysis-driven protein transmembrane transporter activity	molecular_function	7	2	0.356318
GO:0030095	chloroplast photosystem II	cellular_component	8	2	0.356318
GO:0006535	cysteine biosynthetic process from serine	biological_process	12	2	0.356318
GO:0040029	regulation of gene expression, epigenetic	biological_process	8	2	0.356318
GO:0060548	negative regulation of cell death	biological_process	7	2	0.356318
GO:0016671	oxidoreductase activity, acting on a sulfur group of donors, disulfide as acceptor	molecular_function	6	4	0.356993
GO:0004029	aldehyde dehydrogenase (NAD) activity	molecular_function	7	3	0.357591
GO:0016722	oxidoreductase activity, oxidizing metal ions	molecular_function	5	5	0.360807
GO:0010090	trichome morphogenesis	biological_process	8	4	0.361034
GO:0009793	embryo development ending in seed dormancy	biological_process	5	39	0.362404
GO:0010082	regulation of root meristem growth	biological_process	8	3	0.362451
GO:0000470	maturation of LSU-rRNA	biological_process	12	3	0.362451
GO:0015144	carbohydrate transmembrane transporter activity	molecular_function	5	2	0.36276
GO:0004652	polynucleotide adenylyltransferase activity	molecular_function	8	1	0.362777
GO:0000455	enzyme-directed rRNA pseudouridine synthesis	biological_process	14	1	0.362777
GO:0031365	N-terminal protein amino acid modification	biological_process	9	1	0.362777
GO:0080183	response to photooxidative stress	biological_process	6	1	0.362777
GO:0015976	carbon utilization	biological_process	3	1	0.362777
GO:0012511	monolayer-surrounded lipid storage body	cellular_component	7	1	0.362777
GO:0005483	soluble NSF attachment protein activity	molecular_function	6	1	0.362777
GO:0010186	positive regulation of cellular defense response	biological_process	9	1	0.362777
GO:0004834	tryptophan synthase activity	molecular_function	7	1	0.362777
GO:0052634	C-19 gibberellin 2-beta-dioxygenase activity	molecular_function	8	1	0.362777
GO:0045053	protein retention in Golgi apparatus	biological_process	7	1	0.362777
GO:0031966	mitochondrial membrane	cellular_component	5	4	0.365073
GO:0005839	proteasome core complex	cellular_component	4	3	0.367305
GO:0004407	histone deacetylase activity	molecular_function	7	5	0.367855
GO:0035197	siRNA binding	molecular_function	8	2	0.369177
GO:0009904	chloroplast accumulation movement	biological_process	9	2	0.369177
GO:0004040	amidase activity	molecular_function	7	2	0.369177
GO:0016036	cellular response to phosphate starvation	biological_process	9	4	0.373148
GO:0031201	SNARE complex	cellular_component	6	7	0.373683
GO:0004722	protein serine/threonine phosphatase activity	molecular_function	9	14	0.37387
GO:0005960	glycine cleavage complex	cellular_component	6	1	0.374161
GO:0009704	de-etiolation	biological_process	7	1	0.374161
GO:0005787	signal peptidase complex	cellular_component	7	1	0.374161
GO:1990619	histone H3-K9 deacetylation	biological_process	13	1	0.374161
GO:0019912	cyclin-dependent protein kinase activating kinase activity	molecular_function	8	1	0.374161
GO:0045273	respiratory chain complex II	cellular_component	5	1	0.374161
GO:0010540	basipetal auxin transport	biological_process	9	1	0.374161
GO:0016846	carbon-sulfur lyase activity	molecular_function	5	1	0.374161
GO:0010152	pollen maturation	biological_process	5	2	0.375569
GO:0080147	root hair cell development	biological_process	6	2	0.375569
GO:0008289	lipid binding	molecular_function	4	12	0.375909
GO:0019953	sexual reproduction	biological_process	4	3	0.376992
GO:0019252	starch biosynthetic process	biological_process	10	4	0.377182
GO:0048366	leaf development	biological_process	7	9	0.377552
GO:0007131	reciprocal meiotic recombination	biological_process	10	5	0.378428
GO:0005743	mitochondrial inner membrane	cellular_component	6	7	0.379475
GO:0010091	trichome branching	biological_process	8	3	0.381824
GO:0043622	cortical microtubule organization	biological_process	8	2	0.381933
GO:0031048	chromatin silencing by small RNA	biological_process	6	2	0.381933
GO:0048507	meristem development	biological_process	6	2	0.381933
GO:0051301	cell division	biological_process	4	20	0.383996
GO:0048451	petal formation	biological_process	6	1	0.385342
GO:0080009	mRNA methylation	biological_process	11	1	0.385342
GO:0004365	glyceraldehyde-3-phosphate dehydrogenase (NAD+) (phosphorylating) activity	molecular_function	8	1	0.385342
GO:0038023	signaling receptor activity	molecular_function	4	1	0.385342
GO:0010179	IAA-Ala conjugate hydrolase activity	molecular_function	7	1	0.385342
GO:0008278	cohesin complex	cellular_component	4	1	0.385342
GO:0005749	mitochondrial respiratory chain complex II, succinate dehydrogenase complex (ubiquinone	cellular_component	7	1	0.385342
GO:0006072	glycerol-3-phosphate metabolic process	biological_process	8	1	0.385342
GO:0000972	transcription-dependent tethering of RNA polymerase II gene DNA at nuclear periphery	biological_process	7	1	0.385342
GO:0005215	transporter activity	molecular_function	3	18	0.38779
GO:0004462	lactoylglutathione lyase activity	molecular_function	6	2	0.388269
GO:0002229	defense response to oomycetes	biological_process	8	4	0.389269
GO:0048481	plant ovule development	biological_process	5	3	0.391462
GO:0004298	threonine-type endopeptidase activity	molecular_function	8	3	0.391462
GO:0098656	anion transmembrane transport	biological_process	8	3	0.391462
GO:0009809	lignin biosynthetic process	biological_process	8	10	0.39152
GO:0004402	histone acetyltransferase activity	molecular_function	11	5	0.392516
GO:0004540	ribonuclease activity	molecular_function	7	4	0.393291
GO:0006473	protein acetylation	biological_process	10	2	0.394577
GO:0009251	glucan catabolic process	biological_process	8	2	0.394577
GO:0019048	modulation by virus of host morphology or physiology	biological_process	7	2	0.394577
GO:0003333	amino acid transmembrane transport	biological_process	11	8	0.396199
GO:0070676	intralumenal vesicle formation	biological_process	8	1	0.396324
GO:0004335	galactokinase activity	molecular_function	7	1	0.396324
GO:0047216	inositol 3-alpha-galactosyltransferase activity	molecular_function	8	1	0.396324
GO:0006384	transcription initiation from RNA polymerase III promoter	biological_process	9	1	0.396324
GO:0045047	protein targeting to ER	biological_process	12	1	0.396324
GO:0007051	spindle organization	biological_process	8	1	0.396324
GO:0034618	arginine binding	molecular_function	8	1	0.396324
GO:0003991	acetylglutamate kinase activity	molecular_function	7	1	0.396324
GO:0009898	cytoplasmic side of plasma membrane	cellular_component	5	1	0.396324
GO:0052793	pectin acetylesterase activity	molecular_function	7	1	0.396324
GO:0010069	zygote asymmetric cytokinesis in embryo sac	biological_process	8	1	0.396324
GO:0003924	GTPase activity	molecular_function	9	23	0.396693
GO:0000118	histone deacetylase complex	cellular_component	7	4	0.397308
GO:0040007	growth	biological_process	3	2	0.400854
GO:0019900	kinase binding	molecular_function	6	2	0.400854
GO:0071365	cellular response to auxin stimulus	biological_process	7	2	0.400854
GO:0016165	linoleate 13S-lipoxygenase activity	molecular_function	7	3	0.405844
GO:0002020	protease binding	molecular_function	6	2	0.4071
GO:0010216	maintenance of DNA methylation	biological_process	8	2	0.4071
GO:0030008	TRAPP complex	cellular_component	5	1	0.407109
GO:0016514	SWI/SNF complex	cellular_component	8	1	0.407109
GO:0007004	telomere maintenance via telomerase	biological_process	10	1	0.407109
GO:0009229	thiamine diphosphate biosynthetic process	biological_process	8	1	0.407109
GO:0005746	mitochondrial respiratory chain	cellular_component	5	1	0.407109
GO:0060211	regulation of nuclear-transcribed mRNA poly(A) tail shortening	biological_process	10	1	0.407109
GO:2000035	regulation of stem cell division	biological_process	7	1	0.407109
GO:0043625	delta DNA polymerase complex	cellular_component	6	1	0.407109
GO:0007021	tubulin complex assembly	biological_process	8	1	0.407109
GO:0004004	ATP-dependent RNA helicase activity	molecular_function	11	13	0.409957
GO:0009853	photorespiration	biological_process	6	3	0.410617
GO:0009735	response to cytokinin	biological_process	6	15	0.412741
GO:0009651	response to salt stress	biological_process	6	41	0.413113
GO:0008080	N-acetyltransferase activity	molecular_function	8	2	0.413314
GO:0006606	protein import into nucleus	biological_process	11	4	0.413331
GO:0003824	catalytic activity	molecular_function	3	23	0.41502
GO:0009911	positive regulation of flower development	biological_process	9	3	0.415377
GO:0020037	heme binding	molecular_function	6	14	0.417423
GO:0099402	plant organ development	biological_process	5	1	0.417702
GO:0010031	circumnutation	biological_process	5	1	0.417702
GO:0035434	copper ion transmembrane transport	biological_process	11	1	0.417702
GO:0009501	amyloplast	cellular_component	7	1	0.417702
GO:0004161	dimethylallyltranstransferase activity	molecular_function	7	1	0.417702
GO:0055074	calcium ion homeostasis	biological_process	10	1	0.417702
GO:0032784	regulation of DNA-templated transcription, elongation	biological_process	9	1	0.417702
GO:0016620	oxidoreductase activity, acting on the aldehyde or oxo group of donors, NAD or NADP as acceptor	molecular_function	6	1	0.417702
GO:0035327	transcriptionally active chromatin	cellular_component	7	1	0.417702
GO:1901000	regulation of response to salt stress	biological_process	8	1	0.417702
GO:0006344	maintenance of chromatin silencing	biological_process	7	1	0.417702
GO:0035619	root hair tip	cellular_component	6	1	0.417702
GO:0046982	protein heterodimerization activity	molecular_function	6	7	0.420038
GO:0034968	histone lysine methylation	biological_process	12	3	0.420124
GO:0015995	chlorophyll biosynthetic process	biological_process	9	3	0.420124
GO:0051287	NAD binding	molecular_function	6	5	0.424091
GO:0006338	chromatin remodeling	biological_process	6	5	0.424091
GO:0006071	glycerol metabolic process	biological_process	8	2	0.425644
GO:0008643	carbohydrate transport	biological_process	7	5	0.427583
GO:0043130	ubiquitin binding	molecular_function	6	5	0.427583
GO:0052852	very-long-chain-(S)-2-hydroxy-acid oxidase activity	molecular_function	8	1	0.428106
GO:0015914	phospholipid transport	biological_process	8	1	0.428106
GO:0036265	RNA (guanine-N7)-methylation	biological_process	11	1	0.428106
GO:0052853	long-chain-(S)-2-hydroxy-long-chain-acid oxidase activity	molecular_function	8	1	0.428106
GO:0052854	medium-chain-(S)-2-hydroxy-acid oxidase activity	molecular_function	8	1	0.428106
GO:0009514	glyoxysome	cellular_component	8	1	0.428106
GO:0008023	transcription elongation factor complex	cellular_component	4	1	0.428106
GO:0000386	second spliceosomal transesterification activity	molecular_function	5	1	0.428106
GO:0045717	negative regulation of fatty acid biosynthetic process	biological_process	9	1	0.428106
GO:0046513	ceramide biosynthetic process	biological_process	10	1	0.428106
GO:0035671	enone reductase activity	molecular_function	7	2	0.431758
GO:0010118	stomatal movement	biological_process	4	3	0.434287
GO:0009736	cytokinin-activated signaling pathway	biological_process	6	7	0.434482
GO:0006458	'de novo' protein folding	biological_process	5	2	0.437837
GO:0008893	guanosine-3',5'-bis(diphosphate) 3'-diphosphatase activity	molecular_function	8	1	0.438324
GO:0009331	glycerol-3-phosphate dehydrogenase complex	cellular_component	6	1	0.438324
GO:0051123	RNA polymerase II transcriptional preinitiation complex assembly	biological_process	10	1	0.438324
GO:0004737	pyruvate decarboxylase activity	molecular_function	7	1	0.438324
GO:0052544	defense response by callose deposition in cell wall	biological_process	7	1	0.438324
GO:0060918	auxin transport	biological_process	7	1	0.438324
GO:0008649	rRNA methyltransferase activity	molecular_function	8	1	0.438324
GO:0019287	isopentenyl diphosphate biosynthetic process, mevalonate pathway	biological_process	9	1	0.438324
GO:0008417	fucosyltransferase activity	molecular_function	7	1	0.438324
GO:0005546	phosphatidylinositol-4,5-bisphosphate binding	molecular_function	9	1	0.438324
GO:0045454	cell redox homeostasis	biological_process	5	10	0.439081
GO:0006397	mRNA processing	biological_process	10	15	0.443393
GO:0051017	actin filament bundle assembly	biological_process	6	3	0.443657
GO:0001054	RNA polymerase I activity	molecular_function	10	3	0.443657
GO:0005736	DNA-directed RNA polymerase I complex	cellular_component	7	3	0.443657
GO:0046961	proton-transporting ATPase activity, rotational mechanism	molecular_function	10	2	0.44388
GO:0007015	actin filament organization	biological_process	6	2	0.44388
GO:0008299	isoprenoid biosynthetic process	biological_process	8	2	0.44388
GO:0001085	RNA polymerase II transcription factor binding	molecular_function	6	4	0.44507
GO:0000967	rRNA 5'-end processing	biological_process	12	1	0.448359
GO:0015833	peptide transport	biological_process	8	1	0.448359
GO:0009880	embryonic pattern specification	biological_process	5	1	0.448359
GO:0030130	clathrin coat of trans-Golgi network vesicle	cellular_component	9	1	0.448359
GO:0004445	inositol-polyphosphate 5-phosphatase activity	molecular_function	10	1	0.448359
GO:0015334	high-affinity oligopeptide transmembrane transporter activity	molecular_function	8	1	0.448359
GO:0051536	iron-sulfur cluster binding	molecular_function	5	4	0.456838
GO:0042753	positive regulation of circadian rhythm	biological_process	6	7	0.457475
GO:0006086	acetyl-CoA biosynthetic process from pyruvate	biological_process	10	1	0.458215
GO:0120009	intermembrane lipid transfer	biological_process	8	1	0.458215
GO:0097428	protein maturation by iron-sulfur cluster transfer	biological_process	8	1	0.458215
GO:0017004	cytochrome complex assembly	biological_process	8	1	0.458215
GO:0120013	intermembrane lipid transfer activity	molecular_function	4	1	0.458215
GO:0042500	aspartic endopeptidase activity, intramembrane cleaving	molecular_function	9	1	0.458215
GO:0008253	5'-nucleotidase activity	molecular_function	9	1	0.458215
GO:0006552	leucine catabolic process	biological_process	11	1	0.458215
GO:0071556	integral component of lumenal side of endoplasmic reticulum membrane	cellular_component	8	1	0.458215
GO:0009635	response to herbicide	biological_process	5	1	0.458215
GO:0003989	acetyl-CoA carboxylase activity	molecular_function	7	1	0.458215
GO:0042162	telomeric DNA binding	molecular_function	8	1	0.458215
GO:0030660	Golgi-associated vesicle membrane	cellular_component	7	1	0.458215
GO:0000822	inositol hexakisphosphate binding	molecular_function	5	1	0.458215
GO:0005788	endoplasmic reticulum lumen	cellular_component	7	2	0.461788
GO:0033612	receptor serine/threonine kinase binding	molecular_function	6	2	0.461788
GO:0052689	carboxylic ester hydrolase activity	molecular_function	6	15	0.466342
GO:0016126	sterol biosynthetic process	biological_process	8	3	0.466804
GO:0009737	response to abscisic acid	biological_process	6	30	0.467514
GO:0006995	cellular response to nitrogen starvation	biological_process	9	2	0.467682
GO:0003899	DNA-directed 5'-3' RNA polymerase activity	molecular_function	9	2	0.467682
GO:0009938	negative regulation of gibberellic acid mediated signaling pathway	biological_process	9	1	0.467895
GO:0048448	stamen morphogenesis	biological_process	6	1	0.467895
GO:0046873	metal ion transmembrane transporter activity	molecular_function	8	1	0.467895
GO:0004340	glucokinase activity	molecular_function	8	1	0.467895
GO:0060149	negative regulation of posttranscriptional gene silencing	biological_process	10	1	0.467895
GO:0000923	equatorial microtubule organizing center	cellular_component	7	1	0.467895
GO:0089701	U2AF	cellular_component	4	1	0.467895
GO:0005375	copper ion transmembrane transporter activity	molecular_function	10	1	0.467895
GO:0051415	microtubule nucleation by interphase microtubule organizing center	biological_process	10	1	0.467895
GO:0000184	nuclear-transcribed mRNA catabolic process, nonsense-mediated decay	biological_process	12	2	0.473537
GO:0043023	ribosomal large subunit binding	molecular_function	6	2	0.473537
GO:0004601	peroxidase activity	molecular_function	4	12	0.474865
GO:0010087	phloem or xylem histogenesis	biological_process	6	5	0.475919
GO:1901872	ecgonone methyl ester biosynthetic process	biological_process	9	1	0.477402
GO:0010189	vitamin E biosynthetic process	biological_process	7	1	0.477402
GO:0006572	tyrosine catabolic process	biological_process	11	1	0.477402
GO:1901869	ecgonine methyl ester biosynthetic process	biological_process	9	1	0.477402
GO:0030976	thiamine pyrophosphate binding	molecular_function	6	1	0.477402
GO:0004014	adenosylmethionine decarboxylase activity	molecular_function	7	1	0.477402
GO:0010050	vegetative phase change	biological_process	5	1	0.477402
GO:0008175	tRNA methyltransferase activity	molecular_function	8	1	0.477402
GO:0071329	cellular response to sucrose stimulus	biological_process	9	1	0.477402
GO:0010508	positive regulation of autophagy	biological_process	9	1	0.477402
GO:0008891	glycolate oxidase activity	molecular_function	8	1	0.477402
GO:0006597	spermine biosynthetic process	biological_process	11	1	0.477402
GO:1901871	ecgonone methyl ester catabolic process	biological_process	8	1	0.477402
GO:0008509	anion transmembrane transporter activity	molecular_function	6	1	0.477402
GO:0019509	L-methionine salvage from methylthioadenosine	biological_process	12	1	0.477402
GO:0090307	mitotic spindle assembly	biological_process	10	1	0.477402
GO:1901868	ecgonine methyl ester catabolic process	biological_process	8	1	0.477402
GO:0004784	superoxide dismutase activity	molecular_function	4	1	0.477402
GO:0008295	spermidine biosynthetic process	biological_process	11	1	0.477402
GO:0032259	methylation	biological_process	4	16	0.482232
GO:0009903	chloroplast avoidance movement	biological_process	9	2	0.485129
GO:0000712	resolution of meiotic recombination intermediates	biological_process	7	2	0.485129
GO:0004520	endodeoxyribonuclease activity	molecular_function	8	2	0.485129
GO:0006807	nitrogen compound metabolic process	biological_process	4	2	0.485129
GO:0009423	chorismate biosynthetic process	biological_process	10	1	0.48674
GO:0010468	regulation of gene expression	biological_process	7	9	0.487883
GO:0008553	proton-exporting ATPase activity, phosphorylative mechanism	molecular_function	10	2	0.490865
GO:0006913	nucleocytoplasmic transport	biological_process	8	2	0.490865
GO:0016709	oxidoreductase activity, acting on paired donors, with incorporation or reduction of molecular oxygen, NAD(P)H as one donor, and incorporation of one atom of oxygen	molecular_function	6	21	0.494331
GO:0019430	removal of superoxide radicals	biological_process	7	1	0.49591
GO:0010587	miRNA catabolic process	biological_process	11	1	0.49591
GO:0004534	5'-3' exoribonuclease activity	molecular_function	9	1	0.49591
GO:0080142	regulation of salicylic acid biosynthetic process	biological_process	9	1	0.49591
GO:1901409	positive regulation of phosphorylation of RNA polymerase II C-terminal domain	biological_process	11	1	0.49591
GO:0010099	regulation of photomorphogenesis	biological_process	8	1	0.49591
GO:0010224	response to UV-B	biological_process	8	5	0.49623
GO:0005769	early endosome	cellular_component	8	2	0.49656
GO:0008574	ATP-dependent microtubule motor activity, plus-end-directed	molecular_function	12	2	0.49656
GO:0010197	polar nucleus fusion	biological_process	8	2	0.49656
GO:0016441	posttranscriptional gene silencing	biological_process	9	2	0.49656
GO:0006349	regulation of gene expression by genetic imprinting	biological_process	9	2	0.502215
GO:0009553	embryo sac development	biological_process	6	5	0.502935
GO:0045040	protein import into mitochondrial outer membrane	biological_process	7	1	0.504917
GO:0034314	Arp2/3 complex-mediated actin nucleation	biological_process	8	1	0.504917
GO:0000210	NAD+ diphosphatase activity	molecular_function	9	1	0.504917
GO:0030041	actin filament polymerization	biological_process	8	1	0.504917
GO:0006369	termination of RNA polymerase II transcription	biological_process	9	1	0.504917
GO:0061025	membrane fusion	biological_process	6	1	0.504917
GO:0004067	asparaginase activity	molecular_function	7	1	0.504917
GO:0033619	membrane protein proteolysis	biological_process	8	1	0.504917
GO:0019829	cation-transporting ATPase activity	molecular_function	8	1	0.504917
GO:0009561	megagametogenesis	biological_process	4	1	0.504917
GO:0008798	beta-aspartyl-peptidase activity	molecular_function	9	1	0.504917
GO:0030295	protein kinase activator activity	molecular_function	7	1	0.504917
GO:0006664	glycolipid metabolic process	biological_process	8	1	0.504917
GO:0047631	ADP-ribose diphosphatase activity	molecular_function	8	1	0.504917
GO:0005885	Arp2/3 protein complex	cellular_component	4	1	0.504917
GO:0033169	histone H3-K9 demethylation	biological_process	13	1	0.504917
GO:0016987	bacterial sigma factor activity	molecular_function	4	1	0.504917
GO:0000741	karyogamy	biological_process	7	1	0.504917
GO:0009416	response to light stimulus	biological_process	6	16	0.506028
GO:0000103	sulfate assimilation	biological_process	6	4	0.506751
GO:0006108	malate metabolic process	biological_process	9	2	0.507828
GO:0010227	floral organ abscission	biological_process	5	2	0.507828
GO:0010218	response to far red light	biological_process	8	6	0.508912
GO:0000149	SNARE binding	molecular_function	5	6	0.508912
GO:0016747	transferase activity, transferring acyl groups other than amino-acyl groups	molecular_function	6	8	0.510514
GO:0007059	chromosome segregation	biological_process	4	7	0.511147
GO:0009686	gibberellin biosynthetic process	biological_process	11	3	0.511733
GO:0006270	DNA replication initiation	biological_process	8	2	0.5134
GO:0006352	DNA-templated transcription, initiation	biological_process	8	2	0.5134
GO:0016925	protein sumoylation	biological_process	11	2	0.5134
GO:0016131	brassinosteroid metabolic process	biological_process	8	1	0.513763
GO:0009526	plastid envelope	cellular_component	6	1	0.513763
GO:0006325	chromatin organization	biological_process	5	1	0.513763
GO:0004535	poly(A)-specific ribonuclease activity	molecular_function	10	1	0.513763
GO:0000272	polysaccharide catabolic process	biological_process	7	1	0.513763
GO:0007094	mitotic spindle assembly checkpoint	biological_process	13	1	0.513763
GO:0009922	fatty acid elongase activity	molecular_function	8	1	0.513763
GO:0048354	mucilage biosynthetic process involved in seed coat development	biological_process	7	1	0.513763
GO:0004557	alpha-galactosidase activity	molecular_function	8	1	0.513763
GO:0015979	photosynthesis	biological_process	5	6	0.517939
GO:0042938	dipeptide transport	biological_process	10	2	0.518929
GO:0009693	ethylene biosynthetic process	biological_process	6	2	0.518929
GO:0003712	transcription cofactor activity	molecular_function	4	3	0.520477
GO:0031428	box C/D snoRNP complex	cellular_component	6	1	0.522451
GO:0042023	DNA endoreduplication	biological_process	11	1	0.522451
GO:0006825	copper ion transport	biological_process	10	1	0.522451
GO:2001070	starch binding	molecular_function	6	1	0.522451
GO:0030042	actin filament depolymerization	biological_process	8	1	0.522451
GO:0004659	prenyltransferase activity	molecular_function	6	1	0.522451
GO:0006120	mitochondrial electron transport, NADH to ubiquinone	biological_process	8	1	0.522451
GO:0004712	protein serine/threonine/tyrosine kinase activity	molecular_function	8	5	0.522831
GO:0051539	4 iron, 4 sulfur cluster binding	molecular_function	6	5	0.522831
GO:0015991	ATP hydrolysis coupled proton transport	biological_process	11	2	0.524417
GO:0009615	response to virus	biological_process	7	11	0.524509
GO:0010199	organ boundary specification between lateral organs and the meristem	biological_process	7	2	0.529862
GO:0003918	DNA topoisomerase type II (ATP-hydrolyzing) activity	molecular_function	12	2	0.529862
GO:0045737	positive regulation of cyclin-dependent protein serine/threonine kinase activity	biological_process	13	1	0.530984
GO:0043693	monoterpene biosynthetic process	biological_process	10	1	0.530984
GO:0071258	cellular response to gravity	biological_process	6	1	0.530984
GO:0045041	protein import into mitochondrial intermembrane space	biological_process	12	1	0.530984
GO:0003006	developmental process involved in reproduction	biological_process	4	1	0.530984
GO:0016615	malate dehydrogenase activity	molecular_function	6	1	0.530984
GO:2000069	regulation of post-embryonic root development	biological_process	8	1	0.530984
GO:0004312	fatty acid synthase activity	molecular_function	7	1	0.530984
GO:0030060	L-malate dehydrogenase activity	molecular_function	7	1	0.530984
GO:0018024	histone-lysine N-methyltransferase activity	molecular_function	9	4	0.532761
GO:0016485	protein processing	biological_process	8	3	0.533431
GO:0009817	defense response to fungus, incompatible interaction	biological_process	7	2	0.535265
GO:0005770	late endosome	cellular_component	8	2	0.535265
GO:0010183	pollen tube guidance	biological_process	4	3	0.537705
GO:0009870	defense response signaling pathway, resistance gene-dependent	biological_process	6	1	0.539365
GO:0000105	histidine biosynthetic process	biological_process	11	1	0.539365
GO:0042300	beta-amyrin synthase activity	molecular_function	7	1	0.539365
GO:0030131	clathrin adaptor complex	cellular_component	7	1	0.539365
GO:0044030	regulation of DNA methylation	biological_process	9	1	0.539365
GO:0009231	riboflavin biosynthetic process	biological_process	8	1	0.539365
GO:0001510	RNA methylation	biological_process	10	1	0.539365
GO:0045487	gibberellin catabolic process	biological_process	11	1	0.539365
GO:0006486	protein glycosylation	biological_process	9	7	0.544075
GO:0008865	fructokinase activity	molecular_function	8	2	0.545941
GO:0030515	snoRNA binding	molecular_function	7	2	0.545941
GO:0000922	spindle pole	cellular_component	6	1	0.547595
GO:0071483	cellular response to blue light	biological_process	8	1	0.547595
GO:0004823	leucine-tRNA ligase activity	molecular_function	7	1	0.547595
GO:0035242	protein-arginine omega-N asymmetric methyltransferase activity	molecular_function	9	1	0.547595
GO:0047714	galactolipase activity	molecular_function	7	1	0.547595
GO:0005750	mitochondrial respiratory chain complex III	cellular_component	6	1	0.547595
GO:0030619	U1 snRNA binding	molecular_function	8	1	0.547595
GO:0030151	molybdenum ion binding	molecular_function	8	1	0.547595
GO:0048194	Golgi vesicle budding	biological_process	8	1	0.547595
GO:0006429	leucyl-tRNA aminoacylation	biological_process	13	1	0.547595
GO:0006353	DNA-templated transcription, termination	biological_process	8	1	0.547595
GO:0016310	phosphorylation	biological_process	7	22	0.554433
GO:2000636	positive regulation of primary miRNA processing	biological_process	10	1	0.555679
GO:0009767	photosynthetic electron transport chain	biological_process	7	1	0.555679
GO:2000630	positive regulation of miRNA metabolic process	biological_process	9	1	0.555679
GO:0010162	seed dormancy process	biological_process	5	1	0.555679
GO:0000447	endonucleolytic cleavage in ITS1 to separate SSU-rRNA from 5.8S rRNA and LSU-rRNA from tricistronic rRNA transcript (SSU-rRNA, 5.8S rRNA, LSU-rRNA	biological_process	13	1	0.555679
GO:1901371	regulation of leaf morphogenesis	biological_process	8	1	0.555679
GO:0000977	RNA polymerase II regulatory region sequence-specific DNA binding	molecular_function	9	26	0.55586
GO:0006000	fructose metabolic process	biological_process	8	2	0.556444
GO:0006511	ubiquitin-dependent protein catabolic process	biological_process	10	21	0.558736
GO:0004497	monooxygenase activity	molecular_function	5	12	0.560614
GO:0009543	chloroplast thylakoid lumen	cellular_component	8	4	0.561625
GO:0008654	phospholipid biosynthetic process	biological_process	8	2	0.56163
GO:0000326	protein storage vacuole	cellular_component	8	2	0.56163
GO:0009851	auxin biosynthetic process	biological_process	6	2	0.56163
GO:0019905	syntaxin binding	molecular_function	6	2	0.56163
GO:0004470	malic enzyme activity	molecular_function	7	1	0.563618
GO:0004471	malate dehydrogenase (decarboxylating) (NAD+) activity	molecular_function	8	1	0.563618
GO:0005216	ion channel activity	molecular_function	6	1	0.563618
GO:0043255	regulation of carbohydrate biosynthetic process	biological_process	8	1	0.563618
GO:0016618	hydroxypyruvate reductase activity	molecular_function	7	1	0.563618
GO:0016652	oxidoreductase activity, acting on NAD(P)H, NAD(P) as acceptor	molecular_function	6	1	0.563618
GO:0006301	postreplication repair	biological_process	9	1	0.563618
GO:0003747	translation release factor activity	molecular_function	9	1	0.563618
GO:0010228	vegetative to reproductive phase transition of meristem	biological_process	5	8	0.56386
GO:0030234	enzyme regulator activity	molecular_function	4	1	0.571416
GO:0022821	potassium ion antiporter activity	molecular_function	7	1	0.571416
GO:0009913	epidermal cell differentiation	biological_process	7	1	0.571416
GO:0008469	histone-arginine N-methyltransferase activity	molecular_function	9	1	0.571416
GO:0008202	steroid metabolic process	biological_process	6	2	0.571871
GO:0000055	ribosomal large subunit export from nucleus	biological_process	9	2	0.571871
GO:0016042	lipid catabolic process	biological_process	6	14	0.576861
GO:0005813	centrosome	cellular_component	7	2	0.576926
GO:0051302	regulation of cell division	biological_process	6	2	0.576926
GO:0010076	maintenance of floral meristem identity	biological_process	6	1	0.579074
GO:0018279	protein N-linked glycosylation via asparagine	biological_process	11	1	0.579074
GO:0032454	histone demethylase activity (H3-K9 specific	molecular_function	6	1	0.579074
GO:1901703	protein localization involved in auxin polar transport	biological_process	6	1	0.579074
GO:0000993	RNA polymerase II core binding	molecular_function	7	1	0.579074
GO:0008106	alcohol dehydrogenase (NADP+) activity	molecular_function	8	1	0.579074
GO:0019887	protein kinase regulator activity	molecular_function	6	1	0.579074
GO:0010928	regulation of auxin mediated signaling pathway	biological_process	8	1	0.579074
GO:0016602	CCAAT-binding factor complex	cellular_component	7	1	0.579074
GO:0071281	cellular response to iron ion	biological_process	8	3	0.57917
GO:0004713	protein tyrosine kinase activity	molecular_function	8	3	0.57917
GO:0051119	sugar transmembrane transporter activity	molecular_function	6	2	0.581937
GO:0005544	calcium-dependent phospholipid binding	molecular_function	6	4	0.58262
GO:0004721	phosphoprotein phosphatase activity	molecular_function	8	6	0.58474
GO:0022900	electron transport chain	biological_process	6	1	0.586596
GO:0005742	mitochondrial outer membrane translocase complex	cellular_component	6	1	0.586596
GO:0006102	isocitrate metabolic process	biological_process	9	1	0.586596
GO:0006516	glycoprotein catabolic process	biological_process	8	1	0.586596
GO:0045892	negative regulation of transcription, DNA-templated	biological_process	9	12	0.5867
GO:0009637	response to blue light	biological_process	7	2	0.586905
GO:0102756	very-long-chain 3-ketoacyl-CoA synthase activity	molecular_function	7	2	0.591828
GO:0008964	phosphoenolpyruvate carboxylase activity	molecular_function	8	2	0.591828
GO:0102337	3-oxo-cerotoyl-CoA synthase activity	molecular_function	7	2	0.591828
GO:0102338	3-oxo-lignoceronyl-CoA synthase activity	molecular_function	7	2	0.591828
GO:0102336	3-oxo-arachidoyl-CoA synthase activity	molecular_function	7	2	0.591828
GO:0046527	glucosyltransferase activity	molecular_function	7	1	0.593983
GO:0003951	NAD+ kinase activity	molecular_function	7	1	0.593983
GO:0010077	maintenance of inflorescence meristem identity	biological_process	6	1	0.593983
GO:0044774	mitotic DNA integrity checkpoint	biological_process	6	1	0.593983
GO:0071458	integral component of cytoplasmic side of endoplasmic reticulum membrane	cellular_component	8	1	0.593983
GO:0010112	regulation of systemic acquired resistance	biological_process	8	1	0.593983
GO:0000819	sister chromatid segregation	biological_process	7	1	0.593983
GO:0042255	ribosome assembly	biological_process	9	1	0.593983
GO:0004197	cysteine-type endopeptidase activity	molecular_function	8	7	0.59418
GO:0005852	eukaryotic translation initiation factor 3 complex	cellular_component	4	3	0.595084
GO:0016538	cyclin-dependent protein serine/threonine kinase regulator activity	molecular_function	7	3	0.599
GO:0003993	acid phosphatase activity	molecular_function	8	4	0.599664
GO:0031507	heterochromatin assembly	biological_process	7	1	0.601238
GO:0050665	hydrogen peroxide biosynthetic process	biological_process	8	1	0.601238
GO:0000815	ESCRT III complex	cellular_component	5	1	0.601238
GO:0000162	tryptophan biosynthetic process	biological_process	11	1	0.601238
GO:0030162	regulation of proteolysis	biological_process	8	1	0.601238
GO:0004372	glycine hydroxymethyltransferase activity	molecular_function	7	1	0.601238
GO:0046785	microtubule polymerization	biological_process	9	1	0.601238
GO:0035673	oligopeptide transmembrane transporter activity	molecular_function	7	1	0.601238
GO:0006544	glycine metabolic process	biological_process	11	1	0.601238
GO:1905392	plant organ morphogenesis	biological_process	5	2	0.601542
GO:0006635	fatty acid beta-oxidation	biological_process	11	2	0.606334
GO:0004725	protein tyrosine phosphatase activity	molecular_function	9	2	0.606334
GO:0030127	COPII vesicle coat	cellular_component	8	1	0.608364
GO:0016591	DNA-directed RNA polymerase II, holoenzyme	cellular_component	7	1	0.608364
GO:0070940	dephosphorylation of RNA polymerase II C-terminal domain	biological_process	10	1	0.608364
GO:0033897	ribonuclease T2 activity	molecular_function	10	1	0.608364
GO:0018298	protein-chromophore linkage	biological_process	9	1	0.608364
GO:0043069	negative regulation of programmed cell death	biological_process	8	1	0.608364
GO:0031012	extracellular matrix	cellular_component	4	1	0.608364
GO:0009294	DNA mediated transformation	biological_process	6	4	0.609687
GO:0000902	cell morphogenesis	biological_process	6	2	0.611081
GO:0045910	negative regulation of DNA recombination	biological_process	10	4	0.612993
GO:0006308	DNA catabolic process	biological_process	8	1	0.615362
GO:0010206	photosystem II repair	biological_process	9	1	0.615362
GO:0004321	fatty-acyl-CoA synthase activity	molecular_function	8	1	0.615362
GO:0009785	blue light signaling pathway	biological_process	6	1	0.615362
GO:0007030	Golgi organization	biological_process	6	3	0.618206
GO:0016192	vesicle-mediated transport	biological_process	6	10	0.619938
GO:0045037	protein import into chloroplast stroma	biological_process	11	2	0.620444
GO:0010431	seed maturation	biological_process	5	2	0.620444
GO:0031965	nuclear membrane	cellular_component	5	3	0.621972
GO:0009854	oxidative photosynthetic carbon pathway	biological_process	6	1	0.622236
GO:0051260	protein homooligomerization	biological_process	8	1	0.622236
GO:0003995	acyl-CoA dehydrogenase activity	molecular_function	6	1	0.622236
GO:0008180	COP9 signalosome	cellular_component	4	1	0.622236
GO:0008143	poly(A) binding	molecular_function	9	1	0.622236
GO:0004315	3-oxoacyl-[acyl-carrier-protein] synthase activity	molecular_function	8	1	0.622236
GO:0004743	pyruvate kinase activity	molecular_function	7	1	0.622236
GO:0008948	oxaloacetate decarboxylase activity	molecular_function	7	1	0.622236
GO:0005200	structural constituent of cytoskeleton	molecular_function	4	3	0.625711
GO:0045309	protein phosphorylated amino acid binding	molecular_function	6	1	0.628986
GO:0033108	mitochondrial respiratory chain complex assembly	biological_process	8	1	0.628986
GO:0006090	pyruvate metabolic process	biological_process	9	1	0.628986
GO:0035865	cellular response to potassium ion	biological_process	8	1	0.628986
GO:0047372	acylglycerol lipase activity	molecular_function	7	1	0.628986
GO:0042274	ribosomal small subunit biogenesis	biological_process	6	1	0.628986
GO:0042720	mitochondrial inner membrane peptidase complex	cellular_component	6	1	0.628986
GO:0009657	plastid organization	biological_process	6	1	0.628986
GO:0004022	alcohol dehydrogenase (NAD) activity	molecular_function	7	2	0.629632
GO:0045727	positive regulation of translation	biological_process	10	2	0.629632
GO:0010020	chloroplast fission	biological_process	8	2	0.629632
GO:0005887	integral component of plasma membrane	cellular_component	6	29	0.630999
GO:0016458	gene silencing	biological_process	4	2	0.634161
GO:0006346	methylation-dependent chromatin silencing	biological_process	6	2	0.634161
GO:0006189	'de novo' IMP biosynthetic process	biological_process	13	1	0.635616
GO:0010093	specification of floral organ identity	biological_process	5	1	0.635616
GO:0051085	chaperone cofactor-dependent protein refolding	biological_process	7	1	0.635616
GO:0008420	CTD phosphatase activity	molecular_function	10	1	0.635616
GO:0043068	positive regulation of programmed cell death	biological_process	8	1	0.635616
GO:0080186	developmental vegetative growth	biological_process	5	1	0.635616
GO:0019897	extrinsic component of plasma membrane	cellular_component	5	3	0.636778
GO:0009845	seed germination	biological_process	4	4	0.638809
GO:0043231	intracellular membrane-bounded organelle	cellular_component	5	34	0.638915
GO:0009926	auxin polar transport	biological_process	8	3	0.640415
GO:0046686	response to cadmium ion	biological_process	7	32	0.641609
GO:0052890	oxidoreductase activity, acting on the CH-CH group of donors, with a flavin as acceptor	molecular_function	6	1	0.642128
GO:0003906	DNA-(apurinic or apyrimidinic site) lyase activity	molecular_function	5	1	0.642128
GO:0015780	nucleotide-sugar transmembrane transport	biological_process	8	1	0.642128
GO:0008239	dipeptidyl-peptidase activity	molecular_function	9	1	0.642128
GO:0071482	cellular response to light stimulus	biological_process	7	1	0.642128
GO:0033539	fatty acid beta-oxidation using acyl-CoA dehydrogenase	biological_process	12	1	0.642128
GO:0009228	thiamine biosynthetic process	biological_process	8	1	0.642128
GO:0080092	regulation of pollen tube growth	biological_process	9	2	0.643087
GO:0003727	single-stranded RNA binding	molecular_function	7	2	0.643087
GO:0009574	preprophase band	cellular_component	6	2	0.647485
GO:0000502	proteasome complex	cellular_component	5	3	0.647612
GO:0019904	protein domain specific binding	molecular_function	5	1	0.648523
GO:0004430	1-phosphatidylinositol 4-kinase activity	molecular_function	8	1	0.648523
GO:0006333	chromatin assembly or disassembly	biological_process	6	1	0.648523
GO:0030955	potassium ion binding	molecular_function	8	1	0.648523
GO:0034219	carbohydrate transmembrane transport	biological_process	8	1	0.648523
GO:0006999	nuclear pore organization	biological_process	7	1	0.648523
GO:0006465	signal peptide processing	biological_process	8	3	0.651173
GO:0042254	ribosome biogenesis	biological_process	6	4	0.651287
GO:0010150	leaf senescence	biological_process	6	6	0.654068
GO:0009931	calcium-dependent protein serine/threonine kinase activity	molecular_function	9	3	0.654707
GO:0004683	calmodulin-dependent protein kinase activity	molecular_function	9	3	0.654707
GO:0030267	glyoxylate reductase (NADP) activity	molecular_function	7	1	0.654804
GO:0031072	heat shock protein binding	molecular_function	5	1	0.654804
GO:0036513	Derlin-1 retrotranslocation complex	cellular_component	7	1	0.654804
GO:0048527	lateral root development	biological_process	8	2	0.656153
GO:0008757	S-adenosylmethionine-dependent methyltransferase activity	molecular_function	7	11	0.657466
GO:0006897	endocytosis	biological_process	7	5	0.658944
GO:0040008	regulation of growth	biological_process	5	5	0.658944
GO:0006406	mRNA export from nucleus	biological_process	11	2	0.660422
GO:0031369	translation initiation factor binding	molecular_function	5	1	0.660973
GO:0003886	DNA (cytosine-5-)-methyltransferase activity	molecular_function	8	1	0.660973
GO:0010332	response to gamma radiation	biological_process	7	1	0.660973
GO:0031225	anchored component of membrane	cellular_component	5	9	0.661877
GO:0016569	covalent chromatin modification	biological_process	6	5	0.664375
GO:0006874	cellular calcium ion homeostasis	biological_process	11	2	0.664648
GO:0043565	sequence-specific DNA binding	molecular_function	7	58	0.666721
GO:0000307	cyclin-dependent protein kinase holoenzyme complex	cellular_component	5	1	0.667032
GO:0055088	lipid homeostasis	biological_process	7	1	0.667032
GO:0009638	phototropism	biological_process	6	1	0.667032
GO:0008970	phosphatidylcholine 1-acylhydrolase activity	molecular_function	8	1	0.667032
GO:0019104	DNA N-glycosylase activity	molecular_function	7	1	0.667032
GO:0046658	anchored component of plasma membrane	cellular_component	6	15	0.667988
GO:0006974	cellular response to DNA damage stimulus	biological_process	6	2	0.668832
GO:2000377	regulation of reactive oxygen species metabolic process	biological_process	7	4	0.672421
GO:0009734	auxin-activated signaling pathway	biological_process	6	15	0.672758
GO:0016308	1-phosphatidylinositol-4-phosphate 5-kinase activity	molecular_function	8	1	0.672982
GO:0008137	NADH dehydrogenase (ubiquinone) activity	molecular_function	8	1	0.672982
GO:0005669	transcription factor TFIID complex	cellular_component	7	1	0.672982
GO:0006886	intracellular protein transport	biological_process	10	12	0.674702
GO:0006470	protein dephosphorylation	biological_process	9	8	0.676876
GO:0004565	beta-galactosidase activity	molecular_function	8	2	0.677073
GO:0000245	spliceosomal complex assembly	biological_process	9	2	0.677073
GO:0016607	nuclear speck	cellular_component	8	4	0.678294
GO:0097027	ubiquitin-protein transferase activator activity	molecular_function	6	1	0.678826
GO:0006529	asparagine biosynthetic process	biological_process	12	1	0.678826
GO:1904668	positive regulation of ubiquitin protein ligase activity	biological_process	13	1	0.678826
GO:0008378	galactosyltransferase activity	molecular_function	7	1	0.678826
GO:0032197	transposition, RNA-mediated	biological_process	5	2	0.68113
GO:0000027	ribosomal large subunit assembly	biological_process	9	3	0.682052
GO:0005654	nucleoplasm	cellular_component	6	14	0.684483
GO:0034485	phosphatidylinositol-3,4,5-trisphosphate 5-phosphatase activity	molecular_function	10	1	0.684566
GO:0051011	microtubule minus-end binding	molecular_function	8	1	0.684566
GO:0000244	spliceosomal tri-snRNP complex assembly	biological_process	10	1	0.684566
GO:0008097	5S rRNA binding	molecular_function	8	1	0.684566
GO:0043015	gamma-tubulin binding	molecular_function	7	1	0.684566
GO:0006414	translational elongation	biological_process	8	3	0.68863
GO:0006265	DNA topological change	biological_process	8	2	0.68912
GO:0006289	nucleotide-excision repair	biological_process	9	2	0.68912
GO:0006950	response to stress	biological_process	4	4	0.689817
GO:0030659	cytoplasmic vesicle membrane	cellular_component	6	1	0.690203
GO:0004812	aminoacyl-tRNA ligase activity	molecular_function	6	1	0.690203
GO:0006418	tRNA aminoacylation for protein translation	biological_process	12	1	0.690203
GO:0000049	tRNA binding	molecular_function	7	1	0.690203
GO:0004066	asparagine synthase (glutamine-hydrolyzing) activity	molecular_function	7	1	0.690203
GO:0010628	positive regulation of gene expression	biological_process	8	1	0.690203
GO:0006312	mitotic recombination	biological_process	9	2	0.693052
GO:0005525	GTP binding	molecular_function	8	13	0.693713
GO:0009631	cold acclimation	biological_process	6	3	0.695106
GO:0006464	cellular protein modification process	biological_process	8	3	0.695106
GO:0048573	photoperiodism, flowering	biological_process	8	3	0.695106
GO:0071732	cellular response to nitric oxide	biological_process	8	1	0.69574
GO:0033962	cytoplasmic mRNA processing body assembly	biological_process	9	1	0.69574
GO:0006487	protein N-linked glycosylation	biological_process	10	2	0.696943
GO:0003955	NAD(P)H dehydrogenase (quinone) activity	molecular_function	7	1	0.701177
GO:0017196	N-terminal peptidyl-methionine acetylation	biological_process	12	1	0.701177
GO:0006610	ribosomal protein import into nucleus	biological_process	12	1	0.701177
GO:0004805	trehalose-phosphatase activity	molecular_function	9	1	0.701177
GO:0005795	Golgi stack	cellular_component	7	1	0.701177
GO:0008541	proteasome regulatory particle, lid subcomplex	cellular_component	4	1	0.701177
GO:0015079	potassium ion transmembrane transporter activity	molecular_function	9	2	0.704603
GO:0006627	protein processing involved in protein targeting to mitochondrion	biological_process	10	1	0.706518
GO:0000938	GARP complex	cellular_component	7	1	0.706518
GO:0006405	RNA export from nucleus	biological_process	10	1	0.706518
GO:0051865	protein autoubiquitination	biological_process	12	1	0.706518
GO:0006368	transcription elongation from RNA polymerase II promoter	biological_process	9	2	0.708372
GO:0006857	oligopeptide transport	biological_process	9	7	0.708873
GO:0010193	response to ozone	biological_process	7	4	0.709271
GO:0042939	tripeptide transport	biological_process	10	1	0.711763
GO:0003730	mRNA 3'-UTR binding	molecular_function	8	1	0.711763
GO:0032875	regulation of DNA endoreduplication	biological_process	8	1	0.711763
GO:0030148	sphingolipid biosynthetic process	biological_process	9	1	0.711763
GO:0042937	tripeptide transmembrane transporter activity	molecular_function	8	1	0.711763
GO:0009966	regulation of signal transduction	biological_process	7	1	0.711763
GO:0008794	arsenate reductase (glutaredoxin) activity	molecular_function	6	1	0.711763
GO:0019825	oxygen binding	molecular_function	5	4	0.714663
GO:0015035	protein disulfide oxidoreductase activity	molecular_function	7	6	0.715779
GO:0051693	actin filament capping	biological_process	10	1	0.716914
GO:0071035	nuclear polyadenylation-dependent rRNA catabolic process	biological_process	12	1	0.716914
GO:0009986	cell surface	cellular_component	4	1	0.716914
GO:0000463	maturation of LSU-rRNA from tricistronic rRNA transcript (SSU-rRNA, 5.8S rRNA, LSU-rRNA	biological_process	13	1	0.716914
GO:0032040	small-subunit processome	cellular_component	6	4	0.717331
GO:0048767	root hair elongation	biological_process	6	2	0.719437
GO:0016779	nucleotidyltransferase activity	molecular_function	6	3	0.719986
GO:0003725	double-stranded RNA binding	molecular_function	7	1	0.721974
GO:0016929	SUMO-specific protease activity	molecular_function	9	1	0.721974
GO:0009654	photosystem II oxygen evolving complex	cellular_component	6	1	0.721974
GO:0042148	strand invasion	biological_process	8	1	0.721974
GO:0000150	recombinase activity	molecular_function	5	1	0.721974
GO:0004033	aldo-keto reductase (NADP) activity	molecular_function	7	1	0.721974
GO:0030968	endoplasmic reticulum unfolded protein response	biological_process	5	1	0.721974
GO:0008375	acetylglucosaminyltransferase activity	molecular_function	7	2	0.723046
GO:0030433	ubiquitin-dependent ERAD pathway	biological_process	8	2	0.723046
GO:0010027	thylakoid membrane organization	biological_process	7	2	0.726616
GO:0006446	regulation of translational initiation	biological_process	10	1	0.726943
GO:0016459	myosin complex	cellular_component	4	1	0.726943
GO:0000176	nuclear exosome (RNase complex	cellular_component	6	1	0.726943
GO:0016926	protein desumoylation	biological_process	11	1	0.726943
GO:0042393	histone binding	molecular_function	5	3	0.7289
GO:0005777	peroxisome	cellular_component	7	15	0.731163
GO:0045298	tubulin complex	cellular_component	4	1	0.731823
GO:0016573	histone acetylation	biological_process	10	2	0.733639
GO:0016442	RISC complex	cellular_component	6	2	0.733639
GO:0050660	flavin adenine dinucleotide binding	molecular_function	6	6	0.73527
GO:0080022	primary root development	biological_process	7	1	0.736616
GO:0008356	asymmetric cell division	biological_process	5	1	0.736616
GO:0003774	motor activity	molecular_function	9	1	0.736616
GO:1900056	negative regulation of leaf senescence	biological_process	10	1	0.736616
GO:0009061	anaerobic respiration	biological_process	8	1	0.736616
GO:0019745	pentacyclic triterpenoid biosynthetic process	biological_process	11	1	0.736616
GO:0043335	protein unfolding	biological_process	4	1	0.736616
GO:0045010	actin nucleation	biological_process	7	1	0.736616
GO:0010997	anaphase-promoting complex binding	molecular_function	5	1	0.736616
GO:0071013	catalytic step 2 spliceosome	cellular_component	7	5	0.738941
GO:0009536	plastid	cellular_component	6	17	0.73973
GO:0005198	structural molecule activity	molecular_function	3	4	0.740516
GO:0015629	actin cytoskeleton	cellular_component	7	1	0.741323
GO:0004089	carbonate dehydratase activity	molecular_function	7	1	0.741323
GO:0030173	integral component of Golgi membrane	cellular_component	7	1	0.741323
GO:0007169	transmembrane receptor protein tyrosine kinase signaling pathway	biological_process	7	14	0.741882
GO:0009834	plant-type secondary cell wall biogenesis	biological_process	7	4	0.743001
GO:0005506	iron ion binding	molecular_function	8	6	0.743622
GO:0001228	transcriptional activator activity, RNA polymerase II transcription regulatory region sequence-specific DNA binding	molecular_function	6	6	0.743622
GO:0000325	plant-type vacuole	cellular_component	7	6	0.743622
GO:0031463	Cul3-RING ubiquitin ligase complex	cellular_component	7	2	0.743884
GO:0019748	secondary metabolic process	biological_process	4	2	0.743884
GO:0003723	RNA binding	molecular_function	6	64	0.745378
GO:0006563	L-serine metabolic process	biological_process	11	1	0.745946
GO:0034976	response to endoplasmic reticulum stress	biological_process	6	1	0.745946
GO:0004386	helicase activity	molecular_function	9	5	0.747899
GO:0090351	seedling development	biological_process	5	1	0.750487
GO:0019888	protein phosphatase regulator activity	molecular_function	6	1	0.750487
GO:0080008	Cul4-RING E3 ubiquitin ligase complex	cellular_component	7	6	0.751782
GO:0008380	RNA splicing	biological_process	10	6	0.753792
GO:0008284	positive regulation of cell proliferation	biological_process	7	1	0.754947
GO:0016117	carotenoid biosynthetic process	biological_process	11	1	0.754947
GO:0009787	regulation of abscisic acid-activated signaling pathway	biological_process	8	1	0.754947
GO:0010212	response to ionizing radiation	biological_process	6	1	0.754947
GO:0051453	regulation of intracellular pH	biological_process	12	2	0.757016
GO:0000062	fatty-acyl-CoA binding	molecular_function	9	1	0.759327
GO:0009718	anthocyanin-containing compound biosynthetic process	biological_process	7	1	0.759327
GO:0048768	root hair cell tip growth	biological_process	8	1	0.759327
GO:0005351	carbohydrate:proton symporter activity	molecular_function	7	6	0.761714
GO:0009816	defense response to bacterium, incompatible interaction	biological_process	7	6	0.761714
GO:0080156	mitochondrial mRNA modification	biological_process	11	2	0.763361
GO:0000287	magnesium ion binding	molecular_function	7	6	0.763665
GO:0006366	transcription by RNA polymerase II	biological_process	9	3	0.764959
GO:0004867	serine-type endopeptidase inhibitor activity	molecular_function	8	5	0.765125
GO:0009295	nucleoid	cellular_component	3	2	0.766479
GO:0004832	valine-tRNA ligase activity	molecular_function	7	1	0.767853
GO:0010582	floral meristem determinacy	biological_process	5	1	0.767853
GO:0006438	valyl-tRNA aminoacylation	biological_process	13	1	0.767853
GO:0004176	ATP-dependent peptidase activity	molecular_function	11	3	0.770145
GO:0070475	rRNA base methylation	biological_process	14	1	0.772002
GO:0004620	phospholipase activity	molecular_function	7	1	0.772002
GO:0008353	RNA polymerase II carboxy-terminal domain kinase activity	molecular_function	9	1	0.772002
GO:0010075	regulation of meristem growth	biological_process	7	1	0.772002
GO:0072686	mitotic spindle	cellular_component	7	1	0.772002
GO:0005874	microtubule	cellular_component	7	5	0.773397
GO:0006541	glutamine metabolic process	biological_process	11	1	0.776078
GO:0006559	L-phenylalanine catabolic process	biological_process	11	1	0.776078
GO:0019239	deaminase activity	molecular_function	5	1	0.776078
GO:0017148	negative regulation of translation	biological_process	10	1	0.776078
GO:0044183	protein binding involved in protein folding	molecular_function	3	6	0.77699
GO:0051537	2 iron, 2 sulfur cluster binding	molecular_function	6	3	0.777749
GO:0000775	chromosome, centromeric region	cellular_component	7	2	0.778597
GO:0031625	ubiquitin protein ligase binding	molecular_function	7	15	0.781271
GO:0031047	gene silencing by RNA	biological_process	5	2	0.781539
GO:0090305	nucleic acid phosphodiester bond hydrolysis	biological_process	8	2	0.781539
GO:0005834	heterotrimeric G-protein complex	cellular_component	5	4	0.782498
GO:0030048	actin filament-based movement	biological_process	5	1	0.784011
GO:0016055	Wnt signaling pathway	biological_process	7	1	0.784011
GO:0015179	L-amino acid transmembrane transporter activity	molecular_function	8	1	0.784011
GO:0030686	90S preribosome	cellular_component	6	1	0.784011
GO:0010181	FMN binding	molecular_function	7	2	0.784446
GO:0003954	NADH dehydrogenase activity	molecular_function	6	2	0.78732
GO:0008061	chitin binding	molecular_function	5	3	0.787563
GO:0007346	regulation of mitotic cell cycle	biological_process	7	1	0.787871
GO:0009523	photosystem II	cellular_component	7	1	0.787871
GO:0016571	histone methylation	biological_process	11	1	0.791663
GO:0048825	cotyledon development	biological_process	6	1	0.791663
GO:0042752	regulation of circadian rhythm	biological_process	5	1	0.791663
GO:0009969	xyloglucan biosynthetic process	biological_process	10	1	0.791663
GO:0030276	clathrin binding	molecular_function	5	2	0.792965
GO:0000166	nucleotide binding	molecular_function	5	16	0.79362
GO:0009585	red, far-red light phototransduction	biological_process	6	10	0.795073
GO:0015386	potassium:proton antiporter activity	molecular_function	12	1	0.795387
GO:0004190	aspartic-type endopeptidase activity	molecular_function	8	13	0.795941
GO:0003887	DNA-directed DNA polymerase activity	molecular_function	8	6	0.796773
GO:0010019	chloroplast-nucleus signaling pathway	biological_process	5	1	0.799044
GO:0045492	xylan biosynthetic process	biological_process	11	1	0.799044
GO:0051603	proteolysis involved in cellular protein catabolic process	biological_process	8	10	0.799247
GO:0003697	single-stranded DNA binding	molecular_function	7	4	0.799341
GO:0005764	lysosome	cellular_component	8	4	0.799341
GO:0004568	chitinase activity	molecular_function	7	3	0.801607
GO:0042542	response to hydrogen peroxide	biological_process	7	12	0.802935
GO:0010043	response to zinc ion	biological_process	7	2	0.80386
GO:0009725	response to hormone	biological_process	5	2	0.80386
GO:0090406	pollen tube	cellular_component	6	3	0.803871
GO:0006855	drug transmembrane transport	biological_process	7	4	0.805379
GO:0010052	guard cell differentiation	biological_process	7	1	0.806164
GO:1902600	proton transmembrane transport	biological_process	9	1	0.806164
GO:0008285	negative regulation of cell proliferation	biological_process	7	1	0.806164
GO:0009073	aromatic amino acid family biosynthetic process	biological_process	10	1	0.809629
GO:1901657	glycosyl compound metabolic process	biological_process	6	1	0.809629
GO:0006506	GPI anchor biosynthetic process	biological_process	10	1	0.809629
GO:0005381	iron ion transmembrane transporter activity	molecular_function	10	1	0.809629
GO:0042026	protein refolding	biological_process	5	5	0.814937
GO:0044212	transcription regulatory region DNA binding	molecular_function	7	23	0.816315
GO:0015693	magnesium ion transport	biological_process	10	1	0.816374
GO:0004525	ribonuclease III activity	molecular_function	10	2	0.816759
GO:0008327	methyl-CpG binding	molecular_function	6	2	0.816759
GO:0043424	protein histidine kinase binding	molecular_function	8	2	0.816759
GO:0008559	xenobiotic transmembrane transporting ATPase activity	molecular_function	9	3	0.816998
GO:0003684	damaged DNA binding	molecular_function	7	3	0.816998
GO:0016887	ATPase activity	molecular_function	9	13	0.818633
GO:0031348	negative regulation of defense response	biological_process	8	2	0.819246
GO:0032543	mitochondrial translation	biological_process	9	1	0.819657
GO:0015112	nitrate transmembrane transporter activity	molecular_function	8	1	0.819657
GO:0030422	production of siRNA involved in RNA interference	biological_process	12	4	0.822608
GO:0005677	chromatin silencing complex	cellular_component	6	1	0.82288
GO:0009846	pollen germination	biological_process	4	3	0.823277
GO:0000160	phosphorelay signal transduction system	biological_process	6	3	0.825328
GO:0009908	flower development	biological_process	6	12	0.825791
GO:0070628	proteasome binding	molecular_function	5	1	0.826047
GO:0006378	mRNA polyadenylation	biological_process	12	1	0.826047
GO:0005765	lysosomal membrane	cellular_component	9	1	0.826047
GO:0005905	clathrin-coated pit	cellular_component	4	1	0.826047
GO:0048441	petal development	biological_process	6	1	0.826047
GO:0046540	U4/U6 x U5 tri-snRNP complex	cellular_component	9	2	0.828893
GO:0010102	lateral root morphogenesis	biological_process	8	3	0.82937
GO:0000209	protein polyubiquitination	biological_process	12	6	0.833725
GO:0000175	3'-5'-exoribonuclease activity	molecular_function	9	1	0.83521
GO:0004222	metalloendopeptidase activity	molecular_function	8	3	0.835283
GO:0001056	RNA polymerase III activity	molecular_function	10	2	0.835821
GO:0005666	DNA-directed RNA polymerase III complex	cellular_component	8	2	0.835821
GO:0008131	primary amine oxidase activity	molecular_function	7	1	0.838155
GO:0046856	phosphatidylinositol dephosphorylation	biological_process	10	1	0.838155
GO:0006906	vesicle fusion	biological_process	7	3	0.839126
GO:0009965	leaf morphogenesis	biological_process	6	3	0.841018
GO:0009863	salicylic acid mediated signaling pathway	biological_process	5	1	0.841049
GO:0009740	gibberellic acid mediated signaling pathway	biological_process	7	3	0.842891
GO:0048528	post-embryonic root development	biological_process	7	1	0.84389
GO:0008234	cysteine-type peptidase activity	molecular_function	7	1	0.846681
GO:0010072	primary shoot apical meristem specification	biological_process	5	1	0.846681
GO:0010286	heat acclimation	biological_process	6	1	0.846681
GO:0005975	carbohydrate metabolic process	biological_process	5	14	0.850733
GO:0016874	ligase activity	molecular_function	4	5	0.851597
GO:0034399	nuclear periphery	cellular_component	6	1	0.852114
GO:0004523	RNA-DNA hybrid ribonuclease activity	molecular_function	10	2	0.85307
GO:0005355	glucose transmembrane transporter activity	molecular_function	9	4	0.853284
GO:0046323	glucose import	biological_process	12	4	0.853284
GO:0016554	cytidine to uridine editing	biological_process	11	1	0.854757
GO:0009958	positive gravitropism	biological_process	7	1	0.854757
GO:1901430	positive regulation of syringal lignin biosynthetic process	biological_process	9	1	0.854757
GO:0000932	P-body	cellular_component	8	3	0.855472
GO:0015297	antiporter activity	molecular_function	7	2	0.857116
GO:0019706	protein-cysteine S-palmitoyltransferase activity	molecular_function	8	1	0.857354
GO:0003676	nucleic acid binding	molecular_function	5	26	0.858333
GO:0006970	response to osmotic stress	biological_process	5	9	0.85845
GO:0006730	one-carbon metabolic process	biological_process	5	1	0.862409
GO:0000785	chromatin	cellular_component	6	4	0.865401
GO:0006474	N-terminal protein amino acid acetylation	biological_process	11	1	0.867284
GO:0009982	pseudouridine synthase activity	molecular_function	6	1	0.867284
GO:0030145	manganese ion binding	molecular_function	8	1	0.871987
GO:0005685	U1 snRNP	cellular_component	8	1	0.871987
GO:0015293	symporter activity	molecular_function	7	1	0.871987
GO:0055072	iron ion homeostasis	biological_process	11	1	0.871987
GO:0006400	tRNA modification	biological_process	12	2	0.87409
GO:0080043	quercetin 3-O-glucosyltransferase activity	molecular_function	8	13	0.876275
GO:0080044	quercetin 7-O-glucosyltransferase activity	molecular_function	8	13	0.876275
GO:0016853	isomerase activity	molecular_function	4	1	0.876524
GO:0003756	protein disulfide isomerase activity	molecular_function	7	1	0.876524
GO:0071011	precatalytic spliceosome	cellular_component	7	2	0.8776
GO:0019843	rRNA binding	molecular_function	7	3	0.878011
GO:0005655	nucleolar ribonuclease P complex	cellular_component	9	1	0.878731
GO:0000122	negative regulation of transcription by RNA polymerase II	biological_process	10	3	0.879494
GO:1900865	chloroplast RNA modification	biological_process	10	1	0.8809
GO:0008168	methyltransferase activity	molecular_function	6	4	0.881962
GO:0032502	developmental process	biological_process	3	2	0.882697
GO:0008270	zinc ion binding	molecular_function	8	64	0.882801
GO:0008360	regulation of cell shape	biological_process	8	1	0.883029
GO:0000976	transcription regulatory region sequence-specific DNA binding	molecular_function	8	4	0.883258
GO:0042802	identical protein binding	molecular_function	5	7	0.886721
GO:0009524	phragmoplast	cellular_component	6	7	0.886721
GO:0017056	structural constituent of nuclear pore	molecular_function	4	1	0.887174
GO:0090501	RNA phosphodiester bond hydrolysis	biological_process	9	1	0.887174
GO:0008810	cellulase activity	molecular_function	7	1	0.887174
GO:0000943	retrotransposon nucleocapsid	cellular_component	6	1	0.887174
GO:0030245	cellulose catabolic process	biological_process	11	1	0.887174
GO:0007049	cell cycle	biological_process	4	8	0.887301
GO:0005762	mitochondrial large ribosomal subunit	cellular_component	9	1	0.889192
GO:0008017	microtubule binding	molecular_function	7	4	0.89078
GO:0010584	pollen exine formation	biological_process	8	1	0.891173
GO:0004693	cyclin-dependent protein serine/threonine kinase activity	molecular_function	9	2	0.892305
GO:0030136	clathrin-coated vesicle	cellular_component	8	1	0.893119
GO:0042128	nitrate assimilation	biological_process	8	2	0.895342
GO:0071897	DNA biosynthetic process	biological_process	8	1	0.896906
GO:0008483	transaminase activity	molecular_function	6	1	0.896906
GO:0003904	deoxyribodipyrimidine photo-lyase activity	molecular_function	7	2	0.898298
GO:0006306	DNA methylation	biological_process	10	2	0.898298
GO:0009624	response to nematode	biological_process	7	2	0.898298
GO:0009850	auxin metabolic process	biological_process	5	1	0.89875
GO:0003690	double-stranded DNA binding	molecular_function	7	4	0.899015
GO:0009266	response to temperature stimulus	biological_process	5	4	0.900146
GO:0007018	microtubule-based movement	biological_process	5	4	0.901266
GO:0009664	plant-type cell wall organization	biological_process	7	4	0.901266
GO:0005871	kinesin complex	cellular_component	5	4	0.901266
GO:0000266	mitochondrial fission	biological_process	7	1	0.902338
GO:0010345	suberin biosynthetic process	biological_process	8	1	0.902338
GO:0048367	shoot system development	biological_process	6	2	0.902588
GO:0009658	chloroplast organization	biological_process	7	7	0.904685
GO:0004185	serine-type carboxypeptidase activity	molecular_function	9	4	0.906698
GO:0046983	protein dimerization activity	molecular_function	5	15	0.907044
GO:0004252	serine-type endopeptidase activity	molecular_function	8	11	0.907568
[truncated: 120 more rows]

## Sheet: S vs CK
GO_ID	GO_Term	GO_function	GO_class	S gene number	pvalue
GO:0009579	thylakoid	cellular_component	5	193	0
GO:0055114	oxidation-reduction process	biological_process	4	290	0
GO:0031977	thylakoid lumen	cellular_component	6	47	0
GO:0009535	chloroplast thylakoid membrane	cellular_component	8	342	0
GO:0009570	chloroplast stroma	cellular_component	8	283	0
GO:0009505	plant-type cell wall	cellular_component	6	130	0
GO:0009941	chloroplast envelope	cellular_component	7	292	0
GO:0016168	chlorophyll binding	molecular_function	6	62	0
GO:0010287	plastoglobule	cellular_component	8	115	0
GO:0009773	photosynthetic electron transport in photosystem I	biological_process	8	31	0
GO:0004864	protein phosphatase inhibitor activity	molecular_function	7	37	0
GO:0080163	regulation of protein serine/threonine phosphatase activity	biological_process	12	37	0
GO:0009768	photosynthesis, light harvesting in photosystem I	biological_process	7	56	3.50629e-52
GO:0031409	pigment binding	molecular_function	4	52	1.29998e-47
GO:0010598	NAD(P)H dehydrogenase complex (plastoquinone	cellular_component	5	27	1.4159e-23
GO:0009767	photosynthetic electron transport chain	biological_process	7	24	6.10887e-21
GO:0009507	chloroplast	cellular_component	7	975	1.11022e-16
GO:0030095	chloroplast photosystem II	cellular_component	8	31	1.11022e-16
GO:0015979	photosynthesis	biological_process	5	96	1.11022e-16
GO:0009416	response to light stimulus	biological_process	6	107	2.22045e-16
GO:0009534	chloroplast thylakoid	cellular_component	7	184	3.33067e-16
GO:0010319	stromule	cellular_component	7	54	3.33067e-16
GO:0010427	abscisic acid binding	molecular_function	6	38	4.44089e-16
GO:0009543	chloroplast thylakoid lumen	cellular_component	8	52	4.44089e-16
GO:0019253	reductive pentose-phosphate cycle	biological_process	8	22	4.44089e-16
GO:0048046	apoplast	cellular_component	4	191	7.77156e-16
GO:0009409	response to cold	biological_process	5	159	9.99201e-16
GO:0009538	photosystem I reaction center	cellular_component	6	14	3.86634e-15
GO:0006094	gluconeogenesis	biological_process	9	31	4.55191e-15
GO:0048038	quinone binding	molecular_function	5	23	1.06581e-14
GO:0019684	photosynthesis, light reaction	biological_process	6	18	2.24265e-14
GO:0009654	photosystem II oxygen evolving complex	cellular_component	6	23	3.0087e-14
GO:0008266	poly(U) RNA binding	molecular_function	9	19	1.18017e-13
GO:0030388	fructose 1,6-bisphosphate metabolic process	biological_process	7	13	1.66068e-13
GO:0042132	fructose 1,6-bisphosphate 1-phosphatase activity	molecular_function	10	13	1.66068e-13
GO:0006002	fructose 6-phosphate metabolic process	biological_process	7	24	2.17226e-12
GO:0016165	linoleate 13S-lipoxygenase activity	molecular_function	7	28	3.3028e-12
GO:0009414	response to water deprivation	biological_process	5	124	1.07025e-11
GO:0019898	extrinsic component of membrane	cellular_component	4	35	1.11924e-11
GO:0006869	lipid transport	biological_process	7	52	1.6852e-11
GO:0005986	sucrose biosynthetic process	biological_process	9	24	6.68687e-11
GO:0031222	arabinan catabolic process	biological_process	8	18	1.42313e-10
GO:0015995	chlorophyll biosynthetic process	biological_process	9	26	1.89059e-10
GO:0030093	chloroplast photosystem I	cellular_component	8	10	4.6921e-10
GO:0009523	photosystem II	cellular_component	7	20	1.07394e-09
GO:0045493	xylan catabolic process	biological_process	9	23	1.50632e-09
GO:0004332	fructose-bisphosphate aldolase activity	molecular_function	7	13	2.51817e-09
GO:0046556	alpha-L-arabinofuranosidase activity	molecular_function	7	23	2.55052e-09
GO:0018131	oxazole or thiazole biosynthetic process	biological_process	7	7	2.77e-09
GO:0052837	thiazole biosynthetic process	biological_process	8	7	2.77e-09
GO:0009044	xylan 1,4-beta-xylosidase activity	molecular_function	8	23	3.02748e-09
GO:0042549	photosystem II stabilization	biological_process	9	10	3.93712e-09
GO:0004373	glycogen (starch) synthase activity	molecular_function	8	10	3.93712e-09
GO:0019252	starch biosynthetic process	biological_process	10	28	4.79422e-09
GO:0005960	glycine cleavage complex	cellular_component	6	11	5.95548e-09
GO:0016491	oxidoreductase activity	molecular_function	4	107	6.24002e-09
GO:0008289	lipid binding	molecular_function	4	60	6.59601e-09
GO:0009738	abscisic acid-activated signaling pathway	biological_process	6	94	7.60143e-09
GO:0031969	chloroplast membrane	cellular_component	6	45	1.16707e-08
GO:0005983	starch catabolic process	biological_process	10	19	1.26427e-08
GO:0016045	detection of bacterium	biological_process	8	8	1.69422e-08
GO:0009011	starch synthase activity	molecular_function	8	10	2.15367e-08
GO:0008878	glucose-1-phosphate adenylyltransferase activity	molecular_function	8	13	4.03902e-08
GO:0042742	defense response to bacterium	biological_process	8	105	4.54289e-08
GO:0009013	succinate-semialdehyde dehydrogenase [NAD(P)+] activity	molecular_function	7	8	7.81274e-08
GO:0004777	succinate-semialdehyde dehydrogenase (NAD+) activity	molecular_function	7	8	7.81274e-08
GO:0050830	defense response to Gram-positive bacterium	biological_process	9	8	7.81274e-08
GO:0010258	NADH dehydrogenase complex (plastoquinone) assembly	biological_process	9	8	7.81274e-08
GO:0008106	alcohol dehydrogenase (NADP+) activity	molecular_function	8	13	1.26857e-07
GO:0010043	response to zinc ion	biological_process	7	25	1.49644e-07
GO:0016767	geranylgeranyl-diphosphate geranylgeranyltransferase activity	molecular_function	8	8	1.50065e-07
GO:0006096	glycolytic process	biological_process	10	37	2.01455e-07
GO:0035304	regulation of protein dephosphorylation	biological_process	9	6	2.08542e-07
GO:0046028	electron transporter, transferring electrons from cytochrome b6/f complex of photosystem II activity	molecular_function	6	6	2.08542e-07
GO:0010242	oxygen evolving activity	molecular_function	5	6	2.08542e-07
GO:0046863	ribulose-1,5-bisphosphate carboxylase/oxygenase activator activity	molecular_function	6	8	2.72233e-07
GO:0009741	response to brassinosteroid	biological_process	6	32	3.04558e-07
GO:0005509	calcium ion binding	molecular_function	7	101	3.98628e-07
GO:0009522	photosystem I	cellular_component	7	13	4.48436e-07
GO:0016798	hydrolase activity, acting on glycosyl bonds	molecular_function	5	29	4.51353e-07
GO:0016762	xyloglucan:xyloglucosyl transferase activity	molecular_function	8	24	4.51804e-07
GO:0016020	membrane	cellular_component	3	376	4.5327e-07
GO:0015505	uracil:cation symporter activity	molecular_function	8	6	6.01672e-07
GO:0047100	glyceraldehyde-3-phosphate dehydrogenase (NADP+) (phosphorylating) activity	molecular_function	8	6	6.01672e-07
GO:0016311	dephosphorylation	biological_process	7	29	6.5108e-07
GO:0046686	response to cadmium ion	biological_process	7	131	7.523e-07
GO:0005315	inorganic phosphate transmembrane transporter activity	molecular_function	7	11	7.52595e-07
GO:0016655	oxidoreductase activity, acting on NAD(P)H, quinone or similar compound as acceptor	molecular_function	6	8	7.80752e-07
GO:0009575	chromoplast stroma	cellular_component	8	8	7.80752e-07
GO:0006000	fructose metabolic process	biological_process	8	18	8.45174e-07
GO:0010205	photoinhibition	biological_process	9	13	8.88123e-07
GO:1902458	positive regulation of stomatal opening	biological_process	7	14	9.04683e-07
GO:0015857	uracil transport	biological_process	9	6	1.44663e-06
GO:0043100	pyrimidine nucleobase salvage	biological_process	9	6	1.44663e-06
GO:0005274	allantoin:proton symporter activity	molecular_function	11	6	1.44663e-06
GO:0015720	allantoin transport	biological_process	7	6	1.44663e-06
GO:0080005	photosystem stoichiometry adjustment	biological_process	8	7	1.68603e-06
GO:0016615	malate dehydrogenase activity	molecular_function	6	11	1.69733e-06
GO:0030060	L-malate dehydrogenase activity	molecular_function	7	11	1.69733e-06
GO:0045454	cell redox homeostasis	biological_process	5	48	1.90725e-06
GO:0015204	urea transmembrane transporter activity	molecular_function	6	6	3.06094e-06
GO:0010266	response to vitamin B1	biological_process	7	5	3.50268e-06
GO:0102502	ADP-glucose-starch glucosyltransferase activity	molecular_function	9	5	3.50268e-06
GO:1901401	regulation of tetrapyrrole metabolic process	biological_process	7	4	4.02056e-06
GO:0015840	urea transport	biological_process	8	4	4.02056e-06
GO:0048529	magnesium-protoporphyrin IX monomethyl ester (oxidative) cyclase activity	molecular_function	7	4	4.02056e-06
GO:0009780	photosynthetic NADP+ reduction	biological_process	7	4	4.02056e-06
GO:0033728	divinyl chlorophyllide a 8-vinyl-reductase activity	molecular_function	7	4	4.02056e-06
GO:0080170	hydrogen peroxide transmembrane transport	biological_process	8	4	4.02056e-06
GO:0051744	3,8-divinyl protochlorophyllide a 8-vinyl reductase activity	molecular_function	5	4	4.02056e-06
GO:0007623	circadian rhythm	biological_process	4	34	4.6938e-06
GO:0010411	xyloglucan metabolic process	biological_process	9	26	4.80322e-06
GO:0005887	integral component of plasma membrane	cellular_component	6	117	4.82258e-06
GO:0009833	plant-type primary cell wall biogenesis	biological_process	7	20	5.32451e-06
GO:0030234	enzyme regulator activity	molecular_function	4	11	5.61509e-06
GO:2001141	regulation of RNA biosynthetic process	biological_process	8	9	5.91284e-06
GO:0009228	thiamine biosynthetic process	biological_process	8	12	6.92535e-06
GO:0005516	calmodulin binding	molecular_function	5	65	6.97334e-06
GO:0035798	2-alkenal reductase (NADP+) activity	molecular_function	7	10	7.9248e-06
GO:0009651	response to salt stress	biological_process	6	143	7.95597e-06
GO:0010196	nonphotochemical quenching	biological_process	8	8	8.77419e-06
GO:0005618	cell wall	cellular_component	5	187	8.88188e-06
GO:0009496	plastoquinol--plastocyanin reductase activity	molecular_function	7	5	8.99291e-06
GO:0009512	cytochrome b6f complex	cellular_component	6	5	8.99291e-06
GO:0009735	response to cytokinin	biological_process	6	62	1.05571e-05
GO:0005534	galactose binding	molecular_function	6	7	1.12647e-05
GO:0010277	chlorophyllide a oxygenase [overall] activity	molecular_function	7	8	1.21745e-05
GO:0042546	cell wall biogenesis	biological_process	5	28	1.34624e-05
GO:0009407	toxin catabolic process	biological_process	6	27	1.53495e-05
GO:1900425	negative regulation of defense response to bacterium	biological_process	8	10	1.58506e-05
GO:0009533	chloroplast stromal thylakoid	cellular_component	8	8	1.66195e-05
GO:0006107	oxaloacetate metabolic process	biological_process	9	7	1.66573e-05
GO:0071705	nitrogen compound transport	biological_process	6	7	1.66573e-05
GO:0006734	NADH metabolic process	biological_process	4	7	1.66573e-05
GO:0010207	photosystem II assembly	biological_process	8	12	1.71822e-05
GO:0016209	antioxidant activity	molecular_function	3	9	1.76017e-05
GO:0050662	coenzyme binding	molecular_function	5	27	1.77908e-05
GO:0033554	cellular response to stress	biological_process	5	4	1.9383e-05
GO:0004038	allantoinase activity	molecular_function	7	4	1.9383e-05
GO:1904277	negative regulation of wax biosynthetic process	biological_process	8	5	1.9482e-05
GO:0009737	response to abscisic acid	biological_process	6	110	2.13371e-05
GO:0004335	galactokinase activity	molecular_function	7	8	2.23517e-05
GO:0004322	ferroxidase activity	molecular_function	7	7	2.40163e-05
GO:0008199	ferric iron binding	molecular_function	9	7	2.40163e-05
GO:0018105	peptidyl-serine phosphorylation	biological_process	10	39	2.88112e-05
GO:0080142	regulation of salicylic acid biosynthetic process	biological_process	9	9	3.59802e-05
GO:0004674	protein serine/threonine kinase activity	molecular_function	8	278	3.66783e-05
GO:0046975	histone methyltransferase activity (H3-K36 specific	molecular_function	10	5	3.75173e-05
GO:0009772	photosynthetic electron transport in photosystem II	biological_process	8	5	3.75173e-05
GO:0009501	amyloplast	cellular_component	7	8	3.88463e-05
GO:0055074	calcium ion homeostasis	biological_process	10	8	3.88463e-05
GO:0009817	defense response to fungus, incompatible interaction	biological_process	7	15	3.95389e-05
GO:0006537	glutamate biosynthetic process	biological_process	12	6	4.36845e-05
GO:0016621	cinnamoyl-CoA reductase activity	molecular_function	7	10	4.40652e-05
GO:0016987	bacterial sigma factor activity	molecular_function	4	9	4.49165e-05
GO:0004553	hydrolase activity, hydrolyzing O-glycosyl compounds	molecular_function	6	65	4.62473e-05
GO:0009706	chloroplast inner membrane	cellular_component	7	34	5.00101e-05
GO:0004657	proline dehydrogenase activity	molecular_function	6	4	5.60699e-05
GO:0006562	proline catabolic process	biological_process	12	4	5.60699e-05
GO:0010359	regulation of anion channel activity	biological_process	8	4	5.60699e-05
GO:0010133	proline catabolic process to glutamate	biological_process	12	4	5.60699e-05
GO:0006099	tricarboxylic acid cycle	biological_process	5	20	5.98173e-05
GO:0009055	electron transfer activity	molecular_function	5	46	6.96186e-05
GO:0004364	glutathione transferase activity	molecular_function	6	37	7.15051e-05
GO:0006749	glutathione metabolic process	biological_process	8	37	7.15051e-05
GO:0009627	systemic acquired resistance	biological_process	7	13	8.04542e-05
GO:0051738	xanthophyll binding	molecular_function	6	3	8.981e-05
GO:1902131	(+)-lariciresinol catabolic process	biological_process	8	3	8.981e-05
GO:0030385	ferredoxin:thioredoxin reductase activity	molecular_function	6	3	8.981e-05
GO:1902138	(-)-secoisolariciresinol biosynthetic process	biological_process	9	3	8.981e-05
GO:0016055	Wnt signaling pathway	biological_process	7	13	0.000103402
GO:0016787	hydrolase activity	molecular_function	4	126	0.000106752
GO:0010206	photosystem II repair	biological_process	9	10	0.000107104
GO:0009569	chloroplast starch grain	cellular_component	8	5	0.000109333
GO:0031640	killing of cells of other organism	biological_process	4	7	0.000111517
GO:0009508	plastid chromosome	cellular_component	8	11	0.000118954
GO:0047661	amino-acid racemase activity	molecular_function	8	4	0.00012616
GO:0009668	plastid membrane organization	biological_process	6	4	0.00012616
GO:0000032	cell wall mannoprotein biosynthetic process	biological_process	10	4	0.00012616
GO:0010942	positive regulation of cell death	biological_process	7	13	0.000131792
GO:0009640	photomorphogenesis	biological_process	8	16	0.000141149
GO:0005773	vacuole	cellular_component	6	151	0.000146003
GO:0005886	plasma membrane	cellular_component	4	898	0.000154227
GO:0033201	alpha-1,4-glucan synthase activity	molecular_function	7	5	0.000171092
GO:0010150	leaf senescence	biological_process	6	33	0.000178003
GO:0043273	CTPase activity	molecular_function	9	6	0.000181106
GO:0006826	iron ion transport	biological_process	10	7	0.000185523
GO:0045824	negative regulation of innate immune response	biological_process	8	8	0.000193668
GO:0009807	lignan biosynthetic process	biological_process	8	8	0.000193668
GO:0007017	microtubule-based process	biological_process	4	15	0.000199366
GO:0009344	nitrite reductase complex [NAD(P)H]	cellular_component	4	4	0.000243326
GO:0015680	intracellular copper ion transport	biological_process	8	4	0.000243326
GO:0050242	pyruvate, phosphate dikinase activity	molecular_function	7	4	0.000243326
GO:0004360	glutamine-fructose-6-phosphate transaminase (isomerizing) activity	molecular_function	8	4	0.000243326
GO:0015089	high-affinity copper ion transmembrane transporter activity	molecular_function	11	4	0.000243326
GO:0016052	carbohydrate catabolic process	biological_process	6	4	0.000243326
GO:0080167	response to karrikin	biological_process	5	35	0.000264444
GO:0051537	2 iron, 2 sulfur cluster binding	molecular_function	6	23	0.000284794
GO:0006898	receptor-mediated endocytosis	biological_process	8	8	0.000284957
GO:0015171	amino acid transmembrane transporter activity	molecular_function	7	36	0.000288223
GO:0005978	glycogen biosynthetic process	biological_process	10	9	0.000290697
GO:0008360	regulation of cell shape	biological_process	8	15	0.000291232
GO:0004029	aldehyde dehydrogenase (NAD) activity	molecular_function	7	15	0.000291232
GO:0009744	response to sucrose	biological_process	8	19	0.000304164
GO:0010224	response to UV-B	biological_process	8	25	0.000311064
GO:0006559	L-phenylalanine catabolic process	biological_process	11	12	0.000323109
GO:0010350	cellular response to magnesium starvation	biological_process	9	3	0.000347178
GO:0032441	pheophorbide a oxygenase activity	molecular_function	6	3	0.000347178
GO:0004476	mannose-6-phosphate isomerase activity	molecular_function	7	3	0.000347178
GO:0031115	negative regulation of microtubule polymerization	biological_process	10	3	0.000347178
GO:0008756	o-succinylbenzoate-CoA ligase activity	molecular_function	7	3	0.000347178
GO:0072709	cellular response to sorbitol	biological_process	8	3	0.000347178
GO:0046554	malate dehydrogenase (NADP+) activity	molecular_function	7	3	0.000347178
GO:0047958	glycine:2-oxoglutarate aminotransferase activity	molecular_function	7	3	0.000347178
GO:0071286	cellular response to magnesium ion	biological_process	8	3	0.000347178
GO:0071325	cellular response to mannitol stimulus	biological_process	8	3	0.000347178
GO:0016710	trans-cinnamate 4-monooxygenase activity	molecular_function	7	3	0.000347178
GO:0006499	N-terminal protein myristoylation	biological_process	11	3	0.000347178
GO:0045158	electron transporter, transferring electrons within cytochrome b6/f complex of photosystem II activity	molecular_function	6	3	0.000347178
GO:2000122	negative regulation of stomatal complex development	biological_process	9	3	0.000347178
GO:0016830	carbon-carbon lyase activity	molecular_function	5	3	0.000347178
GO:0075733	intracellular transport of virus	biological_process	8	3	0.000347178
GO:0006754	ATP biosynthetic process	biological_process	12	3	0.000347178
GO:0005547	phosphatidylinositol-3,4,5-trisphosphate binding	molecular_function	8	3	0.000347178
GO:0043325	phosphatidylinositol-3,4-bisphosphate binding	molecular_function	9	3	0.000347178
GO:0010365	positive regulation of ethylene biosynthetic process	biological_process	11	3	0.000347178
GO:0061157	mRNA destabilization	biological_process	11	3	0.000347178
GO:0033591	response to L-ascorbic acid	biological_process	6	3	0.000347178
GO:0042853	L-alanine catabolic process	biological_process	13	3	0.000347178
GO:0051716	cellular response to stimulus	biological_process	4	3	0.000347178
GO:0032025	response to cobalt ion	biological_process	7	3	0.000347178
GO:0008061	chitin binding	molecular_function	5	23	0.000364873
GO:0015210	uracil transmembrane transporter activity	molecular_function	7	7	0.000366181
GO:0042550	photosystem I stabilization	biological_process	9	5	0.000370271
GO:0005507	copper ion binding	molecular_function	8	51	0.000375777
GO:0008519	ammonium transmembrane transporter activity	molecular_function	7	10	0.000409429
GO:0015695	organic cation transport	biological_process	8	10	0.000409429
GO:0072488	ammonium transmembrane transport	biological_process	9	10	0.000409429
GO:0019740	nitrogen utilization	biological_process	3	10	0.000409429
GO:0009637	response to blue light	biological_process	7	14	0.000413936
GO:0010310	regulation of hydrogen peroxide metabolic process	biological_process	8	6	0.000420114
GO:0052544	defense response by callose deposition in cell wall	biological_process	7	7	0.00045067
GO:0045038	protein import into chloroplast thylakoid membrane	biological_process	13	7	0.00045067
GO:0003755	peptidyl-prolyl cis-trans isomerase activity	molecular_function	6	31	0.000455188
GO:0009626	plant-type hypersensitive response	biological_process	6	46	0.00047307
GO:0002239	response to oomycetes	biological_process	7	13	0.000484408
GO:0030931	heterotetrameric ADPG pyrophosphorylase complex	cellular_component	5	6	0.000538988
GO:0046274	lignin catabolic process	biological_process	8	6	0.000538988
GO:0046244	salicylic acid catabolic process	biological_process	8	6	0.000538988
GO:0006012	galactose metabolic process	biological_process	8	14	0.000545438
GO:0016760	cellulose synthase (UDP-forming) activity	molecular_function	9	20	0.000597479
GO:0009506	plasmodesma	cellular_component	5	242	0.000613053
GO:0019899	enzyme binding	molecular_function	5	7	0.000665978
GO:1902132	(+)-lariciresinol biosynthetic process	biological_process	9	4	0.000678991
GO:0010284	lariciresinol reductase activity	molecular_function	7	4	0.000678991
GO:1902125	(+)-pinoresinol catabolic process	biological_process	8	4	0.000678991
GO:0033306	phytol metabolic process	biological_process	10	6	0.000682426
GO:0016605	PML body	cellular_component	8	5	0.000707791
GO:0010618	aerenchyma formation	biological_process	5	5	0.000707791
GO:0010027	thylakoid membrane organization	biological_process	7	16	0.000715664
GO:0048573	photoperiodism, flowering	biological_process	8	20	0.000723029
GO:0005829	cytosol	cellular_component	6	544	0.000768305
GO:0006098	pentose-phosphate shunt	biological_process	7	9	0.000808924
GO:0016630	protochlorophyllide reductase activity	molecular_function	7	3	0.000838872
GO:0055129	L-proline biosynthetic process	biological_process	13	3	0.000838872
GO:0004735	pyrroline-5-carboxylate reductase activity	molecular_function	7	3	0.000838872
GO:0005881	cytoplasmic microtubule	cellular_component	8	3	0.000838872
GO:0009851	auxin biosynthetic process	biological_process	6	13	0.000853129
GO:0071482	cellular response to light stimulus	biological_process	7	9	0.000922813
GO:0009697	salicylic acid biosynthetic process	biological_process	8	5	0.000943973
GO:0009413	response to flooding	biological_process	5	5	0.000943973
GO:1901872	ecgonone methyl ester biosynthetic process	biological_process	9	7	0.000955596
GO:1901869	ecgonine methyl ester biosynthetic process	biological_process	9	7	0.000955596
GO:0006561	proline biosynthetic process	biological_process	12	7	0.000955596
GO:1901871	ecgonone methyl ester catabolic process	biological_process	8	7	0.000955596
GO:1901868	ecgonine methyl ester catabolic process	biological_process	8	7	0.000955596
GO:0000302	response to reactive oxygen species	biological_process	6	17	0.000958903
GO:0006006	glucose metabolic process	biological_process	8	12	0.00101342
GO:0034450	ubiquitin-ubiquitin ligase activity	molecular_function	8	4	0.00102914
GO:0102985	Delta12-fatty-acid desaturase activity	molecular_function	7	4	0.00102914
GO:0016720	delta12-fatty acid dehydrogenase activity	molecular_function	6	4	0.00102914
GO:0045547	dehydrodolichyl diphosphate synthase activity	molecular_function	7	4	0.00102914
GO:0019408	dolichol biosynthetic process	biological_process	10	4	0.00102914
GO:0009612	response to mechanical stimulus	biological_process	5	4	0.00102914
GO:0046906	tetrapyrrole binding	molecular_function	5	4	0.00102914
GO:0030288	outer membrane-bounded periplasmic space	cellular_component	5	4	0.00102914
GO:0010600	regulation of auxin biosynthetic process	biological_process	9	4	0.00102914
GO:0004620	phospholipase activity	molecular_function	7	11	0.00107231
GO:0006108	malate metabolic process	biological_process	9	12	0.00111331
GO:0020037	heme binding	molecular_function	6	51	0.00112368
GO:0017110	nucleoside-diphosphatase activity	molecular_function	8	6	0.00129373
GO:0052793	pectin acetylesterase activity	molecular_function	7	6	0.00129373
GO:0009693	ethylene biosynthetic process	biological_process	6	12	0.00133766
GO:0080027	response to herbivore	biological_process	7	9	0.00134458
GO:0006878	cellular copper ion homeostasis	biological_process	12	4	0.00148904
GO:0055035	plastid thylakoid membrane	cellular_component	6	4	0.00148904
GO:0045156	electron transporter, transferring electrons within the cyclic electron transport pathway of photosynthesis activity	molecular_function	6	4	0.00148904
GO:0035435	phosphate ion transmembrane transport	biological_process	10	4	0.00148904
GO:0004802	transketolase activity	molecular_function	6	4	0.00148904
GO:0004713	protein tyrosine kinase activity	molecular_function	8	17	0.00153108
GO:0019897	extrinsic component of plasma membrane	cellular_component	5	18	0.00156244
GO:0006664	glycolipid metabolic process	biological_process	8	7	0.00156601
GO:0010321	regulation of vegetative phase change	biological_process	8	5	0.00158503
GO:0046835	carbohydrate phosphorylation	biological_process	8	5	0.00158503
GO:0010039	response to iron ion	biological_process	7	8	0.00160654
GO:0010112	regulation of systemic acquired resistance	biological_process	8	8	0.00160654
GO:0003824	catalytic activity	molecular_function	3	77	0.0016342
GO:0016759	cellulose synthase activity	molecular_function	8	20	0.0016545
GO:0003333	amino acid transmembrane transport	biological_process	11	31	0.00166153
GO:0007166	cell surface receptor signaling pathway	biological_process	5	56	0.00172566
GO:0009699	phenylpropanoid biosynthetic process	biological_process	7	19	0.00176568
GO:0042803	protein homodimerization activity	molecular_function	6	55	0.00177641
GO:0008453	alanine-glyoxylate transaminase activity	molecular_function	7	8	0.00183154
GO:0009753	response to jasmonic acid	biological_process	6	36	0.00183769
GO:0050661	NADP binding	molecular_function	6	14	0.00185724
GO:0034599	cellular response to oxidative stress	biological_process	6	23	0.00188192
GO:0003899	DNA-directed 5'-3' RNA polymerase activity	molecular_function	9	11	0.00191988
GO:0005506	iron ion binding	molecular_function	8	32	0.00196262
GO:0003993	acid phosphatase activity	molecular_function	8	21	0.00201081
GO:0009620	response to fungus	biological_process	7	22	0.00205088
GO:0004350	glutamate-5-semialdehyde dehydrogenase activity	molecular_function	7	4	0.0020748
GO:0009252	peptidoglycan biosynthetic process	biological_process	9	4	0.0020748
GO:0006952	defense response	biological_process	5	252	0.00208903
GO:0071219	cellular response to molecule of bacterial origin	biological_process	7	9	0.00213458
GO:0045548	phenylalanine ammonia-lyase activity	molecular_function	7	6	0.00225405
GO:0004321	fatty-acyl-CoA synthase activity	molecular_function	8	8	0.00235566
GO:0016157	sucrose synthase activity	molecular_function	8	8	0.00235566
GO:0080177	plastoglobule organization	biological_process	5	5	0.00249864
GO:0051920	peroxiredoxin activity	molecular_function	4	5	0.00249864
GO:1902171	regulation of tocopherol cyclase activity	biological_process	7	5	0.00249864
GO:0005982	starch metabolic process	biological_process	9	9	0.00264868
GO:0050821	protein stabilization	biological_process	6	8	0.00265833
GO:0055070	copper ion homeostasis	biological_process	11	3	0.00274331
GO:0030957	Tat protein binding	molecular_function	8	3	0.00274331
GO:0015774	polysaccharide transport	biological_process	8	3	0.00274331
GO:0090706	specification of plant organ position	biological_process	6	3	0.00274331
GO:0015205	nucleobase transmembrane transporter activity	molecular_function	5	3	0.00274331
GO:0006778	porphyrin-containing compound metabolic process	biological_process	7	3	0.00274331
GO:0009544	chloroplast ATP synthase complex	cellular_component	9	3	0.00274331
GO:0071280	cellular response to copper ion	biological_process	8	3	0.00274331
GO:0080041	ADP-ribose pyrophosphohydrolase activity	molecular_function	9	3	0.00274331
GO:0015851	nucleobase transport	biological_process	7	3	0.00274331
GO:0000256	allantoin catabolic process	biological_process	7	4	0.0028022
GO:0051511	negative regulation of unidimensional cell growth	biological_process	8	4	0.0028022
GO:0042300	beta-amyrin synthase activity	molecular_function	7	7	0.00280755
GO:0030244	cellulose biosynthetic process	biological_process	11	23	0.00288122
GO:0032259	methylation	biological_process	4	57	0.00291611
GO:0080054	low-affinity nitrate transmembrane transporter activity	molecular_function	9	9	0.00294004
GO:0005388	calcium-transporting ATPase activity	molecular_function	10	11	0.00298504
GO:0010088	phloem development	biological_process	7	11	0.00298504
GO:0044550	secondary metabolite biosynthetic process	biological_process	5	75	0.00304103
GO:0080165	callose deposition in phloem sieve plate	biological_process	7	5	0.00307601
GO:0047714	galactolipase activity	molecular_function	7	7	0.00321143
GO:0009607	response to biotic stimulus	biological_process	4	7	0.00321143
GO:0050832	defense response to fungus	biological_process	8	64	0.00344582
GO:0035671	enone reductase activity	molecular_function	7	10	0.00363068
GO:0046688	response to copper ion	biological_process	7	4	0.00368653
GO:0010225	response to UV-C	biological_process	8	4	0.00368653
GO:0016094	polyprenol biosynthetic process	biological_process	9	4	0.00368653
GO:0006457	protein folding	biological_process	4	79	0.00370278
GO:0010007	magnesium chelatase complex	cellular_component	8	5	0.00374365
GO:0016805	dipeptidase activity	molecular_function	8	5	0.00374365
GO:0005985	sucrose metabolic process	biological_process	8	11	0.00382388
GO:0009986	cell surface	cellular_component	4	9	0.00396803
GO:0004806	triglyceride lipase activity	molecular_function	7	21	0.00419403
GO:0045140	inositol phosphoceramide synthase activity	molecular_function	7	3	0.0042433
GO:0004348	glucosylceramidase activity	molecular_function	7	3	0.0042433
GO:1900140	regulation of seedling development	biological_process	8	3	0.0042433
GO:0006680	glucosylceramide catabolic process	biological_process	12	3	0.0042433
GO:0008746	NAD(P)+ transhydrogenase activity	molecular_function	7	3	0.0042433
GO:0070544	histone H3-K36 demethylation	biological_process	13	3	0.0042433
GO:0052894	norspermine:oxygen oxidoreductase activity	molecular_function	7	3	0.0042433
GO:0052895	N1-acetylspermine:oxygen oxidoreductase (N1-acetylspermidine-forming) activity	molecular_function	7	3	0.0042433
GO:0033481	galacturonate biosynthetic process	biological_process	9	3	0.0042433
GO:0009977	proton motive force dependent protein transmembrane transporter activity	molecular_function	7	3	0.0042433
GO:0052901	spermine:oxygen oxidoreductase (spermidine-forming) activity	molecular_function	7	3	0.0042433
GO:0009800	cinnamic acid biosynthetic process	biological_process	8	6	0.00426588
GO:0080183	response to photooxidative stress	biological_process	6	5	0.00450895
GO:0006520	cellular amino acid metabolic process	biological_process	8	15	0.00454644
GO:0009850	auxin metabolic process	biological_process	5	13	0.00470378
GO:0060627	regulation of vesicle-mediated transport	biological_process	6	4	0.00474247
GO:0006047	UDP-N-acetylglucosamine metabolic process	biological_process	7	4	0.00474247
GO:0004709	MAP kinase kinase kinase activity	molecular_function	9	4	0.00474247
GO:0016730	oxidoreductase activity, acting on iron-sulfur proteins as donors	molecular_function	5	4	0.00474247
GO:0002094	polyprenyltransferase activity	molecular_function	7	4	0.00474247
GO:0043085	positive regulation of catalytic activity	biological_process	6	4	0.00474247
GO:0051775	response to redox state	biological_process	4	4	0.00474247
GO:0004675	transmembrane receptor protein serine/threonine kinase activity	molecular_function	9	45	0.00487671
GO:0004014	adenosylmethionine decarboxylase activity	molecular_function	7	6	0.00492793
GO:0006597	spermine biosynthetic process	biological_process	11	6	0.00492793
GO:0008295	spermidine biosynthetic process	biological_process	11	6	0.00492793
GO:0005351	carbohydrate:proton symporter activity	molecular_function	7	31	0.00499459
GO:0043424	protein histidine kinase binding	molecular_function	8	16	0.00504619
GO:0019243	methylglyoxal catabolic process to D-lactate via S-lactoyl-glutathione	biological_process	11	8	0.00516193
GO:0045298	tubulin complex	cellular_component	4	9	0.00525746
GO:0006624	vacuolar protein processing	biological_process	9	7	0.00528372
GO:0071323	cellular response to chitin	biological_process	8	5	0.00537925
GO:0009704	de-etiolation	biological_process	7	5	0.00537925
GO:0006796	phosphate-containing compound metabolic process	biological_process	6	5	0.00537925
GO:0005576	extracellular region	cellular_component	3	341	0.00547041
GO:0008757	S-adenosylmethionine-dependent methyltransferase activity	molecular_function	7	45	0.00555691
GO:0042651	thylakoid membrane	cellular_component	5	8	0.00571235
GO:0004568	chitinase activity	molecular_function	7	20	0.00581223
GO:1905202	methylcrotonoyl-CoA carboxylase complex	cellular_component	5	2	0.00583781
GO:0071484	cellular response to light intensity	biological_process	8	2	0.00583781
GO:0071461	cellular response to redox state	biological_process	5	4	0.00598391
GO:0046900	tetrahydrofolylpolyglutamate metabolic process	biological_process	7	4	0.00598391
GO:0034722	gamma-glutamyl-peptidase activity	molecular_function	9	4	0.00598391
GO:0010283	pinoresinol reductase activity	molecular_function	7	4	0.00598391
GO:0045261	proton-transporting ATP synthase complex, catalytic core F(1	cellular_component	6	4	0.00598391
GO:0019464	glycine decarboxylation via glycine cleavage system	biological_process	13	4	0.00598391
GO:0006995	cellular response to nitrogen starvation	biological_process	9	10	0.00602147
GO:0018316	peptide cross-linking via L-cystine	biological_process	10	3	0.00615375
GO:0080153	negative regulation of reductive pentose-phosphate cycle	biological_process	8	3	0.00615375
GO:0018478	malonate-semialdehyde dehydrogenase (acetylating) activity	molecular_function	7	3	0.00615375
GO:0009517	PSII associated light-harvesting complex II	cellular_component	6	3	0.00615375
GO:0004474	malate synthase activity	molecular_function	7	3	0.00615375
GO:0071454	cellular response to anoxia	biological_process	6	3	0.00615375
GO:0016119	carotene metabolic process	biological_process	9	3	0.00615375
GO:0004491	methylmalonate-semialdehyde dehydrogenase (acylating) activity	molecular_function	7	3	0.00615375
GO:0004601	peroxidase activity	molecular_function	4	43	0.00623601
GO:0032544	plastid translation	biological_process	9	5	0.00636174
GO:0046527	glucosyltransferase activity	molecular_function	7	7	0.00663422
GO:0071555	cell wall organization	biological_process	6	70	0.00670352
GO:0009740	gibberellic acid mediated signaling pathway	biological_process	7	21	0.00682343
GO:0019760	glucosinolate metabolic process	biological_process	8	17	0.00705075
GO:0008361	regulation of cell size	biological_process	6	7	0.00739829
GO:0080093	regulation of photorespiration	biological_process	7	4	0.00742389
GO:0004615	phosphomannomutase activity	molecular_function	7	4	0.00742389
GO:0060862	negative regulation of floral organ abscission	biological_process	10	4	0.00742389
GO:0031998	regulation of fatty acid beta-oxidation	biological_process	8	4	0.00742389
GO:0080169	cellular response to boron-containing substance deprivation	biological_process	9	4	0.00742389
GO:0009915	phloem sucrose loading	biological_process	11	4	0.00742389
GO:0045485	omega-6 fatty acid desaturase activity	molecular_function	6	4	0.00742389
GO:0071456	cellular response to hypoxia	biological_process	6	5	0.00746349
GO:0071277	cellular response to calcium ion	biological_process	8	5	0.00746349
GO:0035556	intracellular signal transduction	biological_process	5	59	0.00761108
GO:0046933	proton-transporting ATP synthase activity, rotational mechanism	molecular_function	10	8	0.0076332
GO:0015035	protein disulfide oxidoreductase activity	molecular_function	7	29	0.00764212
GO:0006897	endocytosis	biological_process	7	24	0.00793646
GO:0016117	carotenoid biosynthetic process	biological_process	11	9	0.00809973
GO:0004857	enzyme inhibitor activity	molecular_function	5	14	0.00817844
GO:0042793	plastid transcription	biological_process	9	6	0.00834351
GO:0016790	thiolester hydrolase activity	molecular_function	6	3	0.00850007
GO:0010037	response to carbon dioxide	biological_process	6	3	0.00850007
GO:0016207	4-coumarate-CoA ligase activity	molecular_function	7	11	0.00861717
GO:0009229	thiamine diphosphate biosynthetic process	biological_process	8	5	0.00869132
GO:0016851	magnesium chelatase activity	molecular_function	7	5	0.00869132
GO:0009631	cold acclimation	biological_process	6	17	0.00897584
GO:0004181	metallocarboxypeptidase activity	molecular_function	9	4	0.00907452
GO:0010236	plastoquinone biosynthetic process	biological_process	9	4	0.00907452
GO:0048281	inflorescence morphogenesis	biological_process	5	4	0.00907452
GO:0050373	UDP-arabinose 4-epimerase activity	molecular_function	7	4	0.00907452
GO:0010204	defense response signaling pathway, resistance gene-independent	biological_process	6	7	0.0091187
GO:0061077	chaperone-mediated protein folding	biological_process	5	23	0.00921161
GO:0016671	oxidoreductase activity, acting on a sulfur group of donors, disulfide as acceptor	molecular_function	6	15	0.00933749
GO:0006825	copper ion transport	biological_process	10	6	0.00941086
GO:2001070	starch binding	molecular_function	6	6	0.00941086
GO:0035434	copper ion transmembrane transport	biological_process	11	5	0.0100519
GO:0047274	galactinol-sucrose galactosyltransferase activity	molecular_function	8	5	0.0100519
GO:0051260	protein homooligomerization	biological_process	8	7	0.0100809
GO:0006970	response to osmotic stress	biological_process	5	44	0.0106717
GO:0006352	DNA-templated transcription, initiation	biological_process	8	10	0.0109309
GO:0010136	ureide catabolic process	biological_process	8	4	0.0109469
GO:0010100	negative regulation of photomorphogenesis	biological_process	9	4	0.0109469
GO:0052654	L-leucine transaminase activity	molecular_function	8	4	0.0109469
GO:0048575	short-day photoperiodism, flowering	biological_process	9	4	0.0109469
GO:0052655	L-valine transaminase activity	molecular_function	8	4	0.0109469
GO:0006145	purine nucleobase catabolic process	biological_process	10	4	0.0109469
GO:0032366	intracellular sterol transport	biological_process	9	4	0.0109469
GO:0052656	L-isoleucine transaminase activity	molecular_function	8	4	0.0109469
GO:0071554	cell wall organization or biogenesis	biological_process	4	21	0.0110896
GO:0098656	anion transmembrane transport	biological_process	8	12	0.0112165
GO:1904526	regulation of microtubule binding	biological_process	7	3	0.0113017
GO:0000188	inactivation of MAPK activity	biological_process	13	3	0.0113017
GO:0030643	cellular phosphate ion homeostasis	biological_process	11	3	0.0113017
GO:0043953	protein transport by the Tat complex	biological_process	11	3	0.0113017
GO:0033281	TAT protein transport complex	cellular_component	6	3	0.0113017
GO:0019172	glyoxalase III activity	molecular_function	7	3	0.0113017
GO:0016624	oxidoreductase activity, acting on the aldehyde or oxo group of donors, disulfide as acceptor	molecular_function	6	3	0.0113017
GO:0017017	MAP kinase tyrosine/serine/threonine phosphatase activity	molecular_function	10	3	0.0113017
GO:0046524	sucrose-phosphate synthase activity	molecular_function	8	3	0.0113017
GO:0048307	ferredoxin-nitrite reductase activity	molecular_function	7	2	0.0113284
GO:0008759	UDP-3-O-[3-hydroxymyristoyl] N-acetylglucosamine deacetylase activity	molecular_function	7	2	0.0113284
GO:0019203	carbohydrate phosphatase activity	molecular_function	8	2	0.0113284
GO:0008179	adenylate cyclase binding	molecular_function	6	2	0.0113284
GO:0050421	nitrite reductase (NO-forming) activity	molecular_function	7	2	0.0113284
GO:0019954	asexual reproduction	biological_process	4	2	0.0113284
GO:0060195	negative regulation of antisense RNA transcription	biological_process	10	2	0.0113284
GO:0010241	ent-kaurene oxidation to kaurenoic acid	biological_process	10	2	0.0113284
GO:0033354	chlorophyll cycle	biological_process	9	2	0.0113284
GO:0045761	regulation of adenylate cyclase activity	biological_process	7	2	0.0113284
GO:0031361	integral component of thylakoid membrane	cellular_component	6	2	0.0113284
GO:2001066	amylopectin binding	molecular_function	5	2	0.0113284
GO:1900049	regulation of histone exchange	biological_process	10	2	0.0113284
GO:0061635	regulation of protein complex stability	biological_process	5	2	0.0113284
GO:0010478	chlororespiration	biological_process	8	2	0.0113284
GO:0008154	actin polymerization or depolymerization	biological_process	7	2	0.0113284
GO:0090415	7-hydroxymethyl chlorophyll a reductase activity	molecular_function	7	2	0.0113284
GO:0071441	negative regulation of histone H3-K14 acetylation	biological_process	12	2	0.0113284
GO:0047889	ferredoxin-nitrate reductase activity	molecular_function	7	2	0.0113284
GO:0050521	alpha-glucan, water dikinase activity	molecular_function	7	2	0.0113284
GO:0045792	negative regulation of cell size	biological_process	7	2	0.0113284
GO:0010114	response to red light	biological_process	8	15	0.0114244
GO:0042372	phylloquinone biosynthetic process	biological_process	7	5	0.0115514
GO:0005432	calcium:sodium antiporter activity	molecular_function	10	5	0.0115514
GO:0009877	nodulation	biological_process	6	10	0.0117113
GO:0050278	sedoheptulose-bisphosphatase activity	molecular_function	8	6	0.0118311
GO:0005945	6-phosphofructokinase complex	cellular_component	7	6	0.0118311
GO:0070417	cellular response to cold	biological_process	6	8	0.0118604
GO:0008794	arsenate reductase (glutaredoxin) activity	molecular_function	6	8	0.0118604
GO:0004849	uridine kinase activity	molecular_function	9	8	0.0128788
GO:0006206	pyrimidine nucleobase metabolic process	biological_process	9	8	0.0128788
GO:0043097	pyrimidine nucleoside salvage	biological_process	9	8	0.0128788
GO:0006833	water transport	biological_process	7	4	0.0130511
GO:0042539	hypotonic salinity response	biological_process	7	5	0.0131961
GO:0016413	O-acetyltransferase activity	molecular_function	8	21	0.0134026
GO:0055072	iron ion homeostasis	biological_process	11	11	0.0135081
GO:0005777	peroxisome	cellular_component	7	58	0.013825
GO:0009647	skotomorphogenesis	biological_process	9	3	0.0145725
GO:0018826	methionine gamma-lyase activity	molecular_function	6	3	0.0145725
GO:0019458	methionine catabolic process via 2-oxobutanoate	biological_process	12	3	0.0145725
GO:0006873	cellular ion homeostasis	biological_process	8	6	0.0146589
GO:0016688	L-ascorbate peroxidase activity	molecular_function	5	6	0.0146589
GO:0004034	aldose 1-epimerase activity	molecular_function	7	6	0.0146589
GO:0000967	rRNA 5'-end processing	biological_process	12	5	0.0149916
GO:0015833	peptide transport	biological_process	8	5	0.0149916
GO:0016604	nuclear body	cellular_component	7	5	0.0149916
GO:0015334	high-affinity oligopeptide transmembrane transporter activity	molecular_function	8	5	0.0149916
GO:0005215	transporter activity	molecular_function	3	56	0.0150339
GO:0010154	fruit development	biological_process	6	11	0.0152305
GO:0009611	response to wounding	biological_process	5	61	0.0157789
GO:0042752	regulation of circadian rhythm	biological_process	5	9	0.0159709
GO:0016420	malonyltransferase activity	molecular_function	7	7	0.0160254
GO:0022626	cytosolic ribosome	cellular_component	7	23	0.016246
GO:0009536	plastid	cellular_component	6	64	0.0168611
GO:0005528	FK506 binding	molecular_function	6	16	0.0178426
GO:0046283	anthocyanin-containing compound metabolic process	biological_process	6	4	0.0179897
GO:0010239	chloroplast mRNA processing	biological_process	11	4	0.0179897
GO:0031349	positive regulation of defense response	biological_process	8	4	0.0179897
GO:0017150	tRNA dihydrouridine synthase activity	molecular_function	6	4	0.0179897
GO:0045333	cellular respiration	biological_process	7	4	0.0179897
GO:0005355	glucose transmembrane transporter activity	molecular_function	9	24	0.018167
GO:0046323	glucose import	biological_process	12	24	0.018167
GO:1901485	positive regulation of transcription factor catabolic process	biological_process	13	2	0.0183215
GO:0030149	sphingolipid catabolic process	biological_process	9	2	0.0183215
GO:0043111	replication fork arrest	biological_process	9	2	0.0183215
GO:0030437	ascospore formation	biological_process	5	2	0.0183215
GO:0010275	NAD(P)H dehydrogenase complex assembly	biological_process	8	2	0.0183215
GO:0008117	sphinganine-1-phosphate aldolase activity	molecular_function	7	2	0.0183215
GO:0010255	glucose mediated signaling pathway	biological_process	8	3	0.0183219
GO:0050281	serine-glyoxylate transaminase activity	molecular_function	7	3	0.0183219
GO:0003878	ATP citrate synthase activity	molecular_function	7	3	0.0183219
GO:0004760	serine-pyruvate transaminase activity	molecular_function	7	3	0.0183219
GO:0009702	L-arabinokinase activity	molecular_function	7	3	0.0183219
GO:2000904	regulation of starch metabolic process	biological_process	9	3	0.0183219
GO:0004618	phosphoglycerate kinase activity	molecular_function	7	3	0.0183219
GO:0004180	carboxypeptidase activity	molecular_function	8	3	0.0183219
GO:0006085	acetyl-CoA biosynthetic process	biological_process	9	3	0.0183219
GO:0009346	citrate lyase complex	cellular_component	4	3	0.0183219
GO:0019265	glycine biosynthetic process, by transamination of glyoxylate	biological_process	13	3	0.0183219
GO:0006468	protein phosphorylation	biological_process	9	232	0.0184633
GO:0004462	lactoylglutathione lyase activity	molecular_function	6	8	0.0189488
GO:0008970	phosphatidylcholine 1-acylhydrolase activity	molecular_function	8	7	0.018983
GO:0009819	drought recovery	biological_process	6	7	0.018983
GO:0060149	negative regulation of posttranscriptional gene silencing	biological_process	10	5	0.0190562
GO:0005375	copper ion transmembrane transporter activity	molecular_function	10	5	0.0190562
GO:0010119	regulation of stomatal movement	biological_process	6	14	0.019403
GO:0006880	intracellular sequestering of iron ion	biological_process	5	8	0.0203723
GO:0010200	response to chitin	biological_process	7	36	0.0205824
GO:0031248	protein acetyltransferase complex	cellular_component	5	7	0.0205964
GO:0000271	polysaccharide biosynthetic process	biological_process	7	15	0.0207991
GO:0004351	glutamate decarboxylase activity	molecular_function	7	4	0.020839
GO:0034051	negative regulation of plant-type hypersensitive response	biological_process	9	4	0.020839
GO:0009298	GDP-mannose biosynthetic process	biological_process	10	4	0.020839
GO:0016123	xanthophyll biosynthetic process	biological_process	12	4	0.020839
GO:0080126	ovary septum development	biological_process	5	4	0.020839
GO:1990641	response to iron ion starvation	biological_process	6	4	0.020839
GO:0006536	glutamate metabolic process	biological_process	11	4	0.020839
GO:0071949	FAD binding	molecular_function	7	4	0.020839
GO:0000304	response to singlet oxygen	biological_process	7	5	0.0213349
GO:0004784	superoxide dismutase activity	molecular_function	4	5	0.0213349
GO:0048510	regulation of timing of transition from vegetative to reproductive phase	biological_process	8	17	0.0220333
GO:1903424	fluoride transmembrane transport	biological_process	10	3	0.0225545
GO:0035493	SNARE complex assembly	biological_process	8	3	0.0225545
GO:1903425	fluoride transmembrane transporter activity	molecular_function	8	3	0.0225545
GO:0009808	lignin metabolic process	biological_process	7	3	0.0225545
GO:0006123	mitochondrial electron transport, cytochrome c to oxygen	biological_process	10	3	0.0225545
GO:0010929	positive regulation of auxin mediated signaling pathway	biological_process	9	3	0.0225545
GO:0003680	AT DNA binding	molecular_function	9	13	0.0225881
GO:0009931	calcium-dependent protein serine/threonine kinase activity	molecular_function	9	15	0.0226463
GO:0004683	calmodulin-dependent protein kinase activity	molecular_function	9	15	0.0226463
GO:0009617	response to bacterium	biological_process	7	48	0.0227793
GO:0004356	glutamate-ammonia ligase activity	molecular_function	8	6	0.0237043
GO:0032973	amino acid export across plasma membrane	biological_process	12	5	0.0237837
GO:0042578	phosphoric ester hydrolase activity	molecular_function	6	5	0.0237837
GO:0043090	amino acid import	biological_process	11	5	0.0237837
GO:1990055	phenylacetaldehyde synthase activity	molecular_function	7	4	0.0239494
GO:0003959	NADPH dehydrogenase activity	molecular_function	6	7	0.0241043
GO:0000103	sulfate assimilation	biological_process	6	16	0.0247446
GO:0048316	seed development	biological_process	5	21	0.0258541
GO:0015996	chlorophyll catabolic process	biological_process	9	7	0.0260032
GO:0005524	ATP binding	molecular_function	5	429	0.0261285
GO:0019430	removal of superoxide radicals	biological_process	7	5	0.0264065
GO:0010587	miRNA catabolic process	biological_process	11	5	0.0264065
GO:0004534	5'-3' exoribonuclease activity	molecular_function	9	5	0.0264065
GO:0010099	regulation of photomorphogenesis	biological_process	8	5	0.0264065
GO:0010297	heteropolysaccharide binding	molecular_function	6	2	0.0266714
GO:0010028	xanthophyll cycle	biological_process	12	2	0.0266714
GO:0034214	protein hexamerization	biological_process	8	2	0.0266714
GO:0046422	violaxanthin de-epoxidase activity	molecular_function	5	2	0.0266714
GO:0004723	calcium-dependent protein serine/threonine phosphatase activity	molecular_function	10	3	0.0272715
GO:0003863	3-methyl-2-oxobutanoate dehydrogenase (2-methylpropanoyl-transferring) activity	molecular_function	7	3	0.0272715
GO:0019346	transsulfuration	biological_process	11	3	0.0272715
GO:0019343	cysteine biosynthetic process via cystathionine	biological_process	12	3	0.0272715
GO:0016462	pyrophosphatase activity	molecular_function	7	3	0.0272715
GO:0004075	biotin carboxylase activity	molecular_function	6	3	0.0272715
GO:0004123	cystathionine gamma-lyase activity	molecular_function	6	3	0.0272715
GO:0003837	beta-ureidopropionase activity	molecular_function	7	3	0.0272715
GO:0009970	cellular response to sulfate starvation	biological_process	9	3	0.0272715
GO:0071266	'de novo' L-methionine biosynthetic process	biological_process	13	3	0.0272715
GO:0005955	calcineurin complex	cellular_component	5	3	0.0272715
GO:0080148	negative regulation of response to water deprivation	biological_process	7	4	0.0273259
GO:0004837	tyrosine decarboxylase activity	molecular_function	7	4	0.0273259
GO:0032442	phenylcoumaran benzylic ether reductase activity	molecular_function	7	4	0.0273259
GO:0004084	branched-chain-amino-acid transaminase activity	molecular_function	7	4	0.0273259
GO:0006097	glyoxylate cycle	biological_process	7	8	0.0286383
GO:0006474	N-terminal protein amino acid acetylation	biological_process	11	10	0.0290784
GO:0043531	ADP binding	molecular_function	9	97	0.0291438
GO:0019829	cation-transporting ATPase activity	molecular_function	8	5	0.0292066
GO:0080037	negative regulation of cytokinin-activated signaling pathway	biological_process	9	5	0.0292066
GO:0016791	phosphatase activity	molecular_function	7	20	0.0300738
GO:0042406	extrinsic component of endoplasmic reticulum membrane	cellular_component	6	6	0.0306145
GO:0042349	guiding stereospecific synthesis activity	molecular_function	5	13	0.030945
GO:0031426	polycistronic mRNA processing	biological_process	11	4	0.0309718
GO:0004365	glyceraldehyde-3-phosphate dehydrogenase (NAD+) (phosphorylating) activity	molecular_function	8	4	0.0309718
GO:0015250	water channel activity	molecular_function	7	20	0.0310478
GO:0000272	polysaccharide catabolic process	biological_process	7	5	0.0321871
GO:0004565	beta-galactosidase activity	molecular_function	8	11	0.0322144
GO:0009853	photorespiration	biological_process	6	11	0.0322144
GO:2000028	regulation of photoperiodism, flowering	biological_process	8	10	0.0323181
GO:0046467	membrane lipid biosynthetic process	biological_process	8	3	0.0324705
GO:0005513	detection of calcium ion	biological_process	6	3	0.0324705
GO:0047890	flavanone 4-reductase activity	molecular_function	7	3	0.0324705
GO:0030418	nicotianamine biosynthetic process	biological_process	7	3	0.0324705
GO:0030410	nicotianamine synthase activity	molecular_function	6	3	0.0324705
GO:1901031	regulation of response to reactive oxygen species	biological_process	8	3	0.0324705
GO:0040009	regulation of growth rate	biological_process	6	3	0.0324705
GO:0070921	regulation of production of siRNA involved in chromatin silencing by small RNA	biological_process	11	3	0.0324705
GO:0045552	dihydrokaempferol 4-reductase activity	molecular_function	7	3	0.0324705
GO:0016021	integral component of membrane	cellular_component	5	700	0.0328397
GO:0006979	response to oxidative stress	biological_process	5	66	0.0338635
GO:0009646	response to absence of light	biological_process	8	10	0.0340294
GO:0042939	tripeptide transport	biological_process	10	7	0.0346128
GO:0042937	tripeptide transmembrane transporter activity	molecular_function	8	7	0.0346128
GO:0009411	response to UV	biological_process	7	12	0.0346923
GO:0006122	mitochondrial electron transport, ubiquinol to cytochrome c	biological_process	8	4	0.0348898
GO:0050691	regulation of defense response to virus by host	biological_process	8	4	0.0348898
GO:0045549	9-cis-epoxycarotenoid dioxygenase activity	molecular_function	8	4	0.0348898
GO:0048462	carpel formation	biological_process	6	4	0.0348898
GO:0009098	leucine biosynthetic process	biological_process	11	6	0.0358833
GO:0035865	cellular response to potassium ion	biological_process	8	6	0.0358833
GO:0004134	4-alpha-glucanotransferase activity	molecular_function	5	2	0.0362426
GO:0080085	signal recognition particle, chloroplast targeting	cellular_component	7	2	0.0362426
GO:0102500	beta-maltose 4-alpha-glucanotransferase activity	molecular_function	7	2	0.0362426
GO:0000025	maltose catabolic process	biological_process	9	2	0.0362426
GO:0004485	methylcrotonoyl-CoA carboxylase activity	molecular_function	7	2	0.0362426
GO:0030001	metal ion transport	biological_process	8	25	0.0363282
GO:0008194	UDP-glycosyltransferase activity	molecular_function	6	8	0.0367276
GO:0042631	cellular response to water deprivation	biological_process	6	8	0.0367276
GO:0004021	L-alanine:2-oxoglutarate aminotransferase activity	molecular_function	8	3	0.0381462
GO:0050355	triphosphatase activity	molecular_function	8	3	0.0381462
GO:0004672	protein kinase activity	molecular_function	7	78	0.0385987
GO:0071258	cellular response to gravity	biological_process	6	5	0.0386988
GO:0004427	inorganic diphosphatase activity	molecular_function	8	5	0.0386988
GO:0102229	amylopectin maltohydrolase activity	molecular_function	7	5	0.0386988
GO:0010093	specification of floral organ identity	biological_process	5	6	0.0387224
GO:0008429	phosphatidylethanolamine binding	molecular_function	6	6	0.0387224
GO:0030247	polysaccharide binding	molecular_function	5	26	0.0387617
GO:0015144	carbohydrate transmembrane transporter activity	molecular_function	5	7	0.0395507
GO:0006890	retrograde vesicle-mediated transport, Golgi to ER	biological_process	8	9	0.0396624
GO:0004022	alcohol dehydrogenase (NAD) activity	molecular_function	7	10	0.0415055
GO:0009739	response to gibberellin	biological_process	6	21	0.0419325
GO:0009750	response to fructose	biological_process	9	7	0.0421833
GO:0009099	valine biosynthetic process	biological_process	11	5	0.0422341
GO:0018458	isopiperitenol dehydrogenase activity	molecular_function	7	4	0.0435477
GO:0018459	carveol dehydrogenase activity	molecular_function	7	4	0.0435477
GO:0050664	oxidoreductase activity, acting on NAD(P)H, oxygen as acceptor	molecular_function	6	4	0.0435477
GO:0002237	response to molecule of bacterial origin	biological_process	6	9	0.0440198
GO:0010109	regulation of photosynthesis	biological_process	7	3	0.0442907
GO:0051592	response to calcium ion	biological_process	7	3	0.0442907
GO:0051731	polynucleotide 5'-hydroxyl-kinase activity	molecular_function	7	3	0.0442907
GO:0051017	actin filament bundle assembly	biological_process	6	11	0.0444665
GO:0004714	transmembrane receptor protein tyrosine kinase activity	molecular_function	9	6	0.0448186
GO:0016597	amino acid binding	molecular_function	7	6	0.0448186
GO:0009295	nucleoid	cellular_component	3	12	0.0466707
GO:0019566	arabinose metabolic process	biological_process	8	2	0.0469091
GO:0045263	proton-transporting ATP synthase complex, coupling factor F(o)	cellular_component	6	2	0.0469091
GO:0003913	DNA photolyase activity	molecular_function	6	2	0.0469091
GO:0004352	glutamate dehydrogenase (NAD+) activity	molecular_function	8	2	0.0469091
GO:0036172	thiamine salvage	biological_process	9	2	0.0469091
GO:0047522	15-oxoprostaglandin 13-oxidase activity	molecular_function	7	2	0.0469091
GO:0046166	glyceraldehyde-3-phosphate biosynthetic process	biological_process	7	2	0.0469091
GO:0036132	13-prostaglandin reductase activity	molecular_function	7	2	0.0469091
GO:0000965	mitochondrial RNA 3'-end processing	biological_process	11	2	0.0469091
GO:0004417	hydroxyethylthiazole kinase activity	molecular_function	7	2	0.0469091
GO:1903426	regulation of reactive oxygen species biosynthetic process	biological_process	7	2	0.0469091
GO:0047036	codeinone reductase (NADPH) activity	molecular_function	7	2	0.0469091
GO:0004807	triose-phosphate isomerase activity	molecular_function	7	2	0.0469091
GO:0043207	response to external biotic stimulus	biological_process	5	2	0.0469091
GO:0045599	negative regulation of fat cell differentiation	biological_process	8	2	0.0469091
GO:0044283	small molecule biosynthetic process	biological_process	5	2	0.0469091
GO:0030163	protein catabolic process	biological_process	7	35	0.0470223
GO:0001666	response to hypoxia	biological_process	5	14	0.0476435
GO:0019745	pentacyclic triterpenoid biosynthetic process	biological_process	11	7	0.047782
GO:0031525	menthol biosynthetic process	biological_process	11	4	0.0482879
GO:0034220	ion transmembrane transport	biological_process	7	20	0.0486281
GO:0016559	peroxisome fission	biological_process	7	5	0.0498697
GO:0007165	signal transduction	biological_process	4	121	0.0503384
GO:0008219	cell death	biological_process	4	11	0.0505809
GO:0000781	chromosome, telomeric region	cellular_component	7	3	0.0508937
GO:0010450	inflorescence meristem growth	biological_process	5	3	0.0508937
GO:0034620	cellular response to unfolded protein	biological_process	7	9	0.0511372
GO:0005544	calcium-dependent phospholipid binding	molecular_function	6	16	0.0521641
GO:0008515	sucrose transmembrane transporter activity	molecular_function	8	4	0.053301
GO:0010271	regulation of chlorophyll catabolic process	biological_process	9	4	0.053301
GO:0016799	hydrolase activity, hydrolyzing N-glycosyl compounds	molecular_function	6	4	0.053301
GO:0010158	abaxial cell fate specification	biological_process	6	4	0.053301
GO:0005546	phosphatidylinositol-4,5-bisphosphate binding	molecular_function	9	4	0.053301
GO:0050897	cobalt ion binding	molecular_function	8	14	0.0548663
GO:0051536	iron-sulfur cluster binding	molecular_function	5	14	0.0548663
GO:0009788	negative regulation of abscisic acid-activated signaling pathway	biological_process	9	19	0.0548676
GO:0006401	RNA catabolic process	biological_process	9	6	0.0550253
GO:0003872	6-phosphofructokinase activity	molecular_function	8	6	0.0550253
GO:0030170	pyridoxal phosphate binding	molecular_function	6	33	0.0557257
GO:0015706	nitrate transport	biological_process	9	12	0.0567922
GO:0006048	UDP-N-acetylglucosamine biosynthetic process	biological_process	8	3	0.0579431
GO:0007163	establishment or maintenance of cell polarity	biological_process	4	3	0.0579431
GO:0000323	lytic vacuole	cellular_component	7	3	0.0579431
GO:0004108	citrate (Si)-synthase activity	molecular_function	8	3	0.0579431
GO:0019441	tryptophan catabolic process to kynurenine	biological_process	12	3	0.0579431
GO:0004353	glutamate dehydrogenase [NAD(P)+] activity	molecular_function	7	3	0.0579431
GO:0008265	Mo-molybdopterin cofactor sulfurase activity	molecular_function	7	3	0.0579431
GO:0047938	glucose-6-phosphate 1-epimerase activity	molecular_function	7	3	0.0579431
GO:0016161	beta-amylase activity	molecular_function	8	5	0.0582628
GO:0047912	galacturonokinase activity	molecular_function	7	2	0.0585535
GO:0042561	alpha-amyrin synthase activity	molecular_function	7	2	0.0585535
GO:0006431	methionyl-tRNA aminoacylation	biological_process	13	2	0.0585535
GO:0016701	oxidoreductase activity, acting on single donors with incorporation of molecular oxygen	molecular_function	5	2	0.0585535
GO:0004825	methionine-tRNA ligase activity	molecular_function	7	2	0.0585535
GO:0004420	hydroxymethylglutaryl-CoA reductase (NADPH) activity	molecular_function	7	4	0.0585851
GO:0061088	regulation of sequestering of zinc ion	biological_process	6	6	0.0587141
GO:0051707	response to other organism	biological_process	6	14	0.0587442
GO:0016757	transferase activity, transferring glycosyl groups	molecular_function	5	77	0.0591297
GO:0009056	catabolic process	biological_process	4	8	0.0601789
GO:0052696	flavonoid glucuronidation	biological_process	6	56	0.0611456
GO:0005385	zinc ion transmembrane transporter activity	molecular_function	10	12	0.0612224
GO:0006974	cellular response to DNA damage stimulus	biological_process	6	10	0.0622316
GO:0030246	carbohydrate binding	molecular_function	4	40	0.062662
GO:0016709	oxidoreductase activity, acting on paired donors, with incorporation or reduction of molecular oxygen, NAD(P)H as one donor, and incorporation of one atom of oxygen	molecular_function	6	63	0.0634794
GO:0009718	anthocyanin-containing compound biosynthetic process	biological_process	7	7	0.0637657
GO:0006879	cellular iron ion homeostasis	biological_process	12	7	0.0637657
GO:0003962	cystathionine gamma-synthase activity	molecular_function	6	3	0.0654252
GO:0031167	rRNA methylation	biological_process	13	3	0.0654252
GO:0035066	positive regulation of histone acetylation	biological_process	11	8	0.0664259
GO:0048564	photosystem I assembly	biological_process	8	5	0.0674123
GO:0031463	Cul3-RING ubiquitin ligase complex	cellular_component	7	11	0.0695707
GO:0045087	innate immune response	biological_process	5	24	0.0696834
GO:0042938	dipeptide transport	biological_process	10	8	0.0696938
GO:0042409	caffeoyl-CoA O-methyltransferase activity	molecular_function	8	4	0.0699542
GO:0031090	organelle membrane	cellular_component	4	4	0.0699542
GO:0004791	thioredoxin-disulfide reductase activity	molecular_function	7	4	0.0699542
GO:0030145	manganese ion binding	molecular_function	8	9	0.0705508
GO:0010628	positive regulation of gene expression	biological_process	8	6	0.0706444
GO:0015930	glutamate synthase activity	molecular_function	6	2	0.0710668
GO:0004042	acetyl-CoA:L-glutamate N-acetyltransferase activity	molecular_function	9	2	0.0710668
GO:0008298	intracellular mRNA localization	biological_process	6	2	0.0710668
GO:0048461	flower structural organization	biological_process	5	2	0.0710668
GO:1901651	regulation of mitotic chromosome decondensation	biological_process	10	2	0.0710668
GO:0004496	mevalonate kinase activity	molecular_function	7	2	0.0710668
GO:0006066	alcohol metabolic process	biological_process	5	2	0.0710668
GO:0009090	homoserine biosynthetic process	biological_process	12	2	0.0710668
GO:0010220	positive regulation of vernalization response	biological_process	8	2	0.0710668
GO:0019593	mannitol biosynthetic process	biological_process	10	2	0.0710668
GO:0019676	ammonia assimilation cycle	biological_process	12	2	0.0710668
GO:1902326	positive regulation of chlorophyll biosynthetic process	biological_process	10	2	0.0710668
GO:1900034	regulation of cellular response to heat	biological_process	7	2	0.0710668
GO:0090404	pollen tube tip	cellular_component	6	5	0.0722687
GO:0008195	phosphatidate phosphatase activity	molecular_function	8	5	0.0722687
GO:0080144	amino acid homeostasis	biological_process	9	5	0.0722687
GO:0016050	vesicle organization	biological_process	6	3	0.0733245
GO:0031117	positive regulation of microtubule depolymerization	biological_process	10	3	0.0733245
GO:0004930	G-protein coupled receptor activity	molecular_function	6	3	0.0733245
GO:0009751	response to salicylic acid	biological_process	6	37	0.0757425
GO:0005034	osmosensor activity	molecular_function	6	4	0.0760316
GO:0046577	long-chain-alcohol oxidase activity	molecular_function	7	4	0.0760316
GO:0010508	positive regulation of autophagy	biological_process	9	4	0.0760316
GO:0009884	cytokinin receptor activity	molecular_function	6	4	0.0760316
GO:0071472	cellular response to salt stress	biological_process	7	10	0.0792125
GO:0010494	cytoplasmic stress granule	cellular_component	8	6	0.079316
GO:0009688	abscisic acid biosynthetic process	biological_process	11	3	0.0816247
GO:0008076	voltage-gated potassium channel complex	cellular_component	9	3	0.0816247
GO:0006598	polyamine catabolic process	biological_process	10	3	0.0816247
GO:0006021	inositol biosynthetic process	biological_process	8	3	0.0816247
GO:0046592	polyamine oxidase activity	molecular_function	7	3	0.0816247
GO:0004512	inositol-3-phosphate synthase activity	molecular_function	6	3	0.0816247
GO:0070469	respiratory chain	cellular_component	4	5	0.0825378
GO:0008299	isoprenoid biosynthetic process	biological_process	8	7	0.0826337
GO:0009862	systemic acquired resistance, salicylic acid mediated signaling pathway	biological_process	6	7	0.0826337
GO:2000022	regulation of jasmonic acid mediated signaling pathway	biological_process	8	8	0.0837308
GO:0003871	5-methyltetrahydropteroyltriglutamate-homocysteine S-methyltransferase activity	molecular_function	8	2	0.084348
GO:0008705	methionine synthase activity	molecular_function	8	2	0.084348
GO:0060969	negative regulation of gene silencing	biological_process	9	2	0.084348
GO:0003844	1,4-alpha-glucan branching enzyme activity	molecular_function	7	2	0.084348
GO:0050667	homocysteine metabolic process	biological_process	10	2	0.084348
GO:0098572	stromal side of plastid thylakoid membrane	cellular_component	7	2	0.084348
GO:0036071	N-glycan fucosylation	biological_process	6	2	0.084348
GO:0033198	response to ATP	biological_process	8	2	0.084348
GO:0060213	positive regulation of nuclear-transcribed mRNA poly(A) tail shortening	biological_process	11	2	0.084348
GO:0009813	flavonoid biosynthetic process	biological_process	6	61	0.0845423
GO:0008152	metabolic process	biological_process	3	25	0.0860314
GO:0016412	serine O-acyltransferase activity	molecular_function	8	1	0.0875743
GO:0009809	lignin biosynthetic process	biological_process	8	29	0.0879344
GO:0051510	regulation of unidimensional cell growth	biological_process	7	6	0.0885562
GO:0090332	stomatal closure	biological_process	5	6	0.0885562
GO:0010304	PSII associated light-harvesting complex II catabolic process	biological_process	9	4	0.088948
GO:0043527	tRNA methyltransferase complex	cellular_component	6	3	0.0903084
GO:0006212	uracil catabolic process	biological_process	11	3	0.0903084
GO:0019483	beta-alanine biosynthetic process	biological_process	10	3	0.0903084
GO:0008176	tRNA (guanine-N7-)-methyltransferase activity	molecular_function	10	3	0.0903084
GO:0080025	phosphatidylinositol-3,5-bisphosphate binding	molecular_function	9	3	0.0903084
GO:0009532	plastid stroma	cellular_component	7	10	0.0919757
GO:0005737	cytoplasm	cellular_component	5	860	0.0928246
GO:0005884	actin filament	cellular_component	7	5	0.0935347
GO:0080043	quercetin 3-O-glucosyltransferase activity	molecular_function	8	52	0.0953282
GO:0080044	quercetin 7-O-glucosyltransferase activity	molecular_function	8	52	0.0953282
GO:0004707	MAP kinase activity	molecular_function	9	7	0.0953358
GO:0010500	transmitting tissue development	biological_process	7	4	0.0957756
GO:0000419	DNA-directed RNA polymerase V complex	cellular_component	8	4	0.0957756
GO:0052692	raffinose alpha-galactosidase activity	molecular_function	9	2	0.098303
GO:0080151	positive regulation of salicylic acid mediated signaling pathway	biological_process	9	2	0.098303
GO:0009527	plastid outer membrane	cellular_component	6	2	0.098303
GO:0006555	methionine metabolic process	biological_process	10	2	0.098303
GO:0050200	plasmalogen synthase activity	molecular_function	7	2	0.098303
GO:0044375	regulation of peroxisome size	biological_process	6	2	0.098303
GO:0032877	positive regulation of DNA endoreduplication	biological_process	9	2	0.098303
GO:0071618	lysophosphatidylethanolamine acyltransferase activity	molecular_function	8	2	0.098303
GO:0034484	raffinose catabolic process	biological_process	8	2	0.098303
GO:0009930	longitudinal side of cell surface	cellular_component	4	2	0.098303
GO:0003977	UDP-N-acetylglucosamine diphosphorylase activity	molecular_function	8	2	0.098303
GO:0048574	long-day photoperiodism, flowering	biological_process	9	6	0.0983565
GO:0006629	lipid metabolic process	biological_process	5	30	0.0985818
GO:0051213	dioxygenase activity	molecular_function	5	42	0.0989155
GO:0006090	pyruvate metabolic process	biological_process	9	5	0.0992999
GO:0000326	protein storage vacuole	cellular_component	8	8	0.0993079
GO:0015976	carbon utilization	biological_process	3	3	0.0993573
GO:0000293	ferric-chelate reductase activity	molecular_function	7	3	0.0993573
GO:0010008	endosome membrane	cellular_component	8	13	0.100608
GO:0010017	red or far-red light signaling pathway	biological_process	5	18	0.101229
GO:0010120	camalexin biosynthetic process	biological_process	9	4	0.102841
GO:0005199	structural constituent of cell wall	molecular_function	4	4	0.102841
GO:0015770	sucrose transport	biological_process	10	4	0.102841
GO:0045926	negative regulation of growth	biological_process	6	4	0.102841
GO:0046373	L-arabinose metabolic process	biological_process	9	4	0.102841
GO:0032456	endocytic recycling	biological_process	8	4	0.102841
GO:0008506	sucrose:proton symporter activity	molecular_function	8	4	0.102841
GO:0004557	alpha-galactosidase activity	molecular_function	8	4	0.102841
GO:0006636	unsaturated fatty acid biosynthetic process	biological_process	11	7	0.10437
GO:0031408	oxylipin biosynthetic process	biological_process	11	12	0.104835
GO:0010452	histone H3-K36 methylation	biological_process	13	3	0.108753
GO:0047134	protein-disulfide reductase activity	molecular_function	7	3	0.108753
GO:2000031	regulation of salicylic acid mediated signaling pathway	biological_process	8	3	0.108753
GO:0009695	jasmonic acid biosynthetic process	biological_process	10	13	0.109686
GO:0019264	glycine biosynthetic process from serine	biological_process	13	4	0.110137
GO:0070370	cellular heat acclimation	biological_process	7	4	0.110137
GO:0009082	branched-chain amino acid biosynthetic process	biological_process	10	5	0.111348
GO:0032922	circadian regulation of gene expression	biological_process	5	2	0.112845
GO:1990259	histone-glutamine methyltransferase activity	molecular_function	9	2	0.112845
GO:0000494	box C/D snoRNA 3'-end processing	biological_process	13	2	0.112845
GO:0004412	homoserine dehydrogenase activity	molecular_function	7	2	0.112845
GO:1990258	histone glutamine methylation	biological_process	12	2	0.112845
GO:0030414	peptidase inhibitor activity	molecular_function	6	2	0.112845
GO:0043036	starch grain	cellular_component	7	2	0.112845
GO:0009067	aspartate family amino acid biosynthetic process	biological_process	11	2	0.112845
GO:0006807	nitrogen compound metabolic process	biological_process	4	7	0.113848
GO:0009715	chalcone biosynthetic process	biological_process	8	6	0.114081
GO:0043622	cortical microtubule organization	biological_process	8	6	0.114081
GO:0046872	metal ion binding	molecular_function	6	296	0.115865
GO:0005768	endosome	cellular_component	7	68	0.116943
GO:0046658	anchored component of plasma membrane	cellular_component	6	49	0.117171
GO:1901001	negative regulation of response to salt stress	biological_process	7	5	0.117625
GO:0004312	fatty acid synthase activity	molecular_function	7	4	0.117657
GO:0009658	chloroplast organization	biological_process	7	33	0.118631
GO:0015986	ATP synthesis coupled proton transport	biological_process	13	7	0.118751
GO:1901657	glycosyl compound metabolic process	biological_process	6	7	0.118751
GO:0016125	sterol metabolic process	biological_process	7	15	0.123095
GO:0009691	cytokinin biosynthetic process	biological_process	7	4	0.125393
GO:0033729	anthocyanidin reductase activity	molecular_function	7	2	0.127893
GO:0080187	floral organ senescence	biological_process	5	2	0.127893
GO:2000616	negative regulation of histone H3-K9 acetylation	biological_process	12	2	0.127893
GO:0048438	floral whorl development	biological_process	5	2	0.127893
GO:0031000	response to caffeine	biological_process	6	2	0.127893
GO:0006011	UDP-glucose metabolic process	biological_process	6	2	0.127893
GO:1900039	positive regulation of cellular response to hypoxia	biological_process	7	2	0.127893
GO:0032355	response to estradiol	biological_process	6	2	0.127893
GO:0090391	granum assembly	biological_process	6	2	0.127893
GO:0005976	polysaccharide metabolic process	biological_process	6	2	0.127893
GO:0009234	menaquinone biosynthetic process	biological_process	8	2	0.127893
GO:0003983	UTP:glucose-1-phosphate uridylyltransferase activity	molecular_function	9	2	0.127893
GO:2000123	positive regulation of stomatal complex development	biological_process	9	2	0.127893
GO:0009964	negative regulation of flavonoid biosynthetic process	biological_process	8	2	0.127893
GO:0030864	cortical actin cytoskeleton	cellular_component	8	2	0.127893
GO:0022618	ribonucleoprotein complex assembly	biological_process	8	2	0.127893
GO:0030174	regulation of DNA-dependent DNA replication initiation	biological_process	9	2	0.127893
GO:0019918	peptidyl-arginine methylation, to symmetrical-dimethyl arginine	biological_process	14	1	0.128443
GO:0044845	chain elongation of O-linked mannose residue	biological_process	11	1	0.128443
GO:0035014	phosphatidylinositol 3-kinase regulator activity	molecular_function	6	1	0.128443
GO:1900101	regulation of endoplasmic reticulum unfolded protein response	biological_process	8	1	0.128443
GO:0031313	extrinsic component of endosome membrane	cellular_component	6	1	0.128443
GO:0032194	ubiquinone biosynthetic process via 3,4-dihydroxy-5-polyprenylbenzoate	biological_process	10	1	0.128443
GO:0052722	fatty acid in-chain hydroxylase activity	molecular_function	6	1	0.128443
GO:0005996	monosaccharide metabolic process	biological_process	6	1	0.128443
GO:0046570	methylthioribulose 1-phosphate dehydratase activity	molecular_function	7	1	0.128443
GO:0043874	acireductone synthase activity	molecular_function	8	1	0.128443
GO:0031502	dolichyl-phosphate-mannose-protein mannosyltransferase complex	cellular_component	6	1	0.128443
GO:0046428	1,4-dihydroxy-2-naphthoate octaprenyltransferase activity	molecular_function	8	1	0.128443
GO:0004488	methylenetetrahydrofolate dehydrogenase (NADP+) activity	molecular_function	7	3	0.128506
GO:0004477	methenyltetrahydrofolate cyclohydrolase activity	molecular_function	8	3	0.128506
GO:0042644	chloroplast nucleoid	cellular_component	5	7	0.128877
GO:0009097	isoleucine biosynthetic process	biological_process	11	5	0.130663
GO:0090353	polygalacturonase inhibitor activity	molecular_function	6	5	0.130663
GO:0000149	SNARE binding	molecular_function	5	19	0.131279
GO:0016298	lipase activity	molecular_function	6	20	0.132481
GO:0005794	Golgi apparatus	cellular_component	6	243	0.134625
GO:0009638	phototropism	biological_process	6	5	0.137416
GO:0007267	cell-cell signaling	biological_process	5	3	0.138824
GO:0009610	response to symbiotic fungus	biological_process	8	3	0.138824
GO:0019761	glucosinolate biosynthetic process	biological_process	9	3	0.138824
GO:0016831	carboxy-lyase activity	molecular_function	6	7	0.13942
GO:0015293	symporter activity	molecular_function	7	8	0.139818
GO:0005778	peroxisomal membrane	cellular_component	8	11	0.142705
GO:0016210	naringenin-chalcone synthase activity	molecular_function	7	6	0.142883
GO:0004673	protein histidine kinase activity	molecular_function	8	6	0.142883
GO:0000155	phosphorelay sensor kinase activity	molecular_function	9	6	0.142883
GO:0048037	cofactor binding	molecular_function	4	2	0.143374
GO:0006073	cellular glucan metabolic process	biological_process	8	2	0.143374
GO:0008883	glutamyl-tRNA reductase activity	molecular_function	7	2	0.143374
GO:0030272	5-formyltetrahydrofolate cyclo-ligase activity	molecular_function	7	2	0.143374
GO:0019773	proteasome core complex, alpha-subunit complex	cellular_component	4	2	0.143374
GO:0009528	plastid inner membrane	cellular_component	6	2	0.143374
GO:0032432	actin filament bundle	cellular_component	6	2	0.143374
GO:0031505	fungal-type cell wall organization	biological_process	7	2	0.143374
GO:0000428	DNA-directed RNA polymerase complex	cellular_component	6	2	0.143374
GO:0004357	glutamate-cysteine ligase activity	molecular_function	7	2	0.143374
GO:0004612	phosphoenolpyruvate carboxykinase (ATP) activity	molecular_function	8	2	0.143374
GO:0051764	actin crosslink formation	biological_process	7	2	0.143374
GO:0051639	actin filament network formation	biological_process	7	2	0.143374
GO:0009700	indole phytoalexin biosynthetic process	biological_process	8	2	0.143374
GO:0006750	glutathione biosynthetic process	biological_process	9	2	0.143374
GO:0004144	diacylglycerol O-acyltransferase activity	molecular_function	9	7	0.144843
GO:0005759	mitochondrial matrix	cellular_component	7	24	0.144953
GO:0052694	jasmonoyl-isoleucine-12-hydroxylase activity	molecular_function	6	3	0.14941
GO:0016620	oxidoreductase activity, acting on the aldehyde or oxo group of donors, NAD or NADP as acceptor	molecular_function	6	3	0.14941
GO:0043255	regulation of carbohydrate biosynthetic process	biological_process	8	4	0.149814
GO:0006529	asparagine biosynthetic process	biological_process	12	5	0.151369
GO:0000160	phosphorelay signal transduction system	biological_process	6	15	0.155536
GO:0006810	transport	biological_process	5	39	0.156903
GO:0051289	protein homotetramerization	biological_process	9	4	0.15833
GO:0043067	regulation of programmed cell death	biological_process	7	4	0.15833
GO:0019877	diaminopimelate biosynthetic process	biological_process	10	4	0.15833
GO:0009897	external side of plasma membrane	cellular_component	5	2	0.159217
GO:0016122	xanthophyll metabolic process	biological_process	11	2	0.159217
GO:0016656	monodehydroascorbate reductase (NADH) activity	molecular_function	7	2	0.159217
GO:0016328	lateral plasma membrane	cellular_component	5	2	0.159217
GO:0004449	isocitrate dehydrogenase (NAD+) activity	molecular_function	8	2	0.159217
GO:0055046	microgametogenesis	biological_process	4	3	0.160244
GO:0036265	RNA (guanine-N7)-methylation	biological_process	11	3	0.160244
GO:0015254	glycerol channel activity	molecular_function	7	16	0.160572
GO:0009992	cellular water homeostasis	biological_process	8	16	0.160572
GO:0005770	late endosome	cellular_component	8	7	0.161697
GO:0015079	potassium ion transmembrane transporter activity	molecular_function	9	9	0.162375
GO:0045727	positive regulation of translation	biological_process	10	8	0.165386
GO:0004066	asparagine synthase (glutamine-hydrolyzing) activity	molecular_function	7	5	0.165886
GO:0008308	voltage-gated anion channel activity	molecular_function	10	5	0.165886
GO:0043621	protein self-association	molecular_function	5	19	0.166234
GO:0010076	maintenance of floral meristem identity	biological_process	6	4	0.16702
GO:0015846	polyamine transport	biological_process	7	1	0.167481
GO:0043864	indoleacetamide hydrolase activity	molecular_function	7	1	0.167481
GO:0033614	chloroplast proton-transporting ATP synthase complex assembly	biological_process	10	1	0.167481
GO:0004452	isopentenyl-diphosphate delta-isomerase activity	molecular_function	7	1	0.167481
GO:0019808	polyamine binding	molecular_function	4	1	0.167481
GO:0048657	anther wall tapetum cell differentiation	biological_process	5	1	0.167481
GO:1904580	regulation of intracellular mRNA localization	biological_process	7	1	0.167481
GO:0086010	membrane depolarization during action potential	biological_process	7	1	0.167481
GO:0031390	Ctf18 RFC-like complex	cellular_component	4	1	0.167481
GO:0070536	protein K63-linked deubiquitination	biological_process	10	1	0.167481
GO:0001736	establishment of planar polarity	biological_process	6	1	0.167481
GO:0008942	nitrite reductase [NAD(P)H] activity	molecular_function	7	1	0.167481
GO:0045025	mitochondrial degradosome	cellular_component	7	1	0.167481
GO:0070204	2-succinyl-5-enolpyruvyl-6-hydroxy-3-cyclohexene-1-carboxylic-acid synthase activity	molecular_function	6	1	0.167481
GO:0010343	singlet oxygen-mediated programmed cell death	biological_process	7	1	0.167481
GO:0036261	7-methylguanosine cap hypermethylation	biological_process	11	1	0.167481
GO:0001158	enhancer sequence-specific DNA binding	molecular_function	9	1	0.167481
GO:0008305	integrin complex	cellular_component	5	1	0.167481
GO:0004610	phosphoacetylglucosamine mutase activity	molecular_function	7	1	0.167481
GO:0046030	inositol trisphosphate phosphatase activity	molecular_function	9	1	0.167481
GO:0008690	3-deoxy-manno-octulosonate cytidylyltransferase activity	molecular_function	8	1	0.167481
GO:0003848	2-amino-4-hydroxy-6-hydroxymethyldihydropteridine diphosphokinase activity	molecular_function	7	1	0.167481
GO:0012510	trans-Golgi network transport vesicle membrane	cellular_component	8	1	0.167481
GO:0012502	induction of programmed cell death	biological_process	9	1	0.167481
GO:0009039	urease activity	molecular_function	7	1	0.167481
GO:0042645	mitochondrial nucleoid	cellular_component	4	1	0.167481
GO:0042597	periplasmic space	cellular_component	4	1	0.167481
GO:0071164	RNA trimethylguanosine synthase activity	molecular_function	8	1	0.167481
GO:0042964	thioredoxin reduction	biological_process	5	1	0.167481
GO:0004174	electron-transferring-flavoprotein dehydrogenase activity	molecular_function	6	1	0.167481
GO:0080180	2-methylguanosine metabolic process	biological_process	12	1	0.167481
GO:0070603	SWI/SNF superfamily-type complex	cellular_component	7	1	0.167481
GO:0071000	response to magnetism	biological_process	5	1	0.167481
GO:0043419	urea catabolic process	biological_process	8	1	0.167481
GO:1902478	negative regulation of defense response to bacterium, incompatible interaction	biological_process	9	1	0.167481
GO:0046322	negative regulation of fatty acid oxidation	biological_process	10	1	0.167481
GO:0070191	methionine-R-sulfoxide reductase activity	molecular_function	7	1	0.167481
GO:0048039	ubiquinone binding	molecular_function	6	1	0.167481
GO:0009452	7-methylguanosine RNA capping	biological_process	11	1	0.167481
GO:0046396	D-galacturonate metabolic process	biological_process	9	1	0.167481
GO:0009103	lipopolysaccharide biosynthetic process	biological_process	7	1	0.167481
GO:0001729	ceramide kinase activity	molecular_function	8	1	0.167481
GO:0051285	cell cortex of cell tip	cellular_component	9	1	0.167481
GO:0043783	oxidoreductase activity, oxidizing metal ions with flavin as acceptor	molecular_function	6	1	0.167481
GO:0018580	nitronate monooxygenase activity	molecular_function	7	1	0.167481
GO:0035452	extrinsic component of plastid membrane	cellular_component	6	1	0.167481
GO:1901333	positive regulation of lateral root development	biological_process	9	1	0.167481
GO:0071327	cellular response to trehalose stimulus	biological_process	9	1	0.167481
GO:0007160	cell-matrix adhesion	biological_process	6	1	0.167481
GO:0044794	positive regulation by host of viral process	biological_process	8	1	0.167481
GO:0009063	cellular amino acid catabolic process	biological_process	9	1	0.167481
GO:0005048	signal sequence binding	molecular_function	6	1	0.167481
GO:0017133	mitochondrial electron transfer flavoprotein complex	cellular_component	7	1	0.167481
GO:0071596	ubiquitin-dependent protein catabolic process via the N-end rule pathway	biological_process	12	1	0.167481
GO:0048016	inositol phosphate-mediated signaling	biological_process	7	1	0.167481
GO:0031293	membrane protein intracellular domain proteolysis	biological_process	9	1	0.167481
GO:0009240	isopentenyl diphosphate biosynthetic process	biological_process	9	1	0.167481
GO:1902448	positive regulation of shade avoidance	biological_process	7	1	0.167481
GO:0102773	dihydroceramide kinase activity	molecular_function	7	1	0.167481
GO:0051743	red chlorophyll catabolite reductase activity	molecular_function	7	1	0.167481
GO:1990234	transferase complex	cellular_component	5	1	0.167481
GO:0009583	detection of light stimulus	biological_process	7	1	0.167481
GO:0005245	voltage-gated calcium channel activity	molecular_function	9	1	0.167481
GO:1900367	positive regulation of defense response to insect	biological_process	8	1	0.167481
GO:0004156	dihydropteroate synthase activity	molecular_function	6	1	0.167481
GO:0008318	protein prenyltransferase activity	molecular_function	7	1	0.167481
GO:0015967	diadenosine tetraphosphate catabolic process	biological_process	11	1	0.167481
GO:0070205	2-succinyl-6-hydroxy-2,4-cyclohexadiene-1-carboxylate synthase activity	molecular_function	6	1	0.167481
GO:0023052	signaling	biological_process	3	1	0.167481
GO:0006225	UDP biosynthetic process	biological_process	12	1	0.167481
GO:0006573	valine metabolic process	biological_process	10	1	0.167481
GO:0006541	glutamine metabolic process	biological_process	11	6	0.168077
GO:0071577	zinc II ion transmembrane transport	biological_process	11	6	0.168077
GO:0050378	UDP-glucuronate 4-epimerase activity	molecular_function	7	3	0.171308
GO:0007186	G-protein coupled receptor signaling pathway	biological_process	5	5	0.173343
GO:0000146	microfilament motor activity	molecular_function	10	2	0.17536
GO:0050347	trans-octaprenyltranstransferase activity	molecular_function	6	2	0.17536
GO:0034757	negative regulation of iron ion transport	biological_process	10	2	0.17536
GO:0052924	all-trans-nonaprenyl-diphosphate synthase (geranylgeranyl-diphosphate specific) activity	molecular_function	6	2	0.17536
GO:0051640	organelle localization	biological_process	5	2	0.17536
GO:0006857	oligopeptide transport	biological_process	9	25	0.178766
GO:0005795	Golgi stack	cellular_component	7	5	0.180926
GO:0003727	single-stranded RNA binding	molecular_function	7	8	0.181685
GO:0004445	inositol-polyphosphate 5-phosphatase activity	molecular_function	10	3	0.18258
GO:0004130	cytochrome-c peroxidase activity	molecular_function	5	3	0.18258
GO:0010077	maintenance of inflorescence meristem identity	biological_process	6	4	0.184883
GO:0035999	tetrahydrofolate interconversion	biological_process	6	4	0.184883
GO:0046034	ATP metabolic process	biological_process	4	4	0.184883
GO:0033180	proton-transporting V-type ATPase, V1 domain	cellular_component	6	4	0.184883
GO:0051287	NAD binding	molecular_function	6	14	0.187303
GO:0048831	regulation of shoot system development	biological_process	7	5	0.188629
GO:0009060	aerobic respiration	biological_process	8	5	0.188629
GO:0005834	heterotrimeric G-protein complex	cellular_component	5	17	0.188984
GO:0009816	defense response to bacterium, incompatible interaction	biological_process	7	23	0.189136
GO:0045252	oxoglutarate dehydrogenase complex	cellular_component	6	2	0.191744
GO:0051382	kinetochore assembly	biological_process	8	2	0.191744
GO:0004848	ureidoglycolate hydrolase activity	molecular_function	7	2	0.191744
GO:0015078	proton transmembrane transporter activity	molecular_function	9	2	0.191744
GO:0045595	regulation of cell differentiation	biological_process	6	2	0.191744
GO:0051513	regulation of monopolar cell growth	biological_process	8	2	0.191744
GO:0051315	attachment of mitotic spindle microtubules to kinetochore	biological_process	6	2	0.191744
GO:0010369	chromocenter	cellular_component	7	2	0.191744
GO:0030126	COPI vesicle coat	cellular_component	8	4	0.194038
GO:0004372	glycine hydroxymethyltransferase activity	molecular_function	7	4	0.194038
GO:0035673	oligopeptide transmembrane transporter activity	molecular_function	7	4	0.194038
GO:0006544	glycine metabolic process	biological_process	11	4	0.194038
GO:0006552	leucine catabolic process	biological_process	11	3	0.194042
GO:0042538	hyperosmotic salinity response	biological_process	7	14	0.195297
GO:0012505	endomembrane system	cellular_component	4	44	0.196277
GO:0030127	COPII vesicle coat	cellular_component	8	4	0.203329
GO:0033897	ribonuclease T2 activity	molecular_function	10	4	0.203329
GO:0018298	protein-chromophore linkage	biological_process	9	4	0.203329
GO:0031540	regulation of anthocyanin biosynthetic process	biological_process	8	4	0.203329
GO:0051693	actin filament capping	biological_process	10	5	0.204375
GO:0071035	nuclear polyadenylation-dependent rRNA catabolic process	biological_process	12	5	0.204375
GO:0051753	mannan synthase activity	molecular_function	9	8	0.204439
GO:0048481	plant ovule development	biological_process	5	8	0.204439
GO:0051084	'de novo' posttranslational protein folding	biological_process	6	1	0.20477
GO:1903833	positive regulation of cellular response to amino acid starvation	biological_process	8	1	0.20477
GO:0031234	extrinsic component of cytoplasmic side of plasma membrane	cellular_component	6	1	0.20477
GO:1904966	positive regulation of vitamin E biosynthetic process	biological_process	9	1	0.20477
GO:0047940	glucuronokinase activity	molecular_function	7	1	0.20477
GO:0033971	hydroxyisourate hydrolase activity	molecular_function	7	1	0.20477
GO:0009173	pyrimidine ribonucleoside monophosphate metabolic process	biological_process	10	1	0.20477
GO:0071849	G1 cell cycle arrest in response to nitrogen starvation	biological_process	6	1	0.20477
GO:0001300	chronological cell aging	biological_process	6	1	0.20477
GO:0004113	2',3'-cyclic-nucleotide 3'-phosphodiesterase activity	molecular_function	9	1	0.20477
GO:0034198	cellular response to amino acid starvation	biological_process	9	1	0.20477
GO:1990380	Lys48-specific deubiquitinase activity	molecular_function	6	1	0.20477
GO:0001560	regulation of cell growth by extracellular stimulus	biological_process	7	1	0.20477
GO:0008614	pyridoxine metabolic process	biological_process	6	1	0.20477
GO:0004694	eukaryotic translation initiation factor 2alpha kinase activity	molecular_function	9	1	0.20477
GO:0003972	RNA ligase (ATP) activity	molecular_function	7	1	0.20477
GO:1904803	regulation of translation involved in cellular response to UV	biological_process	10	1	0.20477
GO:0010372	positive regulation of gibberellin biosynthetic process	biological_process	9	1	0.20477
GO:0019428	allantoin biosynthetic process	biological_process	7	1	0.20477
GO:0004399	histidinol dehydrogenase activity	molecular_function	7	1	0.20477
GO:1904964	positive regulation of phytol biosynthetic process	biological_process	9	1	0.20477
GO:0051997	2-oxo-4-hydroxy-4-carboxy-5-ureidoimidazoline decarboxylase activity	molecular_function	7	1	0.20477
GO:0048244	phytanoyl-CoA dioxygenase activity	molecular_function	7	1	0.20477
GO:1903600	glutaminase complex	cellular_component	5	1	0.20477
GO:0042306	regulation of protein import into nucleus	biological_process	9	1	0.20477
GO:0031571	mitotic G1 DNA damage checkpoint	biological_process	9	1	0.20477
GO:0047066	phospholipid-hydroperoxide glutathione peroxidase activity	molecular_function	6	1	0.20477
GO:0003980	UDP-glucose:glycoprotein glucosyltransferase activity	molecular_function	8	1	0.20477
GO:0010148	transpiration	biological_process	8	1	0.20477
GO:0010233	phloem transport	biological_process	7	3	0.205675
GO:0005840	ribosome	cellular_component	6	15	0.207708
GO:0010480	microsporocyte differentiation	biological_process	5	2	0.208314
GO:0009885	transmembrane histidine kinase cytokinin receptor activity	molecular_function	10	2	0.208314
GO:0004617	phosphoglycerate dehydrogenase activity	molecular_function	7	2	0.208314
GO:0009070	serine family amino acid biosynthetic process	biological_process	11	2	0.208314
GO:0038199	ethylene receptor activity	molecular_function	5	2	0.208314
GO:0051740	ethylene binding	molecular_function	5	2	0.208314
GO:0008272	sulfate transport	biological_process	9	2	0.208314
GO:1903507	negative regulation of nucleic acid-templated transcription	biological_process	10	6	0.20899
GO:0010050	vegetative phase change	biological_process	5	3	0.217461
GO:0042277	peptide binding	molecular_function	5	4	0.222286
GO:0004315	3-oxoacyl-[acyl-carrier-protein] synthase activity	molecular_function	8	4	0.222286
GO:0022857	transmembrane transporter activity	molecular_function	4	39	0.222834
GO:1900426	positive regulation of defense response to bacterium	biological_process	8	6	0.223347
GO:0045128	negative regulation of reciprocal meiotic recombination	biological_process	11	2	0.225022
GO:0000291	nuclear-transcribed mRNA catabolic process, exonucleolytic	biological_process	12	2	0.225022
GO:0006428	isoleucyl-tRNA aminoacylation	biological_process	13	2	0.225022
GO:0071470	cellular response to osmotic stress	biological_process	6	2	0.225022
GO:0009041	uridylate kinase activity	molecular_function	8	2	0.225022
GO:0004822	isoleucine-tRNA ligase activity	molecular_function	7	2	0.225022
GO:0052542	defense response by callose deposition	biological_process	6	2	0.225022
GO:0004497	monooxygenase activity	molecular_function	5	35	0.22756
GO:0050826	response to freezing	biological_process	6	5	0.228759
GO:0010117	photoprotection	biological_process	7	3	0.229381
GO:0008138	protein tyrosine/serine/threonine phosphatase activity	molecular_function	9	3	0.229381
GO:0045165	cell fate commitment	biological_process	5	3	0.229381
GO:1902183	regulation of shoot apical meristem development	biological_process	7	3	0.229381
GO:0102756	very-long-chain 3-ketoacyl-CoA synthase activity	molecular_function	7	7	0.23013
GO:0102337	3-oxo-cerotoyl-CoA synthase activity	molecular_function	7	7	0.23013
GO:0102338	3-oxo-lignoceronyl-CoA synthase activity	molecular_function	7	7	0.23013
GO:0102336	3-oxo-arachidoyl-CoA synthase activity	molecular_function	7	7	0.23013
GO:0010029	regulation of seed germination	biological_process	9	7	0.23013
GO:0047372	acylglycerol lipase activity	molecular_function	7	4	0.231932
GO:1900056	negative regulation of leaf senescence	biological_process	10	5	0.237069
GO:0006813	potassium ion transport	biological_process	9	5	0.237069
GO:0030448	hyphal growth	biological_process	5	1	0.24039
GO:0061133	endopeptidase activator activity	molecular_function	7	1	0.24039
GO:0004411	homogentisate 1,2-dioxygenase activity	molecular_function	7	1	0.24039
GO:0008670	2,4-dienoyl-CoA reductase (NADPH) activity	molecular_function	7	1	0.24039
GO:0032211	negative regulation of telomere maintenance via telomerase	biological_process	12	1	0.24039
GO:0050619	phytochromobilin:ferredoxin oxidoreductase activity	molecular_function	7	1	0.24039
GO:2000025	regulation of leaf formation	biological_process	9	1	0.24039
GO:0051669	fructan beta-fructosidase activity	molecular_function	7	1	0.24039
GO:0030899	calcium-dependent ATPase activity	molecular_function	11	1	0.24039
GO:0031219	levanase activity	molecular_function	7	1	0.24039
GO:0031532	actin cytoskeleton reorganization	biological_process	8	1	0.24039
GO:0016636	oxidoreductase activity, acting on the CH-CH group of donors, iron-sulfur protein as acceptor	molecular_function	6	1	0.24039
GO:0008126	acetylesterase activity	molecular_function	8	1	0.24039
GO:0010599	production of lsiRNA involved in RNA interference	biological_process	12	1	0.24039
GO:0035195	gene silencing by miRNA	biological_process	11	1	0.24039
GO:0015630	microtubule cytoskeleton	cellular_component	7	3	0.241418
GO:0080186	developmental vegetative growth	biological_process	5	4	0.241677
GO:0010499	proteasomal ubiquitin-independent protein catabolic process	biological_process	9	2	0.241822
GO:0008184	glycogen phosphorylase activity	molecular_function	8	2	0.241822
GO:0009881	photoreceptor activity	molecular_function	5	2	0.241822
GO:0008287	protein serine/threonine phosphatase complex	cellular_component	4	2	0.241822
GO:0006954	inflammatory response	biological_process	6	2	0.241822
GO:0070588	calcium ion transmembrane transport	biological_process	11	2	0.241822
GO:0009868	jasmonic acid and ethylene-dependent systemic resistance, jasmonic acid mediated signaling pathway	biological_process	7	2	0.241822
GO:0070034	telomerase RNA binding	molecular_function	7	2	0.241822
GO:0005980	glycogen catabolic process	biological_process	10	2	0.241822
GO:0007112	male meiosis cytokinesis	biological_process	5	2	0.241822
GO:0048467	gynoecium development	biological_process	6	6	0.245457
GO:0016036	cellular response to phosphate starvation	biological_process	9	10	0.249126
GO:0016538	cyclin-dependent protein serine/threonine kinase regulator activity	molecular_function	7	10	0.249126
GO:0015112	nitrate transmembrane transporter activity	molecular_function	8	6	0.252965
GO:0009086	methionine biosynthetic process	biological_process	11	3	0.253555
GO:0009561	megagametogenesis	biological_process	4	3	0.253555
GO:0033169	histone H3-K9 demethylation	biological_process	13	3	0.253555
GO:0006563	L-serine metabolic process	biological_process	11	5	0.253928
GO:0006470	protein dephosphorylation	biological_process	9	26	0.254353
GO:0016301	kinase activity	molecular_function	6	180	0.254847
GO:0016740	transferase activity	molecular_function	4	56	0.255331
GO:0004359	glutaminase activity	molecular_function	7	2	0.258671
GO:0009916	alternative oxidase activity	molecular_function	7	2	0.258671
GO:0000339	RNA cap binding	molecular_function	7	2	0.258671
GO:0006388	tRNA splicing, via endonucleolytic cleavage and ligation	biological_process	12	2	0.258671
GO:0010086	embryonic root morphogenesis	biological_process	7	2	0.258671
GO:1901601	strigolactone biosynthetic process	biological_process	11	2	0.258671
GO:0045948	positive regulation of translational initiation	biological_process	11	2	0.258671
GO:0102721	ubiquinol:oxygen oxidoreductase activity	molecular_function	7	2	0.258671
GO:0006725	cellular aromatic compound metabolic process	biological_process	5	2	0.258671
GO:0010325	raffinose family oligosaccharide biosynthetic process	biological_process	8	2	0.258671
GO:0004596	peptide alpha-N-acetyltransferase activity	molecular_function	10	8	0.259304
GO:0031902	late endosome membrane	cellular_component	9	9	0.260159
GO:0009408	response to heat	biological_process	5	64	0.26071
GO:0003689	DNA clamp loader activity	molecular_function	7	4	0.261431
GO:0040007	growth	biological_process	3	5	0.262466
GO:0071365	cellular response to auxin stimulus	biological_process	7	5	0.262466
GO:0045551	cinnamyl-alcohol dehydrogenase activity	molecular_function	7	7	0.264037
GO:2000762	regulation of phenylpropanoid metabolic process	biological_process	7	3	0.265775
GO:0010497	plasmodesmata-mediated intercellular transport	biological_process	7	3	0.265775
GO:0010431	seed maturation	biological_process	5	7	0.270981
GO:1901183	positive regulation of camalexin biosynthetic process	biological_process	8	1	0.274415
GO:0042450	arginine biosynthetic process via ornithine	biological_process	13	1	0.274415
GO:0019365	pyridine nucleotide salvage	biological_process	9	1	0.274415
GO:0019237	centromeric DNA binding	molecular_function	9	1	0.274415
GO:0006769	nicotinamide metabolic process	biological_process	7	1	0.274415
GO:0010175	sphingosine transmembrane transporter activity	molecular_function	8	1	0.274415
GO:0001578	microtubule bundle formation	biological_process	8	1	0.274415
GO:0034066	RIC1-RGP1 guanyl-nucleotide exchange factor complex	cellular_component	5	1	0.274415
GO:0017126	nucleologenesis	biological_process	8	1	0.274415
GO:0030991	intraciliary transport particle A	cellular_component	4	1	0.274415
GO:0046103	inosine biosynthetic process	biological_process	12	1	0.274415
GO:0000121	glycerol-1-phosphatase activity	molecular_function	8	1	0.274415
GO:0004585	ornithine carbamoyltransferase activity	molecular_function	7	1	0.274415
GO:0090661	box H/ACA telomerase RNP complex	cellular_component	6	1	0.274415
GO:0009729	detection of brassinosteroid stimulus	biological_process	7	1	0.274415
GO:0051245	negative regulation of cellular defense response	biological_process	9	1	0.274415
GO:0010323	negative regulation of isopentenyl diphosphate biosynthetic process, methylerythritol 4-phosphate pathway	biological_process	9	1	0.274415
GO:0016531	copper chaperone activity	molecular_function	9	1	0.274415
GO:0010363	regulation of plant-type hypersensitive response	biological_process	8	1	0.274415
GO:0043103	hypoxanthine salvage	biological_process	12	1	0.274415
GO:0072589	box H/ACA scaRNP complex	cellular_component	7	1	0.274415
GO:1902135	(+)-secoisolariciresinol biosynthetic process	biological_process	9	1	0.274415
GO:0035721	intraciliary retrograde transport	biological_process	8	1	0.274415
GO:0006154	adenosine catabolic process	biological_process	7	1	0.274415
GO:0047484	regulation of response to osmotic stress	biological_process	7	1	0.274415
GO:0042493	response to drug	biological_process	5	1	0.274415
GO:0010486	manganese:proton antiporter activity	molecular_function	11	1	0.274415
GO:1902128	(-)-lariciresinol catabolic process	biological_process	8	1	0.274415
GO:0000023	maltose metabolic process	biological_process	8	1	0.274415
GO:0043136	glycerol-3-phosphatase activity	molecular_function	8	1	0.274415
GO:1904874	positive regulation of telomerase RNA localization to Cajal body	biological_process	6	1	0.274415
GO:0048457	floral whorl morphogenesis	biological_process	5	1	0.274415
GO:0006114	glycerol biosynthetic process	biological_process	9	1	0.274415
GO:0008839	4-hydroxy-tetrahydrodipicolinate reductase	molecular_function	7	2	0.275533
GO:0019725	cellular homeostasis	biological_process	4	2	0.275533
GO:0015994	chlorophyll metabolic process	biological_process	8	2	0.275533
GO:0052386	cell wall thickening	biological_process	8	2	0.275533
GO:0006782	protoporphyrinogen IX biosynthetic process	biological_process	9	2	0.275533
GO:0071786	endoplasmic reticulum tubular network organization	biological_process	7	2	0.275533
GO:0071782	endoplasmic reticulum tubular network	cellular_component	7	2	0.275533
GO:2000070	regulation of response to water deprivation	biological_process	7	2	0.275533
GO:0009939	positive regulation of gibberellic acid mediated signaling pathway	biological_process	9	2	0.275533
GO:0019013	viral nucleocapsid	cellular_component	4	2	0.275533
GO:0004540	ribonuclease activity	molecular_function	7	10	0.276925
GO:0016998	cell wall macromolecule catabolic process	biological_process	8	7	0.277973
GO:0031428	box C/D snoRNP complex	cellular_component	6	3	0.278063
GO:0030835	negative regulation of actin filament depolymerization	biological_process	9	3	0.278063
GO:2000024	regulation of leaf development	biological_process	8	3	0.278063
GO:0005200	structural constituent of cytoskeleton	molecular_function	4	10	0.288295
GO:0031347	regulation of defense response	biological_process	7	12	0.288745
GO:0043693	monoterpene biosynthetic process	biological_process	10	3	0.290402
GO:0016811	hydrolase activity, acting on carbon-nitrogen (but not peptide) bonds, in linear amides	molecular_function	6	3	0.290402
GO:0043171	peptide catabolic process	biological_process	8	3	0.290402
GO:0043231	intracellular membrane-bounded organelle	cellular_component	5	95	0.29202
GO:0000470	maturation of LSU-rRNA	biological_process	12	7	0.292089
GO:0031145	anaphase-promoting complex-dependent catabolic process	biological_process	12	2	0.292372
GO:0051571	positive regulation of histone H3-K4 methylation	biological_process	12	2	0.292372
GO:0009226	nucleotide-sugar biosynthetic process	biological_process	9	2	0.292372
GO:0008840	4-hydroxy-tetrahydrodipicolinate synthase	molecular_function	7	2	0.292372
GO:0006419	alanyl-tRNA aminoacylation	biological_process	13	2	0.292372
GO:0004072	aspartate kinase activity	molecular_function	7	2	0.292372
GO:0006221	pyrimidine nucleotide biosynthetic process	biological_process	10	2	0.292372
GO:0004813	alanine-tRNA ligase activity	molecular_function	7	2	0.292372
GO:0018107	peptidyl-threonine phosphorylation	biological_process	10	5	0.297206
GO:0009933	meristem structural organization	biological_process	5	5	0.297206
GO:0008131	primary amine oxidase activity	molecular_function	7	6	0.29918
GO:0005249	voltage-gated potassium channel activity	molecular_function	9	11	0.302387
GO:0048280	vesicle fusion with Golgi apparatus	biological_process	8	3	0.302777
GO:0030131	clathrin adaptor complex	cellular_component	7	3	0.302777
GO:0018026	peptidyl-lysine monomethylation	biological_process	12	3	0.302777
GO:0030007	cellular potassium ion homeostasis	biological_process	11	3	0.302777
GO:0046539	histamine N-methyltransferase activity	molecular_function	8	1	0.306916
GO:0045550	geranylgeranyl reductase activity	molecular_function	5	1	0.306916
GO:0004081	bis(5'-nucleosyl)-tetraphosphatase (asymmetrical) activity	molecular_function	10	1	0.306916
GO:2000038	regulation of stomatal complex development	biological_process	8	1	0.306916
GO:0044262	cellular carbohydrate metabolic process	biological_process	6	1	0.306916
GO:1901332	negative regulation of lateral root development	biological_process	9	1	0.306916
GO:0043240	Fanconi anaemia nuclear complex	cellular_component	4	1	0.306916
GO:0071217	cellular response to external biotic stimulus	biological_process	6	1	0.306916
GO:0051252	regulation of RNA metabolic process	biological_process	8	1	0.306916
GO:0005496	steroid binding	molecular_function	5	1	0.306916
GO:0060090	molecular adaptor activity	molecular_function	4	1	0.306916
GO:0030941	chloroplast targeting sequence binding	molecular_function	7	1	0.306916
GO:0046898	response to cycloheximide	biological_process	7	1	0.306916
GO:2000026	regulation of multicellular organismal development	biological_process	6	1	0.306916
GO:0002752	cell surface pattern recognition receptor signaling pathway	biological_process	8	1	0.306916
GO:0036094	small molecule binding	molecular_function	4	1	0.306916
GO:0071821	FANCM-MHF complex	cellular_component	4	1	0.306916
GO:0004306	ethanolamine-phosphate cytidylyltransferase activity	molecular_function	8	1	0.306916
GO:0008923	lysine decarboxylase activity	molecular_function	7	1	0.306916
GO:0009765	photosynthesis, light harvesting	biological_process	6	1	0.306916
GO:0004750	ribulose-phosphate 3-epimerase activity	molecular_function	7	1	0.306916
GO:0051752	phosphoglucan, water dikinase activity	molecular_function	7	1	0.306916
GO:0050220	prostaglandin-E synthase activity	molecular_function	6	1	0.306916
GO:0000466	maturation of 5.8S rRNA from tricistronic rRNA transcript (SSU-rRNA, 5.8S rRNA, LSU-rRNA	biological_process	13	1	0.306916
GO:0009405	pathogenesis	biological_process	5	1	0.306916
GO:0016166	phytoene dehydrogenase activity	molecular_function	6	1	0.306916
GO:0071169	establishment of protein localization to chromatin	biological_process	10	1	0.306916
GO:0006753	nucleoside phosphate metabolic process	biological_process	7	1	0.306916
GO:0007266	Rho protein signal transduction	biological_process	8	1	0.306916
GO:0102217	6-phosphoglucan, water dikinase activity	molecular_function	7	1	0.306916
GO:0033925	mannosyl-glycoprotein endo-beta-N-acetylglucosaminidase activity	molecular_function	7	1	0.306916
GO:0008428	ribonuclease inhibitor activity	molecular_function	6	1	0.306916
GO:0004061	arylformamidase activity	molecular_function	7	1	0.306916
GO:0016180	snRNA processing	biological_process	11	1	0.306916
GO:0032299	ribonuclease H2 complex	cellular_component	4	1	0.306916
GO:2001080	chitosan binding	molecular_function	7	1	0.306916
GO:0047443	4-hydroxy-4-methyl-2-oxoglutarate aldolase activity	molecular_function	7	1	0.306916
GO:0010400	rhamnogalacturonan I side chain metabolic process	biological_process	10	1	0.306916
GO:0010291	carotene beta-ring hydroxylase activity	molecular_function	6	1	0.306916
GO:0004455	ketol-acid reductoisomerase activity	molecular_function	7	1	0.306916
GO:0032499	detection of peptidoglycan	biological_process	8	1	0.306916
GO:0001164	RNA polymerase I CORE element sequence-specific DNA binding	molecular_function	10	1	0.306916
GO:0031176	endo-1,4-beta-xylanase activity	molecular_function	8	1	0.306916
GO:0016836	hydro-lyase activity	molecular_function	6	1	0.306916
GO:0010272	response to silver ion	biological_process	7	1	0.306916
GO:0019323	pentose catabolic process	biological_process	8	1	0.306916
GO:0033521	phytyl diphosphate biosynthetic process	biological_process	9	1	0.306916
GO:0080136	priming of cellular response to stress	biological_process	7	1	0.306916
GO:0048359	mucilage metabolic process involved in seed coat development	biological_process	6	1	0.306916
GO:0045951	positive regulation of mitotic recombination	biological_process	11	1	0.306916
GO:0005668	RNA polymerase transcription factor SL1 complex	cellular_component	8	1	0.306916
GO:0009225	nucleotide-sugar metabolic process	biological_process	8	6	0.307042
GO:0005484	SNAP receptor activity	molecular_function	5	16	0.307667
GO:0003883	CTP synthase activity	molecular_function	6	2	0.309155
GO:1901562	response to paraquat	biological_process	6	2	0.309155
GO:0010226	response to lithium ion	biological_process	7	2	0.309155
GO:0010186	positive regulation of cellular defense response	biological_process	9	2	0.309155
GO:0009089	lysine biosynthetic process via diaminopimelate	biological_process	13	4	0.311936
GO:0016208	AMP binding	molecular_function	5	4	0.311936
GO:0048509	regulation of meristem development	biological_process	6	4	0.311936
GO:0009873	ethylene-activated signaling pathway	biological_process	7	67	0.312125
GO:0001046	core promoter sequence-specific DNA binding	molecular_function	9	9	0.3148
GO:0052747	sinapyl alcohol dehydrogenase activity	molecular_function	7	6	0.314938
GO:0071369	cellular response to ethylene stimulus	biological_process	7	3	0.315175
GO:0030151	molybdenum ion binding	molecular_function	8	3	0.315175
GO:0006353	DNA-templated transcription, termination	biological_process	8	3	0.315175
GO:0009664	plant-type cell wall organization	biological_process	7	19	0.315756
GO:0034485	phosphatidylinositol-3,4,5-trisphosphate 5-phosphatase activity	molecular_function	10	4	0.322161
GO:0005665	DNA-directed RNA polymerase II, core complex	cellular_component	7	6	0.322866
GO:0034605	cellular response to heat	biological_process	6	11	0.324497
GO:0009908	flower development	biological_process	6	41	0.324544
GO:0010311	lateral root formation	biological_process	5	13	0.32583
GO:0045430	chalcone isomerase activity	molecular_function	6	2	0.325856
GO:0005977	glycogen metabolic process	biological_process	9	2	0.325856
GO:0009855	determination of bilateral symmetry	biological_process	6	2	0.325856
GO:0080117	secondary growth	biological_process	5	2	0.325856
GO:0008936	nicotinamidase activity	molecular_function	7	2	0.325856
GO:0046914	transition metal ion binding	molecular_function	7	17	0.329563
GO:0046916	cellular transition metal ion homeostasis	biological_process	11	17	0.329563
GO:0010053	root epidermal cell differentiation	biological_process	7	6	0.330821
GO:0030308	negative regulation of cell growth	biological_process	7	6	0.330821
GO:0008568	microtubule-severing ATPase activity	molecular_function	11	7	0.335276
GO:0004591	oxoglutarate dehydrogenase (succinyl-transferring) activity	molecular_function	7	1	0.337961
GO:0008324	cation transmembrane transporter activity	molecular_function	6	1	0.337961
GO:0016508	long-chain-enoyl-CoA hydratase activity	molecular_function	7	1	0.337961
GO:0032717	negative regulation of interleukin-8 production	biological_process	8	1	0.337961
GO:0006144	purine nucleobase metabolic process	biological_process	9	1	0.337961
GO:0051484	isopentenyl diphosphate biosynthetic process, methylerythritol 4-phosphate pathway involved in terpenoid biosynthetic process	biological_process	11	1	0.337961
GO:0008886	glyceraldehyde-3-phosphate dehydrogenase (NADP+) (non-phosphorylating) activity	molecular_function	7	1	0.337961
GO:0032720	negative regulation of tumor necrosis factor production	biological_process	9	1	0.337961
GO:0000725	recombinational repair	biological_process	9	1	0.337961
GO:0015977	carbon fixation	biological_process	5	1	0.337961
GO:0031665	negative regulation of lipopolysaccharide-mediated signaling pathway	biological_process	8	1	0.337961
GO:0070569	uridylyltransferase activity	molecular_function	7	1	0.337961
GO:0000147	actin cortical patch assembly	biological_process	6	1	0.337961
GO:0033743	peptide-methionine (R)-S-oxide reductase activity	molecular_function	7	1	0.337961
GO:0009573	chloroplast ribulose bisphosphate carboxylase complex	cellular_component	8	1	0.337961
GO:0060339	negative regulation of type I interferon-mediated signaling pathway	biological_process	10	1	0.337961
GO:0001933	negative regulation of protein phosphorylation	biological_process	10	1	0.337961
GO:0032688	negative regulation of interferon-beta production	biological_process	9	1	0.337961
GO:0016584	nucleosome positioning	biological_process	8	1	0.337961
GO:0050113	inositol oxygenase activity	molecular_function	6	1	0.337961
GO:0031357	integral component of chloroplast inner membrane	cellular_component	9	1	0.337961
GO:0032491	detection of molecule of fungal origin	biological_process	7	1	0.337961
GO:0030479	actin cortical patch	cellular_component	6	1	0.337961
GO:0004149	dihydrolipoyllysine-residue succinyltransferase activity	molecular_function	9	1	0.337961
GO:0019310	inositol catabolic process	biological_process	8	1	0.337961
GO:0010412	mannan metabolic process	biological_process	9	1	0.337961
GO:0042134	rRNA primary transcript binding	molecular_function	8	1	0.337961
GO:0071356	cellular response to tumor necrosis factor	biological_process	8	1	0.337961
GO:0051666	actin cortical patch localization	biological_process	5	1	0.337961
GO:0016984	ribulose-bisphosphate carboxylase activity	molecular_function	7	1	0.337961
GO:0009871	jasmonic acid and ethylene-dependent systemic resistance, ethylene mediated signaling pathway	biological_process	8	1	0.337961
GO:0019628	urate catabolic process	biological_process	6	1	0.337961
GO:0080115	myosin XI tail binding	molecular_function	9	1	0.337961
GO:0004127	cytidylate kinase activity	molecular_function	8	1	0.337961
GO:0000448	cleavage in ITS2 between 5.8S rRNA and LSU-rRNA of tricistronic rRNA transcript (SSU-rRNA, 5.8S rRNA, LSU-rRNA	biological_process	13	1	0.337961
GO:0034122	negative regulation of toll-like receptor signaling pathway	biological_process	7	1	0.337961
GO:0030742	GTP-dependent protein binding	molecular_function	5	1	0.337961
GO:0006220	pyrimidine nucleotide metabolic process	biological_process	9	1	0.337961
GO:0030604	1-deoxy-D-xylulose-5-phosphate reductoisomerase activity	molecular_function	7	1	0.337961
GO:0005774	vacuolar membrane	cellular_component	7	109	0.338376
GO:0071281	cellular response to iron ion	biological_process	8	9	0.339842
GO:0009840	chloroplastic endopeptidase Clp complex	cellular_component	5	3	0.339985
GO:0016279	protein-lysine N-methyltransferase activity	molecular_function	8	3	0.339985
GO:0048040	UDP-glucuronate decarboxylase activity	molecular_function	7	3	0.339985
GO:0008460	dTDP-glucose 4,6-dehydratase activity	molecular_function	7	2	0.342446
GO:0032153	cell division site	cellular_component	4	2	0.342446
GO:0007033	vacuole organization	biological_process	6	4	0.342671
GO:0005788	endoplasmic reticulum lumen	cellular_component	7	5	0.350485
GO:0010087	phloem or xylem histogenesis	biological_process	6	13	0.351417
GO:0042343	indole glucosinolate metabolic process	biological_process	9	3	0.35237
GO:0008469	histone-arginine N-methyltransferase activity	molecular_function	9	3	0.35237
GO:0005874	microtubule	cellular_component	7	18	0.354583
GO:0004439	phosphatidylinositol-4,5-bisphosphate 5-phosphatase activity	molecular_function	10	6	0.354814
GO:0006811	ion transport	biological_process	6	9	0.358828
GO:0002238	response to molecule of fungal origin	biological_process	6	2	0.358903
GO:0047216	inositol 3-alpha-galactosyltransferase activity	molecular_function	8	2	0.358903
GO:0051020	GTPase binding	molecular_function	6	2	0.358903
GO:0006384	transcription initiation from RNA polymerase III promoter	biological_process	9	2	0.358903
GO:0016174	NAD(P)H oxidase activity	molecular_function	7	2	0.358903
GO:0019563	glycerol catabolic process	biological_process	9	2	0.358903
GO:0034007	S-linalool synthase activity	molecular_function	7	2	0.358903
GO:0031225	anchored component of membrane	cellular_component	5	27	0.361088
GO:0019752	carboxylic acid metabolic process	biological_process	7	3	0.364727
GO:0018279	protein N-linked glycosylation via asparagine	biological_process	11	3	0.364727
GO:0032454	histone demethylase activity (H3-K9 specific	molecular_function	6	3	0.364727
GO:0051781	positive regulation of cell division	biological_process	7	3	0.364727
GO:0015333	peptide:proton symporter activity	molecular_function	11	3	0.364727
GO:1901703	protein localization involved in auxin polar transport	biological_process	6	3	0.364727
GO:0006906	vesicle fusion	biological_process	7	13	0.366936
GO:0045721	negative regulation of gluconeogenesis	biological_process	11	1	0.367616
GO:0010484	H3 histone acetyltransferase activity	molecular_function	12	1	0.367616
GO:0071222	cellular response to lipopolysaccharide	biological_process	8	1	0.367616
GO:0042371	vitamin K biosynthetic process	biological_process	8	1	0.367616
GO:0043224	nuclear SCF ubiquitin ligase complex	cellular_component	7	1	0.367616
GO:1990482	sphingolipid alpha-glucuronosyltransferase activity	molecular_function	7	1	0.367616
GO:0016070	RNA metabolic process	biological_process	8	1	0.367616
GO:1905421	regulation of plant organ morphogenesis	biological_process	7	1	0.367616
GO:0046537	2,3-bisphosphoglycerate-independent phosphoglycerate mutase activity	molecular_function	8	1	0.367616
GO:0090306	spindle assembly involved in meiosis	biological_process	10	1	0.367616
GO:2000082	regulation of L-ascorbic acid biosynthetic process	biological_process	8	1	0.367616
GO:0043461	proton-transporting ATP synthase complex assembly	biological_process	9	1	0.367616
GO:0004851	uroporphyrin-III C-methyltransferase activity	molecular_function	8	1	0.367616
GO:0000957	mitochondrial RNA catabolic process	biological_process	10	1	0.367616
GO:0031467	Cul7-RING ubiquitin ligase complex	cellular_component	7	1	0.367616
GO:0043487	regulation of RNA stability	biological_process	9	1	0.367616
GO:0051259	protein complex oligomerization	biological_process	7	1	0.367616
GO:0004654	polyribonucleotide nucleotidyltransferase activity	molecular_function	7	1	0.367616
GO:0071347	cellular response to interleukin-1	biological_process	8	1	0.367616
GO:0048283	indeterminate inflorescence morphogenesis	biological_process	6	1	0.367616
GO:0051928	positive regulation of calcium ion transport	biological_process	9	1	0.367616
GO:0031462	Cul2-RING ubiquitin ligase complex	cellular_component	7	1	0.367616
GO:0030155	regulation of cell adhesion	biological_process	5	1	0.367616
GO:0031405	lipoic acid binding	molecular_function	6	1	0.367616
GO:0042819	vitamin B6 biosynthetic process	biological_process	8	1	0.367616
GO:0034551	mitochondrial respiratory chain complex III assembly	biological_process	10	1	0.367616
GO:0009944	polarity specification of adaxial/abaxial axis	biological_process	6	5	0.368389
GO:0010019	chloroplast-nucleus signaling pathway	biological_process	5	5	0.368389
GO:0043565	sequence-specific DNA binding	molecular_function	7	157	0.371877
GO:0010182	sugar mediated signaling pathway	biological_process	6	8	0.372007
GO:0032875	regulation of DNA endoreduplication	biological_process	8	4	0.373472
GO:0030148	sphingolipid biosynthetic process	biological_process	9	4	0.373472
GO:0004338	glucan exo-1,3-beta-glucosidase activity	molecular_function	9	2	0.375205
GO:0007004	telomere maintenance via telomerase	biological_process	10	2	0.375205
GO:0034440	lipid oxidation	biological_process	8	2	0.375205
GO:0051090	regulation of DNA binding transcription factor activity	biological_process	9	2	0.375205
GO:0006163	purine nucleotide metabolic process	biological_process	9	2	0.375205
GO:0042646	plastid nucleoid	cellular_component	4	2	0.375205
GO:0070847	core mediator complex	cellular_component	7	3	0.377043
GO:0012507	ER to Golgi transport vesicle membrane	cellular_component	8	3	0.377043
GO:0006102	isocitrate metabolic process	biological_process	9	3	0.377043
GO:0005198	structural molecule activity	molecular_function	3	14	0.380418
GO:0004721	phosphoprotein phosphatase activity	molecular_function	8	17	0.38306
GO:0010105	negative regulation of ethylene-activated signaling pathway	biological_process	11	7	0.386607
GO:0005663	DNA replication factor C complex	cellular_component	4	3	0.389309
GO:0043562	cellular response to nitrogen levels	biological_process	8	3	0.389309
GO:0030665	clathrin-coated vesicle membrane	cellular_component	8	3	0.389309
GO:0050829	defense response to Gram-negative bacterium	biological_process	9	3	0.389309
GO:0071458	integral component of cytoplasmic side of endoplasmic reticulum membrane	cellular_component	8	3	0.389309
GO:0009052	pentose-phosphate shunt, non-oxidative branch	biological_process	6	2	0.391333
GO:0099402	plant organ development	biological_process	5	2	0.391333
GO:0010031	circumnutation	biological_process	5	2	0.391333
GO:0047205	quinate O-hydroxycinnamoyltransferase activity	molecular_function	9	2	0.391333
GO:0009277	fungal-type cell wall	cellular_component	6	2	0.391333
GO:0004165	dodecenoyl-CoA delta-isomerase activity	molecular_function	7	2	0.391333
GO:0047172	shikimate O-hydroxycinnamoyltransferase activity	molecular_function	9	2	0.391333
GO:0051819	induction by symbiont of nodulation, tumor or growth in host	biological_process	7	4	0.393948
GO:0004033	aldo-keto reductase (NADP) activity	molecular_function	7	4	0.393948
GO:0030968	endoplasmic reticulum unfolded protein response	biological_process	5	4	0.393948
GO:0006414	translational elongation	biological_process	8	10	0.394819
GO:0010167	response to nitrate	biological_process	6	6	0.39501
GO:0015030	Cajal body	cellular_component	8	6	0.39501
GO:0009504	cell plate	cellular_component	6	5	0.395245
GO:0008650	rRNA (uridine-2'-O-)-methyltransferase activity	molecular_function	10	1	0.395942
GO:0010265	SCF complex assembly	biological_process	7	1	0.395942
GO:0043617	cellular response to sucrose starvation	biological_process	9	1	0.395942
GO:0034063	stress granule assembly	biological_process	9	1	0.395942
GO:0006545	glycine biosynthetic process	biological_process	12	1	0.395942
GO:0102340	3-oxo-behenoyl-CoA reductase activity	molecular_function	7	1	0.395942
GO:0048556	microsporocyte nucleus	cellular_component	7	1	0.395942
GO:0080132	fatty acid alpha-hydroxylase activity	molecular_function	5	1	0.395942
GO:1901698	response to nitrogen compound	biological_process	5	1	0.395942
GO:0030956	glutamyl-tRNA(Gln) amidotransferase complex	cellular_component	4	1	0.395942
GO:0102339	3-oxo-arachidoyl-CoA reductase activity	molecular_function	7	1	0.395942
GO:1902459	positive regulation of stem cell population maintenance	biological_process	7	1	0.395942
GO:0018738	S-formylglutathione hydrolase activity	molecular_function	7	1	0.395942
GO:0045022	early endosome to late endosome transport	biological_process	8	1	0.395942
GO:0102341	3-oxo-lignoceroyl-CoA reductase activity	molecular_function	7	1	0.395942
GO:0048555	generative cell nucleus	cellular_component	7	1	0.395942
GO:0009662	etioplast organization	biological_process	7	1	0.395942
GO:0008732	L-allo-threonine aldolase activity	molecular_function	8	1	0.395942
GO:0102342	3-oxo-cerotoyl-CoA reductase activity	molecular_function	7	1	0.395942
GO:0010603	regulation of cytoplasmic mRNA processing body assembly	biological_process	7	1	0.395942
GO:0005991	trehalose metabolic process	biological_process	8	1	0.395942
GO:0008442	3-hydroxyisobutyrate dehydrogenase activity	molecular_function	7	1	0.395942
GO:0006567	threonine catabolic process	biological_process	12	1	0.395942
GO:0019567	arabinose biosynthetic process	biological_process	9	1	0.395942
GO:0045254	pyruvate dehydrogenase complex	cellular_component	6	1	0.395942
GO:1901529	positive regulation of anion channel activity	biological_process	9	1	0.395942
GO:0034513	box H/ACA snoRNA binding	molecular_function	8	1	0.395942
GO:2000071	regulation of defense response by callose deposition	biological_process	8	1	0.395942
GO:0002229	defense response to oomycetes	biological_process	8	9	0.397111
GO:0048278	vesicle docking	biological_process	6	7	0.401337
GO:0000162	tryptophan biosynthetic process	biological_process	11	3	0.401513
GO:0030162	regulation of proteolysis	biological_process	8	3	0.401513
GO:0016459	myosin complex	cellular_component	4	4	0.404149
GO:0004040	amidase activity	molecular_function	7	4	0.404149
GO:0031201	SNARE complex	cellular_component	6	16	0.404195
GO:0033365	protein localization to organelle	biological_process	7	2	0.407271
GO:0009902	chloroplast relocation	biological_process	8	2	0.407271
GO:0051455	attachment of spindle microtubules to kinetochore involved in homologous chromosome segregation	biological_process	7	2	0.407271
GO:0006518	peptide metabolic process	biological_process	7	2	0.407271
GO:0045717	negative regulation of fatty acid biosynthetic process	biological_process	9	2	0.407271
GO:0006779	porphyrin-containing compound biosynthetic process	biological_process	8	2	0.407271
GO:0004722	protein serine/threonine phosphatase activity	molecular_function	9	33	0.409777
GO:0006972	hyperosmotic response	biological_process	6	3	0.413647
GO:0031012	extracellular matrix	cellular_component	4	3	0.413647
GO:0007568	aging	biological_process	4	9	0.422713
GO:0048263	determination of dorsal identity	biological_process	7	1	0.423001
GO:0009859	pollen hydration	biological_process	8	1	0.423001
GO:0004331	fructose-2,6-bisphosphate 2-phosphatase activity	molecular_function	10	1	0.423001
GO:0047760	butyrate-CoA ligase activity	molecular_function	7	1	0.423001
GO:0033730	arogenate dehydrogenase (NADP+) activity	molecular_function	7	1	0.423001
GO:1902000	homogentisate catabolic process	biological_process	8	1	0.423001
GO:0004044	amidophosphoribosyltransferase activity	molecular_function	7	1	0.423001
GO:0072387	flavin adenine dinucleotide metabolic process	biological_process	7	1	0.423001
GO:0071540	eukaryotic translation initiation factor 3 complex, eIF3e	cellular_component	5	1	0.423001
GO:0004665	prephenate dehydrogenase (NADP+) activity	molecular_function	7	1	0.423001
GO:0031063	regulation of histone deacetylation	biological_process	10	1	0.423001
GO:0032776	DNA methylation on cytosine	biological_process	11	1	0.423001
GO:0033385	geranylgeranyl diphosphate metabolic process	biological_process	8	1	0.423001
GO:0010330	cellulose synthase complex	cellular_component	6	1	0.423001
GO:1900370	positive regulation of RNA interference	biological_process	8	1	0.423001
GO:0030658	transport vesicle membrane	cellular_component	7	1	0.423001
GO:0070860	RNA polymerase I core factor complex	cellular_component	8	1	0.423001
GO:1901672	positive regulation of systemic acquired resistance	biological_process	9	1	0.423001
GO:0002188	translation reinitiation	biological_process	7	1	0.423001
GO:0043666	regulation of phosphoprotein phosphatase activity	biological_process	11	1	0.423001
GO:0003873	6-phosphofructo-2-kinase activity	molecular_function	8	1	0.423001
GO:0010617	circadian regulation of calcium ion oscillation	biological_process	5	1	0.423001
GO:0047150	betaine-homocysteine S-methyltransferase activity	molecular_function	8	1	0.423001
GO:0006003	fructose 2,6-bisphosphate metabolic process	biological_process	7	1	0.423001
GO:0003862	3-isopropylmalate dehydrogenase activity	molecular_function	7	1	0.423001
GO:0019605	butyrate metabolic process	biological_process	11	1	0.423001
GO:1900424	regulation of defense response to bacterium	biological_process	7	1	0.423001
GO:0043609	regulation of carbon utilization	biological_process	5	1	0.423001
GO:0070829	heterochromatin maintenance	biological_process	7	1	0.423001
GO:0048256	flap endonuclease activity	molecular_function	9	1	0.423001
GO:0030663	COPI-coated vesicle membrane	cellular_component	8	1	0.423001
GO:0071360	cellular response to exogenous dsRNA	biological_process	9	1	0.423001
GO:0006521	regulation of cellular amino acid metabolic process	biological_process	8	1	0.423001
GO:0000394	RNA splicing, via endonucleolytic cleavage and ligation	biological_process	11	1	0.423001
GO:0008977	prephenate dehydrogenase (NAD+) activity	molecular_function	7	1	0.423001
GO:0008494	translation activator activity	molecular_function	7	1	0.423001
GO:0035563	positive regulation of chromatin binding	biological_process	7	1	0.423001
GO:0090577	RNA polymerase IV transcription factor complex	cellular_component	6	1	0.423001
GO:0031618	nuclear pericentric heterochromatin	cellular_component	9	1	0.423001
GO:0008893	guanosine-3',5'-bis(diphosphate) 3'-diphosphatase activity	molecular_function	8	2	0.423002
GO:0098869	cellular oxidant detoxification	biological_process	5	2	0.423002
GO:0004028	3-chloroallyl aldehyde dehydrogenase activity	molecular_function	7	2	0.423002
GO:0000380	alternative mRNA splicing, via spliceosome	biological_process	14	2	0.423002
GO:0031519	PcG protein complex	cellular_component	4	2	0.423002
GO:0060918	auxin transport	biological_process	7	2	0.423002
GO:0008649	rRNA methyltransferase activity	molecular_function	8	2	0.423002
GO:0019287	isopentenyl diphosphate biosynthetic process, mevalonate pathway	biological_process	9	2	0.423002
GO:0006955	immune response	biological_process	4	2	0.423002
GO:0000427	plastid-encoded plastid RNA polymerase complex	cellular_component	7	2	0.423002
GO:0016773	phosphotransferase activity, alcohol group as acceptor	molecular_function	6	2	0.423002
GO:0016120	carotene biosynthetic process	biological_process	10	2	0.423002
GO:0003774	motor activity	molecular_function	9	4	0.424445
GO:0009061	anaerobic respiration	biological_process	8	4	0.424445
GO:0006888	ER to Golgi vesicle-mediated transport	biological_process	7	13	0.424447
GO:0015020	glucuronosyltransferase activity	molecular_function	7	3	0.425701
GO:0006308	DNA catabolic process	biological_process	8	3	0.425701
GO:0009609	response to symbiotic bacterium	biological_process	8	3	0.425701
GO:0010014	meristem initiation	biological_process	4	3	0.425701
GO:0009785	blue light signaling pathway	biological_process	6	3	0.425701
GO:0045037	protein import into chloroplast stroma	biological_process	11	6	0.427108
GO:0009910	negative regulation of flower development	biological_process	9	7	0.430745
GO:0045893	positive regulation of transcription, DNA-templated	biological_process	9	69	0.433979
GO:0008143	poly(A) binding	molecular_function	9	3	0.437667
GO:0004743	pyruvate kinase activity	molecular_function	7	3	0.437667
GO:0005623	cell	cellular_component	3	11	0.438364
GO:0043966	histone H3 acetylation	biological_process	11	2	0.438513
GO:0045962	positive regulation of development, heterochronic	biological_process	7	2	0.438513
GO:0009399	nitrogen fixation	biological_process	6	2	0.438513
GO:1902347	response to strigolactone	biological_process	6	2	0.438513
GO:0009826	unidimensional cell growth	biological_process	7	24	0.439092
GO:0006623	protein targeting to vacuole	biological_process	12	8	0.440246
GO:0003954	NADH dehydrogenase activity	molecular_function	6	8	0.440246
GO:0005783	endoplasmic reticulum	cellular_component	6	120	0.440394
GO:0005802	trans-Golgi network	cellular_component	7	58	0.441503
GO:0009251	glucan catabolic process	biological_process	8	4	0.444562
GO:0052631	sphingolipid delta-8 desaturase activity	molecular_function	6	1	0.448847
GO:0000126	transcription factor TFIIIB complex	cellular_component	7	1	0.448847
GO:1904143	positive regulation of carotenoid biosynthetic process	biological_process	9	1	0.448847
GO:0030397	membrane disassembly	biological_process	6	1	0.448847
GO:0071452	cellular response to singlet oxygen	biological_process	8	1	0.448847
GO:0008809	carnitine racemase activity	molecular_function	7	1	0.448847
GO:0009142	nucleoside triphosphate biosynthetic process	biological_process	9	1	0.448847
GO:1903798	regulation of production of miRNAs involved in gene silencing by miRNA	biological_process	11	1	0.448847
GO:0009940	amino-terminal vacuolar sorting propeptide binding	molecular_function	8	1	0.448847
GO:0010498	proteasomal protein catabolic process	biological_process	8	1	0.448847
GO:2000029	regulation of proanthocyanidin biosynthetic process	biological_process	8	1	0.448847
GO:0010209	vacuolar sorting signal binding	molecular_function	7	1	0.448847
GO:1902025	nitrate import	biological_process	10	1	0.448847
GO:0030865	cortical cytoskeleton organization	biological_process	7	1	0.448847
GO:0090548	response to nitrate starvation	biological_process	6	1	0.448847
GO:0008692	3-hydroxybutyryl-CoA epimerase activity	molecular_function	7	1	0.448847
GO:0004819	glutamine-tRNA ligase activity	molecular_function	7	1	0.448847
GO:0017046	peptide hormone binding	molecular_function	6	1	0.448847
GO:0006425	glutaminyl-tRNA aminoacylation	biological_process	13	1	0.448847
GO:0005697	telomerase holoenzyme complex	cellular_component	6	1	0.448847
GO:0042761	very long-chain fatty acid biosynthetic process	biological_process	11	3	0.449536
GO:0009657	plastid organization	biological_process	6	3	0.449536
GO:0042807	central vacuole	cellular_component	8	7	0.452679
GO:0052689	carboxylic ester hydrolase activity	molecular_function	6	37	0.453521
GO:0017004	cytochrome complex assembly	biological_process	8	2	0.453792
GO:0016410	N-acyltransferase activity	molecular_function	7	2	0.453792
GO:0035614	snRNA stem-loop binding	molecular_function	8	2	0.453792
GO:0080074	spermidine:caffeoyl CoA N-acyltransferase activity	molecular_function	8	2	0.453792
GO:0042500	aspartic endopeptidase activity, intramembrane cleaving	molecular_function	9	2	0.453792
GO:0080075	spermidine:feruloyl CoA N-acyltransferase activity	molecular_function	8	2	0.453792
GO:0071556	integral component of lumenal side of endoplasmic reticulum membrane	cellular_component	8	2	0.453792
GO:0080088	spermidine hydroxycinnamate conjugate biosynthetic process	biological_process	8	2	0.453792
GO:0019674	NAD metabolic process	biological_process	4	2	0.453792
GO:0042162	telomeric DNA binding	molecular_function	8	2	0.453792
GO:0030660	Golgi-associated vesicle membrane	cellular_component	7	2	0.453792
GO:0006875	cellular metal ion homeostasis	biological_process	10	2	0.453792
GO:0005758	mitochondrial intermembrane space	cellular_component	6	4	0.454539
GO:0016874	ligase activity	molecular_function	4	19	0.455448
GO:0005839	proteasome core complex	cellular_component	4	6	0.458933
GO:0006402	mRNA catabolic process	biological_process	10	3	0.461302
GO:0009615	response to virus	biological_process	7	28	0.467269
GO:0009088	threonine biosynthetic process	biological_process	12	2	0.468829
GO:0080072	spermidine:sinapoyl CoA N-acyltransferase activity	molecular_function	8	2	0.468829
GO:0009920	cell plate formation involved in plant-type cell wall biogenesis	biological_process	6	2	0.468829
GO:0004340	glucokinase activity	molecular_function	8	2	0.468829
GO:0089701	U2AF	cellular_component	4	2	0.468829
GO:0046786	viral replication complex formation and maintenance	biological_process	7	2	0.468829
GO:2000280	regulation of root development	biological_process	7	3	0.472957
GO:0009963	positive regulation of flavonoid biosynthetic process	biological_process	8	3	0.472957
GO:0009821	alkaloid biosynthetic process	biological_process	7	3	0.472957
GO:0047203	13-hydroxylupinine O-tigloyltransferase activity	molecular_function	7	3	0.472957
GO:0019199	transmembrane receptor protein kinase activity	molecular_function	8	3	0.472957
GO:0035102	PRC1 complex	cellular_component	7	1	0.473536
GO:0004000	adenosine deaminase activity	molecular_function	7	1	0.473536
GO:0070402	NADPH binding	molecular_function	6	1	0.473536
GO:0036396	RNA N6-methyladenosine methyltransferase complex	cellular_component	6	1	0.473536
GO:0045227	capsule polysaccharide biosynthetic process	biological_process	10	1	0.473536
GO:0010280	UDP-L-rhamnose synthase activity	molecular_function	5	1	0.473536
GO:0097502	mannosylation	biological_process	5	1	0.473536
GO:0033358	UDP-L-arabinose biosynthetic process	biological_process	10	1	0.473536
GO:0016422	mRNA (2'-O-methyladenosine-N6-)-methyltransferase activity	molecular_function	9	1	0.473536
GO:0050377	UDP-glucose 4,6-dehydratase activity	molecular_function	7	1	0.473536
GO:0045597	positive regulation of cell differentiation	biological_process	7	1	0.473536
GO:0004715	non-membrane spanning protein tyrosine kinase activity	molecular_function	9	1	0.473536
GO:0042149	cellular response to glucose starvation	biological_process	9	1	0.473536
GO:0006574	valine catabolic process	biological_process	11	1	0.473536
GO:0010231	maintenance of seed dormancy	biological_process	6	1	0.473536
GO:0071566	UFM1 activating enzyme activity	molecular_function	7	1	0.473536
GO:0097466	ubiquitin-dependent glycoprotein ERAD pathway	biological_process	9	1	0.473536
GO:0018342	protein prenylation	biological_process	9	1	0.473536
GO:0043021	ribonucleoprotein complex binding	molecular_function	5	1	0.473536
GO:0010024	phytochromobilin biosynthetic process	biological_process	8	1	0.473536
GO:0019788	NEDD8 transferase activity	molecular_function	6	1	0.473536
GO:0016314	phosphatidylinositol-3,4,5-trisphosphate 3-phosphatase activity	molecular_function	10	1	0.473536
GO:0046294	formaldehyde catabolic process	biological_process	8	1	0.473536
GO:0034274	Atg12-Atg5-Atg16 complex	cellular_component	6	1	0.473536
GO:0003861	3-isopropylmalate dehydratase activity	molecular_function	7	1	0.473536
GO:0042823	pyridoxal phosphate biosynthetic process	biological_process	8	1	0.473536
GO:1901259	chloroplast rRNA processing	biological_process	12	1	0.473536
GO:0009789	positive regulation of abscisic acid-activated signaling pathway	biological_process	9	8	0.474071
GO:0001055	RNA polymerase II activity	molecular_function	10	4	0.474309
GO:0000460	maturation of 5.8S rRNA	biological_process	12	4	0.474309
GO:0019953	sexual reproduction	biological_process	4	6	0.474685
GO:0046856	phosphatidylinositol dephosphorylation	biological_process	10	5	0.47471
GO:0006486	protein glycosylation	biological_process	9	18	0.477647
GO:0032580	Golgi cisterna membrane	cellular_component	8	6	0.482512
GO:0008865	fructokinase activity	molecular_function	8	5	0.483353
GO:0006572	tyrosine catabolic process	biological_process	11	2	0.483616
GO:0070897	DNA-templated transcriptional preinitiation complex assembly	biological_process	9	2	0.483616
GO:0071329	cellular response to sucrose stimulus	biological_process	9	2	0.483616
GO:0019509	L-methionine salvage from methylthioadenosine	biological_process	12	2	0.483616
GO:0005525	GTP binding	molecular_function	8	37	0.483997
GO:0000776	kinetochore	cellular_component	4	3	0.484494
GO:0030955	potassium ion binding	molecular_function	8	3	0.484494
GO:0009864	induced systemic resistance, jasmonic acid mediated signaling pathway	biological_process	6	3	0.484494
GO:0048437	floral organ development	biological_process	5	3	0.484494
GO:0042128	nitrate assimilation	biological_process	8	10	0.485062
GO:0009723	response to ethylene	biological_process	6	39	0.485453
GO:0048528	post-embryonic root development	biological_process	7	5	0.491945
GO:0031072	heat shock protein binding	molecular_function	5	3	0.495909
GO:0003910	DNA ligase (ATP) activity	molecular_function	7	3	0.495909
GO:0051103	DNA ligation involved in DNA repair	biological_process	9	3	0.495909
GO:0009624	response to nematode	biological_process	7	10	0.496921
GO:0006741	NADP biosynthetic process	biological_process	5	1	0.497119
GO:0003952	NAD+ synthase (glutamine-hydrolyzing) activity	molecular_function	7	1	0.497119
GO:0140080	class III/IV DNA-(apurinic or apyrimidinic site) lyase activity	molecular_function	6	1	0.497119
GO:0050992	dimethylallyl diphosphate biosynthetic process	biological_process	9	1	0.497119
GO:0070985	TFIIK complex	cellular_component	7	1	0.497119
GO:0018454	acetoacetyl-CoA reductase activity	molecular_function	7	1	0.497119
GO:0034337	RNA folding	biological_process	4	1	0.497119
GO:0010071	root meristem specification	biological_process	5	1	0.497119
GO:0071712	ER-associated misfolded protein catabolic process	biological_process	10	1	0.497119
GO:0015811	L-cystine transport	biological_process	12	1	0.497119
GO:0048024	regulation of mRNA splicing, via spliceosome	biological_process	9	1	0.497119
GO:0003868	4-hydroxyphenylpyruvate dioxygenase activity	molecular_function	7	1	0.497119
GO:0040034	regulation of development, heterochronic	biological_process	6	1	0.497119
GO:0022890	inorganic cation transmembrane transporter activity	molecular_function	7	1	0.497119
GO:0140078	class I DNA-(apurinic or apyrimidinic site) lyase activity	molecular_function	6	1	0.497119
GO:0005845	mRNA cap binding complex	cellular_component	5	1	0.497119
GO:0060966	regulation of gene silencing by RNA	biological_process	9	1	0.497119
GO:0010021	amylopectin biosynthetic process	biological_process	7	1	0.497119
GO:0006383	transcription by RNA polymerase III	biological_process	9	1	0.497119
GO:0045703	ketoreductase activity	molecular_function	6	1	0.497119
GO:0009875	pollen-pistil interaction	biological_process	5	1	0.497119
GO:0015184	L-cystine transmembrane transporter activity	molecular_function	9	1	0.497119
GO:0043668	exine	cellular_component	5	1	0.497119
GO:0004536	deoxyribonuclease activity	molecular_function	7	1	0.497119
GO:0080006	internode patterning	biological_process	5	1	0.497119
GO:0004298	threonine-type endopeptidase activity	molecular_function	8	6	0.498053
GO:0080060	integument development	biological_process	5	2	0.498143
GO:0010072	primary shoot apical meristem specification	biological_process	5	5	0.500485
GO:0010075	regulation of meristem growth	biological_process	7	4	0.50343
GO:0010332	response to gamma radiation	biological_process	7	3	0.507195
GO:0072583	clathrin-dependent endocytosis	biological_process	9	3	0.507195
GO:0008654	phospholipid biosynthetic process	biological_process	8	5	0.508968
GO:0009694	jasmonic acid metabolic process	biological_process	9	5	0.508968
GO:0006950	response to stress	biological_process	4	12	0.509836
GO:0080073	spermidine:coumaroyl CoA N-acyltransferase activity	molecular_function	8	2	0.512406
GO:0009648	photoperiodism	biological_process	7	2	0.512406
GO:0008235	metalloexopeptidase activity	molecular_function	8	2	0.512406
GO:0006893	Golgi to plasma membrane transport	biological_process	9	2	0.512406
GO:0043682	copper-transporting ATPase activity	molecular_function	11	2	0.512406
GO:0005987	sucrose catabolic process	biological_process	9	2	0.512406
GO:0010268	brassinosteroid homeostasis	biological_process	8	9	0.517359
GO:0016810	hydrolase activity, acting on carbon-nitrogen (but not peptide) bonds	molecular_function	5	1	0.519645
GO:0009150	purine ribonucleotide metabolic process	biological_process	10	1	0.519645
GO:0016246	RNA interference	biological_process	11	1	0.519645
GO:0009882	blue light photoreceptor activity	molecular_function	6	1	0.519645
GO:2000037	regulation of stomatal complex patterning	biological_process	7	1	0.519645
GO:0008898	S-adenosylmethionine-homocysteine S-methyltransferase activity	molecular_function	8	1	0.519645
GO:0070626	(S)-2-(5-amino-1-(5-phospho-D-ribosyl)imidazole-4-carboxamido)succinate AMP-lyase (fumarate-forming) activity	molecular_function	7	1	0.519645
GO:0061634	alpha-D-xyloside xylohydrolase	molecular_function	7	1	0.519645
GO:0080176	xyloglucan 1,6-alpha-xylosidase activity	molecular_function	7	1	0.519645
GO:0048571	long-day photoperiodism	biological_process	8	1	0.519645
GO:0004018	N6-(1,2-dicarboxyethyl)AMP AMP-lyase (fumarate-forming) activity	molecular_function	7	1	0.519645
GO:2000068	regulation of defense response to insect	biological_process	7	1	0.519645
GO:0031297	replication fork processing	biological_process	9	1	0.519645
GO:0071249	cellular response to nitrate	biological_process	7	1	0.519645
GO:0060321	acceptance of pollen	biological_process	6	1	0.519645
GO:0070552	BRISC complex	cellular_component	4	1	0.519645
GO:0060271	cilium assembly	biological_process	7	1	0.519645
GO:0004046	aminoacylase activity	molecular_function	7	1	0.519645
GO:0009509	chromoplast	cellular_component	7	1	0.519645
GO:0005875	microtubule associated complex	cellular_component	4	4	0.522441
GO:0009958	positive gravitropism	biological_process	7	5	0.525755
GO:0042273	ribosomal large subunit biogenesis	biological_process	6	5	0.525755
GO:0010337	regulation of salicylic acid metabolic process	biological_process	8	2	0.526398
GO:0033619	membrane protein proteolysis	biological_process	8	2	0.526398
GO:0005504	fatty acid binding	molecular_function	5	2	0.526398
GO:0030295	protein kinase activator activity	molecular_function	7	2	0.526398
GO:0009707	chloroplast outer membrane	cellular_component	7	9	0.529642
GO:0042744	hydrogen peroxide catabolic process	biological_process	8	14	0.530478
GO:0030048	actin filament-based movement	biological_process	5	4	0.531814
GO:0030036	actin cytoskeleton organization	biological_process	7	4	0.531814
GO:0016722	oxidoreductase activity, oxidizing metal ions	molecular_function	5	10	0.532026
GO:0051302	regulation of cell division	biological_process	6	5	0.534053
GO:0019438	aromatic compound biosynthetic process	biological_process	6	9	0.535743
GO:0016051	carbohydrate biosynthetic process	biological_process	6	10	0.537797
GO:0045927	positive regulation of growth	biological_process	6	2	0.540115
GO:0004535	poly(A)-specific ribonuclease activity	molecular_function	10	2	0.540115
GO:0006914	autophagy	biological_process	6	2	0.540115
GO:0007094	mitotic spindle assembly checkpoint	biological_process	13	2	0.540115
GO:0048354	mucilage biosynthetic process involved in seed coat development	biological_process	7	2	0.540115
GO:0097027	ubiquitin-protein transferase activator activity	molecular_function	6	3	0.540232
GO:0098542	defense response to other organism	biological_process	6	3	0.540232
GO:1904668	positive regulation of ubiquitin protein ligase activity	biological_process	13	3	0.540232
GO:0032088	negative regulation of NF-kappaB transcription factor activity	biological_process	7	1	0.541163
GO:0048586	regulation of long-day photoperiodism, flowering	biological_process	9	1	0.541163
GO:0080119	ER body organization	biological_process	6	1	0.541163
GO:0010731	protein glutathionylation	biological_process	9	1	0.541163
GO:0071569	protein ufmylation	biological_process	11	1	0.541163
GO:0046423	allene-oxide cyclase activity	molecular_function	5	1	0.541163
GO:0009590	detection of gravity	biological_process	6	1	0.541163
GO:0005080	protein kinase C binding	molecular_function	8	1	0.541163
GO:0035061	interchromatin granule	cellular_component	8	1	0.541163
GO:0016151	nickel cation binding	molecular_function	8	1	0.541163
GO:0070827	chromatin maintenance	biological_process	6	1	0.541163
GO:0009682	induced systemic resistance	biological_process	9	1	0.541163
GO:0000285	1-phosphatidylinositol-3-phosphate 5-kinase activity	molecular_function	8	1	0.541163
GO:1900036	positive regulation of cellular response to heat	biological_process	7	1	0.541163
GO:1990937	xylan acetylation	biological_process	7	1	0.541163
GO:0042789	mRNA transcription by RNA polymerase II	biological_process	10	1	0.541163
GO:0044210	'de novo' CTP biosynthetic process	biological_process	13	1	0.541163
GO:0000220	vacuolar proton-transporting V-type ATPase, V0 domain	cellular_component	7	1	0.541163
GO:0008252	nucleotidase activity	molecular_function	8	1	0.541163
GO:0003857	3-hydroxyacyl-CoA dehydrogenase activity	molecular_function	7	1	0.541163
GO:0004475	mannose-1-phosphate guanylyltransferase activity	molecular_function	9	1	0.541163
GO:2000023	regulation of lateral root development	biological_process	9	1	0.541163
GO:0010315	auxin efflux	biological_process	9	1	0.541163
GO:0016118	carotenoid catabolic process	biological_process	11	1	0.541163
GO:0043495	protein membrane anchor	molecular_function	6	1	0.541163
GO:0004521	endoribonuclease activity	molecular_function	8	7	0.545017
GO:0006366	transcription by RNA polymerase II	biological_process	9	10	0.549261
GO:0033383	geranyl diphosphate metabolic process	biological_process	8	4	0.550281
GO:0051015	actin filament binding	molecular_function	7	11	0.550649
GO:0010223	secondary shoot formation	biological_process	6	3	0.550957
GO:0070006	metalloaminopeptidase activity	molecular_function	9	2	0.553553
GO:0004345	glucose-6-phosphate dehydrogenase activity	molecular_function	7	2	0.553553
GO:0002230	positive regulation of defense response to virus by host	biological_process	9	2	0.553553
GO:0004659	prenyltransferase activity	molecular_function	6	2	0.553553
GO:0010389	regulation of G2/M transition of mitotic cell cycle	biological_process	9	2	0.553553
GO:0006032	chitin catabolic process	biological_process	8	9	0.553864
GO:0015386	potassium:proton antiporter activity	molecular_function	12	4	0.559369
GO:0004176	ATP-dependent peptidase activity	molecular_function	11	10	0.560616
GO:0006273	lagging strand elongation	biological_process	10	3	0.561532
GO:0000049	tRNA binding	molecular_function	7	3	0.561532
GO:0001522	pseudouridine synthesis	biological_process	10	1	0.561717
GO:0004818	glutamate-tRNA ligase activity	molecular_function	7	1	0.561717
GO:1901006	ubiquinone-6 biosynthetic process	biological_process	10	1	0.561717
GO:0030620	U2 snRNA binding	molecular_function	8	1	0.561717
GO:0019305	dTDP-rhamnose biosynthetic process	biological_process	10	1	0.561717
GO:0031118	rRNA pseudouridine synthesis	biological_process	13	1	0.561717
GO:0035371	microtubule plus-end	cellular_component	7	1	0.561717
GO:0003987	acetate-CoA ligase activity	molecular_function	7	1	0.561717
GO:0061504	cyclic threonylcarbamoyladenosine biosynthetic process	biological_process	13	1	0.561717
GO:0061503	tRNA threonylcarbamoyladenosine dehydratase	molecular_function	7	1	0.561717
GO:1903415	flavonoid transport from endoplasmic reticulum to plant-type vacuole	biological_process	7	1	0.561717
GO:0004416	hydroxyacylglutathione hydrolase activity	molecular_function	7	1	0.561717
GO:0030951	establishment or maintenance of microtubule cytoskeleton polarity	biological_process	8	1	0.561717
GO:0009650	UV protection	biological_process	8	1	0.561717
GO:0016124	xanthophyll catabolic process	biological_process	12	1	0.561717
GO:0006424	glutamyl-tRNA aminoacylation	biological_process	13	1	0.561717
GO:1990136	linoleate 9S-lipoxygenase activity	molecular_function	7	1	0.561717
GO:0031120	snRNA pseudouridine synthesis	biological_process	11	1	0.561717
GO:0004311	farnesyltranstransferase activity	molecular_function	7	1	0.561717
GO:0006083	acetate metabolic process	biological_process	7	1	0.561717
GO:0052624	2-phytyl-1,4-naphthoquinone methyltransferase activity	molecular_function	8	1	0.561717
GO:0031429	box H/ACA snoRNP complex	cellular_component	7	1	0.561717
GO:0019354	siroheme biosynthetic process	biological_process	10	1	0.561717
GO:0080150	S-adenosyl-L-methionine:benzoic acid carboxyl methyl transferase activity	molecular_function	8	1	0.561717
GO:0016435	rRNA (guanine) methyltransferase activity	molecular_function	9	1	0.561717
GO:0042989	sequestering of actin monomers	biological_process	10	1	0.561717
GO:0009649	entrainment of circadian clock	biological_process	5	1	0.561717
GO:0007093	mitotic cell cycle checkpoint	biological_process	5	1	0.561717
GO:0052866	phosphatidylinositol phosphate phosphatase activity	molecular_function	8	1	0.561717
GO:0051726	regulation of cell cycle	biological_process	6	12	0.562355
GO:0001056	RNA polymerase III activity	molecular_function	10	8	0.565482
GO:0005666	DNA-directed RNA polymerase III complex	cellular_component	8	8	0.565482
GO:0046854	phosphatidylinositol phosphorylation	biological_process	10	2	0.566711
GO:0070403	NAD+ binding	molecular_function	6	2	0.566711
GO:0006491	N-glycan processing	biological_process	8	2	0.566711
GO:0003006	developmental process involved in reproduction	biological_process	4	2	0.566711
GO:0000184	nuclear-transcribed mRNA catabolic process, nonsense-mediated decay	biological_process	12	4	0.568357
GO:0005992	trehalose biosynthetic process	biological_process	9	4	0.568357
GO:0000156	phosphorelay response regulator activity	molecular_function	4	8	0.571752
GO:0071732	cellular response to nitric oxide	biological_process	8	3	0.571954
GO:0006508	proteolysis	biological_process	7	76	0.577377
GO:0009870	defense response signaling pathway, resistance gene-dependent	biological_process	6	2	0.579586
GO:0009231	riboflavin biosynthetic process	biological_process	8	2	0.579586
GO:0001510	RNA methylation	biological_process	10	2	0.579586
GO:0046656	folic acid biosynthetic process	biological_process	8	1	0.581351
GO:0045859	regulation of protein kinase activity	biological_process	10	1	0.581351
GO:0010044	response to aluminum ion	biological_process	7	1	0.581351
GO:0005950	anthranilate synthase complex	cellular_component	6	1	0.581351
GO:0044090	positive regulation of vacuole organization	biological_process	9	1	0.581351
GO:0050567	glutaminyl-tRNA synthase (glutamine-hydrolyzing) activity	molecular_function	7	1	0.581351
GO:0004828	serine-tRNA ligase activity	molecular_function	7	1	0.581351
GO:0034728	nucleosome organization	biological_process	6	1	0.581351
GO:0004146	dihydrofolate reductase activity	molecular_function	7	1	0.581351
GO:0010253	UDP-rhamnose biosynthetic process	biological_process	10	1	0.581351
GO:0004049	anthranilate synthase activity	molecular_function	7	1	0.581351
GO:0034088	maintenance of mitotic sister chromatid cohesion	biological_process	6	1	0.581351
GO:0045544	gibberellin 20-oxidase activity	molecular_function	7	1	0.581351
GO:0006903	vesicle targeting	biological_process	4	1	0.581351
GO:0006434	seryl-tRNA aminoacylation	biological_process	13	1	0.581351
GO:0004742	dihydrolipoyllysine-residue acetyltransferase activity	molecular_function	9	1	0.581351
GO:0000813	ESCRT I complex	cellular_component	5	1	0.581351
GO:0043619	regulation of transcription from RNA polymerase II promoter in response to oxidative stress	biological_process	11	1	0.581351
GO:0042802	identical protein binding	molecular_function	5	25	0.581854
GO:0004805	trehalose-phosphatase activity	molecular_function	9	3	0.58222
GO:0009698	phenylpropanoid metabolic process	biological_process	6	3	0.58222
GO:0004012	phospholipid-translocating ATPase activity	molecular_function	6	3	0.58222
GO:0006635	fatty acid beta-oxidation	biological_process	11	5	0.582361
GO:0004725	protein tyrosine phosphatase activity	molecular_function	9	5	0.582361
GO:0003714	transcription corepressor activity	molecular_function	5	7	0.585385
GO:1902600	proton transmembrane transport	biological_process	9	4	0.58602
GO:0007010	cytoskeleton organization	biological_process	6	4	0.58602
GO:0000902	cell morphogenesis	biological_process	6	5	0.590146
GO:0035242	protein-arginine omega-N asymmetric methyltransferase activity	molecular_function	9	2	0.592177
GO:0030619	U1 snRNA binding	molecular_function	8	2	0.592177
GO:0048229	gametophyte development	biological_process	5	3	0.592328
GO:0005789	endoplasmic reticulum membrane	cellular_component	5	69	0.59443
GO:0006913	nucleocytoplasmic transport	biological_process	8	4	0.594692
GO:0005217	intracellular ligand-gated ion channel activity	molecular_function	8	4	0.594692
GO:0004970	ionotropic glutamate receptor activity	molecular_function	7	4	0.594692
GO:0032264	IMP salvage	biological_process	13	1	0.600105
GO:0003860	3-hydroxyisobutyryl-CoA hydrolase activity	molecular_function	8	1	0.600105
GO:0090114	COPII-coated vesicle budding	biological_process	9	1	0.600105
GO:0035335	peptidyl-tyrosine dephosphorylation	biological_process	10	1	0.600105
GO:2001295	malonyl-CoA biosynthetic process	biological_process	9	1	0.600105
GO:0030029	actin filament-based process	biological_process	4	1	0.600105
GO:1900151	regulation of nuclear-transcribed mRNA catabolic process, deadenylation-dependent decay	biological_process	9	1	0.600105
GO:0006571	tyrosine biosynthetic process	biological_process	11	1	0.600105
GO:0009168	purine ribonucleoside monophosphate biosynthetic process	biological_process	11	1	0.600105
GO:0003724	RNA helicase activity	molecular_function	10	1	0.600105
GO:0004571	mannosyl-oligosaccharide 1,2-alpha-mannosidase activity	molecular_function	10	1	0.600105
GO:0003864	3-methyl-2-oxobutanoate hydroxymethyltransferase activity	molecular_function	7	1	0.600105
GO:0008276	protein methyltransferase activity	molecular_function	7	1	0.600105
GO:0010295	(+)-abscisic acid 8'-hydroxylase activity	molecular_function	7	1	0.600105
GO:0015194	L-serine transmembrane transporter activity	molecular_function	9	1	0.600105
GO:0019031	viral envelope	cellular_component	5	1	0.600105
GO:0030124	AP-4 adaptor complex	cellular_component	7	1	0.600105
GO:0071541	eukaryotic translation initiation factor 3 complex, eIF3m	cellular_component	5	1	0.600105
GO:0003876	AMP deaminase activity	molecular_function	8	1	0.600105
GO:0001732	formation of cytoplasmic translation initiation complex	biological_process	9	1	0.600105
GO:0005769	early endosome	cellular_component	8	4	0.603254
GO:0003825	alpha,alpha-trehalose-phosphate synthase (UDP-forming) activity	molecular_function	8	2	0.604484
GO:0010162	seed dormancy process	biological_process	5	2	0.604484
GO:0070413	trehalose metabolism in response to stress	biological_process	9	2	0.604484
GO:0055085	transmembrane transport	biological_process	6	59	0.604593
GO:0008171	O-methyltransferase activity	molecular_function	7	10	0.604795
GO:0045892	negative regulation of transcription, DNA-templated	biological_process	9	30	0.608005
GO:0031307	integral component of mitochondrial outer membrane	cellular_component	8	6	0.608249
GO:0042391	regulation of membrane potential	biological_process	5	8	0.60847
GO:0009861	jasmonic acid and ethylene-dependent systemic resistance	biological_process	6	3	0.612063
GO:0006744	ubiquinone biosynthetic process	biological_process	9	3	0.612063
GO:0060548	negative regulation of cell death	biological_process	7	3	0.612063
GO:0016618	hydroxypyruvate reductase activity	molecular_function	7	2	0.616506
GO:0009959	negative gravitropism	biological_process	7	2	0.616506
GO:0000280	nuclear division	biological_process	7	1	0.618019
GO:0046523	S-methyl-5-thioribose-1-phosphate isomerase activity	molecular_function	7	1	0.618019
GO:0015207	adenine transmembrane transporter activity	molecular_function	7	1	0.618019
GO:0019776	Atg8 ligase activity	molecular_function	5	1	0.618019
GO:0005673	transcription factor TFIIE complex	cellular_component	7	1	0.618019
GO:0098721	uracil import across plasma membrane	biological_process	8	1	0.618019
GO:0010424	DNA methylation on cytosine within a CG sequence	biological_process	12	1	0.618019
GO:0015208	guanine transmembrane transporter activity	molecular_function	7	1	0.618019
GO:0043481	anthocyanin accumulation in tissues in response to UV light	biological_process	10	1	0.618019
GO:0015294	solute:cation symporter activity	molecular_function	8	1	0.618019
GO:0035344	hypoxanthine transport	biological_process	9	1	0.618019
GO:0009062	fatty acid catabolic process	biological_process	10	1	0.618019
GO:0005342	organic acid transmembrane transporter activity	molecular_function	5	1	0.618019
GO:0019200	carbohydrate kinase activity	molecular_function	7	1	0.618019
GO:0052096	formation by symbiont of syncytium involving giant cell for nutrient acquisition from host	biological_process	7	1	0.618019
GO:0004550	nucleoside diphosphate kinase activity	molecular_function	7	1	0.618019
GO:0098702	adenine import across plasma membrane	biological_process	10	1	0.618019
GO:0008616	queuosine biosynthetic process	biological_process	11	1	0.618019
GO:0098710	guanine import across plasma membrane	biological_process	8	1	0.618019
GO:0070762	nuclear pore transmembrane ring	cellular_component	4	1	0.618019
GO:0009684	indoleacetic acid biosynthetic process	biological_process	7	1	0.618019
GO:0071790	establishment of spindle pole body localization to nuclear envelope	biological_process	7	1	0.618019
GO:0008479	queuine tRNA-ribosyltransferase activity	molecular_function	7	1	0.618019
GO:0051127	positive regulation of actin nucleation	biological_process	10	1	0.618019
GO:0008121	ubiquinol-cytochrome-c reductase activity	molecular_function	6	1	0.618019
GO:0010422	regulation of brassinosteroid biosynthetic process	biological_process	10	1	0.618019
GO:0048027	mRNA 5'-UTR binding	molecular_function	8	1	0.618019
GO:0060359	response to ammonium ion	biological_process	6	1	0.618019
GO:0048193	Golgi vesicle transport	biological_process	7	1	0.618019
[truncated: 959 more rows]

## Sheet: SM vs CK
GO_ID	GO_Term	GO_function	GO_class	S gene number	pvalue
GO:0009534	chloroplast thylakoid	cellular_component	7	113	0
GO:0009579	thylakoid	cellular_component	5	127	0
GO:0009535	chloroplast thylakoid membrane	cellular_component	8	241	0
GO:0009570	chloroplast stroma	cellular_component	8	203	0
GO:0010427	abscisic acid binding	molecular_function	6	48	0
GO:0009941	chloroplast envelope	cellular_component	7	210	0
GO:0016168	chlorophyll binding	molecular_function	6	51	0
GO:0015979	photosynthesis	biological_process	5	65	0
GO:0048046	apoplast	cellular_component	4	145	0
GO:0080163	regulation of protein serine/threonine phosphatase activity	biological_process	12	47	0
GO:0010319	stromule	cellular_component	7	39	1.11022e-16
GO:0009768	photosynthesis, light harvesting in photosystem I	biological_process	7	45	3.33067e-16
GO:0031409	pigment binding	molecular_function	4	41	3.33067e-16
GO:0010287	plastoglobule	cellular_component	8	87	3.33067e-16
GO:0004864	protein phosphatase inhibitor activity	molecular_function	7	47	4.44089e-16
GO:0009507	chloroplast	cellular_component	7	704	5.55112e-16
GO:0009416	response to light stimulus	biological_process	6	86	9.99201e-16
GO:0030095	chloroplast photosystem II	cellular_component	8	21	4.57412e-14
GO:0009409	response to cold	biological_process	5	120	4.78506e-14
GO:0009738	abscisic acid-activated signaling pathway	biological_process	6	93	5.47451e-13
GO:0009538	photosystem I reaction center	cellular_component	6	12	5.56039e-13
GO:0055114	oxidation-reduction process	biological_process	4	233	1.26654e-12
GO:0009767	photosynthetic electron transport chain	biological_process	7	16	2.43539e-12
GO:0009773	photosynthetic electron transport in photosystem I	biological_process	8	18	1.75591e-11
GO:0019253	reductive pentose-phosphate cycle	biological_process	8	16	4.23036e-11
GO:0019252	starch biosynthetic process	biological_process	10	27	2.86779e-10
GO:0016762	xyloglucan:xyloglucosyl transferase activity	molecular_function	8	26	4.93263e-10
GO:0031222	arabinan catabolic process	biological_process	8	16	5.69455e-10
GO:0005960	glycine cleavage complex	cellular_component	6	11	7.36326e-10
GO:0031977	thylakoid lumen	cellular_component	6	25	8.46348e-10
GO:0009505	plant-type cell wall	cellular_component	6	91	1.85878e-09
GO:0009523	photosystem II	cellular_component	7	18	1.94252e-09
GO:0031969	chloroplast membrane	cellular_component	6	41	2.87649e-09
GO:0009543	chloroplast thylakoid lumen	cellular_component	8	29	3.95698e-09
GO:0009414	response to water deprivation	biological_process	5	99	4.93443e-09
GO:0006094	gluconeogenesis	biological_process	9	21	6.12179e-09
GO:0010411	xyloglucan metabolic process	biological_process	9	28	7.77902e-09
GO:0010598	NAD(P)H dehydrogenase complex (plastoquinone	cellular_component	5	13	2.10894e-08
GO:0005983	starch catabolic process	biological_process	10	17	2.3166e-08
GO:0009407	toxin catabolic process	biological_process	6	29	3.06567e-08
GO:1900425	negative regulation of defense response to bacterium	biological_process	8	12	3.08347e-08
GO:0006537	glutamate biosynthetic process	biological_process	12	8	3.20376e-08
GO:0005986	sucrose biosynthetic process	biological_process	9	18	8.2246e-08
GO:0015995	chlorophyll biosynthetic process	biological_process	9	20	8.32032e-08
GO:0016798	hydrolase activity, acting on glycosyl bonds	molecular_function	5	27	9.64074e-08
GO:0008106	alcohol dehydrogenase (NADP+) activity	molecular_function	8	12	1.18105e-07
GO:0009817	defense response to fungus, incompatible interaction	biological_process	7	17	1.38643e-07
GO:0005978	glycogen biosynthetic process	biological_process	10	12	1.51171e-07
GO:0031640	killing of cells of other organism	biological_process	4	9	2.10146e-07
GO:0009833	plant-type primary cell wall biogenesis	biological_process	7	20	2.51412e-07
GO:0009654	photosystem II oxygen evolving complex	cellular_component	6	14	2.60838e-07
GO:0042546	cell wall biogenesis	biological_process	5	28	3.01988e-07
GO:0009627	systemic acquired resistance	biological_process	7	15	3.26387e-07
GO:0004657	proline dehydrogenase activity	molecular_function	6	5	3.84262e-07
GO:0006562	proline catabolic process	biological_process	12	5	3.84262e-07
GO:0010133	proline catabolic process to glutamate	biological_process	12	5	3.84262e-07
GO:0042742	defense response to bacterium	biological_process	8	87	4.06782e-07
GO:0010105	negative regulation of ethylene-activated signaling pathway	biological_process	11	19	4.43831e-07
GO:1901872	ecgonone methyl ester biosynthetic process	biological_process	9	10	4.59488e-07
GO:1901869	ecgonine methyl ester biosynthetic process	biological_process	9	10	4.59488e-07
GO:1901871	ecgonone methyl ester catabolic process	biological_process	8	10	4.59488e-07
GO:1901868	ecgonine methyl ester catabolic process	biological_process	8	10	4.59488e-07
GO:0009741	response to brassinosteroid	biological_process	6	28	4.85854e-07
GO:0004553	hydrolase activity, hydrolyzing O-glycosyl compounds	molecular_function	6	62	6.8003e-07
GO:0030643	cellular phosphate ion homeostasis	biological_process	11	6	9.53128e-07
GO:0016621	cinnamoyl-CoA reductase activity	molecular_function	7	11	1.02193e-06
GO:0008266	poly(U) RNA binding	molecular_function	9	11	1.27399e-06
GO:0000032	cell wall mannoprotein biosynthetic process	biological_process	10	5	1.30391e-06
GO:0019684	photosynthesis, light reaction	biological_process	6	10	1.33992e-06
GO:0004476	mannose-6-phosphate isomerase activity	molecular_function	7	4	1.80355e-06
GO:1901401	regulation of tetrapyrrole metabolic process	biological_process	7	4	1.80355e-06
GO:0047958	glycine:2-oxoglutarate aminotransferase activity	molecular_function	7	4	1.80355e-06
GO:0015840	urea transport	biological_process	8	4	1.80355e-06
GO:0048529	magnesium-protoporphyrin IX monomethyl ester (oxidative) cyclase activity	molecular_function	7	4	1.80355e-06
GO:0033591	response to L-ascorbic acid	biological_process	6	4	1.80355e-06
GO:0009780	photosynthetic NADP+ reduction	biological_process	7	4	1.80355e-06
GO:0042853	L-alanine catabolic process	biological_process	13	4	1.80355e-06
GO:0080170	hydrogen peroxide transmembrane transport	biological_process	8	4	1.80355e-06
GO:0032025	response to cobalt ion	biological_process	7	4	1.80355e-06
GO:0019898	extrinsic component of membrane	cellular_component	4	23	2.28374e-06
GO:0009522	photosystem I	cellular_component	7	11	2.91207e-06
GO:0016045	detection of bacterium	biological_process	8	6	3.32228e-06
GO:0018131	oxazole or thiazole biosynthetic process	biological_process	7	5	3.37118e-06
GO:0052837	thiazole biosynthetic process	biological_process	8	5	3.37118e-06
GO:0030388	fructose 1,6-bisphosphate metabolic process	biological_process	7	7	4.50293e-06
GO:0004373	glycogen (starch) synthase activity	molecular_function	8	7	4.50293e-06
GO:0042132	fructose 1,6-bisphosphate 1-phosphatase activity	molecular_function	10	7	4.50293e-06
GO:0045493	xylan catabolic process	biological_process	9	16	4.97487e-06
GO:0045824	negative regulation of innate immune response	biological_process	8	9	5.806e-06
GO:0006749	glutathione metabolic process	biological_process	8	35	6.03954e-06
GO:0046556	alpha-L-arabinofuranosidase activity	molecular_function	7	16	6.97352e-06
GO:0015505	uracil:cation symporter activity	molecular_function	8	5	7.3543e-06
GO:0006002	fructose 6-phosphate metabolic process	biological_process	7	14	7.55743e-06
GO:0009044	xylan 1,4-beta-xylosidase activity	molecular_function	8	16	7.78376e-06
GO:0016491	oxidoreductase activity	molecular_function	4	81	8.321e-06
GO:0033554	cellular response to stress	biological_process	5	4	8.75353e-06
GO:0080005	photosystem stoichiometry adjustment	biological_process	8	6	9.09436e-06
GO:0050830	defense response to Gram-positive bacterium	biological_process	9	6	9.09436e-06
GO:0042550	photosystem I stabilization	biological_process	9	6	9.09436e-06
GO:0009501	amyloplast	cellular_component	7	8	9.19709e-06
GO:0006898	receptor-mediated endocytosis	biological_process	8	9	9.25607e-06
GO:0009916	alternative oxidase activity	molecular_function	7	7	9.28647e-06
GO:0102721	ubiquinol:oxygen oxidoreductase activity	molecular_function	7	7	9.28647e-06
GO:0006979	response to oxidative stress	biological_process	5	73	1.00976e-05
GO:2001141	regulation of RNA biosynthetic process	biological_process	8	8	1.19967e-05
GO:0080167	response to karrikin	biological_process	5	34	1.21885e-05
GO:0009011	starch synthase activity	molecular_function	8	7	1.29252e-05
GO:0015857	uracil transport	biological_process	9	5	1.42614e-05
GO:0043100	pyrimidine nucleobase salvage	biological_process	9	5	1.42614e-05
GO:0005274	allantoin:proton symporter activity	molecular_function	11	5	1.42614e-05
GO:0015720	allantoin transport	biological_process	7	5	1.42614e-05
GO:0005576	extracellular region	cellular_component	3	309	1.43677e-05
GO:0050662	coenzyme binding	molecular_function	5	24	1.44622e-05
GO:0004364	glutathione transferase activity	molecular_function	6	34	1.48948e-05
GO:0044550	secondary metabolite biosynthetic process	biological_process	5	74	1.58586e-05
GO:0000271	polysaccharide biosynthetic process	biological_process	7	20	1.89934e-05
GO:0030093	chloroplast photosystem I	cellular_component	8	6	2.11075e-05
GO:0006545	glycine biosynthetic process	biological_process	12	5	2.53516e-05
GO:0008732	L-allo-threonine aldolase activity	molecular_function	8	5	2.53516e-05
GO:0015204	urea transmembrane transporter activity	molecular_function	6	5	2.53516e-05
GO:0046906	tetrapyrrole binding	molecular_function	5	5	2.53516e-05
GO:0006567	threonine catabolic process	biological_process	12	5	2.53516e-05
GO:0010359	regulation of anion channel activity	biological_process	8	4	2.54921e-05
GO:0009704	de-etiolation	biological_process	7	7	3.14827e-05
GO:0016760	cellulose synthase (UDP-forming) activity	molecular_function	9	20	4.34703e-05
GO:0016759	cellulose synthase activity	molecular_function	8	21	4.68367e-05
GO:0009807	lignan biosynthetic process	biological_process	8	8	4.82552e-05
GO:0051738	xanthophyll binding	molecular_function	6	3	4.92303e-05
GO:1902131	(+)-lariciresinol catabolic process	biological_process	8	3	4.92303e-05
GO:0046620	regulation of organ growth	biological_process	7	3	4.92303e-05
GO:1902138	(-)-secoisolariciresinol biosynthetic process	biological_process	9	3	4.92303e-05
GO:0050691	regulation of defense response to virus by host	biological_process	8	7	5.31343e-05
GO:0009631	cold acclimation	biological_process	6	20	5.38206e-05
GO:0008061	chitin binding	molecular_function	5	22	5.60765e-05
GO:0009668	plastid membrane organization	biological_process	6	4	5.77429e-05
GO:0010266	response to vitamin B1	biological_process	7	4	5.77429e-05
GO:0005618	cell wall	cellular_component	5	153	5.80521e-05
GO:0010150	leaf senescence	biological_process	6	30	5.82776e-05
GO:0003680	AT DNA binding	molecular_function	9	17	6.04948e-05
GO:0004350	glutamate-5-semialdehyde dehydrogenase activity	molecular_function	7	5	6.64023e-05
GO:0006096	glycolytic process	biological_process	10	27	6.93336e-05
GO:0016987	bacterial sigma factor activity	molecular_function	4	8	7.20392e-05
GO:0004568	chitinase activity	molecular_function	7	22	8.17373e-05
GO:0016165	linoleate 13S-lipoxygenase activity	molecular_function	7	15	8.26388e-05
GO:0009646	response to absence of light	biological_process	8	14	8.55935e-05
GO:0055074	calcium ion homeostasis	biological_process	10	7	8.5666e-05
GO:0047274	galactinol-sucrose galactosyltransferase activity	molecular_function	8	7	8.5666e-05
GO:0004462	lactoylglutathione lyase activity	molecular_function	6	11	8.93256e-05
GO:0052894	norspermine:oxygen oxidoreductase activity	molecular_function	7	4	0.000112115
GO:0052895	N1-acetylspermine:oxygen oxidoreductase (N1-acetylspermidine-forming) activity	molecular_function	7	4	0.000112115
GO:0015680	intracellular copper ion transport	biological_process	8	4	0.000112115
GO:0015089	high-affinity copper ion transmembrane transporter activity	molecular_function	11	4	0.000112115
GO:0052901	spermine:oxygen oxidoreductase (spermidine-forming) activity	molecular_function	7	4	0.000112115
GO:0009737	response to abscisic acid	biological_process	6	90	0.000119384
GO:0005887	integral component of plasma membrane	cellular_component	6	93	0.000124862
GO:0010310	regulation of hydrogen peroxide metabolic process	biological_process	8	6	0.000142448
GO:0010225	response to UV-C	biological_process	8	5	0.000145698
GO:0004857	enzyme inhibitor activity	molecular_function	5	16	0.000147619
GO:0008878	glucose-1-phosphate adenylyltransferase activity	molecular_function	8	8	0.000176337
GO:0010205	photoinhibition	biological_process	9	9	0.000188815
GO:0019203	carbohydrate phosphatase activity	molecular_function	8	3	0.00019151
GO:0046475	glycerophospholipid catabolic process	biological_process	9	3	0.00019151
GO:2001066	amylopectin binding	molecular_function	5	3	0.00019151
GO:0016710	trans-cinnamate 4-monooxygenase activity	molecular_function	7	3	0.00019151
GO:0033728	divinyl chlorophyllide a 8-vinyl-reductase activity	molecular_function	7	3	0.00019151
GO:0050521	alpha-glucan, water dikinase activity	molecular_function	7	3	0.00019151
GO:0051744	3,8-divinyl protochlorophyllide a 8-vinyl reductase activity	molecular_function	5	3	0.00019151
GO:0050113	inositol oxygenase activity	molecular_function	6	4	0.000195923
GO:0004474	malate synthase activity	molecular_function	7	4	0.000195923
GO:0019310	inositol catabolic process	biological_process	8	4	0.000195923
GO:1904277	negative regulation of wax biosynthetic process	biological_process	8	4	0.000195923
GO:0047100	glyceraldehyde-3-phosphate dehydrogenase (NADP+) (phosphorylating) activity	molecular_function	8	4	0.000195923
GO:0043085	positive regulation of catalytic activity	biological_process	6	5	0.000205516
GO:0006873	cellular ion homeostasis	biological_process	8	8	0.000207602
GO:0045454	cell redox homeostasis	biological_process	5	36	0.000209846
GO:0051213	dioxygenase activity	molecular_function	5	48	0.000244764
GO:0005829	cytosol	cellular_component	6	457	0.000272295
GO:0006869	lipid transport	biological_process	7	30	0.000280614
GO:0009590	detection of gravity	biological_process	6	5	0.000282354
GO:0010618	aerenchyma formation	biological_process	5	5	0.000282354
GO:0046863	ribulose-1,5-bisphosphate carboxylase/oxygenase activator activity	molecular_function	6	5	0.000282354
GO:0004014	adenosylmethionine decarboxylase activity	molecular_function	7	7	0.000289759
GO:0006597	spermine biosynthetic process	biological_process	11	7	0.000289759
GO:0004332	fructose-bisphosphate aldolase activity	molecular_function	7	7	0.000289759
GO:0008295	spermidine biosynthetic process	biological_process	11	7	0.000289759
GO:0016020	membrane	cellular_component	3	292	0.000308027
GO:1902132	(+)-lariciresinol biosynthetic process	biological_process	9	4	0.000317031
GO:0010284	lariciresinol reductase activity	molecular_function	7	4	0.000317031
GO:1902125	(+)-pinoresinol catabolic process	biological_process	8	4	0.000317031
GO:0080027	response to herbivore	biological_process	7	9	0.000323067
GO:0010942	positive regulation of cell death	biological_process	7	11	0.000341941
GO:0016021	integral component of membrane	cellular_component	5	611	0.000350739
GO:0032544	plastid translation	biological_process	9	6	0.00036831
GO:0080142	regulation of salicylic acid biosynthetic process	biological_process	9	7	0.000410905
GO:0045549	9-cis-epoxycarotenoid dioxygenase activity	molecular_function	8	6	0.000454267
GO:0071277	cellular response to calcium ion	biological_process	8	6	0.000454267
GO:0030247	polysaccharide binding	molecular_function	5	29	0.000458159
GO:0005351	carbohydrate:proton symporter activity	molecular_function	7	30	0.00047271
GO:0009706	chloroplast inner membrane	cellular_component	7	27	0.00047732
GO:0045547	dehydrodolichyl diphosphate synthase activity	molecular_function	7	4	0.000483705
GO:0019408	dolichol biosynthetic process	biological_process	10	4	0.000483705
GO:0003844	1,4-alpha-glucan branching enzyme activity	molecular_function	7	4	0.000483705
GO:0009612	response to mechanical stimulus	biological_process	5	4	0.000483705
GO:0030288	outer membrane-bounded periplasmic space	cellular_component	5	4	0.000483705
GO:0010600	regulation of auxin biosynthetic process	biological_process	9	4	0.000483705
GO:0016709	oxidoreductase activity, acting on paired donors, with incorporation or reduction of molecular oxygen, NAD(P)H as one donor, and incorporation of one atom of oxygen	molecular_function	6	65	0.000518213
GO:0035798	2-alkenal reductase (NADP+) activity	molecular_function	7	7	0.000569428
GO:0070469	respiratory chain	cellular_component	4	8	0.000577496
GO:0042549	photosystem II stabilization	biological_process	9	5	0.00064536
GO:0071705	nitrogen compound transport	biological_process	6	5	0.00064536
GO:0009740	gibberellic acid mediated signaling pathway	biological_process	7	21	0.000648435
GO:0010206	photosystem II repair	biological_process	9	8	0.00065849
GO:0005982	starch metabolic process	biological_process	9	9	0.000664475
GO:0006006	glucose metabolic process	biological_process	8	11	0.000667622
GO:0035434	copper ion transmembrane transport	biological_process	11	6	0.000672432
GO:0004802	transketolase activity	molecular_function	6	4	0.000704487
GO:0003977	UDP-N-acetylglucosamine diphosphorylase activity	molecular_function	8	4	0.000704487
GO:0042372	phylloquinone biosynthetic process	biological_process	7	6	0.000808099
GO:0048038	quinone binding	molecular_function	5	9	0.000828636
GO:0009693	ethylene biosynthetic process	biological_process	6	11	0.000870494
GO:0050278	sedoheptulose-bisphosphatase activity	molecular_function	8	7	0.000894364
GO:0016311	dephosphorylation	biological_process	7	19	0.000963806
GO:0051707	response to other organism	biological_process	6	17	0.000974268
GO:0033201	alpha-1,4-glucan synthase activity	molecular_function	7	4	0.00098808
GO:0009862	systemic acquired resistance, salicylic acid mediated signaling pathway	biological_process	6	10	0.00101036
GO:0005509	calcium ion binding	molecular_function	7	72	0.00101615
GO:0071482	cellular response to light stimulus	biological_process	7	8	0.00107869
GO:0009228	thiamine biosynthetic process	biological_process	8	8	0.00107869
GO:0008194	UDP-glycosyltransferase activity	molecular_function	6	10	0.00110794
GO:0030244	cellulose biosynthetic process	biological_process	11	21	0.00120581
GO:0048573	photoperiodism, flowering	biological_process	8	17	0.00121588
GO:0080165	callose deposition in phloem sieve plate	biological_process	7	5	0.0012781
GO:0019899	enzyme binding	molecular_function	5	6	0.00134388
GO:0004029	aldehyde dehydrogenase (NAD) activity	molecular_function	7	12	0.0014656
GO:0050832	defense response to fungus	biological_process	8	56	0.00151745
GO:0009715	chalcone biosynthetic process	biological_process	8	9	0.00152777
GO:0030957	Tat protein binding	molecular_function	8	3	0.00154184
GO:0006778	porphyrin-containing compound metabolic process	biological_process	7	3	0.00154184
GO:0102502	ADP-glucose-starch glucosyltransferase activity	molecular_function	9	3	0.00154184
GO:0030931	heterotetrameric ADPG pyrophosphorylase complex	cellular_component	5	5	0.00156601
GO:0046274	lignin catabolic process	biological_process	8	5	0.00156601
GO:0046244	salicylic acid catabolic process	biological_process	8	5	0.00156601
GO:0071949	FAD binding	molecular_function	7	5	0.00156601
GO:0005375	copper ion transmembrane transporter activity	molecular_function	10	6	0.00157206
GO:0009809	lignin biosynthetic process	biological_process	8	32	0.00163501
GO:0005355	glucose transmembrane transporter activity	molecular_function	9	24	0.00170431
GO:0046323	glucose import	biological_process	12	24	0.00170431
GO:0009013	succinate-semialdehyde dehydrogenase [NAD(P)+] activity	molecular_function	7	4	0.00177872
GO:0004777	succinate-semialdehyde dehydrogenase (NAD+) activity	molecular_function	7	4	0.00177872
GO:0003837	beta-ureidopropionase activity	molecular_function	7	4	0.00177872
GO:0016094	polyprenol biosynthetic process	biological_process	9	4	0.00177872
GO:0006561	proline biosynthetic process	biological_process	12	6	0.00182852
GO:0010207	photosystem II assembly	biological_process	8	8	0.00187842
GO:0043424	protein histidine kinase binding	molecular_function	8	15	0.00188494
GO:0010196	nonphotochemical quenching	biological_process	8	5	0.00189885
GO:0009735	response to cytokinin	biological_process	6	45	0.00195983
GO:0007623	circadian rhythm	biological_process	4	23	0.00218474
GO:0009611	response to wounding	biological_process	5	56	0.00227156
GO:0047134	protein-disulfide reductase activity	molecular_function	7	5	0.00228058
GO:0016767	geranylgeranyl-diphosphate geranylgeranyltransferase activity	molecular_function	8	4	0.00230312
GO:0016730	oxidoreductase activity, acting on iron-sulfur proteins as donors	molecular_function	5	4	0.00230312
GO:0002094	polyprenyltransferase activity	molecular_function	7	4	0.00230312
GO:0009056	catabolic process	biological_process	4	10	0.00238093
GO:0009344	nitrite reductase complex [NAD(P)H]	cellular_component	4	3	0.00239968
GO:0071169	establishment of protein localization to chromatin	biological_process	10	3	0.00239968
GO:0004360	glutamine-fructose-6-phosphate transaminase (isomerizing) activity	molecular_function	8	3	0.00239968
GO:0016210	naringenin-chalcone synthase activity	molecular_function	7	9	0.0024174
GO:0008453	alanine-glyoxylate transaminase activity	molecular_function	7	7	0.00249162
GO:0003993	acid phosphatase activity	molecular_function	8	18	0.00257287
GO:0008289	lipid binding	molecular_function	4	36	0.0026894
GO:0006952	defense response	biological_process	5	209	0.00271159
GO:0006352	DNA-templated transcription, initiation	biological_process	8	10	0.00278178
GO:0006097	glyoxylate cycle	biological_process	7	9	0.00287141
GO:0071461	cellular response to redox state	biological_process	5	4	0.00292489
GO:0004021	L-alanine:2-oxoglutarate aminotransferase activity	molecular_function	8	4	0.00292489
GO:0010283	pinoresinol reductase activity	molecular_function	7	4	0.00292489
GO:0071555	cell wall organization	biological_process	6	61	0.00303682
GO:0016157	sucrose synthase activity	molecular_function	8	7	0.00311363
GO:0006099	tricarboxylic acid cycle	biological_process	5	14	0.00337398
GO:0005886	plasma membrane	cellular_component	4	722	0.00340364
GO:0050821	protein stabilization	biological_process	6	7	0.0034659
GO:0019388	galactose catabolic process	biological_process	9	3	0.00350156
GO:0004614	phosphoglucomutase activity	molecular_function	7	3	0.00350156
GO:0009517	PSII associated light-harvesting complex II	cellular_component	6	3	0.00350156
GO:0004648	O-phospho-L-serine:2-oxoglutarate aminotransferase activity	molecular_function	7	3	0.00350156
GO:0016119	carotene metabolic process	biological_process	9	3	0.00350156
GO:0006825	copper ion transport	biological_process	10	6	0.00361275
GO:0009697	salicylic acid biosynthetic process	biological_process	8	4	0.00365225
GO:0060862	negative regulation of floral organ abscission	biological_process	10	4	0.00365225
GO:0009915	phloem sucrose loading	biological_process	11	4	0.00365225
GO:0010224	response to UV-B	biological_process	8	19	0.00368174
GO:0009610	response to symbiotic fungus	biological_process	8	5	0.00375911
GO:0061077	chaperone-mediated protein folding	biological_process	5	21	0.00388383
GO:0006106	fumarate metabolic process	biological_process	9	2	0.00393211
GO:0030385	ferredoxin:thioredoxin reductase activity	molecular_function	6	2	0.00393211
GO:0004333	fumarate hydratase activity	molecular_function	7	2	0.00393211
GO:0052696	flavonoid glucuronidation	biological_process	6	54	0.0042206
GO:0038199	ethylene receptor activity	molecular_function	5	4	0.0044931
GO:0051740	ethylene binding	molecular_function	5	4	0.0044931
GO:0009575	chromoplast stroma	cellular_component	8	4	0.0044931
GO:0015930	glutamate synthase activity	molecular_function	6	3	0.00486635
GO:0016790	thiolester hydrolase activity	molecular_function	6	3	0.00486635
GO:0019593	mannitol biosynthetic process	biological_process	10	3	0.00486635
GO:0019676	ammonia assimilation cycle	biological_process	12	3	0.00486635
GO:0006000	fructose metabolic process	biological_process	8	10	0.00495362
GO:0015210	uracil transmembrane transporter activity	molecular_function	7	5	0.00506266
GO:0045548	phenylalanine ammonia-lyase activity	molecular_function	7	5	0.00506266
GO:0004601	peroxidase activity	molecular_function	4	37	0.00506826
GO:0009813	flavonoid biosynthetic process	biological_process	6	59	0.00531926
GO:0006048	UDP-N-acetylglucosamine biosynthetic process	biological_process	8	4	0.00545503
GO:0033770	2-hydroxyisoflavanone synthase activity	molecular_function	7	4	0.00545503
GO:0010295	(+)-abscisic acid 8'-hydroxylase activity	molecular_function	7	4	0.00545503
GO:0052544	defense response by callose deposition in cell wall	biological_process	7	5	0.00582169
GO:0042539	hypotonic salinity response	biological_process	7	5	0.00582169
GO:0009640	photomorphogenesis	biological_process	8	11	0.0060602
GO:1900426	positive regulation of defense response to bacterium	biological_process	8	9	0.00623845
GO:0034450	ubiquitin-ubiquitin ligase activity	molecular_function	8	3	0.00650985
GO:0000188	inactivation of MAPK activity	biological_process	13	3	0.00650985
GO:0017017	MAP kinase tyrosine/serine/threonine phosphatase activity	molecular_function	10	3	0.00650985
GO:0010992	ubiquitin recycling	biological_process	5	4	0.00654527
GO:0006833	water transport	biological_process	7	4	0.00654527
GO:0015292	uniporter activity	molecular_function	7	4	0.00654527
GO:0009873	ethylene-activated signaling pathway	biological_process	7	70	0.00664485
GO:0046872	metal ion binding	molecular_function	6	263	0.00681767
GO:0030234	enzyme regulator activity	molecular_function	4	6	0.00716407
GO:0010350	cellular response to magnesium starvation	biological_process	9	2	0.00767271
GO:0033614	chloroplast proton-transporting ATP synthase complex assembly	biological_process	10	2	0.00767271
GO:0008759	UDP-3-O-[3-hydroxymyristoyl] N-acetylglucosamine deacetylase activity	molecular_function	7	2	0.00767271
GO:0031115	negative regulation of microtubule polymerization	biological_process	10	2	0.00767271
GO:0072709	cellular response to sorbitol	biological_process	8	2	0.00767271
GO:0010241	ent-kaurene oxidation to kaurenoic acid	biological_process	10	2	0.00767271
GO:0033354	chlorophyll cycle	biological_process	9	2	0.00767271
GO:0070204	2-succinyl-5-enolpyruvyl-6-hydroxy-3-cyclohexene-1-carboxylic-acid synthase activity	molecular_function	6	2	0.00767271
GO:0071286	cellular response to magnesium ion	biological_process	8	2	0.00767271
GO:0071325	cellular response to mannitol stimulus	biological_process	8	2	0.00767271
GO:0010478	chlororespiration	biological_process	8	2	0.00767271
GO:0016307	phosphatidylinositol phosphate kinase activity	molecular_function	7	2	0.00767271
GO:0043812	phosphatidylinositol-4-phosphate phosphatase activity	molecular_function	10	2	0.00767271
GO:0006499	N-terminal protein myristoylation	biological_process	11	2	0.00767271
GO:0016830	carbon-carbon lyase activity	molecular_function	5	2	0.00767271
GO:0075733	intracellular transport of virus	biological_process	8	2	0.00767271
GO:0031520	plasma membrane of cell tip	cellular_component	5	2	0.00767271
GO:0005547	phosphatidylinositol-3,4,5-trisphosphate binding	molecular_function	8	2	0.00767271
GO:0043325	phosphatidylinositol-3,4-bisphosphate binding	molecular_function	9	2	0.00767271
GO:0090415	7-hydroxymethyl chlorophyll a reductase activity	molecular_function	7	2	0.00767271
GO:0071327	cellular response to trehalose stimulus	biological_process	9	2	0.00767271
GO:0009063	cellular amino acid catabolic process	biological_process	9	2	0.00767271
GO:0045792	negative regulation of cell size	biological_process	7	2	0.00767271
GO:0051716	cellular response to stimulus	biological_process	4	2	0.00767271
GO:0008987	quinolinate synthetase A activity	molecular_function	6	2	0.00767271
GO:1900367	positive regulation of defense response to insect	biological_process	8	2	0.00767271
GO:0070205	2-succinyl-6-hydroxy-2,4-cyclohexadiene-1-carboxylate synthase activity	molecular_function	6	2	0.00767271
GO:0003755	peptidyl-prolyl cis-trans isomerase activity	molecular_function	6	23	0.0077373
GO:0008686	3,4-dihydroxy-2-butanone-4-phosphate synthase activity	molecular_function	6	4	0.00777061
GO:0003935	GTP cyclohydrolase II activity	molecular_function	9	4	0.00777061
GO:0051920	peroxiredoxin activity	molecular_function	4	4	0.00777061
GO:0006529	asparagine biosynthetic process	biological_process	12	7	0.00815182
GO:0006878	cellular copper ion homeostasis	biological_process	12	3	0.00844497
GO:0080151	positive regulation of salicylic acid mediated signaling pathway	biological_process	9	3	0.00844497
GO:0045156	electron transporter, transferring electrons within the cyclic electron transport pathway of photosynthesis activity	molecular_function	6	3	0.00844497
GO:0044375	regulation of peroxisome size	biological_process	6	3	0.00844497
GO:0048256	flap endonuclease activity	molecular_function	9	3	0.00844497
GO:0009569	chloroplast starch grain	cellular_component	8	3	0.00844497
GO:0009800	cinnamic acid biosynthetic process	biological_process	8	5	0.00857373
GO:0004791	thioredoxin-disulfide reductase activity	molecular_function	7	5	0.00857373
GO:0005985	sucrose metabolic process	biological_process	8	9	0.0087818
GO:0006012	galactose metabolic process	biological_process	8	10	0.00878653
GO:0005777	peroxisome	cellular_component	7	50	0.00894727
GO:0006366	transcription by RNA polymerase II	biological_process	9	16	0.00894768
GO:0004674	protein serine/threonine kinase activity	molecular_function	8	211	0.00912977
GO:0046283	anthocyanin-containing compound metabolic process	biological_process	6	4	0.00913745
GO:0006598	polyamine catabolic process	biological_process	10	4	0.00913745
GO:0031349	positive regulation of defense response	biological_process	8	4	0.00913745
GO:0046592	polyamine oxidase activity	molecular_function	7	4	0.00913745
GO:0045333	cellular respiration	biological_process	7	4	0.00913745
GO:0030145	manganese ion binding	molecular_function	8	10	0.00932312
GO:0015171	amino acid transmembrane transporter activity	molecular_function	7	26	0.00963263
GO:1902458	positive regulation of stomatal opening	biological_process	7	7	0.00963296
GO:0004066	asparagine synthase (glutamine-hydrolyzing) activity	molecular_function	7	7	0.00963296
GO:0008308	voltage-gated anion channel activity	molecular_function	10	7	0.00963296
GO:0046577	long-chain-alcohol oxidase activity	molecular_function	7	5	0.00966166
GO:0016671	oxidoreductase activity, acting on a sulfur group of donors, disulfide as acceptor	molecular_function	6	13	0.00978116
GO:0007017	microtubule-based process	biological_process	4	10	0.00988437
GO:0003333	amino acid transmembrane transport	biological_process	11	24	0.0102359
GO:0005778	peroxisomal membrane	cellular_component	8	13	0.0102455
GO:0035671	enone reductase activity	molecular_function	7	8	0.0104372
GO:0015969	guanosine tetraphosphate metabolic process	biological_process	11	4	0.0106517
GO:0006212	uracil catabolic process	biological_process	11	4	0.0106517
GO:0010007	magnesium chelatase complex	cellular_component	8	4	0.0106517
GO:0019483	beta-alanine biosynthetic process	biological_process	10	4	0.0106517
GO:0008728	GTP diphosphokinase activity	molecular_function	7	4	0.0106517
GO:0016805	dipeptidase activity	molecular_function	8	4	0.0106517
GO:0009298	GDP-mannose biosynthetic process	biological_process	10	4	0.0106517
GO:0030414	peptidase inhibitor activity	molecular_function	6	3	0.010682
GO:2000904	regulation of starch metabolic process	biological_process	9	3	0.010682
GO:0004618	phosphoglycerate kinase activity	molecular_function	7	3	0.010682
GO:0004180	carboxypeptidase activity	molecular_function	8	3	0.010682
GO:0010230	alternative respiration	biological_process	9	3	0.010682
GO:0042578	phosphoric ester hydrolase activity	molecular_function	6	5	0.0108408
GO:0051537	2 iron, 2 sulfur cluster binding	molecular_function	6	16	0.0108993
GO:0005737	cytoplasm	cellular_component	5	730	0.0112729
GO:0009739	response to gibberellin	biological_process	6	20	0.0115617
GO:0009744	response to sucrose	biological_process	8	13	0.0117419
GO:0020037	heme binding	molecular_function	6	39	0.0117936
GO:0008299	isoprenoid biosynthetic process	biological_process	8	8	0.0119798
GO:0033306	phytol metabolic process	biological_process	10	4	0.012319
GO:0102522	tRNA 4-demethylwyosine alpha-amino-alpha-carboxypropyltransferase activity	molecular_function	6	2	0.0124774
GO:1901485	positive regulation of transcription factor catabolic process	biological_process	13	2	0.0124774
GO:0030149	sphingolipid catabolic process	biological_process	9	2	0.0124774
GO:0005881	cytoplasmic microtubule	cellular_component	8	2	0.0124774
GO:0008117	sphinganine-1-phosphate aldolase activity	molecular_function	7	2	0.0124774
GO:0016055	Wnt signaling pathway	biological_process	7	8	0.0128109
GO:0070402	NADPH binding	molecular_function	6	3	0.013229
GO:0005976	polysaccharide metabolic process	biological_process	6	3	0.013229
GO:0009234	menaquinone biosynthetic process	biological_process	8	3	0.013229
GO:0009808	lignin metabolic process	biological_process	7	3	0.013229
GO:0005315	inorganic phosphate transmembrane transporter activity	molecular_function	7	5	0.0134856
GO:0046686	response to cadmium ion	biological_process	7	88	0.0141073
GO:0071323	cellular response to chitin	biological_process	8	4	0.0141441
GO:0010277	chlorophyllide a oxygenase [overall] activity	molecular_function	7	4	0.0141441
GO:0103025	alpha-amylase activity (releasing maltohexaose)	molecular_function	7	4	0.0141441
GO:0032442	phenylcoumaran benzylic ether reductase activity	molecular_function	7	4	0.0141441
GO:0080043	quercetin 3-O-glucosyltransferase activity	molecular_function	8	49	0.0141671
GO:0080044	quercetin 7-O-glucosyltransferase activity	molecular_function	8	49	0.0141671
GO:0010072	primary shoot apical meristem specification	biological_process	5	9	0.0143876
GO:0010120	camalexin biosynthetic process	biological_process	9	5	0.0149577
GO:0009851	auxin biosynthetic process	biological_process	6	9	0.0152397
GO:0003899	DNA-directed 5'-3' RNA polymerase activity	molecular_function	9	8	0.0155574
GO:0006073	cellular glucan metabolic process	biological_process	8	3	0.0160915
GO:0004723	calcium-dependent protein serine/threonine phosphatase activity	molecular_function	10	3	0.0160915
GO:0031505	fungal-type cell wall organization	biological_process	7	3	0.0160915
GO:0004075	biotin carboxylase activity	molecular_function	6	3	0.0160915
GO:0005955	calcineurin complex	cellular_component	5	3	0.0160915
GO:0004365	glyceraldehyde-3-phosphate dehydrogenase (NAD+) (phosphorylating) activity	molecular_function	8	4	0.0161318
GO:0009533	chloroplast stromal thylakoid	cellular_component	8	4	0.0161318
GO:0010200	response to chitin	biological_process	7	31	0.0164456
GO:0042803	protein homodimerization activity	molecular_function	6	42	0.017285
GO:0009788	negative regulation of abscisic acid-activated signaling pathway	biological_process	9	18	0.0181967
GO:0016811	hydrolase activity, acting on carbon-nitrogen (but not peptide) bonds, in linear amides	molecular_function	6	5	0.0182154
GO:0010297	heteropolysaccharide binding	molecular_function	6	2	0.0182632
GO:0006122	mitochondrial electron transport, ubiquinol to cytochrome c	biological_process	8	4	0.0182859
GO:0004335	galactokinase activity	molecular_function	7	4	0.0182859
GO:0052793	pectin acetylesterase activity	molecular_function	7	4	0.0182859
GO:1900056	negative regulation of leaf senescence	biological_process	10	7	0.0187905
GO:0004564	beta-fructofuranosidase activity	molecular_function	7	6	0.0192568
GO:0005513	detection of calcium ion	biological_process	6	3	0.0192735
GO:0047890	flavanone 4-reductase activity	molecular_function	7	3	0.0192735
GO:0006047	UDP-N-acetylglucosamine metabolic process	biological_process	7	3	0.0192735
GO:0004449	isocitrate dehydrogenase (NAD+) activity	molecular_function	8	3	0.0192735
GO:0045552	dihydrokaempferol 4-reductase activity	molecular_function	7	3	0.0192735
GO:1901657	glycosyl compound metabolic process	biological_process	6	8	0.0198501
GO:0006470	protein dephosphorylation	biological_process	9	28	0.0203435
GO:0009229	thiamine diphosphate biosynthetic process	biological_process	8	4	0.0206102
GO:0016851	magnesium chelatase activity	molecular_function	7	4	0.0206102
GO:0102756	very-long-chain 3-ketoacyl-CoA synthase activity	molecular_function	7	9	0.0211476
GO:0102337	3-oxo-cerotoyl-CoA synthase activity	molecular_function	7	9	0.0211476
GO:0102338	3-oxo-lignoceronyl-CoA synthase activity	molecular_function	7	9	0.0211476
GO:0102336	3-oxo-arachidoyl-CoA synthase activity	molecular_function	7	9	0.0211476
GO:0046658	anchored component of plasma membrane	cellular_component	6	46	0.0214259
GO:0010119	regulation of stomatal movement	biological_process	6	12	0.0215625
GO:0010043	response to zinc ion	biological_process	7	12	0.0215625
GO:0043231	intracellular membrane-bounded organelle	cellular_component	5	91	0.0222767
GO:0090353	polygalacturonase inhibitor activity	molecular_function	6	6	0.0224067
GO:0016118	carotenoid catabolic process	biological_process	11	3	0.0227767
GO:0010031	circumnutation	biological_process	5	4	0.0231077
GO:0016620	oxidoreductase activity, acting on the aldehyde or oxo group of donors, NAD or NADP as acceptor	molecular_function	6	4	0.0231077
GO:0050664	oxidoreductase activity, acting on NAD(P)H, oxygen as acceptor	molecular_function	6	4	0.0231077
GO:0016559	peroxisome fission	biological_process	7	5	0.0239248
GO:0004556	alpha-amylase activity	molecular_function	8	5	0.0239248
GO:0004134	4-alpha-glucanotransferase activity	molecular_function	5	2	0.0249518
GO:1901183	positive regulation of camalexin biosynthetic process	biological_process	8	2	0.0249518
GO:0102500	beta-maltose 4-alpha-glucanotransferase activity	molecular_function	7	2	0.0249518
GO:0000025	maltose catabolic process	biological_process	9	2	0.0249518
GO:0071280	cellular response to copper ion	biological_process	8	2	0.0249518
GO:0080041	ADP-ribose pyrophosphohydrolase activity	molecular_function	9	2	0.0249518
GO:0004347	glucose-6-phosphate isomerase activity	molecular_function	7	2	0.0249518
GO:0005432	calcium:sodium antiporter activity	molecular_function	10	4	0.0257811
GO:0004673	protein histidine kinase activity	molecular_function	8	7	0.0259077
GO:0009718	anthocyanin-containing compound biosynthetic process	biological_process	7	7	0.0259077
GO:0000155	phosphorelay sensor kinase activity	molecular_function	9	7	0.0259077
GO:0009877	nodulation	biological_process	6	8	0.0263219
GO:0004144	diacylglycerol O-acyltransferase activity	molecular_function	9	8	0.0263219
GO:0030620	U2 snRNA binding	molecular_function	8	3	0.0266016
GO:0080093	regulation of photorespiration	biological_process	7	3	0.0266016
GO:0004325	ferrochelatase activity	molecular_function	5	3	0.0266016
GO:0016124	xanthophyll catabolic process	biological_process	12	3	0.0266016
GO:0051592	response to calcium ion	biological_process	7	3	0.0266016
GO:0031998	regulation of fatty acid beta-oxidation	biological_process	8	3	0.0266016
GO:0051731	polynucleotide 5'-hydroxyl-kinase activity	molecular_function	7	3	0.0266016
GO:0008515	sucrose transmembrane transporter activity	molecular_function	8	4	0.0286324
GO:0008893	guanosine-3',5'-bis(diphosphate) 3'-diphosphatase activity	molecular_function	8	4	0.0286324
GO:0016799	hydrolase activity, hydrolyzing N-glycosyl compounds	molecular_function	6	4	0.0286324
GO:0045038	protein import into chloroplast thylakoid membrane	biological_process	13	4	0.0286324
GO:0009506	plasmodesma	cellular_component	5	185	0.0291014
GO:0006949	syncytium formation	biological_process	4	8	0.0292791
GO:0003959	NADPH dehydrogenase activity	molecular_function	6	6	0.0297058
GO:0071219	cellular response to molecule of bacterial origin	biological_process	7	6	0.0297058
GO:0006624	vacuolar protein processing	biological_process	9	5	0.0306738
GO:0004181	metallocarboxypeptidase activity	molecular_function	9	3	0.030747
GO:0010480	microsporocyte differentiation	biological_process	5	3	0.030747
GO:0048281	inflorescence morphogenesis	biological_process	5	3	0.030747
GO:0050373	UDP-arabinose 4-epimerase activity	molecular_function	7	3	0.030747
GO:0005534	galactose binding	molecular_function	6	3	0.030747
GO:0042626	ATPase activity, coupled to transmembrane movement of substances	molecular_function	8	50	0.0313635
GO:0008360	regulation of cell shape	biological_process	8	9	0.0313686
GO:0009695	jasmonic acid biosynthetic process	biological_process	10	13	0.0316011
GO:0004420	hydroxymethylglutaryl-CoA reductase (NADPH) activity	molecular_function	7	4	0.0316635
GO:0004721	phosphoprotein phosphatase activity	molecular_function	8	20	0.0317893
GO:0031408	oxylipin biosynthetic process	biological_process	11	12	0.0318537
GO:0035304	regulation of protein dephosphorylation	biological_process	9	2	0.0324691
GO:0009496	plastoquinol--plastocyanin reductase activity	molecular_function	7	2	0.0324691
GO:2000038	regulation of stomatal complex development	biological_process	8	2	0.0324691
GO:0070544	histone H3-K36 demethylation	biological_process	13	2	0.0324691
GO:0006656	phosphatidylcholine biosynthetic process	biological_process	10	2	0.0324691
GO:0033481	galacturonate biosynthetic process	biological_process	9	2	0.0324691
GO:0034628	'de novo' NAD biosynthetic process from aspartate	biological_process	13	2	0.0324691
GO:1903426	regulation of reactive oxygen species biosynthetic process	biological_process	7	2	0.0324691
GO:0009512	cytochrome b6f complex	cellular_component	6	2	0.0324691
GO:0004105	choline-phosphate cytidylyltransferase activity	molecular_function	8	2	0.0324691
GO:0044283	small molecule biosynthetic process	biological_process	5	2	0.0324691
GO:0010242	oxygen evolving activity	molecular_function	5	2	0.0324691
GO:0080136	priming of cellular response to stress	biological_process	7	2	0.0324691
GO:0006458	'de novo' protein folding	biological_process	5	7	0.0327814
GO:0006541	glutamine metabolic process	biological_process	11	7	0.0327814
GO:0006559	L-phenylalanine catabolic process	biological_process	11	7	0.0327814
GO:0015250	water channel activity	molecular_function	7	17	0.0331707
GO:0034599	cellular response to oxidative stress	biological_process	6	16	0.0343832
GO:2001295	malonyl-CoA biosynthetic process	biological_process	9	3	0.0352103
GO:0032366	intracellular sterol transport	biological_process	9	3	0.0352103
GO:0004108	citrate (Si)-synthase activity	molecular_function	8	3	0.0352103
GO:0043273	CTPase activity	molecular_function	9	3	0.0352103
GO:0019441	tryptophan catabolic process to kynurenine	biological_process	12	3	0.0352103
GO:0008265	Mo-molybdopterin cofactor sulfurase activity	molecular_function	7	3	0.0352103
GO:0071470	cellular response to osmotic stress	biological_process	6	3	0.0352103
GO:0046835	carbohydrate phosphorylation	biological_process	8	3	0.0352103
GO:0016740	transferase activity	molecular_function	4	54	0.0352319
GO:0007568	aging	biological_process	4	12	0.0355311
GO:0005663	DNA replication factor C complex	cellular_component	4	5	0.0357736
GO:0090404	pollen tube tip	cellular_component	6	5	0.0357736
GO:0043562	cellular response to nitrogen levels	biological_process	8	5	0.0357736
GO:0010112	regulation of systemic acquired resistance	biological_process	8	5	0.0357736
GO:0047974	guanosine deaminase activity	molecular_function	7	4	0.0382692
GO:0033926	glycopeptide alpha-N-acetylgalactosaminidase activity	molecular_function	7	4	0.0382692
GO:0016209	antioxidant activity	molecular_function	3	4	0.0382692
GO:0010027	thylakoid membrane organization	biological_process	7	10	0.0383677
GO:0009060	aerobic respiration	biological_process	8	6	0.0384099
GO:0004575	sucrose alpha-glucosidase activity	molecular_function	8	6	0.0384099
GO:0001046	core promoter sequence-specific DNA binding	molecular_function	9	11	0.0399443
GO:0004322	ferroxidase activity	molecular_function	7	3	0.0399878
GO:0019200	carbohydrate kinase activity	molecular_function	7	3	0.0399878
GO:0008199	ferric iron binding	molecular_function	9	3	0.0399878
GO:0008121	ubiquinol-cytochrome-c reductase activity	molecular_function	6	3	0.0399878
GO:0018316	peptide cross-linking via L-cystine	biological_process	10	2	0.0407456
GO:0051484	isopentenyl diphosphate biosynthetic process, methylerythritol 4-phosphate pathway involved in terpenoid biosynthetic process	biological_process	11	2	0.0407456
GO:0080153	negative regulation of reductive pentose-phosphate cycle	biological_process	8	2	0.0407456
GO:0070569	uridylyltransferase activity	molecular_function	7	2	0.0407456
GO:0018478	malonate-semialdehyde dehydrogenase (acetylating) activity	molecular_function	7	2	0.0407456
GO:0016701	oxidoreductase activity, acting on single donors with incorporation of molecular oxygen	molecular_function	5	2	0.0407456
GO:0010821	regulation of mitochondrion organization	biological_process	8	2	0.0407456
GO:0031357	integral component of chloroplast inner membrane	cellular_component	9	2	0.0407456
GO:0071454	cellular response to anoxia	biological_process	6	2	0.0407456
GO:0047497	mitochondrion transport along microtubule	biological_process	7	2	0.0407456
GO:1990931	RNA N6-methyladenosine dioxygenase activity	molecular_function	6	2	0.0407456
GO:0032451	demethylase activity	molecular_function	4	2	0.0407456
GO:0080115	myosin XI tail binding	molecular_function	9	2	0.0407456
GO:0000448	cleavage in ITS2 between 5.8S rRNA and LSU-rRNA of tricistronic rRNA transcript (SSU-rRNA, 5.8S rRNA, LSU-rRNA	biological_process	13	2	0.0407456
GO:0004491	methylmalonate-semialdehyde dehydrogenase (acylating) activity	molecular_function	7	2	0.0407456
GO:0030742	GTP-dependent protein binding	molecular_function	5	2	0.0407456
GO:0030604	1-deoxy-D-xylulose-5-phosphate reductoisomerase activity	molecular_function	7	2	0.0407456
GO:0090332	stomatal closure	biological_process	5	6	0.0408138
GO:0008794	arsenate reductase (glutaredoxin) activity	molecular_function	6	6	0.0408138
GO:0006572	tyrosine catabolic process	biological_process	11	4	0.0418452
GO:0010508	positive regulation of autophagy	biological_process	9	4	0.0418452
GO:0004722	protein serine/threonine phosphatase activity	molecular_function	9	35	0.0428737
GO:0071554	cell wall organization or biogenesis	biological_process	4	16	0.0431802
GO:0009986	cell surface	cellular_component	4	6	0.0433105
GO:0032259	methylation	biological_process	4	42	0.0434227
GO:0004321	fatty-acyl-CoA synthase activity	molecular_function	8	5	0.0443481
GO:0042406	extrinsic component of endoplasmic reticulum membrane	cellular_component	6	5	0.0443481
GO:0009245	lipid A biosynthetic process	biological_process	9	5	0.0443481
GO:0009850	auxin metabolic process	biological_process	5	9	0.0445968
GO:0004838	L-tyrosine:2-oxoglutarate aminotransferase activity	molecular_function	8	3	0.0450747
GO:0010325	raffinose family oligosaccharide biosynthetic process	biological_process	8	3	0.0450747
GO:0008047	enzyme activator activity	molecular_function	5	3	0.0450747
GO:0006970	response to osmotic stress	biological_process	5	34	0.0453827
GO:0008889	glycerophosphodiester phosphodiesterase activity	molecular_function	8	4	0.0456033
GO:0015144	carbohydrate transmembrane transporter activity	molecular_function	5	6	0.0459008
GO:0050661	NADP binding	molecular_function	6	9	0.0464766
GO:0009753	response to jasmonic acid	biological_process	6	25	0.0491636
GO:0007166	cell surface receptor signaling pathway	biological_process	5	40	0.0493092
GO:0016413	O-acetyltransferase activity	molecular_function	8	16	0.0494315
GO:0019430	removal of superoxide radicals	biological_process	7	4	0.0495431
GO:0009648	photoperiodism	biological_process	7	4	0.0495431
GO:0010304	PSII associated light-harvesting complex II catabolic process	biological_process	9	4	0.0495431
GO:0010099	regulation of photomorphogenesis	biological_process	8	4	0.0495431
GO:0005987	sucrose catabolic process	biological_process	9	4	0.0495431
GO:0034220	ion transmembrane transport	biological_process	7	17	0.0496558
GO:0031591	wybutosine biosynthetic process	biological_process	13	2	0.0497154
GO:0046975	histone methyltransferase activity (H3-K36 specific	molecular_function	10	2	0.0497154
GO:0008298	intracellular mRNA localization	biological_process	6	2	0.0497154
GO:0046537	2,3-bisphosphoglycerate-independent phosphoglycerate mutase activity	molecular_function	8	2	0.0497154
GO:0048461	flower structural organization	biological_process	5	2	0.0497154
GO:1901651	regulation of mitotic chromosome decondensation	biological_process	10	2	0.0497154
GO:0051259	protein complex oligomerization	biological_process	7	2	0.0497154
GO:0009772	photosynthetic electron transport in photosystem II	biological_process	8	2	0.0497154
GO:1900034	regulation of cellular response to heat	biological_process	7	2	0.0497154
GO:0034551	mitochondrial respiratory chain complex III assembly	biological_process	10	2	0.0497154
GO:0006807	nitrogen compound metabolic process	biological_process	4	7	0.049936
GO:0019725	cellular homeostasis	biological_process	4	3	0.0504653
GO:0009688	abscisic acid biosynthetic process	biological_process	11	3	0.0504653
GO:0006021	inositol biosynthetic process	biological_process	8	3	0.0504653
GO:0071786	endoplasmic reticulum tubular network organization	biological_process	7	3	0.0504653
GO:0071782	endoplasmic reticulum tubular network	cellular_component	7	3	0.0504653
GO:0017150	tRNA dihydrouridine synthase activity	molecular_function	6	3	0.0504653
GO:0004512	inositol-3-phosphate synthase activity	molecular_function	6	3	0.0504653
GO:0006098	pentose-phosphate shunt	biological_process	7	5	0.0540493
GO:0005388	calcium-transporting ATPase activity	molecular_function	10	7	0.0549671
GO:0006166	purine ribonucleoside salvage	biological_process	9	3	0.056153
GO:0004351	glutamate decarboxylase activity	molecular_function	7	3	0.056153
GO:0044209	AMP salvage	biological_process	13	3	0.056153
GO:0016123	xanthophyll biosynthetic process	biological_process	12	3	0.056153
GO:0080126	ovary septum development	biological_process	5	3	0.056153
GO:0006536	glutamate metabolic process	biological_process	11	3	0.056153
GO:0080025	phosphatidylinositol-3,5-bisphosphate binding	molecular_function	9	3	0.056153
GO:0019760	glucosinolate metabolic process	biological_process	8	12	0.0566859
GO:0005199	structural constituent of cell wall	molecular_function	4	4	0.0579647
GO:0015770	sucrose transport	biological_process	10	4	0.0579647
GO:0000272	polysaccharide catabolic process	biological_process	7	4	0.0579647
GO:0008506	sucrose:proton symporter activity	molecular_function	8	4	0.0579647
GO:0016560	protein import into peroxisome matrix, docking	biological_process	6	2	0.0593166
GO:0010265	SCF complex assembly	biological_process	7	2	0.0593166
GO:0004362	glutathione-disulfide reductase activity	molecular_function	9	2	0.0593166
GO:0060969	negative regulation of gene silencing	biological_process	9	2	0.0593166
GO:0046524	sucrose-phosphate synthase activity	molecular_function	8	2	0.0593166
GO:0033198	response to ATP	biological_process	8	2	0.0593166
GO:0006108	malate metabolic process	biological_process	9	7	0.0603026
GO:0016125	sterol metabolic process	biological_process	7	14	0.060365
GO:0006950	response to stress	biological_process	4	15	0.060689
GO:0048278	vesicle docking	biological_process	6	9	0.0611091
GO:0003689	DNA clamp loader activity	molecular_function	7	5	0.0611458
GO:0010186	positive regulation of cellular defense response	biological_process	9	3	0.0621303
GO:2001070	starch binding	molecular_function	6	4	0.0624438
GO:0070370	cellular heat acclimation	biological_process	7	4	0.0624438
GO:0005528	FK506 binding	molecular_function	6	12	0.0640123
GO:0009626	plant-type hypersensitive response	biological_process	6	30	0.0652538
GO:0015079	potassium ion transmembrane transporter activity	molecular_function	9	9	0.065773
GO:0016117	carotenoid biosynthetic process	biological_process	11	6	0.0666902
GO:0045041	protein import into mitochondrial intermembrane space	biological_process	12	4	0.0670994
GO:0102229	amylopectin maltohydrolase activity	molecular_function	7	4	0.0670994
GO:0016615	malate dehydrogenase activity	molecular_function	6	4	0.0670994
GO:0030060	L-malate dehydrogenase activity	molecular_function	7	4	0.0670994
GO:0009058	biosynthetic process	biological_process	4	14	0.067197
GO:0042744	hydrogen peroxide catabolic process	biological_process	8	17	0.0680191
GO:0080148	negative regulation of response to water deprivation	biological_process	7	3	0.0683894
GO:2000031	regulation of salicylic acid mediated signaling pathway	biological_process	8	3	0.0683894
GO:0005215	transporter activity	molecular_function	3	43	0.0686371
GO:0019243	methylglyoxal catabolic process to D-lactate via S-lactoyl-glutathione	biological_process	11	5	0.0687437
GO:0047760	butyrate-CoA ligase activity	molecular_function	7	2	0.069491
GO:1990585	hydroxyproline O-arabinosyltransferase activity	molecular_function	7	2	0.069491
GO:0055035	plastid thylakoid membrane	cellular_component	6	2	0.069491
GO:0009527	plastid outer membrane	cellular_component	6	2	0.069491
GO:0035435	phosphate ion transmembrane transport	biological_process	10	2	0.069491
GO:0019605	butyrate metabolic process	biological_process	11	2	0.069491
GO:0009910	negative regulation of flower development	biological_process	9	9	0.070655
GO:0006810	transport	biological_process	5	35	0.0715697
GO:0004022	alcohol dehydrogenase (NAD) activity	molecular_function	7	8	0.0718409
GO:0005945	6-phosphofructokinase complex	cellular_component	7	4	0.0719294
GO:0009691	cytokinin biosynthetic process	biological_process	7	4	0.0719294
GO:0009819	drought recovery	biological_process	6	5	0.0727294
GO:0005507	copper ion binding	molecular_function	8	33	0.0735871
GO:0009620	response to fungus	biological_process	7	14	0.0764321
GO:0097602	cullin family protein binding	molecular_function	5	4	0.0769315
GO:0005750	mitochondrial respiratory chain complex III	cellular_component	6	4	0.0769315
GO:0030619	U1 snRNA binding	molecular_function	8	4	0.0769315
GO:0030151	molybdenum ion binding	molecular_function	8	4	0.0769315
GO:0018107	peptidyl-threonine phosphorylation	biological_process	10	6	0.0770321
GO:0042807	central vacuole	cellular_component	8	9	0.0783892
GO:0045087	innate immune response	biological_process	5	20	0.0801606
GO:0030870	Mre11 complex	cellular_component	4	2	0.0801835
GO:0034455	t-UTP complex	cellular_component	4	2	0.0801835
GO:0050281	serine-glyoxylate transaminase activity	molecular_function	7	2	0.0801835
GO:1903798	regulation of production of miRNAs involved in gene silencing by miRNA	biological_process	11	2	0.0801835
GO:0004760	serine-pyruvate transaminase activity	molecular_function	7	2	0.0801835
GO:0009702	L-arabinokinase activity	molecular_function	7	2	0.0801835
GO:0007095	mitotic G2 DNA damage checkpoint	biological_process	9	2	0.0801835
GO:0045943	positive regulation of transcription by RNA polymerase I	biological_process	10	2	0.0801835
GO:0000791	euchromatin	cellular_component	7	2	0.0801835
GO:0019265	glycine biosynthetic process, by transamination of glyoxylate	biological_process	13	2	0.0801835
GO:0004620	phospholipase activity	molecular_function	7	6	0.0806694
GO:0016757	transferase activity, transferring glycosyl groups	molecular_function	5	63	0.0813355
GO:0009536	plastid	cellular_component	6	49	0.081613
GO:0071456	cellular response to hypoxia	biological_process	6	3	0.0817179
GO:0047216	inositol 3-alpha-galactosyltransferase activity	molecular_function	8	3	0.0817179
GO:0017110	nucleoside-diphosphatase activity	molecular_function	8	3	0.0817179
GO:0006826	iron ion transport	biological_process	10	3	0.0817179
GO:0048462	carpel formation	biological_process	6	3	0.0817179
GO:0003825	alpha,alpha-trehalose-phosphate synthase (UDP-forming) activity	molecular_function	8	4	0.0821029
GO:0004034	aldose 1-epimerase activity	molecular_function	7	4	0.0821029
GO:0070413	trehalose metabolism in response to stress	biological_process	9	4	0.0821029
GO:0000149	SNARE binding	molecular_function	5	17	0.0831207
GO:0007062	sister chromatid cohesion	biological_process	5	6	0.0844009
GO:0003824	catalytic activity	molecular_function	3	54	0.0856266
GO:0043255	regulation of carbohydrate biosynthetic process	biological_process	8	4	0.0874406
GO:0016618	hydroxypyruvate reductase activity	molecular_function	7	4	0.0874406
GO:0002237	response to molecule of bacterial origin	biological_process	6	7	0.0881108
GO:0004338	glucan exo-1,3-beta-glucosidase activity	molecular_function	9	3	0.0887688
GO:0007004	telomere maintenance via telomerase	biological_process	10	3	0.0887688
GO:0016121	carotene catabolic process	biological_process	10	3	0.0887688
GO:0010628	positive regulation of gene expression	biological_process	8	5	0.089896
GO:0004713	protein tyrosine kinase activity	molecular_function	8	10	0.0911814
GO:0080187	floral organ senescence	biological_process	5	2	0.0913426
GO:0033179	proton-transporting V-type ATPase, V0 domain	cellular_component	6	2	0.0913426
GO:0043021	ribonucleoprotein complex binding	molecular_function	5	2	0.0913426
GO:0051511	negative regulation of unidimensional cell growth	biological_process	8	2	0.0913426
GO:0010581	regulation of starch biosynthetic process	biological_process	10	2	0.0913426
GO:0009055	electron transfer activity	molecular_function	5	27	0.0914881
GO:0042631	cellular response to water deprivation	biological_process	6	6	0.0921445
GO:0006906	vesicle fusion	biological_process	7	14	0.0928441
GO:0016161	beta-amylase activity	molecular_function	8	4	0.0929416
GO:0006887	exocytosis	biological_process	7	17	0.0943113
GO:0007033	vacuole organization	biological_process	6	5	0.0944876
GO:0010601	positive regulation of auxin biosynthetic process	biological_process	10	3	0.0960644
GO:0009277	fungal-type cell wall	cellular_component	6	3	0.0960644
GO:0009932	cell tip growth	biological_process	8	6	0.0961553
GO:0019752	carboxylic acid metabolic process	biological_process	7	4	0.0986023
GO:0051781	positive regulation of cell division	biological_process	7	4	0.0986023
GO:0015333	peptide:proton symporter activity	molecular_function	11	4	0.0986023
GO:0010928	regulation of auxin mediated signaling pathway	biological_process	8	4	0.0986023
GO:0015035	protein disulfide oxidoreductase activity	molecular_function	7	20	0.0987461
GO:0016207	4-coumarate-CoA ligase activity	molecular_function	7	7	0.0987534
GO:0004805	trehalose-phosphatase activity	molecular_function	9	5	0.0991965
GO:0005795	Golgi stack	cellular_component	7	5	0.0991965
GO:0031201	SNARE complex	cellular_component	6	17	0.100247
GO:0048037	cofactor binding	molecular_function	4	2	0.10292
GO:0030272	5-formyltetrahydrofolate cyclo-ligase activity	molecular_function	7	2	0.10292
GO:0030623	U5 snRNA binding	molecular_function	8	2	0.10292
GO:0009528	plastid inner membrane	cellular_component	6	2	0.10292
GO:0003999	adenine phosphoribosyltransferase activity	molecular_function	8	2	0.10292
GO:0006168	adenine salvage	biological_process	12	2	0.10292
GO:0004612	phosphoenolpyruvate carboxykinase (ATP) activity	molecular_function	8	2	0.10292
GO:0043668	exine	cellular_component	5	2	0.10292
GO:0051287	NAD binding	molecular_function	6	13	0.103291
GO:0000386	second spliceosomal transesterification activity	molecular_function	5	3	0.103595
GO:0006102	isocitrate metabolic process	biological_process	9	4	0.104419
GO:0005484	SNAP receptor activity	molecular_function	5	16	0.104573
GO:0010008	endosome membrane	cellular_component	8	11	0.105184
GO:0019918	peptidyl-arginine methylation, to symmetrical-dimethyl arginine	biological_process	14	1	0.105992
GO:0044845	chain elongation of O-linked mannose residue	biological_process	11	1	0.105992
GO:1900101	regulation of endoplasmic reticulum unfolded protein response	biological_process	8	1	0.105992
GO:0032194	ubiquinone biosynthetic process via 3,4-dihydroxy-5-polyprenylbenzoate	biological_process	10	1	0.105992
GO:0005996	monosaccharide metabolic process	biological_process	6	1	0.105992
GO:0004788	thiamine diphosphokinase activity	molecular_function	7	1	0.105992
GO:0031502	dolichyl-phosphate-mannose-protein mannosyltransferase complex	cellular_component	6	1	0.105992
GO:0070979	protein K11-linked ubiquitination	biological_process	13	1	0.105992
GO:0046428	1,4-dihydroxy-2-naphthoate octaprenyltransferase activity	molecular_function	8	1	0.105992
GO:0070417	cellular response to cold	biological_process	6	5	0.108959
GO:0008195	phosphatidate phosphatase activity	molecular_function	8	4	0.110388
GO:0010039	response to iron ion	biological_process	7	4	0.110388
GO:0005794	Golgi apparatus	cellular_component	6	202	0.110629
GO:0010271	regulation of chlorophyll catabolic process	biological_process	9	3	0.11135
GO:0004028	3-chloroallyl aldehyde dehydrogenase activity	molecular_function	7	3	0.11135
GO:0018105	peptidyl-serine phosphorylation	biological_process	10	21	0.112513
GO:0030170	pyridoxal phosphate binding	molecular_function	6	26	0.113179
GO:2000037	regulation of stomatal complex patterning	biological_process	7	2	0.114869
GO:0060627	regulation of vesicle-mediated transport	biological_process	6	2	0.114869
GO:0006427	histidyl-tRNA aminoacylation	biological_process	13	2	0.114869
GO:0004821	histidine-tRNA ligase activity	molecular_function	7	2	0.114869
GO:0060321	acceptance of pollen	biological_process	6	2	0.114869
GO:0030795	jasmonate O-methyltransferase activity	molecular_function	8	4	0.116506
GO:0102078	methyl jasmonate methylesterase activity	molecular_function	7	4	0.116506
GO:0008361	regulation of cell size	biological_process	6	4	0.116506
GO:0030915	Smc5-Smc6 complex	cellular_component	6	4	0.116506
GO:0008757	S-adenosylmethionine-dependent methyltransferase activity	molecular_function	7	31	0.117409
GO:0006474	N-terminal protein amino acid acetylation	biological_process	11	7	0.117975
GO:0005773	vacuole	cellular_component	6	103	0.118611
GO:0048574	long-day photoperiodism, flowering	biological_process	9	5	0.119168
GO:0000967	rRNA 5'-end processing	biological_process	12	3	0.119318
GO:0030497	fatty acid elongation	biological_process	11	3	0.119318
GO:0016604	nuclear body	cellular_component	7	3	0.119318
GO:0004540	ribonuclease activity	molecular_function	7	10	0.120604
GO:0022626	cytosolic ribosome	cellular_component	7	16	0.122648
GO:0042594	response to starvation	biological_process	5	4	0.122768
GO:0033897	ribonuclease T2 activity	molecular_function	10	4	0.122768
GO:0016298	lipase activity	molecular_function	6	17	0.123958
GO:0006635	fatty acid beta-oxidation	biological_process	11	7	0.126168
GO:0015293	symporter activity	molecular_function	7	7	0.126168
GO:0004806	triglyceride lipase activity	molecular_function	7	13	0.126655
GO:0010731	protein glutathionylation	biological_process	9	2	0.127148
GO:0016233	telomere capping	biological_process	9	2	0.127148
GO:1900036	positive regulation of cellular response to heat	biological_process	7	2	0.127148
GO:1990937	xylan acetylation	biological_process	7	2	0.127148
GO:0046900	tetrahydrofolylpolyglutamate metabolic process	biological_process	7	2	0.127148
GO:0034722	gamma-glutamyl-peptidase activity	molecular_function	9	2	0.127148
GO:0016605	PML body	cellular_component	8	2	0.127148
GO:0008113	peptide-methionine (S)-S-oxide reductase activity	molecular_function	7	2	0.127148
GO:0050355	triphosphatase activity	molecular_function	8	2	0.127148
GO:0009635	response to herbicide	biological_process	5	3	0.12749
GO:0003989	acetyl-CoA carboxylase activity	molecular_function	7	3	0.12749
GO:0009609	response to symbiotic bacterium	biological_process	8	4	0.129169
GO:0045298	tubulin complex	cellular_component	4	5	0.129809
GO:0043622	cortical microtubule organization	biological_process	8	5	0.135285
GO:0042409	caffeoyl-CoA O-methyltransferase activity	molecular_function	8	3	0.135854
GO:0060149	negative regulation of posttranscriptional gene silencing	biological_process	10	3	0.135854
GO:0010227	floral organ abscission	biological_process	5	6	0.136251
GO:0015846	polyamine transport	biological_process	7	1	0.138766
GO:0043864	indoleacetamide hydrolase activity	molecular_function	7	1	0.138766
GO:0004452	isopentenyl-diphosphate delta-isomerase activity	molecular_function	7	1	0.138766
GO:0048307	ferredoxin-nitrite reductase activity	molecular_function	7	1	0.138766
GO:0032210	regulation of telomere maintenance via telomerase	biological_process	11	1	0.138766
GO:0032441	pheophorbide a oxygenase activity	molecular_function	6	1	0.138766
GO:0019808	polyamine binding	molecular_function	4	1	0.138766
GO:0071021	U2-type post-spliceosomal complex	cellular_component	8	1	0.138766
GO:0004424	imidazoleglycerol-phosphate dehydratase activity	molecular_function	7	1	0.138766
GO:0050421	nitrite reductase (NO-forming) activity	molecular_function	7	1	0.138766
GO:0070536	protein K63-linked deubiquitination	biological_process	10	1	0.138766
GO:0008756	o-succinylbenzoate-CoA ligase activity	molecular_function	7	1	0.138766
GO:0009923	fatty acid elongase complex	cellular_component	7	1	0.138766
GO:0070336	flap-structured DNA binding	molecular_function	7	1	0.138766
GO:0000578	embryonic axis specification	biological_process	6	1	0.138766
GO:0008942	nitrite reductase [NAD(P)H] activity	molecular_function	7	1	0.138766
GO:0010343	singlet oxygen-mediated programmed cell death	biological_process	7	1	0.138766
GO:0046554	malate dehydrogenase (NADP+) activity	molecular_function	7	1	0.138766
GO:0043169	cation binding	molecular_function	5	1	0.138766
GO:0008305	integrin complex	cellular_component	5	1	0.138766
GO:0004528	phosphodiesterase I activity	molecular_function	8	1	0.138766
GO:0046030	inositol trisphosphate phosphatase activity	molecular_function	9	1	0.138766
GO:0008690	3-deoxy-manno-octulosonate cytidylyltransferase activity	molecular_function	8	1	0.138766
GO:0061635	regulation of protein complex stability	biological_process	5	1	0.138766
GO:0071617	lysophospholipid acyltransferase activity	molecular_function	7	1	0.138766
GO:0042821	pyridoxal biosynthetic process	biological_process	7	1	0.138766
GO:0012502	induction of programmed cell death	biological_process	9	1	0.138766
GO:0009039	urease activity	molecular_function	7	1	0.138766
GO:0042597	periplasmic space	cellular_component	4	1	0.138766
GO:0019166	trans-2-enoyl-CoA reductase (NADPH) activity	molecular_function	7	1	0.138766
GO:0005458	GDP-mannose transmembrane transporter activity	molecular_function	8	1	0.138766
GO:0098505	G-rich strand telomeric DNA binding	molecular_function	10	1	0.138766
GO:0051974	negative regulation of telomerase activity	biological_process	8	1	0.138766
GO:0045158	electron transporter, transferring electrons within cytochrome b6/f complex of photosystem II activity	molecular_function	6	1	0.138766
GO:0009790	embryo development	biological_process	5	1	0.138766
GO:2000122	negative regulation of stomatal complex development	biological_process	9	1	0.138766
GO:0071000	response to magnetism	biological_process	5	1	0.138766
GO:0043419	urea catabolic process	biological_process	8	1	0.138766
GO:0102752	1,4-alpha-glucan branching enzyme activity (using a glucosylated glycogenin as primer for glycogen synthesis)	molecular_function	7	1	0.138766
GO:0042820	vitamin B6 catabolic process	biological_process	8	1	0.138766
GO:0070191	methionine-R-sulfoxide reductase activity	molecular_function	7	1	0.138766
GO:0009103	lipopolysaccharide biosynthetic process	biological_process	7	1	0.138766
GO:0006754	ATP biosynthetic process	biological_process	12	1	0.138766
GO:0010521	telomerase inhibitor activity	molecular_function	6	1	0.138766
GO:0000340	RNA 7-methylguanosine cap binding	molecular_function	8	1	0.138766
GO:0006542	glutamine biosynthetic process	biological_process	12	1	0.138766
GO:0051285	cell cortex of cell tip	cellular_component	9	1	0.138766
GO:0032433	filopodium tip	cellular_component	6	1	0.138766
GO:0043462	regulation of ATPase activity	biological_process	7	1	0.138766
GO:0018580	nitronate monooxygenase activity	molecular_function	7	1	0.138766
GO:0019303	D-ribose catabolic process	biological_process	9	1	0.138766
GO:0051641	cellular localization	biological_process	4	1	0.138766
GO:0007160	cell-matrix adhesion	biological_process	6	1	0.138766
GO:0031972	chloroplast intermembrane space	cellular_component	7	1	0.138766
GO:0032509	endosome transport via multivesicular body sorting pathway	biological_process	8	1	0.138766
GO:0005048	signal sequence binding	molecular_function	6	1	0.138766
GO:0047889	ferredoxin-nitrate reductase activity	molecular_function	7	1	0.138766
GO:0048016	inositol phosphate-mediated signaling	biological_process	7	1	0.138766
GO:0010365	positive regulation of ethylene biosynthetic process	biological_process	11	1	0.138766
GO:0031293	membrane protein intracellular domain proteolysis	biological_process	9	1	0.138766
GO:0009240	isopentenyl diphosphate biosynthetic process	biological_process	9	1	0.138766
GO:1902448	positive regulation of shade avoidance	biological_process	7	1	0.138766
GO:0050236	pyridoxine:NADP 4-dehydrogenase activity	molecular_function	8	1	0.138766
GO:0070601	centromeric sister chromatid cohesion	biological_process	6	1	0.138766
GO:0009583	detection of light stimulus	biological_process	7	1	0.138766
GO:0015631	tubulin binding	molecular_function	6	1	0.138766
GO:0051880	G-quadruplex DNA binding	molecular_function	7	1	0.138766
GO:0004747	ribokinase activity	molecular_function	7	1	0.138766
GO:0006573	valine metabolic process	biological_process	10	1	0.138766
GO:0010109	regulation of photosynthesis	biological_process	7	2	0.139716
GO:0003987	acetate-CoA ligase activity	molecular_function	7	2	0.139716
GO:0004416	hydroxyacylglutathione hydrolase activity	molecular_function	7	2	0.139716
GO:0004311	farnesyltranstransferase activity	molecular_function	7	2	0.139716
GO:0006083	acetate metabolic process	biological_process	7	2	0.139716
GO:0052624	2-phytyl-1,4-naphthoquinone methyltransferase activity	molecular_function	8	2	0.139716
GO:0080169	cellular response to boron-containing substance deprivation	biological_process	9	2	0.139716
GO:0010369	chromocenter	cellular_component	7	2	0.139716
GO:0040020	regulation of meiotic nuclear division	biological_process	8	2	0.139716
GO:0080150	S-adenosyl-L-methionine:benzoic acid carboxyl methyl transferase activity	molecular_function	8	2	0.139716
GO:0000103	sulfate assimilation	biological_process	6	11	0.141261
GO:0042761	very long-chain fatty acid biosynthetic process	biological_process	11	4	0.142374
GO:0047372	acylglycerol lipase activity	molecular_function	7	4	0.142374
GO:0006457	protein folding	biological_process	4	55	0.143244
GO:0008219	cell death	biological_process	4	8	0.143549
GO:0000304	response to singlet oxygen	biological_process	7	3	0.144401
GO:0010189	vitamin E biosynthetic process	biological_process	7	3	0.144401
GO:0005034	osmosensor activity	molecular_function	6	3	0.144401
GO:0010050	vegetative phase change	biological_process	5	3	0.144401
GO:0009884	cytokinin receptor activity	molecular_function	6	3	0.144401
GO:0004784	superoxide dismutase activity	molecular_function	4	3	0.144401
GO:0009251	glucan catabolic process	biological_process	8	5	0.146537
GO:0043531	ADP binding	molecular_function	9	74	0.147638
GO:0005789	endoplasmic reticulum membrane	cellular_component	5	66	0.148877
GO:0008429	phosphatidylethanolamine binding	molecular_function	6	4	0.149168
GO:0006402	mRNA catabolic process	biological_process	10	4	0.149168
GO:0009617	response to bacterium	biological_process	7	35	0.15005
GO:0006629	lipid metabolic process	biological_process	5	24	0.151922
GO:0010236	plastoquinone biosynthetic process	biological_process	9	2	0.152536
GO:0000781	chromosome, telomeric region	cellular_component	7	2	0.152536
GO:0009885	transmembrane histidine kinase cytokinin receptor activity	molecular_function	10	2	0.152536
GO:0008272	sulfate transport	biological_process	9	2	0.152536
GO:0008138	protein tyrosine/serine/threonine phosphatase activity	molecular_function	9	3	0.153118
GO:0007064	mitotic sister chromatid cohesion	biological_process	6	4	0.156084
GO:0002239	response to oomycetes	biological_process	7	6	0.156232
GO:0042128	nitrate assimilation	biological_process	8	11	0.161467
GO:0010587	miRNA catabolic process	biological_process	11	3	0.161996
GO:0004534	5'-3' exoribonuclease activity	molecular_function	9	3	0.161996
GO:0006893	Golgi to plasma membrane transport	biological_process	9	3	0.161996
GO:0004714	transmembrane receptor protein tyrosine kinase activity	molecular_function	9	4	0.163116
GO:0048437	floral organ development	biological_process	5	4	0.163116
GO:0008080	N-acetyltransferase activity	molecular_function	8	5	0.164127
GO:0001055	RNA polymerase II activity	molecular_function	10	5	0.164127
GO:0019722	calcium-mediated signaling	biological_process	7	5	0.164127
GO:0052654	L-leucine transaminase activity	molecular_function	8	2	0.165573
GO:0052655	L-valine transaminase activity	molecular_function	8	2	0.165573
GO:0008276	protein methyltransferase activity	molecular_function	7	2	0.165573
GO:0052656	L-isoleucine transaminase activity	molecular_function	8	2	0.165573
GO:0010321	regulation of vegetative phase change	biological_process	8	2	0.165573
GO:0097157	pre-mRNA intronic binding	molecular_function	8	2	0.165573
GO:0047938	glucose-6-phosphate 1-epimerase activity	molecular_function	7	2	0.165573
GO:0009269	response to desiccation	biological_process	6	7	0.16638
GO:0030267	glyoxylate reductase (NADP) activity	molecular_function	7	4	0.170261
GO:0005680	anaphase-promoting complex	cellular_component	7	4	0.170261
GO:0016630	protochlorophyllide reductase activity	molecular_function	7	1	0.170338
GO:0031234	extrinsic component of cytoplasmic side of plasma membrane	cellular_component	6	1	0.170338
GO:0047940	glucuronokinase activity	molecular_function	7	1	0.170338
GO:0071942	XPC complex	cellular_component	7	1	0.170338
GO:0003914	DNA (6-4) photolyase activity	molecular_function	7	1	0.170338
GO:0033971	hydroxyisourate hydrolase activity	molecular_function	7	1	0.170338
GO:0046408	chlorophyll synthetase activity	molecular_function	7	1	0.170338
GO:0004113	2',3'-cyclic-nucleotide 3'-phosphodiesterase activity	molecular_function	9	1	0.170338
GO:0001560	regulation of cell growth by extracellular stimulus	biological_process	7	1	0.170338
GO:0046608	carotenoid isomerase activity	molecular_function	6	1	0.170338
GO:0055129	L-proline biosynthetic process	biological_process	13	1	0.170338
GO:0003972	RNA ligase (ATP) activity	molecular_function	7	1	0.170338
GO:0005052	peroxisome matrix targeting signal-1 binding	molecular_function	8	1	0.170338
GO:0004735	pyrroline-5-carboxylate reductase activity	molecular_function	7	1	0.170338
GO:0019428	allantoin biosynthetic process	biological_process	7	1	0.170338
GO:0010063	positive regulation of trichoblast fate specification	biological_process	10	1	0.170338
GO:0008837	diaminopimelate epimerase activity	molecular_function	9	1	0.170338
GO:0051997	2-oxo-4-hydroxy-4-carboxy-5-ureidoimidazoline decarboxylase activity	molecular_function	7	1	0.170338
GO:0000111	nucleotide-excision repair factor 2 complex	cellular_component	7	1	0.170338
GO:0010275	NAD(P)H dehydrogenase complex assembly	biological_process	8	1	0.170338
GO:0010148	transpiration	biological_process	8	1	0.170338
GO:0018023	peptidyl-lysine trimethylation	biological_process	12	1	0.170338
GO:0030163	protein catabolic process	biological_process	7	26	0.170447
GO:0010500	transmitting tissue development	biological_process	7	3	0.171024
GO:0019829	cation-transporting ATPase activity	molecular_function	8	3	0.171024
GO:0080037	negative regulation of cytokinin-activated signaling pathway	biological_process	9	3	0.171024
GO:0030515	snoRNA binding	molecular_function	7	6	0.172007
GO:0005740	mitochondrial envelope	cellular_component	6	4	0.177512
GO:0010332	response to gamma radiation	biological_process	7	4	0.177512
GO:0072583	clathrin-dependent endocytosis	biological_process	9	4	0.177512
GO:0009411	response to UV	biological_process	7	8	0.177689
GO:0031463	Cul3-RING ubiquitin ligase complex	cellular_component	7	8	0.177689
GO:0008184	glycogen phosphorylase activity	molecular_function	8	2	0.178792
GO:0008287	protein serine/threonine phosphatase complex	cellular_component	4	2	0.178792
GO:0070588	calcium ion transmembrane transport	biological_process	11	2	0.178792
GO:0070762	nuclear pore transmembrane ring	cellular_component	4	2	0.178792
GO:0071790	establishment of spindle pole body localization to nuclear envelope	biological_process	7	2	0.178792
GO:0009868	jasmonic acid and ethylene-dependent systemic resistance, jasmonic acid mediated signaling pathway	biological_process	7	2	0.178792
GO:0070034	telomerase RNA binding	molecular_function	7	2	0.178792
GO:0010422	regulation of brassinosteroid biosynthetic process	biological_process	10	2	0.178792
GO:0048027	mRNA 5'-UTR binding	molecular_function	8	2	0.178792
GO:0000154	rRNA modification	biological_process	12	2	0.178792
GO:0005980	glycogen catabolic process	biological_process	10	2	0.178792
GO:0007112	male meiosis cytokinesis	biological_process	5	2	0.178792
GO:0030474	spindle pole body duplication	biological_process	6	2	0.178792
GO:0004535	poly(A)-specific ribonuclease activity	molecular_function	10	3	0.180191
GO:0004557	alpha-galactosidase activity	molecular_function	8	3	0.180191
GO:0051753	mannan synthase activity	molecular_function	9	7	0.18091
GO:0008568	microtubule-severing ATPase activity	molecular_function	11	7	0.18091
GO:0048481	plant ovule development	biological_process	5	7	0.18091
GO:0098656	anion transmembrane transport	biological_process	8	7	0.18091
GO:0005506	iron ion binding	molecular_function	8	19	0.180954
GO:0006401	RNA catabolic process	biological_process	9	4	0.184865
GO:0003872	6-phosphofructokinase activity	molecular_function	8	4	0.184865
GO:0051082	unfolded protein binding	molecular_function	5	17	0.185984
GO:0000326	protein storage vacuole	cellular_component	8	6	0.188406
GO:0006783	heme biosynthetic process	biological_process	9	5	0.188795
GO:0071577	zinc II ion transmembrane transport	biological_process	11	5	0.188795
GO:0031428	box C/D snoRNP complex	cellular_component	6	3	0.189486
GO:0004659	prenyltransferase activity	molecular_function	6	3	0.189486
GO:0031347	regulation of defense response	biological_process	7	11	0.190489
GO:0006974	cellular response to DNA damage stimulus	biological_process	6	7	0.190882
GO:0000339	RNA cap binding	molecular_function	7	2	0.192164
GO:0010086	embryonic root morphogenesis	biological_process	7	2	0.192164
GO:0005844	polysome	cellular_component	5	2	0.192164
GO:0006725	cellular aromatic compound metabolic process	biological_process	5	2	0.192164
GO:0017091	AU-rich element binding	molecular_function	7	2	0.192164
GO:0031117	positive regulation of microtubule depolymerization	biological_process	10	2	0.192164
GO:0003785	actin monomer binding	molecular_function	7	2	0.192164
GO:0016051	carbohydrate biosynthetic process	biological_process	6	11	0.194275
GO:0009625	response to insect	biological_process	7	5	0.195161
GO:0015254	glycerol channel activity	molecular_function	7	13	0.198403
GO:0009992	cellular water homeostasis	biological_process	8	13	0.198403
GO:0005975	carbohydrate metabolic process	biological_process	5	42	0.198783
GO:0046854	phosphatidylinositol phosphorylation	biological_process	10	3	0.198901
GO:0034620	cellular response to unfolded protein	biological_process	7	6	0.199661
GO:0016208	AMP binding	molecular_function	5	4	0.199857
GO:0070971	endoplasmic reticulum exit site	cellular_component	7	1	0.200753
GO:0033384	geranyl diphosphate biosynthetic process	biological_process	9	1	0.200753
GO:0004411	homogentisate 1,2-dioxygenase activity	molecular_function	7	1	0.200753
GO:0010028	xanthophyll cycle	biological_process	12	1	0.200753
GO:0032211	negative regulation of telomere maintenance via telomerase	biological_process	12	1	0.200753
GO:2000025	regulation of leaf formation	biological_process	9	1	0.200753
GO:0031143	pseudopodium	cellular_component	6	1	0.200753
GO:0006007	glucose catabolic process	biological_process	9	1	0.200753
GO:0034214	protein hexamerization	biological_process	8	1	0.200753
GO:0009443	pyridoxal 5'-phosphate salvage	biological_process	9	1	0.200753
GO:0033386	geranylgeranyl diphosphate biosynthetic process	biological_process	9	1	0.200753
GO:0005815	microtubule organizing center	cellular_component	6	1	0.200753
GO:1904216	positive regulation of protein import into chloroplast stroma	biological_process	9	1	0.200753
GO:0046422	violaxanthin de-epoxidase activity	molecular_function	5	1	0.200753
GO:0006591	ornithine metabolic process	biological_process	10	1	0.200753
GO:0046081	dUTP catabolic process	biological_process	12	1	0.200753
GO:0004170	dUTP diphosphatase activity	molecular_function	9	1	0.200753
GO:0009699	phenylpropanoid biosynthetic process	biological_process	7	10	0.201026
GO:0009853	photorespiration	biological_process	6	7	0.201068
GO:0009751	response to salicylic acid	biological_process	6	28	0.203411
GO:0010244	response to low fluence blue light stimulus by blue low-fluence system	biological_process	8	2	0.205659
GO:0004506	squalene monooxygenase activity	molecular_function	7	2	0.205659
GO:2000070	regulation of response to water deprivation	biological_process	7	2	0.205659
GO:0010103	stomatal complex morphogenesis	biological_process	6	2	0.205659
GO:0000798	nuclear cohesin complex	cellular_component	5	2	0.205659
GO:0009701	isoflavonoid phytoalexin biosynthetic process	biological_process	9	3	0.208424
GO:0030746	isoflavone 4'-O-methyltransferase activity	molecular_function	8	3	0.208424
GO:0009231	riboflavin biosynthetic process	biological_process	8	3	0.208424
GO:0030007	cellular potassium ion homeostasis	biological_process	11	3	0.208424
GO:0004707	MAP kinase activity	molecular_function	9	5	0.214684
GO:0006520	cellular amino acid metabolic process	biological_process	8	8	0.215008
GO:0015996	chlorophyll catabolic process	biological_process	9	4	0.215197
GO:0004823	leucine-tRNA ligase activity	molecular_function	7	3	0.218045
GO:0006429	leucyl-tRNA aminoacylation	biological_process	13	3	0.218045
GO:0006612	protein targeting to membrane	biological_process	12	2	0.21925
GO:0051262	protein tetramerization	biological_process	8	2	0.21925
GO:0051443	positive regulation of ubiquitin-protein transferase activity	biological_process	12	2	0.21925
GO:0009226	nucleotide-sugar biosynthetic process	biological_process	9	2	0.21925
GO:0010190	cytochrome b6f complex assembly	biological_process	9	2	0.21925
GO:0032182	ubiquitin-like protein binding	molecular_function	5	2	0.21925
GO:0000077	DNA damage checkpoint	biological_process	7	2	0.21925
GO:1990641	response to iron ion starvation	biological_process	6	2	0.21925
GO:0010019	chloroplast-nucleus signaling pathway	biological_process	5	5	0.228027
GO:0005992	trehalose biosynthetic process	biological_process	9	5	0.228027
GO:0044183	protein binding involved in protein folding	molecular_function	3	19	0.228621
GO:0035598	N6-threonylcarbomyladenosine methylthiotransferase activity	molecular_function	8	1	0.230053
GO:0080085	signal recognition particle, chloroplast targeting	cellular_component	7	1	0.230053
GO:0034066	RIC1-RGP1 guanyl-nucleotide exchange factor complex	cellular_component	5	1	0.230053
GO:1902325	negative regulation of chlorophyll biosynthetic process	biological_process	10	1	0.230053
GO:0034477	U6 snRNA 3'-end processing	biological_process	13	1	0.230053
GO:0046103	inosine biosynthetic process	biological_process	12	1	0.230053
GO:0090661	box H/ACA telomerase RNP complex	cellular_component	6	1	0.230053
GO:0051245	negative regulation of cellular defense response	biological_process	9	1	0.230053
GO:0090706	specification of plant organ position	biological_process	6	1	0.230053
GO:0032934	sterol binding	molecular_function	6	1	0.230053
GO:0043103	hypoxanthine salvage	biological_process	12	1	0.230053
GO:0072589	box H/ACA scaRNP complex	cellular_component	7	1	0.230053
[truncated: 1,738 more rows]

## Sheet: SM vs S
GO_ID	GO_Term	GO_function	GO_class	S gene number	pvalue
[truncated: 1,906 more rows]
