# Supplementary material for: Comparative Physiological and Transcriptome Analysis Reveal the Molecular Mechanism of Melatonin in Regulating Salt Tolerance in Alfalfa (Medicago sativa L.)
Source: Front Plant Sci. 2022 Jul 13;13:919177. doi: 10.3389/fpls.2022.919177 (PMC9326453; doi:10.3389/fpls.2022.919177)
Supplement: Supplementary file 1 [file Data_Sheet_1.ZIP › Supplementary Material/Supplementary Table 6. KEGG_enrichment.xlsx]

## Sheet: M vs CK
pathway_id	pathway_name	S gene number	TS gene number	B gene number	TB gene number	pvalue
ko04626	Plant-pathogen interaction	87	910	2910	49751	5.46491e-06
ko00710	Carbon fixation in photosynthetic organisms	19	910	473	49751	0.00133183
ko03010	Ribosome	49	910	1844	49751	0.00643584
ko00220	Arginine biosynthesis	11	910	279	49751	0.0145076
ko00030	Pentose phosphate pathway	15	910	453	49751	0.0210288
ko04070	Phosphatidylinositol signaling system	19	910	624	49751	0.0226525
ko00300	Lysine biosynthesis	7	910	159	49751	0.0275745
ko00010	Glycolysis / Gluconeogenesis	24	910	898	49751	0.0436752
ko00906	Carotenoid biosynthesis	13	910	415	49751	0.0438164
ko00261	Monobactam biosynthesis	6	910	148	49751	0.0553189
ko03060	Protein export	10	910	328	49751	0.0813016
ko00562	Inositol phosphate metabolism	16	910	593	49751	0.0814717
ko00750	Vitamin B6 metabolism	5	910	127	49751	0.084357
ko00196	Photosynthesis - antenna proteins	4	910	91	49751	0.0859688
ko00520	Amino sugar and nucleotide sugar metabolism	28	910	1168	49751	0.0913368
ko00904	Diterpenoid biosynthesis	9	910	298	49751	0.0989185
ko00630	Glyoxylate and dicarboxylate metabolism	14	910	524	49751	0.104003
ko00400	Phenylalanine, tyrosine and tryptophan biosynthesis	8	910	262	49751	0.110083
ko00740	Riboflavin metabolism	5	910	144	49751	0.125303
ko00250	Alanine, aspartate and glutamate metabolism	9	910	315	49751	0.126515
ko01051	Biosynthesis of ansamycins	1	910	8	49751	0.137305
ko03013	RNA transport	46	910	2151	49751	0.155547
ko00640	Propanoate metabolism	6	910	200	49751	0.161847
ko00270	Cysteine and methionine metabolism	24	910	1054	49751	0.162604
ko00020	Citrate cycle (TCA cycle)	9	910	336	49751	0.16563
ko00620	Pyruvate metabolism	14	910	583	49751	0.185482
ko00564	Glycerophospholipid metabolism	15	910	645	49751	0.206934
ko00290	Valine, leucine and isoleucine biosynthesis	4	910	131	49751	0.21912
ko00280	Valine, leucine and isoleucine degradation	9	910	369	49751	0.236821
ko00062	Fatty acid elongation	5	910	192	49751	0.275753
ko00350	Tyrosine metabolism	13	910	593	49751	0.29272
ko00660	C5-Branched dibasic acid metabolism	2	910	60	49751	0.300382
ko00592	alpha-Linolenic acid metabolism	9	910	397	49751	0.304253
ko00591	Linoleic acid metabolism	5	910	202	49751	0.311096
ko00970	Aminoacyl-tRNA biosynthesis	16	910	771	49751	0.339254
ko04016	MAPK signaling pathway - plant	35	910	1772	49751	0.344599
ko00405	Phenazine biosynthesis	1	910	23	49751	0.346024
ko00910	Nitrogen metabolism	5	910	212	49751	0.347001
ko00051	Fructose and mannose metabolism	11	910	524	49751	0.364363
ko04144	Endocytosis	35	910	1793	49751	0.370692
ko03040	Spliceosome	44	910	2288	49751	0.387767
ko00785	Lipoic acid metabolism	1	910	28	49751	0.403713
ko00561	Glycerolipid metabolism	14	910	706	49751	0.417271
ko00770	Pantothenate and CoA biosynthesis	6	910	287	49751	0.428254
ko00531	Glycosaminoglycan degradation	6	910	292	49751	0.44436
ko04075	Plant hormone signal transduction	53	910	2833	49751	0.452752
ko00410	beta-Alanine metabolism	6	910	297	49751	0.460372
ko00514	Other types of O-glycan biosynthesis	4	910	191	49751	0.463167
ko03018	RNA degradation	21	910	1107	49751	0.463379
ko00600	Sphingolipid metabolism	14	910	729	49751	0.464239
ko00130	Ubiquinone and other terpenoid-quinone biosynthesis	7	910	354	49751	0.470493
ko00650	Butanoate metabolism	3	910	143	49751	0.487124
ko03410	Base excision repair	7	910	360	49751	0.487952
ko00510	N-Glycan biosynthesis	6	910	308	49751	0.495155
ko00760	Nicotinate and nicotinamide metabolism	4	910	200	49751	0.498644
ko03020	RNA polymerase	13	910	698	49751	0.512474
ko00920	Sulfur metabolism	4	910	208	49751	0.529303
ko04933	AGE-RAGE signaling pathway in diabetic complications	5	910	264	49751	0.530761
ko00480	Glutathione metabolism	18	910	983	49751	0.53125
ko00190	Oxidative phosphorylation	17	910	935	49751	0.544038
ko03050	Proteasome	9	910	500	49751	0.565479
ko00053	Ascorbate and aldarate metabolism	10	910	560	49751	0.574333
ko00903	Limonene and pinene degradation	1	910	49	49751	0.595459
ko00072	Synthesis and degradation of ketone bodies	1	910	49	49751	0.595459
ko00500	Starch and sucrose metabolism	35	910	1977	49751	0.602965
ko00565	Ether lipid metabolism	5	910	292	49751	0.619827
ko04130	SNARE interactions in vesicular transport	4	910	235	49751	0.625267
ko00902	Monoterpenoid biosynthesis	2	910	119	49751	0.642725
ko00260	Glycine, serine and threonine metabolism	10	910	594	49751	0.64781
ko00360	Phenylalanine metabolism	12	910	725	49751	0.67643
ko00100	Steroid biosynthesis	3	910	192	49751	0.684449
ko04145	Phagosome	11	910	675	49751	0.691735
ko03022	Basal transcription factors	7	910	439	49751	0.693612
ko00950	Isoquinoline alkaloid biosynthesis	7	910	440	49751	0.695841
ko00195	Photosynthesis	4	910	262	49751	0.707829
ko04146	Peroxisome	11	910	685	49751	0.709617
ko00590	Arachidonic acid metabolism	3	910	210	49751	0.740984
ko03015	mRNA surveillance pathway	15	910	945	49751	0.746078
ko00340	Histidine metabolism	2	910	146	49751	0.749232
ko00240	Pyrimidine metabolism	21	910	1307	49751	0.757064
ko00310	Lysine degradation	6	910	408	49751	0.758101
ko00330	Arginine and proline metabolism	6	910	409	49751	0.760128
ko00670	One carbon pool by folate	2	910	150	49751	0.762451
ko00073	Cutin, suberine and wax biosynthesis	5	910	348	49751	0.764413
ko04122	Sulfur relay system	1	910	80	49751	0.771911
ko00905	Brassinosteroid biosynthesis	1	910	83	49751	0.784219
ko00604	Glycosphingolipid biosynthesis - ganglio series	3	910	228	49751	0.789164
ko00960	Tropane, piperidine and pyridine alkaloid biosynthesis	3	910	232	49751	0.798799
ko00052	Galactose metabolism	12	910	812	49751	0.809893
ko00380	Tryptophan metabolism	9	910	633	49751	0.819539
ko03008	Ribosome biogenesis in eukaryotes	12	910	836	49751	0.838451
ko00909	Sesquiterpenoid and triterpenoid biosynthesis	3	910	251	49751	0.839651
ko02010	ABC transporters	13	910	901	49751	0.841537
ko00730	Thiamine metabolism	1	910	111	49751	0.871445
ko04136	Autophagy - other eukaryotes	3	910	269	49751	0.871536
ko00603	Glycosphingolipid biosynthesis - globo and isoglobo series	1	910	113	49751	0.876115
ko00071	Fatty acid degradation	4	910	346	49751	0.87898
ko00563	Glycosylphosphatidylinositol(GPI)-anchor biosynthesis	2	910	198	49751	0.879254
ko00965	Betalain biosynthesis	4	910	357	49751	0.893238
ko00061	Fatty acid biosynthesis	3	910	285	49751	0.895033
ko00460	Cyanoamino acid metabolism	10	910	772	49751	0.900119
ko00900	Terpenoid backbone biosynthesis	3	910	290	49751	0.901542
ko00780	Biotin metabolism	1	910	128	49751	0.906143
ko00790	Folate biosynthesis	2	910	216	49751	0.907294
ko00966	Glucosinolate biosynthesis	2	910	223	49751	0.916454
ko00943	Isoflavonoid biosynthesis	3	910	305	49751	0.918938
ko00511	Other glycan degradation	4	910	419	49751	0.949108
ko04712	Circadian rhythm - plant	6	910	594	49751	0.961457
ko00901	Indole alkaloid biosynthesis	5	910	520	49751	0.962007
ko00230	Purine metabolism	19	910	1502	49751	0.966294
ko01040	Biosynthesis of unsaturated fatty acids	1	910	191	49751	0.970776
ko00860	Porphyrin and chlorophyll metabolism	3	910	382	49751	0.971523
ko04141	Protein processing in endoplasmic reticulum	36	910	2645	49751	0.976561
ko00908	Zeatin biosynthesis	1	910	217	49751	0.981952
ko00450	Selenocompound metabolism	1	910	229	49751	0.985553
ko00940	Phenylpropanoid biosynthesis	22	910	1812	49751	0.985627
ko00941	Flavonoid biosynthesis	6	910	754	49751	0.994244
ko04120	Ubiquitin mediated proteolysis	20	910	1958	49751	0.998785
ko03030	DNA replication	20	910	2060	49751	0.999552
ko03430	Mismatch repair	18	910	1982	49751	0.999785
ko03420	Nucleotide excision repair	20	910	2153	49751	0.999827
ko00040	Pentose and glucuronate interconversions	9	910	1384	49751	0.999955
ko03440	Homologous recombination	19	910	2424	49751	0.999996

## Sheet: S vs CK
pathway_id	pathway_name	S gene number	TS gene number	B gene number	TB gene number	pvalue
ko00195	Photosynthesis	82	2297	262	49751	0
ko00710	Carbon fixation in photosynthetic organisms	79	2297	473	49751	0
ko00196	Photosynthesis - antenna proteins	52	2297	91	49751	2.83498e-45
ko00630	Glyoxylate and dicarboxylate metabolism	58	2297	524	49751	9.67938e-10
ko00591	Linoleic acid metabolism	32	2297	202	49751	1.16723e-09
ko00860	Porphyrin and chlorophyll metabolism	43	2297	382	49751	8.40229e-08
ko00906	Carotenoid biosynthesis	44	2297	415	49751	3.269e-07
ko04016	MAPK signaling pathway - plant	127	2297	1772	49751	7.41396e-07
ko00010	Glycolysis / Gluconeogenesis	72	2297	898	49751	4.97408e-06
ko00030	Pentose phosphate pathway	43	2297	453	49751	7.81651e-06
ko00520	Amino sugar and nucleotide sugar metabolism	86	2297	1168	49751	1.69055e-05
ko00051	Fructose and mannose metabolism	46	2297	524	49751	2.82537e-05
ko04712	Circadian rhythm - plant	48	2297	594	49751	0.000145652
ko01051	Biosynthesis of ansamycins	4	2297	8	49751	0.000273113
ko00250	Alanine, aspartate and glutamate metabolism	29	2297	315	49751	0.000363554
ko00220	Arginine biosynthesis	26	2297	279	49751	0.000592972
ko00620	Pyruvate metabolism	45	2297	583	49751	0.000612275
ko00730	Thiamine metabolism	13	2297	111	49751	0.00185749
ko00020	Citrate cycle (TCA cycle)	28	2297	336	49751	0.00205759
ko00603	Glycosphingolipid biosynthesis - globo and isoglobo series	13	2297	113	49751	0.00218179
ko00330	Arginine and proline metabolism	31	2297	409	49751	0.00513353
ko00480	Glutathione metabolism	63	2297	983	49751	0.00595542
ko00592	alpha-Linolenic acid metabolism	30	2297	397	49751	0.0060757
ko00514	Other types of O-glycan biosynthesis	17	2297	191	49751	0.00762129
ko00052	Galactose metabolism	53	2297	812	49751	0.00780441
ko00940	Phenylpropanoid biosynthesis	103	2297	1812	49751	0.0180242
ko00670	One carbon pool by folate	13	2297	150	49751	0.0219979
ko00270	Cysteine and methionine metabolism	63	2297	1054	49751	0.0231744
ko00500	Starch and sucrose metabolism	109	2297	1977	49751	0.0322901
ko00941	Flavonoid biosynthesis	46	2297	754	49751	0.0348572
ko00410	beta-Alanine metabolism	21	2297	297	49751	0.0360643
ko00945	Stilbenoid, diarylheptanoid and gingerol biosynthesis	20	2297	286	49751	0.0439977
ko00360	Phenylalanine metabolism	43	2297	725	49751	0.0578252
ko00260	Glycine, serine and threonine metabolism	36	2297	594	49751	0.0604932
ko00471	D-Glutamine and D-glutamate metabolism	3	2297	20	49751	0.0623449
ko00910	Nitrogen metabolism	15	2297	212	49751	0.0677445
ko00740	Riboflavin metabolism	11	2297	144	49751	0.0704054
ko04626	Plant-pathogen interaction	151	2297	2910	49751	0.0725929
ko04146	Peroxisome	40	2297	685	49751	0.0780314
ko00600	Sphingolipid metabolism	42	2297	729	49751	0.0848558
ko00280	Valine, leucine and isoleucine degradation	23	2297	369	49751	0.0909512
ko00062	Fatty acid elongation	13	2297	192	49751	0.109013
ko00450	Selenocompound metabolism	15	2297	229	49751	0.111017
ko00601	Glycosphingolipid biosynthesis - lacto and neolacto series	2	2297	14	49751	0.134415
ko00130	Ubiquinone and other terpenoid-quinone biosynthesis	21	2297	354	49751	0.145826
ko00440	Phosphonate and phosphinate metabolism	6	2297	79	49751	0.157764
ko00590	Arachidonic acid metabolism	13	2297	210	49751	0.175189
ko00510	N-Glycan biosynthesis	18	2297	308	49751	0.183267
ko04075	Plant hormone signal transduction	141	2297	2833	49751	0.18488
ko00565	Ether lipid metabolism	17	2297	292	49751	0.195605
ko00350	Tyrosine metabolism	32	2297	593	49751	0.205621
ko00053	Ascorbate and aldarate metabolism	30	2297	560	49751	0.226017
ko00071	Fatty acid degradation	19	2297	346	49751	0.250939
ko00604	Glycosphingolipid biosynthesis - ganglio series	13	2297	228	49751	0.256768
ko00290	Valine, leucine and isoleucine biosynthesis	8	2297	131	49751	0.259321
ko00562	Inositol phosphate metabolism	31	2297	593	49751	0.263509
ko00900	Terpenoid backbone biosynthesis	16	2297	290	49751	0.26774
ko00909	Sesquiterpenoid and triterpenoid biosynthesis	14	2297	251	49751	0.272071
ko00531	Glycosaminoglycan degradation	16	2297	292	49751	0.27659
ko00563	Glycosylphosphatidylinositol(GPI)-anchor biosynthesis	11	2297	198	49751	0.308219
ko00640	Propanoate metabolism	11	2297	200	49751	0.319641
ko00903	Limonene and pinene degradation	3	2297	49	49751	0.395603
ko00790	Folate biosynthesis	11	2297	216	49751	0.41342
ko00254	Aflatoxin biosynthesis	1	2297	12	49751	0.432946
ko04145	Phagosome	32	2297	675	49751	0.464522
ko00511	Other glycan degradation	20	2297	419	49751	0.471666
ko00960	Tropane, piperidine and pyridine alkaloid biosynthesis	11	2297	232	49751	0.507496
ko00942	Anthocyanin biosynthesis	1	2297	16	49751	0.530662
ko00905	Brassinosteroid biosynthesis	4	2297	83	49751	0.537199
ko00944	Flavone and flavonol biosynthesis	11	2297	240	49751	0.55306
ko04070	Phosphatidylinositol signaling system	28	2297	624	49751	0.588864
ko00430	Taurine and hypotaurine metabolism	4	2297	92	49751	0.618959
ko00402	Benzoxazinoid biosynthesis	2	2297	45	49751	0.621351
ko00561	Glycerolipid metabolism	31	2297	706	49751	0.638898
ko00902	Monoterpenoid biosynthesis	5	2297	119	49751	0.64738
ko00650	Butanoate metabolism	6	2297	143	49751	0.651365
ko00943	Isoflavonoid biosynthesis	13	2297	305	49751	0.654975
ko00405	Phenazine biosynthesis	1	2297	23	49751	0.662925
ko00524	Neomycin, kanamycin and gentamicin biosynthesis	1	2297	31	49751	0.76911
ko00965	Betalain biosynthesis	14	2297	357	49751	0.769988
ko00660	C5-Branched dibasic acid metabolism	2	2297	60	49751	0.7712
ko00770	Pantothenate and CoA biosynthesis	11	2297	287	49751	0.776197
ko01040	Biosynthesis of unsaturated fatty acids	7	2297	191	49751	0.783124
ko02010	ABC transporters	37	2297	901	49751	0.790849
ko00950	Isoquinoline alkaloid biosynthesis	17	2297	440	49751	0.805924
ko00340	Histidine metabolism	5	2297	146	49751	0.808983
ko00261	Monobactam biosynthesis	5	2297	148	49751	0.818162
ko00780	Biotin metabolism	4	2297	128	49751	0.847267
ko04130	SNARE interactions in vesicular transport	8	2297	235	49751	0.85362
ko00970	Aminoacyl-tRNA biosynthesis	30	2297	771	49751	0.855121
ko00100	Steroid biosynthesis	6	2297	192	49751	0.882132
ko00904	Diterpenoid biosynthesis	10	2297	298	49751	0.885132
ko03060	Protein export	11	2297	328	49751	0.894695
ko00760	Nicotinate and nicotinamide metabolism	6	2297	200	49751	0.903643
ko03450	Non-homologous end-joining	1	2297	52	49751	0.914507
ko00300	Lysine biosynthesis	4	2297	159	49751	0.938947
ko00564	Glycerophospholipid metabolism	21	2297	645	49751	0.965758
ko00310	Lysine degradation	12	2297	408	49751	0.966257
ko00901	Indole alkaloid biosynthesis	16	2297	520	49751	0.969369
ko03018	RNA degradation	39	2297	1107	49751	0.97013
ko03050	Proteasome	15	2297	500	49751	0.973376
ko00061	Fatty acid biosynthesis	7	2297	285	49751	0.978948
ko00750	Vitamin B6 metabolism	2	2297	127	49751	0.982438
ko00400	Phenylalanine, tyrosine and tryptophan biosynthesis	6	2297	262	49751	0.983004
ko04933	AGE-RAGE signaling pathway in diabetic complications	6	2297	264	49751	0.983999
ko00380	Tryptophan metabolism	19	2297	633	49751	0.984397
ko00908	Zeatin biosynthesis	4	2297	217	49751	0.99109
ko00460	Cyanoamino acid metabolism	23	2297	772	49751	0.991822
ko03022	Basal transcription factors	11	2297	439	49751	0.992028
ko00190	Oxidative phosphorylation	28	2297	935	49751	0.995426
ko00920	Sulfur metabolism	3	2297	208	49751	0.996741
ko03015	mRNA surveillance pathway	24	2297	945	49751	0.999677
ko00073	Cutin, suberine and wax biosynthesis	5	2297	348	49751	0.999705
ko04136	Autophagy - other eukaryotes	3	2297	269	49751	0.999712
ko03010	Ribosome	56	2297	1844	49751	0.999804
ko04144	Endocytosis	54	2297	1793	49751	0.999811
ko03410	Base excision repair	5	2297	360	49751	0.999811
ko03020	RNA polymerase	15	2297	698	49751	0.999816
ko00230	Purine metabolism	41	2297	1502	49751	0.999945
ko00240	Pyrimidine metabolism	34	2297	1307	49751	0.999946
ko03008	Ribosome biogenesis in eukaryotes	18	2297	836	49751	0.999948
ko00966	Glucosinolate biosynthesis	1	2297	223	49751	0.999974
ko03013	RNA transport	61	2297	2151	49751	0.999993
ko03040	Spliceosome	66	2297	2288	49751	0.999994
ko04120	Ubiquitin mediated proteolysis	52	2297	1958	49751	0.999998
ko04141	Protein processing in endoplasmic reticulum	77	2297	2645	49751	0.999998
ko00040	Pentose and glucuronate interconversions	27	2297	1384	49751	1
ko03420	Nucleotide excision repair	34	2297	2153	49751	1
ko03440	Homologous recombination	21	2297	2424	49751	1
ko03430	Mismatch repair	24	2297	1982	49751	1
ko03030	DNA replication	24	2297	2060	49751	1

## Sheet: SM vs CK
pathway_id	pathway_name	S gene number	TS gene number	B gene number	TB gene number	pvalue
ko00196	Photosynthesis - antenna proteins	41	1921	91	49751	0
ko00195	Photosynthesis	62	1921	262	49751	2.22045e-16
ko00710	Carbon fixation in photosynthetic organisms	52	1921	473	49751	1.83279e-11
ko04016	MAPK signaling pathway - plant	122	1921	1772	49751	6.40691e-10
ko00630	Glyoxylate and dicarboxylate metabolism	47	1921	524	49751	1.05625e-07
ko00906	Carotenoid biosynthesis	35	1921	415	49751	1.60243e-05
ko00860	Porphyrin and chlorophyll metabolism	33	1921	382	49751	1.70148e-05
ko00330	Arginine and proline metabolism	33	1921	409	49751	6.55554e-05
ko01051	Biosynthesis of ansamycins	4	1921	8	49751	0.000136901
ko00520	Amino sugar and nucleotide sugar metabolism	70	1921	1168	49751	0.000223942
ko00030	Pentose phosphate pathway	32	1921	453	49751	0.000866491
ko00500	Starch and sucrose metabolism	104	1921	1977	49751	0.000975996
ko00010	Glycolysis / Gluconeogenesis	54	1921	898	49751	0.00102232
ko04712	Circadian rhythm - plant	39	1921	594	49751	0.00103065
ko00740	Riboflavin metabolism	14	1921	144	49751	0.00142788
ko04075	Plant hormone signal transduction	140	1921	2833	49751	0.001726
ko00591	Linoleic acid metabolism	17	1921	202	49751	0.00229621
ko00250	Alanine, aspartate and glutamate metabolism	23	1921	315	49751	0.00285632
ko00941	Flavonoid biosynthesis	45	1921	754	49751	0.00293245
ko00260	Glycine, serine and threonine metabolism	37	1921	594	49751	0.00331017
ko02010	ABC transporters	51	1921	901	49751	0.00464793
ko00620	Pyruvate metabolism	35	1921	583	49751	0.00729823
ko00402	Benzoxazinoid biosynthesis	6	1921	45	49751	0.00737785
ko00062	Fatty acid elongation	15	1921	192	49751	0.00789989
ko00940	Phenylpropanoid biosynthesis	90	1921	1812	49751	0.00939268
ko00254	Aflatoxin biosynthesis	3	1921	12	49751	0.00973173
ko00730	Thiamine metabolism	9	1921	111	49751	0.0282012
ko00510	N-Glycan biosynthesis	19	1921	308	49751	0.031452
ko00440	Phosphonate and phosphinate metabolism	7	1921	79	49751	0.0329516
ko00410	beta-Alanine metabolism	18	1921	297	49751	0.041049
ko00905	Brassinosteroid biosynthesis	7	1921	83	49751	0.0414402
ko00052	Galactose metabolism	41	1921	812	49751	0.050819
ko00592	alpha-Linolenic acid metabolism	22	1921	397	49751	0.0590882
ko00130	Ubiquinone and other terpenoid-quinone biosynthesis	20	1921	354	49751	0.0593352
ko00945	Stilbenoid, diarylheptanoid and gingerol biosynthesis	16	1921	286	49751	0.0900905
ko00900	Terpenoid backbone biosynthesis	16	1921	290	49751	0.0986068
ko04146	Peroxisome	33	1921	685	49751	0.115616
ko00562	Inositol phosphate metabolism	29	1921	593	49751	0.116995
ko03450	Non-homologous end-joining	4	1921	52	49751	0.140599
ko00563	Glycosylphosphatidylinositol(GPI)-anchor biosynthesis	11	1921	198	49751	0.145898
ko00071	Fatty acid degradation	17	1921	346	49751	0.186624
ko00960	Tropane, piperidine and pyridine alkaloid biosynthesis	12	1921	232	49751	0.188568
ko00943	Isoflavonoid biosynthesis	15	1921	305	49751	0.203706
ko00051	Fructose and mannose metabolism	24	1921	524	49751	0.223505
ko00020	Citrate cycle (TCA cycle)	16	1921	336	49751	0.229896
ko00603	Glycosphingolipid biosynthesis - globo and isoglobo series	6	1921	113	49751	0.271613
ko00220	Arginine biosynthesis	13	1921	279	49751	0.283712
ko00903	Limonene and pinene degradation	3	1921	49	49751	0.293485
ko04130	SNARE interactions in vesicular transport	11	1921	235	49751	0.300314
ko00910	Nitrogen metabolism	10	1921	212	49751	0.304378
ko00902	Monoterpenoid biosynthesis	6	1921	119	49751	0.311848
ko00400	Phenylalanine, tyrosine and tryptophan biosynthesis	12	1921	262	49751	0.314219
ko00270	Cysteine and methionine metabolism	44	1921	1054	49751	0.318569
ko00480	Glutathione metabolism	41	1921	983	49751	0.327976
ko00340	Histidine metabolism	7	1921	146	49751	0.334411
ko00670	One carbon pool by folate	7	1921	150	49751	0.359559
ko00640	Propanoate metabolism	9	1921	200	49751	0.367899
ko01053	Biosynthesis of siderophore group nonribosomal peptides	1	1921	13	49751	0.400687
ko00232	Caffeine metabolism	1	1921	14	49751	0.423833
ko00601	Glycosphingolipid biosynthesis - lacto and neolacto series	1	1921	14	49751	0.423833
ko00350	Tyrosine metabolism	24	1921	593	49751	0.436068
ko00511	Other glycan degradation	17	1921	419	49751	0.452146
ko00790	Folate biosynthesis	9	1921	216	49751	0.455849
ko00280	Valine, leucine and isoleucine degradation	15	1921	369	49751	0.456414
ko00942	Anthocyanin biosynthesis	1	1921	16	49751	0.467481
ko00650	Butanoate metabolism	6	1921	143	49751	0.476647
ko00430	Taurine and hypotaurine metabolism	4	1921	92	49751	0.477045
ko00604	Glycosphingolipid biosynthesis - ganglio series	9	1921	228	49751	0.520574
ko00360	Phenylalanine metabolism	28	1921	725	49751	0.526692
ko00471	D-Glutamine and D-glutamate metabolism	1	1921	20	49751	0.545112
ko00750	Vitamin B6 metabolism	5	1921	127	49751	0.545848
ko00531	Glycosaminoglycan degradation	11	1921	292	49751	0.57583
ko00565	Ether lipid metabolism	11	1921	292	49751	0.57583
ko00405	Phenazine biosynthesis	1	1921	23	49751	0.595817
ko00908	Zeatin biosynthesis	8	1921	217	49751	0.602553
ko00561	Glycerolipid metabolism	26	1921	706	49751	0.625529
ko00600	Sphingolipid metabolism	26	1921	729	49751	0.688362
ko03018	RNA degradation	39	1921	1107	49751	0.744296
ko01040	Biosynthesis of unsaturated fatty acids	6	1921	191	49751	0.750442
ko00514	Other types of O-glycan biosynthesis	6	1921	191	49751	0.750442
ko00564	Glycerophospholipid metabolism	22	1921	645	49751	0.753214
ko00100	Steroid biosynthesis	6	1921	192	49751	0.754838
ko04145	Phagosome	23	1921	675	49751	0.758684
ko04070	Phosphatidylinositol signaling system	21	1921	624	49751	0.769724
ko00770	Pantothenate and CoA biosynthesis	9	1921	287	49751	0.781223
ko00760	Nicotinate and nicotinamide metabolism	6	1921	200	49751	0.787969
ko03060	Protein export	10	1921	328	49751	0.817023
ko00053	Ascorbate and aldarate metabolism	18	1921	560	49751	0.817164
ko04136	Autophagy - other eukaryotes	8	1921	269	49751	0.818644
ko00590	Arachidonic acid metabolism	6	1921	210	49751	0.824438
ko00072	Synthesis and degradation of ketone bodies	1	1921	49	49751	0.854917
ko00290	Valine, leucine and isoleucine biosynthesis	3	1921	131	49751	0.885329
ko04933	AGE-RAGE signaling pathway in diabetic complications	7	1921	264	49751	0.88701
ko04626	Plant-pathogen interaction	100	1921	2910	49751	0.900532
ko00660	C5-Branched dibasic acid metabolism	1	1921	60	49751	0.905964
ko00950	Isoquinoline alkaloid biosynthesis	12	1921	440	49751	0.920032
ko03020	RNA polymerase	20	1921	698	49751	0.935227
ko00904	Diterpenoid biosynthesis	7	1921	298	49751	0.943912
ko00300	Lysine biosynthesis	3	1921	159	49751	0.947473
ko00310	Lysine degradation	10	1921	408	49751	0.954886
ko00944	Flavone and flavonol biosynthesis	5	1921	240	49751	0.956703
ko00780	Biotin metabolism	2	1921	128	49751	0.960431
ko00061	Fatty acid biosynthesis	6	1921	285	49751	0.965528
ko00909	Sesquiterpenoid and triterpenoid biosynthesis	5	1921	251	49751	0.967139
ko00261	Monobactam biosynthesis	2	1921	148	49751	0.97968
ko00073	Cutin, suberine and wax biosynthesis	7	1921	348	49751	0.981992
ko00965	Betalain biosynthesis	7	1921	357	49751	0.98549
ko03410	Base excision repair	7	1921	360	49751	0.986507
ko03008	Ribosome biogenesis in eukaryotes	21	1921	836	49751	0.987761
ko00970	Aminoacyl-tRNA biosynthesis	18	1921	771	49751	0.993147
ko00460	Cyanoamino acid metabolism	18	1921	772	49751	0.993274
ko00450	Selenocompound metabolism	3	1921	229	49751	0.993739
ko04144	Endocytosis	48	1921	1793	49751	0.997789
ko00240	Pyrimidine metabolism	32	1921	1307	49751	0.998308
ko03015	mRNA surveillance pathway	21	1921	945	49751	0.998313
ko00230	Purine metabolism	38	1921	1502	49751	0.998397
ko00190	Oxidative phosphorylation	20	1921	935	49751	0.998952
ko00380	Tryptophan metabolism	11	1921	633	49751	0.999346
ko03022	Basal transcription factors	6	1921	439	49751	0.999435
ko03040	Spliceosome	60	1921	2288	49751	0.99963
ko00920	Sulfur metabolism	1	1921	208	49751	0.999728
ko03010	Ribosome	44	1921	1844	49751	0.999864
ko00901	Indole alkaloid biosynthesis	6	1921	520	49751	0.999949
ko04141	Protein processing in endoplasmic reticulum	67	1921	2645	49751	0.999954
ko03013	RNA transport	51	1921	2151	49751	0.999965
ko03050	Proteasome	5	1921	500	49751	0.999978
ko04120	Ubiquitin mediated proteolysis	33	1921	1958	49751	1
ko00040	Pentose and glucuronate interconversions	16	1921	1384	49751	1
ko03420	Nucleotide excision repair	31	1921	2153	49751	1
ko03430	Mismatch repair	22	1921	1982	49751	1
ko03030	DNA replication	22	1921	2060	49751	1
ko03440	Homologous recombination	25	1921	2424	49751	1

## Sheet: SM vs S
pathway_id	pathway_name	S gene number	TS gene number	B gene number	TB gene number	pvalue
ko00196	Photosynthesis - antenna proteins	14	700	91	49751	4.13225e-11
ko00591	Linoleic acid metabolism	15	700	202	49751	2.18993e-07
ko00620	Pyruvate metabolism	21	700	583	49751	0.000102062
ko00592	alpha-Linolenic acid metabolism	15	700	397	49751	0.000590028
ko00710	Carbon fixation in photosynthetic organisms	16	700	473	49751	0.00126355
ko00071	Fatty acid degradation	12	700	346	49751	0.00401147
ko00909	Sesquiterpenoid and triterpenoid biosynthesis	9	700	251	49751	0.00967933
ko04712	Circadian rhythm - plant	15	700	594	49751	0.0225817
ko00195	Photosynthesis	8	700	262	49751	0.0331392
ko00400	Phenylalanine, tyrosine and tryptophan biosynthesis	8	700	262	49751	0.0331392
ko00261	Monobactam biosynthesis	5	700	148	49751	0.0587855
ko00640	Propanoate metabolism	6	700	200	49751	0.0645866
ko00310	Lysine degradation	10	700	408	49751	0.0650409
ko00906	Carotenoid biosynthesis	10	700	415	49751	0.0710413
ko00300	Lysine biosynthesis	5	700	159	49751	0.0748654
ko00280	Valine, leucine and isoleucine degradation	9	700	369	49751	0.0791326
ko00970	Aminoacyl-tRNA biosynthesis	16	700	771	49751	0.081611
ko00860	Porphyrin and chlorophyll metabolism	9	700	382	49751	0.0930195
ko04070	Phosphatidylinositol signaling system	13	700	624	49751	0.105882
ko00450	Selenocompound metabolism	6	700	229	49751	0.106003
ko04016	MAPK signaling pathway - plant	31	700	1772	49751	0.127895
ko01040	Biosynthesis of unsaturated fatty acids	5	700	191	49751	0.133461
ko00562	Inositol phosphate metabolism	12	700	593	49751	0.135467
ko00650	Butanoate metabolism	4	700	143	49751	0.143512
ko00563	Glycosylphosphatidylinositol(GPI)-anchor biosynthesis	5	700	198	49751	0.148413
ko00903	Limonene and pinene degradation	2	700	49	49751	0.151312
ko00072	Synthesis and degradation of ketone bodies	2	700	49	49751	0.151312
ko01053	Biosynthesis of siderophore group nonribosomal peptides	1	700	13	49751	0.168257
ko00601	Glycosphingolipid biosynthesis - lacto and neolacto series	1	700	14	49751	0.179963
ko00232	Caffeine metabolism	1	700	14	49751	0.179963
ko00020	Citrate cycle (TCA cycle)	7	700	336	49751	0.197315
ko03008	Ribosome biogenesis in eukaryotes	15	700	836	49751	0.203884
ko00660	C5-Branched dibasic acid metabolism	2	700	60	49751	0.206731
ko00603	Glycosphingolipid biosynthesis - globo and isoglobo series	3	700	113	49751	0.213157
ko00604	Glycosphingolipid biosynthesis - ganglio series	5	700	228	49751	0.219469
ko00230	Purine metabolism	25	700	1502	49751	0.222361
ko00900	Terpenoid backbone biosynthesis	6	700	290	49751	0.226064
ko00511	Other glycan degradation	8	700	419	49751	0.240036
ko04146	Peroxisome	12	700	685	49751	0.260781
ko00561	Glycerolipid metabolism	12	700	706	49751	0.293942
ko03018	RNA degradation	18	700	1107	49751	0.299223
ko00480	Glutathione metabolism	16	700	983	49751	0.312036
ko03040	Spliceosome	35	700	2288	49751	0.329505
ko00740	Riboflavin metabolism	3	700	144	49751	0.330435
ko00340	Histidine metabolism	3	700	146	49751	0.338114
ko00590	Arachidonic acid metabolism	4	700	210	49751	0.342519
ko00220	Arginine biosynthesis	5	700	279	49751	0.356465
ko00430	Taurine and hypotaurine metabolism	2	700	92	49751	0.372038
ko00053	Ascorbate and aldarate metabolism	9	700	560	49751	0.39037
ko00531	Glycosaminoglycan degradation	5	700	292	49751	0.392544
ko00410	beta-Alanine metabolism	5	700	297	49751	0.406392
ko03010	Ribosome	27	700	1844	49751	0.443679
ko00630	Glyoxylate and dicarboxylate metabolism	8	700	524	49751	0.457314
ko00051	Fructose and mannose metabolism	8	700	524	49751	0.457314
ko00260	Glycine, serine and threonine metabolism	9	700	594	49751	0.457879
ko00402	Benzoxazinoid biosynthesis	1	700	45	49751	0.471617
ko02010	ABC transporters	13	700	901	49751	0.502224
ko00514	Other types of O-glycan biosynthesis	3	700	191	49751	0.504797
ko00062	Fatty acid elongation	3	700	192	49751	0.508276
ko00100	Steroid biosynthesis	3	700	192	49751	0.508276
ko00330	Arginine and proline metabolism	6	700	409	49751	0.515558
ko03450	Non-homologous end-joining	1	700	52	49751	0.521558
ko00760	Nicotinate and nicotinamide metabolism	3	700	200	49751	0.535635
ko00290	Valine, leucine and isoleucine biosynthesis	2	700	131	49751	0.551952
ko00564	Glycerophospholipid metabolism	9	700	645	49751	0.55612
ko00920	Sulfur metabolism	3	700	208	49751	0.562109
ko03015	mRNA surveillance pathway	13	700	945	49751	0.571374
ko03410	Base excision repair	5	700	360	49751	0.572849
ko00945	Stilbenoid, diarylheptanoid and gingerol biosynthesis	4	700	286	49751	0.573191
ko00600	Sphingolipid metabolism	10	700	729	49751	0.576002
ko00565	Ether lipid metabolism	4	700	292	49751	0.589536
ko00510	N-Glycan biosynthesis	4	700	308	49751	0.63127
ko00940	Phenylpropanoid biosynthesis	24	700	1812	49751	0.647809
ko00250	Alanine, aspartate and glutamate metabolism	4	700	315	49751	0.648647
ko00500	Starch and sucrose metabolism	26	700	1977	49751	0.665631
ko00380	Tryptophan metabolism	8	700	633	49751	0.668096
ko03060	Protein export	4	700	328	49751	0.679451
ko03013	RNA transport	28	700	2151	49751	0.690348
ko03050	Proteasome	6	700	500	49751	0.706865
ko00052	Galactose metabolism	10	700	812	49751	0.707477
ko00010	Glycolysis / Gluconeogenesis	11	700	898	49751	0.719626
ko04933	AGE-RAGE signaling pathway in diabetic complications	3	700	264	49751	0.719817
ko00350	Tyrosine metabolism	7	700	593	49751	0.730179
ko04136	Autophagy - other eukaryotes	3	700	269	49751	0.731487
ko04145	Phagosome	8	700	675	49751	0.734661
ko00030	Pentose phosphate pathway	5	700	453	49751	0.765106
ko00190	Oxidative phosphorylation	11	700	935	49751	0.765758
ko00061	Fatty acid biosynthesis	3	700	285	49751	0.766266
ko00910	Nitrogen metabolism	2	700	212	49751	0.80103
ko00240	Pyrimidine metabolism	15	700	1307	49751	0.821678
ko04141	Protein processing in endoplasmic reticulum	32	700	2645	49751	0.833718
ko00520	Amino sugar and nucleotide sugar metabolism	13	700	1168	49751	0.838977
ko00960	Tropane, piperidine and pyridine alkaloid biosynthesis	2	700	232	49751	0.839649
ko04130	SNARE interactions in vesicular transport	2	700	235	49751	0.844818
ko03420	Nucleotide excision repair	25	700	2153	49751	0.862195
ko00950	Isoquinoline alkaloid biosynthesis	4	700	440	49751	0.867994
ko00360	Phenylalanine metabolism	7	700	725	49751	0.88552
ko03430	Mismatch repair	22	700	1982	49751	0.896581
ko00941	Flavonoid biosynthesis	7	700	754	49751	0.907107
ko03440	Homologous recombination	27	700	2424	49751	0.914564
ko04144	Endocytosis	19	700	1793	49751	0.920278
ko00270	Cysteine and methionine metabolism	10	700	1054	49751	0.927993
ko00943	Isoflavonoid biosynthesis	2	700	305	49751	0.929529
ko04120	Ubiquitin mediated proteolysis	20	700	1958	49751	0.948217
ko03030	DNA replication	21	700	2060	49751	0.953166
ko00965	Betalain biosynthesis	2	700	357	49751	0.961745
ko03020	RNA polymerase	5	700	698	49751	0.968875
ko04075	Plant hormone signal transduction	29	700	2833	49751	0.973498
ko00901	Indole alkaloid biosynthesis	3	700	520	49751	0.977834
ko00770	Pantothenate and CoA biosynthesis	1	700	287	49751	0.983069
ko00460	Cyanoamino acid metabolism	5	700	772	49751	0.984537
ko03022	Basal transcription factors	2	700	439	49751	0.985843
ko04626	Plant-pathogen interaction	28	700	2910	49751	0.988842
ko00073	Cutin, suberine and wax biosynthesis	1	700	348	49751	0.992906
ko00130	Ubiquinone and other terpenoid-quinone biosynthesis	1	700	354	49751	0.993488
ko00040	Pentose and glucuronate interconversions	9	700	1384	49751	0.997512
