# Supplementary material for: Comparative Physiological and Transcriptome Analysis Reveal the Molecular Mechanism of Melatonin in Regulating Salt Tolerance in Alfalfa (Medicago sativa L.)
Source: Front Plant Sci. 2022 Jul 13;13:919177. doi: 10.3389/fpls.2022.919177 (PMC9326453; doi:10.3389/fpls.2022.919177)
Supplement: Supplementary file 1 [file Data_Sheet_1.ZIP › Supplementary Material/Supplementary Table 7. DEGs in plant-pathogen interaction pathway.xlsx]

## Sheet: M vs CK
pathway_id	pathway_name	Gene_ID	Gene_name	FPKM.M1	FPKM.M2	FPKM.M3	FPKM.CK1	FPKM.CK2	FPKM.CK3	log2(fc)	regulation
ko04626	Plant-pathogen interaction	MS.gene004899	calmodulin-like protein 11 [Medicago truncatula]	16.9509	41.4015	19.3731	8.44101	7.57418	2.18201	2.09467	up
ko04626	Plant-pathogen interaction	MS.gene005756	putative disease resistance RPP13-like protein 3 [Medicago truncatula]	2.0176	1.08333	1.96956	2.79775	10.5867	6.83003	-1.99519	down
ko04626	Plant-pathogen interaction	MS.gene006291	hypothetical protein TSUD_44540 [Trifolium subterraneum]	0.0001	0.0001	0.0001	0.43561	0.573322	0.0001	-11.7157	down
ko04626	Plant-pathogen interaction	MS.gene008463	senescence-associated carboxylesterase 101-like isoform X2 [Cicer arietinum]	2.68579	0.512787	0.920513	0.159766	0.0001	0.122056	3.86896	up
ko04626	Plant-pathogen interaction	MS.gene01273	putative reverse transcriptase, RNA-dependent DNA polymerase [Medicago truncatula]	0.10095	152.756	0.24093	0.261567	2.0078	1.56354	5.31987	up
ko04626	Plant-pathogen interaction	MS.gene01274	putative reverse transcriptase, RNA-dependent DNA polymerase [Medicago truncatula]	1.98297	139.831	3.12001	1.09658	3.11884	5.73096	3.86508	up
ko04626	Plant-pathogen interaction	MS.gene013214	respiratory burst oxidase homolog protein D [Medicago truncatula]	0.0001	0.0001	0.0001	0.0001	0.798144	0.388933	-11.9503	down
ko04626	Plant-pathogen interaction	MS.gene016268	calcium-binding allergen Bet v 3 [Medicago truncatula]	3.83159	19.3575	22.8285	6.70908	1.17039	0.65281	2.43118	up
ko04626	Plant-pathogen interaction	MS.gene01686	putative reverse transcriptase, RNA-dependent DNA polymerase [Medicago truncatula]	0.0001	64.7506	1.7591	1.70852	2.00088	1.50774	3.67224	up
ko04626	Plant-pathogen interaction	MS.gene017446	calcium-binding protein CML24 [Medicago truncatula]	4.99462	9.83633	1.49724	0.144954	1.03698	1.05825	2.86567	up
ko04626	Plant-pathogen interaction	MS.gene019581	disease resistance protein RPM1 isoform X1 [Medicago truncatula]	0.25844	0.585371	0.36809	0.0001	0.020887	0.021212	4.84392	up
ko04626	Plant-pathogen interaction	MS.gene022455	hypothetical protein GLYMA_06G171100 [Glycine max]	14.0673	37.9105	5.00769	2.21434	0.822249	4.87914	2.8478	up
ko04626	Plant-pathogen interaction	MS.gene02255	putative reverse transcriptase, RNA-dependent DNA polymerase [Medicago truncatula]	1.354	134.637	1.61821	0.185759	1.67177	3.43652	4.70006	up
ko04626	Plant-pathogen interaction	MS.gene022584	putative cyclic nucleotide-gated ion channel 8 [Medicago truncatula]	0.0001	0.039481	0.0001	17.4512	0.0001	12.59	-9.56428	down
ko04626	Plant-pathogen interaction	MS.gene025777	probable calcium-binding protein CML13 [Medicago truncatula]	0.639173	5.40175	0.625001	41.5576	13.0966	6.95178	-3.20819	down
ko04626	Plant-pathogen interaction	MS.gene026250	putative P-loop containing nucleoside triphosphate hydrolase, leucine-rich repeat domain, L [Medicago truncatula]	0.460174	1.12794	1.17216	0.061278	0.067616	0.403008	2.37558	up
ko04626	Plant-pathogen interaction	MS.gene027068	protein kinase [Medicago sativa]	12.2321	44.8573	8.37929	6.13278	3.96556	5.55443	2.06439	up
ko04626	Plant-pathogen interaction	MS.gene027743	esterase OVCA2 [Medicago truncatula]	5.18881	3.51772	1.52845	0.447126	0.34917	0.890981	2.60074	up
ko04626	Plant-pathogen interaction	MS.gene030924	putative non-specific serine/threonine protein kinase [Medicago truncatula]	0.142121	0.114864	0.171553	1.71914	2.3901	1.02955	-3.58393	down
ko04626	Plant-pathogen interaction	MS.gene032172	calmodulin-like protein 7 [Medicago truncatula]	6.86016	15.7092	5.20935	1.42836	1.61693	2.48454	2.32867	up
ko04626	Plant-pathogen interaction	MS.gene03449	uncharacterized protein LOC25491047 [Medicago truncatula]	0.0001	0.0001	0.019004	0.171841	0.483434	0.3315	-5.68324	down
ko04626	Plant-pathogen interaction	MS.gene037947	calcium-dependent protein kinase 1-like [Cajanus cajan]	5.6544	11.8556	2.79238	0.318969	1.14433	1.99635	2.55295	up
ko04626	Plant-pathogen interaction	MS.gene039249	probable disease resistance protein At4g27220 [Medicago truncatula]	0.0001	0.0001	0.0182	0.418591	0.44896	0.121378	-5.74809	down
ko04626	Plant-pathogen interaction	MS.gene040127	hypothetical protein VIGAN_01005700 [Vigna angularis var. angularis]	30.4521	99.215	10.1684	8.56987	2.71943	18.3616	2.23758	up
ko04626	Plant-pathogen interaction	MS.gene046988	hypothetical protein VIGAN_01005700 [Vigna angularis var. angularis]	146.815	275.766	75.6322	15.2107	9.85367	93.7805	2.06768	up
ko04626	Plant-pathogen interaction	MS.gene047085	hypothetical protein CDL15_Pgr008124 [Punica granatum]	0.16647	0.0001	0.336101	0.206622	0.431459	5.88955	-3.69887	down
ko04626	Plant-pathogen interaction	MS.gene048460	uncharacterized protein LOC11438061 isoform X1 [Medicago truncatula]	0.359313	0.033442	0.58741	0.026594	0.0001	0.0001	5.19304	up
ko04626	Plant-pathogen interaction	MS.gene048916	probable WRKY transcription factor 41 [Medicago truncatula]	11.8698	7.98051	22.9715	1.40038	5.54263	1.75306	2.29991	up
ko04626	Plant-pathogen interaction	MS.gene04915	calcium-binding protein CML24 [Medicago truncatula]	79.1155	66.9902	43.2089	6.8463	11.0478	39.1247	1.73128	up
ko04626	Plant-pathogen interaction	MS.gene053726	putative mitogen-activated protein kinase 1 [Medicago sativa]	19.2401	39.8496	8.2935	6.485	6.97624	8.38298	1.62514	up
ko04626	Plant-pathogen interaction	MS.gene056748	disease resistance protein RPM1 isoform X1 [Medicago truncatula]	0.440186	0.666756	0.4263	0.0001	0.0001	0.0001	12.3193	up
ko04626	Plant-pathogen interaction	MS.gene061941	esterase AGAP003155 isoform X1 [Medicago truncatula]	47.447	121.729	13.2734	6.78539	9.03371	6.15022	3.05393	up
ko04626	Plant-pathogen interaction	MS.gene06300	respiratory burst oxidase homolog protein D [Medicago truncatula]	0.0001	0.0001	0.0001	0.0001	0.864594	0.452642	-12.1004	down
ko04626	Plant-pathogen interaction	MS.gene064369	disease resistance protein (CC-NBS-LRR class) family protein [Medicago truncatula]	0.199697	0.354988	0.470913	0.0001	0.06221	0.0001	4.03854	up
ko04626	Plant-pathogen interaction	MS.gene06490	protein ACTIVITY OF BC1 COMPLEX KINASE 8, chloroplastic [Medicago truncatula]	0.0001	0.351213	0.657771	3.66785	2.76743	2.10477	-3.0812	down
ko04626	Plant-pathogen interaction	MS.gene06737	cyclic nucleotide-gated ion channel 1 [Medicago truncatula]	1.79404	0.478718	0.235591	16.2129	13.0352	9.92117	-3.96491	down
ko04626	Plant-pathogen interaction	MS.gene070637	probable calcium-binding protein CML45 [Medicago truncatula]	6.96824	1.12283	3.70469	0.130969	1.04285	0.375565	2.9285	up
ko04626	Plant-pathogen interaction	MS.gene072325	calcium-dependent protein kinase 32 [Medicago truncatula]	0.0001	0.0001	0.0001	3.40627	10.8833	0.0001	-15.5396	down
ko04626	Plant-pathogen interaction	MS.gene074045	Calmodulin [Bidens pilosa]	404.79	729.608	176.235	105.377	99.1343	221.067	1.62277	up
ko04626	Plant-pathogen interaction	MS.gene074397	protein EDS1 [Medicago truncatula]	11.9327	19.9864	9.98759	0.597348	0.0001	0.0001	6.13198	up
ko04626	Plant-pathogen interaction	MS.gene20609	putative carboxylesterase [Medicago truncatula]	3.90353	20.5329	0.4276	1.5617	0.239979	0.627256	3.35566	up
ko04626	Plant-pathogen interaction	MS.gene20610	senescence-associated carboxylesterase 101 isoform X2 [Medicago truncatula]	3.8661	26.7015	2.19933	1.36365	3.77948	2.42678	2.11389	up
ko04626	Plant-pathogen interaction	MS.gene22341	protein SGT1 homolog A [Medicago truncatula]	11.1612	21.8467	3.52521	3.18748	1.26756	2.29757	2.43569	up
ko04626	Plant-pathogen interaction	MS.gene23110	respiratory burst oxidase homolog protein B [Medicago truncatula]	7.91586	5.39795	0.0001	0.0001	0.0001	0.0001	15.4376	up
ko04626	Plant-pathogen interaction	MS.gene25839	TIR [Medicago truncatula]	1.65393	0.0001	1.01798	0.0001	0.0001	0.0001	13.1207	up
ko04626	Plant-pathogen interaction	MS.gene25909	protein EDS1 [Medicago truncatula]	1.49869	0.0001	13.7872	0.0001	0.0001	0.0001	15.6369	up
ko04626	Plant-pathogen interaction	MS.gene27383	probable cyclic nucleotide-gated ion channel 20, chloroplastic [Medicago truncatula]	13.8881	40.2159	19.1745	7.83252	9.26025	8.62019	1.51089	up
ko04626	Plant-pathogen interaction	MS.gene27388	putative potassium channel, voltage-dependent, ERG [Medicago truncatula]	0.946074	0.122339	0.973405	0.0001	0.0001	0.081647	4.64078	up
ko04626	Plant-pathogen interaction	MS.gene28743	mitogen-activated protein kinase kinase kinase 1 [Medicago truncatula]	0.674592	1.92184	0.346415	0.937169	6.56143	7.5656	-2.35584	down
ko04626	Plant-pathogen interaction	MS.gene29459	calcium-binding protein CML24 [Medicago truncatula]	7.02411	26.4509	5.51457	1.1162	1.06638	3.86311	2.68911	up
ko04626	Plant-pathogen interaction	MS.gene29793	hypothetical protein GLYMA_06G171100 [Glycine max]	13.135	28.2535	5.02701	1.74495	0.61869	6.24215	2.43123	up
ko04626	Plant-pathogen interaction	MS.gene35562	hypothetical protein GLYMA_06G171100 [Glycine max]	17.3334	37.9905	6.43689	2.22212	0.960137	7.10304	2.58611	up
ko04626	Plant-pathogen interaction	MS.gene37871	LysM receptor kinase K1B [Medicago truncatula]	0.942612	0.0001	1.13761	0.0001	0.0001	0.0001	12.7596	up
ko04626	Plant-pathogen interaction	MS.gene37988	heat shock cognate protein 80 [Cicer arietinum]	60.4406	112.971	60.2082	14.1033	20.7862	26.2012	1.93514	up
ko04626	Plant-pathogen interaction	MS.gene38261	heat shock cognate protein 80 [Cicer arietinum]	31.4453	1.10836	0.564548	50.841	72.2931	81.6484	-2.6284	down
ko04626	Plant-pathogen interaction	MS.gene38279	RPM1-interacting protein 4 (RIN4) family protein [Medicago truncatula]	0.0001	0.0001	0.0001	5.37325	0.0001	6.71804	-15.2987	down
ko04626	Plant-pathogen interaction	MS.gene38399	protein EDS1 [Medicago truncatula]	5.81567	0.108806	2.62881	0.0001	0.243907	0.430021	3.6656	up
ko04626	Plant-pathogen interaction	MS.gene38401	senescence-associated carboxylesterase 101 isoform X1 [Medicago truncatula]	0.986818	1.83453	0.932795	0.0001	0.0001	0.135631	4.7886	up
ko04626	Plant-pathogen interaction	MS.gene38404	protein EDS1 [Medicago truncatula]	1.14847	1.50604	3.30666	0.068008	0.0001	0.127761	4.92763	up
ko04626	Plant-pathogen interaction	MS.gene38414	protein EDS1 [Medicago truncatula]	3.28014	0.152796	1.36509	0.0001	0.126237	0.141341	4.16387	up
ko04626	Plant-pathogen interaction	MS.gene38416	senescence-associated carboxylesterase 101 isoform X1 [Medicago truncatula]	5.47471	3.52301	1.82819	0.549318	0.446224	0.315812	3.04536	up
ko04626	Plant-pathogen interaction	MS.gene38471	uncharacterized protein LOC101508676 isoform X1 [Cicer arietinum]	0.260328	0.943758	0.0001	0.0001	0.0001	0.0001	11.9708	up
ko04626	Plant-pathogen interaction	MS.gene40444	probable cyclic nucleotide-gated ion channel 20, chloroplastic [Medicago truncatula]	5.66278	0.0001	2.09141	0.0001	0.0001	0.0001	14.6577	up
ko04626	Plant-pathogen interaction	MS.gene44698	putative disease resistance protein At1g50180 [Medicago truncatula]	71.6231	101.646	31.6382	21.2575	20.6473	36.8242	1.38	up
ko04626	Plant-pathogen interaction	MS.gene48643	disease resistance protein (CC-NBS-LRR class) family protein [Medicago truncatula]	4.77723	14.0216	19.9541	2.18985	2.06248	1.11925	2.85089	up
ko04626	Plant-pathogen interaction	MS.gene55786	probable WRKY transcription factor 41 [Medicago truncatula]	12.2327	11.3846	23.2486	1.36471	5.57895	2.44907	2.31892	up
ko04626	Plant-pathogen interaction	MS.gene62258	calcium-binding protein CML24 [Medicago truncatula]	48.7266	217.224	17.0422	13.7903	8.39706	21.7916	2.68588	up
ko04626	Plant-pathogen interaction	MS.gene63281	calcium-binding protein CML24 [Medicago truncatula]	93.3278	102.601	28.4213	4.8414	12.2199	31.9204	2.19544	up
ko04626	Plant-pathogen interaction	MS.gene70828	TIR [Medicago truncatula]	0.782573	0.169195	0.868436	0.0001	0.0001	0.0001	12.5669	up
ko04626	Plant-pathogen interaction	MS.gene81227	heat shock protein 90-6, mitochondrial [Medicago truncatula]	0.0001	0.454702	0.759811	2.86284	5.44018	2.76978	-3.18845	down
ko04626	Plant-pathogen interaction	MS.gene81305	RPM1-interacting protein 4 (RIN4) family protein [Medicago truncatula]	0.0001	0.0001	0.0001	0.0001	8.72649	12.8477	-16.134	down
ko04626	Plant-pathogen interaction	MS.gene81587	lysM domain receptor-like kinase 3 isoform X2 [Medicago truncatula]	3.3299	1.60717	0.466075	7.21059	7.54566	7.48097	-2.04111	down
ko04626	Plant-pathogen interaction	MS.gene82743	protein kinase [Medicago sativa]	5.81645	28.1641	5.1931	1.93161	3.63473	3.62159	2.09207	up
ko04626	Plant-pathogen interaction	MS.gene83604	probable WRKY transcription factor 40 [Medicago truncatula]	12.4862	56.3394	11.1923	4.9027	2.67665	2.42787	2.99928	up
ko04626	Plant-pathogen interaction	MS.gene84320	probable calcium-binding protein CML48 [Medicago truncatula]	12.4985	13.4325	8.60563	2.96446	3.07192	3.30915	1.88578	up
ko04626	Plant-pathogen interaction	MS.gene85071	LysM domain-containing receptor-like kinase 6 [Medicago truncatula]	1.10091	5.38998	4.53767	0.508752	0.0001	0.0001	4.43757	up
ko04626	Plant-pathogen interaction	MS.gene86268	probable WRKY transcription factor 17 [Medicago truncatula]	5.37793	23.0508	11.7005	4.42532	1.78947	3.02902	2.11809	up
ko04626	Plant-pathogen interaction	MS.gene87332	putative powdery mildew resistance protein, RPW8 [Medicago truncatula]	0.048171	0.76882	15.6236	0.189452	0.0001	0.0001	6.43776	up
ko04626	Plant-pathogen interaction	MS.gene88410	receptor-like protein [Medicago truncatula]	0.024282	1.08163	0.468409	0.03691	0.011896	0.0001	5.00857	up
ko04626	Plant-pathogen interaction	MS.gene89417	receptor-like protein EIX1 [Medicago truncatula]	0.0001	0.0001	0.0001	0.613176	0.312209	0.822964	-12.5087	down
ko04626	Plant-pathogen interaction	MS.gene91998	disease resistance protein SUMM2 [Medicago truncatula]	3.15167	9.45037	0.0001	0.390304	0.0001	0.0001	5.01219	up
ko04626	Plant-pathogen interaction	MS.gene92876	receptor-like protein EIX1 [Medicago truncatula]	4.70268	10.9089	2.00606	1.08616	0.529813	1.7851	2.37296	up
ko04626	Plant-pathogen interaction	MS.gene93763	hypothetical protein VIGAN_01005700 [Vigna angularis var. angularis]	39.5931	282.814	37.4839	4.92145	2.90901	16.9462	3.8605	up
ko04626	Plant-pathogen interaction	MS.gene94551	hypothetical protein VIGAN_01005700 [Vigna angularis var. angularis]	110.603	414.949	32.6303	11.4059	7.80164	53.0282	2.94995	up
ko04626	Plant-pathogen interaction	MS.gene95287	probable WRKY transcription factor 53 [Medicago truncatula]	22.6139	29.3309	24.0935	6.58018	10.4202	8.42932	1.58021	up
ko04626	Plant-pathogen interaction	MS.gene98294	hypothetical protein GLYMA_06G171100 [Glycine max]	18.9941	41.6119	7.50282	2.5434	0.895135	10.9698	2.24094	up
ko04626	Plant-pathogen interaction	MS.gene98435	disease resistance protein RPM1 [Medicago truncatula]	1.92206	4.28342	5.70212	11.1877	11.2943	11.7921	-1.52524	down

## Sheet: S vs CK
pathway_id	pathway_name	Gene_ID	Gene_name	FPKM.S1	FPKM.S2	FPKM.S3	FPKM.CK1	FPKM.CK2	FPKM.CK3	log2(fc)	regulation
ko04626	Plant-pathogen interaction	MS.gene000091	protein ACTIVITY OF BC1 COMPLEX KINASE 7, chloroplastic [Medicago truncatula]	0.433708	4.00773	0.0001	8.50859	3.6322	30.7425	-3.27128	down
ko04626	Plant-pathogen interaction	MS.gene00249	pathogenesis-related protein 1 [Medicago truncatula]	0.558372	0.037098	0.0001	5.14386	3.90496	15.3228	-5.35479	down
ko04626	Plant-pathogen interaction	MS.gene002653	Serine/Threonine kinase, plant-type protein [Medicago truncatula]	0.0001	0.050455	0.080451	0.443078	1.79379	0.38832	-4.32472	down
ko04626	Plant-pathogen interaction	MS.gene004899	calmodulin-like protein 11 [Medicago truncatula]	1.72146	0.306678	0.0001	8.44101	7.57418	2.18201	-3.16541	down
ko04626	Plant-pathogen interaction	MS.gene006821	probable WRKY transcription factor 3 [Medicago truncatula]	4.67884	2.60475	1.01658	4.26154	19.7949	9.61368	-2.02026	down
ko04626	Plant-pathogen interaction	MS.gene008518	NB-ARC domain disease resistance protein [Medicago truncatula]	0.037755	0.489043	0.179592	0.0001	0.0001	0.015063	5.53235	up
ko04626	Plant-pathogen interaction	MS.gene008673	uncharacterized protein LOC25490940 isoform X8 [Medicago truncatula]	1.38413	0.067852	0.453611	0.011401	0.101158	0.028566	3.7552	up
ko04626	Plant-pathogen interaction	MS.gene009450	MDIS1-interacting receptor like kinase 2 [Medicago truncatula]	31.0798	35.3201	13.2388	81.6915	59.1013	63.2919	-1.35763	down
ko04626	Plant-pathogen interaction	MS.gene010622	calcium-dependent protein kinase 28 [Medicago truncatula]	0.0001	0.0001	0.0001	7.74182	2.11904	1.09691	-15.1566	down
ko04626	Plant-pathogen interaction	MS.gene011781	probable WRKY transcription factor 15 isoform X1 [Medicago truncatula]	22.2818	17.6403	16.287	27.7396	73.6276	51.0214	-1.43888	down
ko04626	Plant-pathogen interaction	MS.gene011861	putative powdery mildew resistance protein, RPW8 [Medicago truncatula]	0.091113	0.384709	0.296504	5.42757	7.19137	3.93228	-4.42158	down
ko04626	Plant-pathogen interaction	MS.gene012355	probable calcium-binding protein CML45 [Medicago truncatula]	2.94185	0.071689	0.123857	19.5066	9.50488	11.8298	-3.70239	down
ko04626	Plant-pathogen interaction	MS.gene013214	respiratory burst oxidase homolog protein D [Medicago truncatula]	0.0001	0.0001	0.0001	0.0001	0.798144	0.388933	-11.9503	down
ko04626	Plant-pathogen interaction	MS.gene013748	EF hand calcium-binding family protein [Medicago truncatula]	1.45481	0.326581	0.055796	5.28878	5.02382	5.50023	-3.10552	down
ko04626	Plant-pathogen interaction	MS.gene01593	probable LRR receptor-like serine/threonine-protein kinase At3g47570 [Medicago truncatula]	0.878435	0.571793	0.0001	0.0001	0.0001	0.028302	5.66917	up
ko04626	Plant-pathogen interaction	MS.gene016357	probable inactive leucine-rich repeat receptor-like protein kinase At3g03770 [Medicago truncatula]	1.1972	0.48698	1.59187	0.113354	0.165509	0.132397	2.99384	up
ko04626	Plant-pathogen interaction	MS.gene016514	LRR receptor-like kinase family protein [Medicago truncatula]	0.784975	3.95497	0.067617	0.0001	0.0001	0.0001	13.9681	up
ko04626	Plant-pathogen interaction	MS.gene016772	LysM domain-containing receptor-like kinase 6 [Medicago truncatula]	1.37576	0.552474	0.229287	3.24896	5.36226	6.13669	-2.77307	down
ko04626	Plant-pathogen interaction	MS.gene016778	LysM receptor kinase K1B [Medicago truncatula]	0.146107	0.473957	0.097954	1.45608	2.49821	2.17081	-3.09264	down
ko04626	Plant-pathogen interaction	MS.gene017187	calcium-dependent protein kinase 2 [Medicago truncatula]	1.43841	1.12345	0.885496	5.01758	5.40779	9.33729	-2.51922	down
ko04626	Plant-pathogen interaction	MS.gene017795	probable calcium-binding protein CML35 [Medicago truncatula]	40.794	46.9538	46.8913	108.646	133.057	102.779	-1.35533	down
ko04626	Plant-pathogen interaction	MS.gene018329	LOW QUALITY PROTEIN: uncharacterized protein LOC101504813 [Cicer arietinum]	0.310994	0.353805	0.393099	1.71309	1.19129	1.19452	-1.95403	down
ko04626	Plant-pathogen interaction	MS.gene020691	probable WRKY transcription factor 20 isoform X1 [Medicago truncatula]	0.0001	0.0001	0.0001	4.51416	4.20106	4.46459	-15.423	down
ko04626	Plant-pathogen interaction	MS.gene021723	hypothetical protein TSUD_232130 [Trifolium subterraneum]	9.07991	10.622	1.03179	32.2101	32.3736	36.4866	-2.28531	down
ko04626	Plant-pathogen interaction	MS.gene021731	probable calcium-binding protein CML45 [Medicago truncatula]	0.786922	0.271792	0.0001	5.66214	3.71963	1.64922	-3.38104	down
ko04626	Plant-pathogen interaction	MS.gene022225	enhanced disease susceptibility protein [Medicago truncatula]	11.1468	4.58157	3.67964	15.3324	38.7081	25.7051	-2.03876	down
ko04626	Plant-pathogen interaction	MS.gene022962	RPM1 interacting protein 4 transcript protein [Medicago truncatula]	0.376129	2.38845	3.92937	0.0001	0.0001	0.254399	4.71656	up
ko04626	Plant-pathogen interaction	MS.gene023133	LRR receptor-like serine/threonine-protein kinase FLS2 [Medicago truncatula]	0.626676	0.600389	0.217767	11.2268	7.21867	3.95106	-3.9543	down
ko04626	Plant-pathogen interaction	MS.gene023600	probable WRKY transcription factor 65 isoform X1 [Medicago truncatula]	0.0001	0.217783	0.292209	2.22965	10.6756	5.57819	-5.17933	down
ko04626	Plant-pathogen interaction	MS.gene024077	putative EF-hand domain pair protein [Medicago truncatula]	0.0001	0.0001	0.0001	0.0001	0.920825	0.997445	-12.6426	down
ko04626	Plant-pathogen interaction	MS.gene026238	putative P-loop containing nucleoside triphosphate hydrolase, leucine-rich repeat domain, L [Medicago truncatula]	4.08399	2.68561	3.41365	0.0001	0.86289	0.086914	3.42227	up
ko04626	Plant-pathogen interaction	MS.gene026239	putative P-loop containing nucleoside triphosphate hydrolase, leucine-rich repeat domain, L [Medicago truncatula]	3.00877	5.13261	1.78751	0.327586	0.529707	1.2197	2.25714	up
ko04626	Plant-pathogen interaction	MS.gene027743	esterase OVCA2 [Medicago truncatula]	2.00242	1.59421	7.15929	0.447126	0.34917	0.890981	2.67236	up
ko04626	Plant-pathogen interaction	MS.gene028025	disease resistance protein RPM1 [Medicago truncatula]	0.436338	0.0001	0.01928	8.2759	12.2677	4.93477	-5.80499	down
ko04626	Plant-pathogen interaction	MS.gene028319	LRR receptor-like serine/threonine-protein kinase FLS2 [Medicago truncatula]	0.911771	0.531136	0.294939	10.8924	5.96827	5.22146	-3.66751	down
ko04626	Plant-pathogen interaction	MS.gene028367	protein LIGHT-DEPENDENT SHORT HYPOCOTYLS 4 [Medicago truncatula]	0.073622	0.481789	1.02772	2.05206	1.15013	8.58155	-2.89594	down
ko04626	Plant-pathogen interaction	MS.gene029150	LRR receptor-like serine/threonine-protein kinase FLS2 [Medicago truncatula]	0.457502	0.056172	0.578283	3.30543	1.79793	2.82631	-2.86034	down
ko04626	Plant-pathogen interaction	MS.gene030924	putative non-specific serine/threonine protein kinase [Medicago truncatula]	0.117396	0.0001	0.121719	1.71914	2.3901	1.02955	-4.42505	down
ko04626	Plant-pathogen interaction	MS.gene033790	putative non-specific serine/threonine protein kinase [Medicago truncatula]	0.036602	0.029932	0.034916	0.545489	0.585252	0.187194	-3.69944	down
ko04626	Plant-pathogen interaction	MS.gene03449	uncharacterized protein LOC25491047 [Medicago truncatula]	0.028253	0.0001	0.0001	0.171841	0.483434	0.3315	-5.11607	down
ko04626	Plant-pathogen interaction	MS.gene035740	LRR and NB-ARC domain disease resistance protein [Medicago truncatula]	0.0001	0.011105	0.0001	0.02109	0.36802	0.516469	-6.32381	down
ko04626	Plant-pathogen interaction	MS.gene038936	pathogenesis-related protein 1 [Medicago truncatula]	1.06383	0.037098	0.207936	11.5492	18.9208	108.052	-6.72565	down
ko04626	Plant-pathogen interaction	MS.gene039546	disease resistance protein RPM1 [Medicago truncatula]	0.378249	0.219354	0.109716	0.94658	2.00362	1.67696	-2.7097	down
ko04626	Plant-pathogen interaction	MS.gene039553	putative P-loop containing nucleoside triphosphate hydrolase, leucine-rich repeat domain, L [Medicago truncatula]	0.464642	0.344204	0.546796	1.26652	4.29768	3.55685	-2.75023	down
ko04626	Plant-pathogen interaction	MS.gene041795	calmodulin [Medicago truncatula]	4.36599	0.679588	0.219438	20.0154	7.442	9.50608	-2.81159	down
ko04626	Plant-pathogen interaction	MS.gene041947	probable WRKY transcription factor 15 isoform X1 [Medicago truncatula]	17.5254	9.12254	10.8672	29.3265	53.4937	39.3309	-1.70312	down
ko04626	Plant-pathogen interaction	MS.gene043996	probable disease resistance protein At4g33300 [Medicago truncatula]	9.01831	7.7167	8.72482	14.3818	25.659	27.3702	-1.40476	down
ko04626	Plant-pathogen interaction	MS.gene044112	enhanced disease susceptibility protein [Medicago truncatula]	8.15233	6.05169	4.52081	11.2763	31.6217	33.5549	-2.02962	down
ko04626	Plant-pathogen interaction	MS.gene044341	protein ACTIVITY OF BC1 COMPLEX KINASE 7, chloroplastic [Medicago truncatula]	2.88923	5.9534	0.342828	27.7057	0.439325	22.8664	-2.4734	down
ko04626	Plant-pathogen interaction	MS.gene044648	PTI1-like tyrosine-protein kinase 2 [Medicago truncatula]	0.0001	0.0001	0.0001	0.058513	5.76099	0.6026	-14.3858	down
ko04626	Plant-pathogen interaction	MS.gene045036	hypothetical protein TSUD_232130 [Trifolium subterraneum]	7.9953	8.31568	1.27602	36.8315	46.391	40.7996	-2.81802	down
ko04626	Plant-pathogen interaction	MS.gene046236	disease resistance protein RPS2 [Medicago truncatula]	1.40584	2.74912	0.374071	0.142233	0.223134	0.445517	2.48164	up
ko04626	Plant-pathogen interaction	MS.gene046300	putative P-loop containing nucleoside triphosphate hydrolase, leucine-rich repeat domain, L [Medicago truncatula]	0.092584	0.264725	0.028812	3.88048	2.59253	2.26718	-4.50054	down
ko04626	Plant-pathogen interaction	MS.gene046812	cyclic nucleotide-gated ion channel 1 [Medicago truncatula]	0.715401	0.203738	0.130282	9.12387	10.8069	7.01016	-4.68213	down
ko04626	Plant-pathogen interaction	MS.gene049592	uncharacterized protein LOC11438061 isoform X2 [Medicago truncatula]	0.232563	2.42168	0.694326	0.188505	0.266173	0.027534	2.7958	up
ko04626	Plant-pathogen interaction	MS.gene053215	WRKY transcription factor 56 [Medicago sativa]	18.9414	7.84149	7.31338	43.3491	34.8431	41.0946	-1.80675	down
ko04626	Plant-pathogen interaction	MS.gene054121	cyclic nucleotide-gated ion channel 1 [Medicago truncatula]	1.15308	0.592479	0.074388	8.08209	1.76111	2.02176	-2.70473	down
ko04626	Plant-pathogen interaction	MS.gene056226	TMV resistance protein N [Medicago truncatula]	0.366937	0.053172	0.249755	0.426496	1.90427	2.23647	-2.76938	down
ko04626	Plant-pathogen interaction	MS.gene058538	putative EF-hand domain pair protein [Medicago truncatula]	0.075487	0.093591	0.0001	0.589041	0.941996	0.888628	-3.83819	down
ko04626	Plant-pathogen interaction	MS.gene058840	probable WRKY transcription factor 65 isoform X1 [Medicago truncatula]	0.0001	0.0001	0.0001	5.00188	0.0001	8.54883	-15.4631	down
ko04626	Plant-pathogen interaction	MS.gene060237	WRKY transcription factor WRKY24 isoform X2 [Medicago truncatula]	9.61733	7.53246	8.44486	22.7399	29.8839	30.0737	-1.692	down
ko04626	Plant-pathogen interaction	MS.gene062463	enoyl-CoA delta isomerase 1, peroxisomal [Medicago truncatula]	0.107734	0.0001	0.0001	1.84048	2.99986	2.51586	-6.09074	down
ko04626	Plant-pathogen interaction	MS.gene062756	putative disease resistance protein At5g47280 [Medicago truncatula]	0.55103	8.6949	0.944058	16.1203	17.0871	15.9245	-2.26951	down
ko04626	Plant-pathogen interaction	MS.gene06300	respiratory burst oxidase homolog protein D [Medicago truncatula]	0.0001	0.0001	0.0001	0.0001	0.864594	0.452642	-12.1004	down
ko04626	Plant-pathogen interaction	MS.gene063954	calcium and calcium/calmodulin-dependent serine/threonine-protein kinase DMI-3 [Medicago truncatula]	0.0001	0.0001	0.0001	0.743343	0.162361	0.648221	-12.3387	down
ko04626	Plant-pathogen interaction	MS.gene064369	disease resistance protein (CC-NBS-LRR class) family protein [Medicago truncatula]	1.15235	0.74139	0.134654	0.0001	0.06221	0.0001	5.02242	up
ko04626	Plant-pathogen interaction	MS.gene066525	probable WRKY transcription factor 50 [Medicago truncatula]	6.15326	4.41793	0.474177	15.7359	41.0923	33.1375	-3.02593	down
ko04626	Plant-pathogen interaction	MS.gene06737	cyclic nucleotide-gated ion channel 1 [Medicago truncatula]	0.078836	0.185537	2.92381	16.2129	13.0352	9.92117	-3.61891	down
ko04626	Plant-pathogen interaction	MS.gene067391	disease resistance protein RPM1 [Medicago truncatula]	0.976939	0.515089	0.206529	18.1062	18.7621	21.167	-5.09455	down
ko04626	Plant-pathogen interaction	MS.gene067392	disease resistance protein RPM1 [Medicago truncatula]	0.0001	0.0001	0.0001	0.513065	0.496539	0.507447	-12.304	down
ko04626	Plant-pathogen interaction	MS.gene067393	disease resistance protein RPM1 [Medicago truncatula]	0.014108	0.0001	0.0001	0.830839	1.20464	0.860745	-7.66121	down
ko04626	Plant-pathogen interaction	MS.gene067573	putative NAD(P)H oxidase (H(2)O(2)-forming) [Medicago truncatula]	2.51174	1.97941	1.04154	0.28516	0.0001	0.0001	4.27713	up
ko04626	Plant-pathogen interaction	MS.gene06955	cyclic nucleotide-gated ion channel 1 [Medicago truncatula]	6.67054	11.1658	4.64298	28.6988	20.339	16.2131	-1.5374	down
ko04626	Plant-pathogen interaction	MS.gene070275	probable calcium-binding protein CML45 [Medicago truncatula]	3.52373	0.071689	0.307598	20.6355	10.6726	13.6186	-3.52491	down
ko04626	Plant-pathogen interaction	MS.gene070643	hypothetical protein TSUD_232130 [Trifolium subterraneum]	9.91004	3.98176	0.607624	19.2264	25.2369	21.2622	-2.18046	down
ko04626	Plant-pathogen interaction	MS.gene071870	pathogenesis-related protein 1 [Medicago truncatula]	3.67446	15.5166	0.092565	25.9903	23.81	107.87	-3.03147	down
ko04626	Plant-pathogen interaction	MS.gene072408	calcium-dependent protein kinase 11 [Medicago truncatula]	1.01846	0.161691	0.689942	0.0001	0.0001	0.0001	12.6059	up
ko04626	Plant-pathogen interaction	MS.gene073306	probable calcium-binding protein CML45 [Medicago truncatula]	3.95079	0.071689	0.123857	13.943	9.07487	8.80154	-2.94	down
ko04626	Plant-pathogen interaction	MS.gene07422	calmodulin-like protein 11 [Medicago truncatula]	0.677141	0.884608	1.99604	10.6485	7.71704	11.9715	-3.09203	down
ko04626	Plant-pathogen interaction	MS.gene22341	protein SGT1 homolog A [Medicago truncatula]	8.47045	9.8981	15.5908	3.18748	1.26756	2.29757	2.33029	up
ko04626	Plant-pathogen interaction	MS.gene22661	protein kinase [Medicago sativa]	3.78558	2.03233	2.904	6.36245	20.1204	17.1075	-2.32129	down
ko04626	Plant-pathogen interaction	MS.gene23553	probable calcium-binding protein CML23 [Medicago truncatula]	5.7854	4.92433	2.79355	29.8617	15.3159	23.6371	-2.34941	down
ko04626	Plant-pathogen interaction	MS.gene23695	RPM1 interacting protein 4 transcript protein [Medicago truncatula]	8.54063	17.7597	8.36631	38.2315	44.0612	34.0204	-1.74639	down
ko04626	Plant-pathogen interaction	MS.gene24357	probable disease resistance protein At4g33300 [Medicago truncatula]	9.2805	8.05939	8.03649	14.7309	27.2241	23.4794	-1.36656	down
ko04626	Plant-pathogen interaction	MS.gene25879	enhanced disease susceptibility protein [Medicago truncatula]	10.0057	8.78549	5.60189	31.1627	44.885	27.158	-2.08098	down
ko04626	Plant-pathogen interaction	MS.gene27827	probable WRKY transcription factor 65 isoform X1 [Medicago truncatula]	0.0001	0.312041	0.294701	4.22856	13.8122	0.479687	-4.93165	down
ko04626	Plant-pathogen interaction	MS.gene28498	probable calcium-binding protein CML41 [Medicago truncatula]	5.93852	0.466144	0.033739	17.8196	2.97361	35.2158	-3.12088	down
ko04626	Plant-pathogen interaction	MS.gene30654	heat shock protein 83 [Medicago truncatula]	3.37382	5.46644	2.68913	3.46659	17.937	35.753	-2.3096	down
ko04626	Plant-pathogen interaction	MS.gene31806	cyclic nucleotide-gated ion channel 1 [Medicago truncatula]	1.13825	1.13739	0.427868	11.8693	3.28046	3.92837	-2.81902	down
ko04626	Plant-pathogen interaction	MS.gene34780	probable LRR receptor-like serine/threonine-protein kinase At3g47570 [Medicago truncatula]	0.919559	0.069172	0.547515	0.0001	0.0001	0.0001	12.3222	up
ko04626	Plant-pathogen interaction	MS.gene35139	LRR receptor-like serine/threonine-protein kinase FLS2 [Medicago truncatula]	0.635967	0.553254	0.53932	14.5784	7.14349	6.9931	-4.05418	down
ko04626	Plant-pathogen interaction	MS.gene36471	LRR receptor-like serine/threonine-protein kinase FLS2 [Medicago truncatula]	0.867376	1.1972	0.41503	17.9549	13.3014	9.14549	-4.02623	down
ko04626	Plant-pathogen interaction	MS.gene36885	CC-NBS-LRR resistance protein [Trifolium pratense]	0.176822	1.26938	0.204079	0.14245	0.0001	0.014107	3.39703	up
ko04626	Plant-pathogen interaction	MS.gene36912	CC-NBS-LRR resistance protein [Trifolium pratense]	0.343764	0.297035	0.111891	1.45065	0.885925	0.702955	-2.01372	down
ko04626	Plant-pathogen interaction	MS.gene38223	uncharacterized protein LOC101502198 [Cicer arietinum]	8.32436	2.10622	4.59771	0.205862	1.44611	1.15885	2.41862	up
ko04626	Plant-pathogen interaction	MS.gene38404	protein EDS1 [Medicago truncatula]	1.19023	0.0001	2.89893	0.068008	0.0001	0.127761	4.38388	up
ko04626	Plant-pathogen interaction	MS.gene38457	uncharacterized protein LOC25491047 [Medicago truncatula]	0.723064	0.624293	0.613956	0.048547	0.084304	0.178388	2.65573	up
ko04626	Plant-pathogen interaction	MS.gene39104	GTP-binding protein BRASSINAZOLE INSENSITIVE PALE GREEN 2, chloroplastic [Medicago truncatula]	2.48495	1.83607	2.32936	0.249636	0.180705	0.068586	3.73653	up
ko04626	Plant-pathogen interaction	MS.gene39119	uncharacterized protein LOC112416713 [Medicago truncatula]	14.7667	16.0111	11.5052	34.5826	30.3298	40.0885	-1.31225	down
ko04626	Plant-pathogen interaction	MS.gene42588	GTP-binding protein BRASSINAZOLE INSENSITIVE PALE GREEN 2, chloroplastic [Medicago truncatula]	5.83713	4.82194	3.90282	0.487255	2.16805	1.15474	1.93431	up
ko04626	Plant-pathogen interaction	MS.gene43840	calcium-dependent protein kinase 1 [Medicago truncatula]	0.915823	0.935652	1.23266	7.28263	4.17441	5.10742	-2.42515	down
ko04626	Plant-pathogen interaction	MS.gene44698	putative disease resistance protein At1g50180 [Medicago truncatula]	6.29847	12.4929	2.34809	21.2575	20.6473	36.8242	-1.89695	down
ko04626	Plant-pathogen interaction	MS.gene46237	EF hand calcium-binding family protein [Medicago truncatula]	1.4169	0.463318	0.086888	4.93095	6.65345	6.56013	-3.20539	down
ko04626	Plant-pathogen interaction	MS.gene48774	putative cyclic nucleotide-gated ion channel 8 [Medicago truncatula]	0.062087	0.520479	0.100386	0.087494	7.97724	11.4758	-4.83854	down
ko04626	Plant-pathogen interaction	MS.gene49701	lipase-like PAD4 [Medicago truncatula]	21.4991	35.6786	18.8762	65.5972	62.6062	67.9267	-1.36672	down
ko04626	Plant-pathogen interaction	MS.gene50368	calcium-dependent protein kinase 2 [Medicago truncatula]	6.40006	6.94342	4.78991	16.209	20.7195	25.3634	-1.7804	down
ko04626	Plant-pathogen interaction	MS.gene51749	disease resistance protein RPM1 [Medicago truncatula]	0.0001	0.07638	0.005099	3.23714	3.92705	4.92986	-7.21188	down
ko04626	Plant-pathogen interaction	MS.gene52078	putative P-loop containing nucleoside triphosphate hydrolase, leucine-rich repeat domain, L [Medicago truncatula]	0.011134	0.061371	0.084979	0.880021	2.83809	0.257247	-4.65781	down
ko04626	Plant-pathogen interaction	MS.gene53669	receptor-like protein EIX1 [Medicago truncatula]	0.24615	0.382689	0.022946	2.07468	1.25922	0.753271	-2.64863	down
ko04626	Plant-pathogen interaction	MS.gene54046	probable WRKY transcription factor 17 [Medicago truncatula]	0.215376	1.11861	0.0001	10.8681	6.55174	4.72598	-4.05312	down
ko04626	Plant-pathogen interaction	MS.gene56381	disease resistance protein RPM1 [Medicago truncatula]	0.019619	0.051157	0.0001	0.083958	0.469733	0.473892	-3.85781	down
ko04626	Plant-pathogen interaction	MS.gene56390	disease resistance protein RPM1 [Medicago truncatula]	0.0001	0.132748	0.0001	2.2016	2.09322	1.01985	-5.32105	down
ko04626	Plant-pathogen interaction	MS.gene56502	probable WRKY transcription factor 3 [Medicago truncatula]	3.57896	6.09025	6.24004	11.4858	29.3128	23.7224	-2.0199	down
ko04626	Plant-pathogen interaction	MS.gene56630	putative P-loop containing nucleoside triphosphate hydrolase, leucine-rich repeat domain, L [Medicago truncatula]	0.452844	0.793121	1.7743	0.279868	0.018916	0.0001	3.33702	up
ko04626	Plant-pathogen interaction	MS.gene59468	calcium-dependent protein kinase 28 [Medicago truncatula]	7.57315	0.439905	3.35508	13.9435	19.037	17.0202	-2.13695	down
ko04626	Plant-pathogen interaction	MS.gene64095	esterase AGAP003155 isoform X1 [Medicago truncatula]	1.80067	1.5734	0.842322	2.38369	13.84	4.70911	-2.31168	down
ko04626	Plant-pathogen interaction	MS.gene64766	calcium-dependent protein kinase 28 [Medicago truncatula]	3.0019	5.96795	3.53716	11.6617	20.4659	15.6971	-1.93502	down
ko04626	Plant-pathogen interaction	MS.gene65954	probable calcium-binding protein CML44 [Medicago truncatula]	0.717848	10.7173	1.96335	0.411482	0.310378	0.689453	3.24696	up
ko04626	Plant-pathogen interaction	MS.gene66183	disease resistance protein RPM1 [Medicago truncatula]	0.020654	0.011631	0.0001	0.032641	0.752669	0.715703	-5.53447	down
ko04626	Plant-pathogen interaction	MS.gene67236	WRKY transcription factor WRKY24 isoform X2 [Medicago truncatula]	12.363	13.6252	7.65053	31.3937	26.9522	30.9953	-1.4092	down
ko04626	Plant-pathogen interaction	MS.gene67664	putative non-specific serine/threonine protein kinase [Medicago truncatula]	0.226811	0.0001	0.026822	2.38615	0.696531	0.898816	-3.97193	down
ko04626	Plant-pathogen interaction	MS.gene68434	putative disease resistance RPP13-like protein 3 [Medicago truncatula]	2.98908	0.812926	3.50877	0.241469	0.627331	0.436284	2.48588	up
ko04626	Plant-pathogen interaction	MS.gene71300	protein ACTIVITY OF BC1 COMPLEX KINASE 7, chloroplastic [Medicago truncatula]	4.30859	1.23204	5.07959	12.8894	8.90971	20.7664	-2.00287	down
ko04626	Plant-pathogen interaction	MS.gene72198	WRKY transcription factor WRKY24 isoform X2 [Medicago truncatula]	12.674	10.1459	6.62717	34.753	27.9996	32.6086	-1.69528	down
ko04626	Plant-pathogen interaction	MS.gene72893	disease resistance protein RPM1 [Medicago truncatula]	0.049047	0.0001	0.03574	6.08516	9.60229	1.27417	-7.64251	down
ko04626	Plant-pathogen interaction	MS.gene73393	calcium-dependent protein kinase 2 [Medicago truncatula]	0.930928	0.435151	0.603937	2.02285	2.33271	5.28521	-2.29094	down
ko04626	Plant-pathogen interaction	MS.gene75803	calcium-dependent protein kinase 26 [Medicago truncatula]	8.50011	3.90568	1.59231	6.94981	22.4016	23.6268	-1.92017	down
ko04626	Plant-pathogen interaction	MS.gene76356	probable calcium-binding protein CML41 [Medicago truncatula]	1.99571	5.31544	1.01218	55.4319	57.9657	72.9344	-4.48457	down
ko04626	Plant-pathogen interaction	MS.gene77798	probable inactive leucine-rich repeat receptor-like protein kinase At3g03770 [Medicago truncatula]	0.653512	0.074367	0.335234	0.0001	0.0001	0.0001	11.791	up
ko04626	Plant-pathogen interaction	MS.gene79348	receptor-like protein EIX1 [Medicago truncatula]	1.8864	4.94706	9.66551	2.1687	0.631019	0.778572	2.20503	up
ko04626	Plant-pathogen interaction	MS.gene79758	probable WRKY transcription factor 53 [Medicago truncatula]	3.97309	1.4108	5.82778	9.90658	18.1957	18.8372	-2.0658	down
ko04626	Plant-pathogen interaction	MS.gene81245	uncharacterized protein LOC101502198 [Cicer arietinum]	2.33596	0.671649	2.01106	0.123562	0.483856	0.077136	2.87407	up
ko04626	Plant-pathogen interaction	MS.gene81587	lysM domain receptor-like kinase 3 isoform X2 [Medicago truncatula]	0.311343	0.139066	2.81557	7.21059	7.54566	7.48097	-2.76739	down
ko04626	Plant-pathogen interaction	MS.gene82743	protein kinase [Medicago sativa]	0.697711	0.82727	0.121925	1.93161	3.63473	3.62159	-2.47998	down
ko04626	Plant-pathogen interaction	MS.gene85293	probable WRKY transcription factor 47 [Medicago truncatula]	0.04826	0.092256	0.0001	0.285006	1.14445	0.7409	-3.9481	down
ko04626	Plant-pathogen interaction	MS.gene88256	putative P-loop containing nucleoside triphosphate hydrolase, leucine-rich repeat domain, L [Medicago truncatula]	0.154121	0.399617	0.130743	3.70107	3.17588	1.73087	-3.65256	down
ko04626	Plant-pathogen interaction	MS.gene88410	receptor-like protein [Medicago truncatula]	0.819874	2.64589	0.391295	0.03691	0.011896	0.0001	6.30135	up
ko04626	Plant-pathogen interaction	MS.gene90475	probable WRKY transcription factor 15 isoform X1 [Medicago truncatula]	0.0001	5.8114	6.16919	27.7759	28.3871	17.7481	-2.62508	down
ko04626	Plant-pathogen interaction	MS.gene90939	putative P-loop containing nucleoside triphosphate hydrolase, leucine-rich repeat domain, L [Medicago truncatula]	0.660768	0.642867	0.307816	1.37086	4.21418	3.55437	-2.50374	down
ko04626	Plant-pathogen interaction	MS.gene93087	EF hand calcium-binding family protein [Medicago truncatula]	6.20581	6.86545	6.94838	11.564	28.756	51.8835	-2.20341	down
ko04626	Plant-pathogen interaction	MS.gene93101	LRR receptor-like serine/threonine-protein kinase FLS2 [Medicago truncatula]	0.010512	0.009597	0.227196	3.49219	1.03746	2.66776	-4.86311	down
ko04626	Plant-pathogen interaction	MS.gene94054	probable inactive leucine-rich repeat receptor-like protein kinase At3g03770 [Medicago truncatula]	1.33393	0.371929	1.64109	0.105937	0.04753	0.0001	4.4459	up
ko04626	Plant-pathogen interaction	MS.gene94887	putative cyclic nucleotide-gated ion channel 8 [Medicago truncatula]	0.0001	0.0001	0.0001	0.0001	0.835819	0.799281	-12.4122	down
ko04626	Plant-pathogen interaction	MS.gene95411	lysM domain receptor-like kinase 3 [Medicago truncatula]	0.159544	0.23236	0.117967	0.921028	1.71006	1.43407	-2.99511	down
ko04626	Plant-pathogen interaction	MS.gene96134	putative P-loop containing nucleoside triphosphate hydrolase, leucine-rich repeat domain, L [Medicago truncatula]	0.383642	0.053487	0.270274	1.98486	1.6983	0.790281	-2.66078	down
ko04626	Plant-pathogen interaction	MS.gene96344	probable calcium-binding protein CML45 [Medicago truncatula]	0.0001	0.601808	0.39137	14.0924	10.0258	6.2179	-4.9327	down
ko04626	Plant-pathogen interaction	MS.gene97132	disease resistance protein RPM1 [Medicago truncatula]	0.097363	0.641157	0.020396	1.2214	1.64545	1.94824	-2.66555	down
ko04626	Plant-pathogen interaction	MS.gene97175	disease resistance protein RPM1 [Medicago truncatula]	0.661692	0.263116	0.224927	1.32269	1.99383	3.49671	-2.56704	down
ko04626	Plant-pathogen interaction	MS.gene98149	MEK map kinase kinsae [Medicago sativa subsp. x varia]	5.39229	7.4304	3.37876	81.3544	42.3265	22.9577	-3.17807	down
ko04626	Plant-pathogen interaction	MS.gene98435	disease resistance protein RPM1 [Medicago truncatula]	0.315579	0.0001	0.0001	11.1877	11.2943	11.7921	-6.76206	down
ko04626	Plant-pathogen interaction	MS.gene98501	probable WRKY transcription factor 47 [Medicago truncatula]	0.202581	0.079478	0.0001	0.561059	1.59971	1.62191	-3.74483	down

## Sheet: SM vs CK
pathway_id	pathway_name	Gene_ID	Gene_name	FPKM.SM1	FPKM.SM2	FPKM.SM3	FPKM.CK1	FPKM.CK2	FPKM.CK3	log2(fc)	regulation
ko04626	Plant-pathogen interaction	MS.gene000620	WRKY transcription factor 56 [Medicago sativa]	10.8767	4.54575	10.3171	30.687	35.5098	31.2895	-1.92121	down
ko04626	Plant-pathogen interaction	MS.gene00249	pathogenesis-related protein 1 [Medicago truncatula]	0.0001	0.126541	0.0001	5.14386	3.90496	15.3228	-7.58718	down
ko04626	Plant-pathogen interaction	MS.gene008438	pathogenesis-related genes transcriptional activator PTI6 [Medicago truncatula]	17.0506	9.75302	3.02713	1.2675	3.23083	1.4236	2.33266	up
ko04626	Plant-pathogen interaction	MS.gene011861	putative powdery mildew resistance protein, RPW8 [Medicago truncatula]	0.0001	0.511202	0.490339	5.42757	7.19137	3.93228	-4.0465	down
ko04626	Plant-pathogen interaction	MS.gene013214	respiratory burst oxidase homolog protein D [Medicago truncatula]	0.0001	0.0001	0.0001	0.0001	0.798144	0.388933	-11.9503	down
ko04626	Plant-pathogen interaction	MS.gene013261	CBS domain-containing protein CBSCBSPB3 [Medicago truncatula]	1.85539	0.2049	2.06692	0.196025	0.0001	0.0001	4.39458	up
ko04626	Plant-pathogen interaction	MS.gene013614	cyclic nucleotide-gated ion channel 1 [Medicago truncatula]	8.16201	9.14333	5.90383	18.9862	23.1189	19.5951	-1.41058	down
ko04626	Plant-pathogen interaction	MS.gene013748	EF hand calcium-binding family protein [Medicago truncatula]	0.248265	0.283356	1.69567	5.28878	5.02382	5.50023	-2.82773	down
ko04626	Plant-pathogen interaction	MS.gene016514	LRR receptor-like kinase family protein [Medicago truncatula]	0.341851	0.685272	0.584871	0.0001	0.0001	0.0001	12.3916	up
ko04626	Plant-pathogen interaction	MS.gene016778	LysM receptor kinase K1B [Medicago truncatula]	0.477006	0.107729	0.224053	1.45608	2.49821	2.17081	-2.9209	down
ko04626	Plant-pathogen interaction	MS.gene020691	probable WRKY transcription factor 20 isoform X1 [Medicago truncatula]	0.750767	1.05639	0.0001	4.51416	4.20106	4.46459	-2.86645	down
ko04626	Plant-pathogen interaction	MS.gene023133	LRR receptor-like serine/threonine-protein kinase FLS2 [Medicago truncatula]	0.0001	0.42193	0.0001	11.2268	7.21867	3.95106	-5.72944	down
ko04626	Plant-pathogen interaction	MS.gene023616	probable disease resistance protein At5g47260 [Medicago truncatula]	1.50882	3.54045	5.2839	0.345387	0.177149	0.327658	3.60335	up
ko04626	Plant-pathogen interaction	MS.gene024665	ethylene-responsive transcription factor CRF2 [Medicago truncatula]	0.046607	1.40922	0.988537	0.014493	0.0001	0.107643	4.32172	up
ko04626	Plant-pathogen interaction	MS.gene026252	putative P-loop containing nucleoside triphosphate hydrolase, leucine-rich repeat domain, L [Medicago truncatula]	0.266729	0.139612	0.879462	0.064909	0.026054	0.038798	3.30874	up
ko04626	Plant-pathogen interaction	MS.gene028018	disease resistance protein RPM1 isoform X2 [Medicago truncatula]	1.76087	1.11604	1.51372	0.139665	0.193365	0.102347	3.33409	up
ko04626	Plant-pathogen interaction	MS.gene028025	disease resistance protein RPM1 [Medicago truncatula]	0.0001	0.559265	1.34983	8.2759	12.2677	4.93477	-3.73824	down
ko04626	Plant-pathogen interaction	MS.gene028319	LRR receptor-like serine/threonine-protein kinase FLS2 [Medicago truncatula]	0.56686	0.744289	0.821821	10.8924	5.96827	5.22146	-3.37194	down
ko04626	Plant-pathogen interaction	MS.gene029150	LRR receptor-like serine/threonine-protein kinase FLS2 [Medicago truncatula]	0.469166	0.19908	0.077081	3.30543	1.79793	2.82631	-3.41131	down
ko04626	Plant-pathogen interaction	MS.gene037397	LRR receptor-like serine/threonine-protein kinase FLS2 [Medicago truncatula]	0.164876	0.247768	0.33752	2.32792	1.52653	1.85923	-2.92914	down
ko04626	Plant-pathogen interaction	MS.gene038936	pathogenesis-related protein 1 [Medicago truncatula]	0.0001	0.0001	0.0001	11.5492	18.9208	108.052	-18.8167	down
ko04626	Plant-pathogen interaction	MS.gene041947	probable WRKY transcription factor 15 isoform X1 [Medicago truncatula]	11.4067	10.6655	23.9956	29.3265	53.4937	39.3309	-1.40684	down
ko04626	Plant-pathogen interaction	MS.gene046236	disease resistance protein RPS2 [Medicago truncatula]	1.04226	1.26634	2.04415	0.142233	0.223134	0.445517	2.42436	up
ko04626	Plant-pathogen interaction	MS.gene046300	putative P-loop containing nucleoside triphosphate hydrolase, leucine-rich repeat domain, L [Medicago truncatula]	0.073472	0.45173	0.944967	3.88048	2.59253	2.26718	-2.57168	down
ko04626	Plant-pathogen interaction	MS.gene048519	uncharacterized protein LOC25490940 isoform X8 [Medicago truncatula]	0.754911	0.634929	0.14836	0.01635	0.103899	0.053277	3.14802	up
ko04626	Plant-pathogen interaction	MS.gene04917	calcium-binding protein CML24 [Medicago truncatula]	0.256126	0.861051	2.12868	2.21823	4.21727	13.713	-2.634	down
ko04626	Plant-pathogen interaction	MS.gene049369	protein ACTIVITY OF BC1 COMPLEX KINASE 8, chloroplastic [Medicago truncatula]	17.1512	10.4388	14.3604	0.0001	0.0001	2.91542	3.84681	up
ko04626	Plant-pathogen interaction	MS.gene049457	WRKY I type transcription factor 33 [Medicago sativa]	0.769157	0.671331	2.13977	4.62491	6.20594	8.23167	-2.4126	down
ko04626	Plant-pathogen interaction	MS.gene053215	WRKY transcription factor 56 [Medicago sativa]	13.5536	5.63772	13.4415	43.3491	34.8431	41.0946	-1.87004	down
ko04626	Plant-pathogen interaction	MS.gene056226	TMV resistance protein N [Medicago truncatula]	0.0001	0.040992	0.0001	0.426496	1.90427	2.23647	-6.79281	down
ko04626	Plant-pathogen interaction	MS.gene057711	putative P-loop containing nucleoside triphosphate hydrolase, leucine-rich repeat domain, L [Medicago truncatula]	0.029274	0.013237	0.045464	0.616565	0.840308	0.098304	-4.14384	down
ko04626	Plant-pathogen interaction	MS.gene06300	respiratory burst oxidase homolog protein D [Medicago truncatula]	0.0001	0.0001	0.0001	0.0001	0.864594	0.452642	-12.1004	down
ko04626	Plant-pathogen interaction	MS.gene063954	calcium and calcium/calmodulin-dependent serine/threonine-protein kinase DMI-3 [Medicago truncatula]	0.0001	0.0001	0.0001	0.743343	0.162361	0.648221	-12.3387	down
ko04626	Plant-pathogen interaction	MS.gene064369	disease resistance protein (CC-NBS-LRR class) family protein [Medicago truncatula]	0.11076	1.09243	2.24589	0.0001	0.06221	0.0001	5.78829	up
ko04626	Plant-pathogen interaction	MS.gene064614	disease resistance protein RPM1 [Cicer arietinum]	0.0001	0.741337	1.86479	0.0001	0.0001	0.0001	13.0847	up
ko04626	Plant-pathogen interaction	MS.gene06539	probable WRKY transcription factor 70 [Medicago truncatula]	0.0001	0.0001	0.0001	1.65543	5.17915	0.681227	-14.6127	down
ko04626	Plant-pathogen interaction	MS.gene066525	probable WRKY transcription factor 50 [Medicago truncatula]	4.81861	2.78306	2.5319	15.7359	41.0923	33.1375	-3.15023	down
ko04626	Plant-pathogen interaction	MS.gene06737	cyclic nucleotide-gated ion channel 1 [Medicago truncatula]	0.308519	0.73688	0.988341	16.2129	13.0352	9.92117	-4.26751	down
ko04626	Plant-pathogen interaction	MS.gene067391	disease resistance protein RPM1 [Medicago truncatula]	1.0154	2.73525	5.83865	18.1062	18.7621	21.167	-2.59743	down
ko04626	Plant-pathogen interaction	MS.gene067392	disease resistance protein RPM1 [Medicago truncatula]	0.0001	0.0001	0.0001	0.513065	0.496539	0.507447	-12.304	down
ko04626	Plant-pathogen interaction	MS.gene067477	probable WRKY transcription factor 40 [Medicago truncatula]	0.071926	0.760749	1.79176	7.18832	5.79092	13.0526	-3.3102	down
ko04626	Plant-pathogen interaction	MS.gene071870	pathogenesis-related protein 1 [Medicago truncatula]	11.7094	4.12518	2.77839	25.9903	23.81	107.87	-3.08253	down
ko04626	Plant-pathogen interaction	MS.gene07422	calmodulin-like protein 11 [Medicago truncatula]	1.10242	0.775901	4.1823	10.6485	7.71704	11.9715	-2.32354	down
ko04626	Plant-pathogen interaction	MS.gene074397	protein EDS1 [Medicago truncatula]	7.66352	10.2281	0.0001	0.597348	0.0001	0.0001	4.9041	up
ko04626	Plant-pathogen interaction	MS.gene07817	disease resistance-like protein DSC1 [Medicago truncatula]	0.0001	0.044605	0.131693	3.38646	2.83975	2.25783	-5.58784	down
ko04626	Plant-pathogen interaction	MS.gene22341	protein SGT1 homolog A [Medicago truncatula]	13.8376	8.94487	11.6214	3.18748	1.26756	2.29757	2.34905	up
ko04626	Plant-pathogen interaction	MS.gene25821	lysM domain receptor-like kinase 3 [Medicago truncatula]	0.893368	1.68228	1.85029	5.30286	4.44163	6.05282	-1.83562	down
ko04626	Plant-pathogen interaction	MS.gene25879	enhanced disease susceptibility protein [Medicago truncatula]	8.20422	7.32538	17.2949	31.1627	44.885	27.158	-1.65268	down
ko04626	Plant-pathogen interaction	MS.gene27849	probable disease resistance protein At5g47260 [Medicago truncatula]	1.39667	4.73025	5.30797	0.345387	0.232095	0.327658	3.65916	up
ko04626	Plant-pathogen interaction	MS.gene28816	probable WRKY transcription factor 35 [Medicago truncatula]	3.34412	1.84589	1.89806	7.30941	9.74999	11.0266	-1.98639	down
ko04626	Plant-pathogen interaction	MS.gene34414	putative CHORD domain-containing protein [Medicago truncatula]	0.0001	0.0001	0.489187	4.98588	3.27337	3.4304	-4.57811	down
ko04626	Plant-pathogen interaction	MS.gene34780	probable LRR receptor-like serine/threonine-protein kinase At3g47570 [Medicago truncatula]	0.569527	0.500532	0.042648	0.0001	0.0001	0.0001	11.8568	up
ko04626	Plant-pathogen interaction	MS.gene35139	LRR receptor-like serine/threonine-protein kinase FLS2 [Medicago truncatula]	0.829359	0.977646	0.321819	14.5784	7.14349	6.9931	-3.75367	down
ko04626	Plant-pathogen interaction	MS.gene36471	LRR receptor-like serine/threonine-protein kinase FLS2 [Medicago truncatula]	0.557333	0.575884	0.799129	17.9549	13.3014	9.14549	-4.38599	down
ko04626	Plant-pathogen interaction	MS.gene36885	CC-NBS-LRR resistance protein [Trifolium pratense]	0.572624	0.239981	0.843557	0.14245	0.0001	0.014107	3.40216	up
ko04626	Plant-pathogen interaction	MS.gene37376	disease resistance-like protein DSC1 [Medicago truncatula]	0.013026	0.018981	0.034635	1.90536	1.51907	0.177816	-5.75632	down
ko04626	Plant-pathogen interaction	MS.gene37404	probable WRKY transcription factor 50 [Medicago truncatula]	0.544272	0.761696	0.316	1.23427	6.5689	5.45499	-3.03106	down
ko04626	Plant-pathogen interaction	MS.gene37897	LysM receptor kinase K1B [Medicago truncatula]	0.070544	0.0001	0.0001	0.755342	0.32059	0.879411	-4.78867	down
ko04626	Plant-pathogen interaction	MS.gene37903	leucine-rich receptor-like kinase family protein [Medicago truncatula]	0.0001	0.0001	0.001952	0.271608	0.372136	0.557792	-9.12499	down
ko04626	Plant-pathogen interaction	MS.gene37988	heat shock cognate protein 80 [Cicer arietinum]	56.1365	85.027	32.6861	14.1033	20.7862	26.2012	1.50881	up
ko04626	Plant-pathogen interaction	MS.gene38404	protein EDS1 [Medicago truncatula]	1.69978	0.51229	0.584802	0.068008	0.0001	0.127761	3.83585	up
ko04626	Plant-pathogen interaction	MS.gene41592	WRKY I type transcription factor 33 [Medicago sativa]	0.880579	1.25717	2.01644	3.51056	7.27519	8.09967	-2.18464	down
ko04626	Plant-pathogen interaction	MS.gene46237	EF hand calcium-binding family protein [Medicago truncatula]	0.499351	0.423667	1.60722	4.93095	6.65345	6.56013	-2.84219	down
ko04626	Plant-pathogen interaction	MS.gene49701	lipase-like PAD4 [Medicago truncatula]	6.14994	21.1229	26.3426	65.5972	62.6062	67.9267	-1.87109	down
ko04626	Plant-pathogen interaction	MS.gene51749	disease resistance protein RPM1 [Medicago truncatula]	0.039746	0.292127	0.86368	3.23714	3.92705	4.92986	-3.33855	down
ko04626	Plant-pathogen interaction	MS.gene54154	protein LIGHT-DEPENDENT SHORT HYPOCOTYLS 5 [Medicago truncatula]	3.90483	1.37993	1.13298	5.52768	20.7011	16.4849	-2.73456	down
ko04626	Plant-pathogen interaction	MS.gene54277	probable WRKY transcription factor 17 [Medicago truncatula]	0.276019	0.93249	1.90951	3.01307	6.94892	7.28769	-2.46787	down
ko04626	Plant-pathogen interaction	MS.gene56390	disease resistance protein RPM1 [Medicago truncatula]	0.0001	0.061965	0.573744	2.2016	2.09322	1.01985	-3.06331	down
ko04626	Plant-pathogen interaction	MS.gene56502	probable WRKY transcription factor 3 [Medicago truncatula]	4.75643	7.13345	11.2339	11.4858	29.3128	23.7224	-1.48039	down
ko04626	Plant-pathogen interaction	MS.gene56638	probable disease resistance protein At4g27220 [Medicago truncatula]	0.012239	0.0001	0.0001	0.20201	0.342735	0.059318	-5.60176	down
ko04626	Plant-pathogen interaction	MS.gene64766	calcium-dependent protein kinase 28 [Medicago truncatula]	7.8097	0.881135	0.345391	11.6617	20.4659	15.6971	-2.40396	down
ko04626	Plant-pathogen interaction	MS.gene66152	disease resistance protein RPM1 [Cicer arietinum]	0.072434	0.769832	1.51642	0.0001	0.0001	0.046895	5.64627	up
ko04626	Plant-pathogen interaction	MS.gene67664	putative non-specific serine/threonine protein kinase [Medicago truncatula]	0.08916	0.240394	0.046351	2.38615	0.696531	0.898816	-3.40487	down
ko04626	Plant-pathogen interaction	MS.gene68434	putative disease resistance RPP13-like protein 3 [Medicago truncatula]	4.58117	1.13319	1.21839	0.241469	0.627331	0.436284	2.40929	up
ko04626	Plant-pathogen interaction	MS.gene70187	lipase-like PAD4 [Medicago truncatula]	14.1784	15.6965	23.8742	30.9017	68.2618	67.4157	-1.63189	down
ko04626	Plant-pathogen interaction	MS.gene73935	mitogen-activated protein kinase kinase kinase 1 [Medicago truncatula]	0.085338	0.272141	0.0001	0.0001	8.39864	8.33053	-5.54797	down
ko04626	Plant-pathogen interaction	MS.gene74407	hypothetical protein CUMW_007130 [Citrus unshiu]	0.132581	0.0001	5.16984	4.25018	15.5943	42.0379	-3.54478	down
ko04626	Plant-pathogen interaction	MS.gene75803	calcium-dependent protein kinase 26 [Medicago truncatula]	2.98906	3.77166	10.6697	6.94981	22.4016	23.6268	-1.6038	down
ko04626	Plant-pathogen interaction	MS.gene76356	probable calcium-binding protein CML41 [Medicago truncatula]	0.953811	0.695476	20.727	55.4319	57.9657	72.9344	-3.05783	down
ko04626	Plant-pathogen interaction	MS.gene79348	receptor-like protein EIX1 [Medicago truncatula]	12.0617	3.68802	3.22926	2.1687	0.631019	0.778572	2.40706	up
ko04626	Plant-pathogen interaction	MS.gene81245	uncharacterized protein LOC101502198 [Cicer arietinum]	0.81011	1.29722	1.86511	0.123562	0.483856	0.077136	2.53679	up
ko04626	Plant-pathogen interaction	MS.gene81587	lysM domain receptor-like kinase 3 isoform X2 [Medicago truncatula]	0.0001	0.084672	1.55811	7.21059	7.54566	7.48097	-3.75868	down
ko04626	Plant-pathogen interaction	MS.gene81591	lysM domain receptor-like kinase 3 [Medicago truncatula]	0.240335	1.87488	0.655455	1.74327	8.88597	6.11478	-2.59534	down
ko04626	Plant-pathogen interaction	MS.gene83687	probable calcium-binding protein CML45 [Medicago truncatula]	0.833816	0.057919	0.915856	13.961	0.536587	4.96426	-3.42851	down
ko04626	Plant-pathogen interaction	MS.gene85596	calmodulin-like protein 11 [Medicago truncatula]	0.731712	0.395353	1.55135	7.56042	6.88577	2.004	-2.61865	down
ko04626	Plant-pathogen interaction	MS.gene87693	probable WRKY transcription factor 70 [Medicago truncatula]	0.0001	0.162545	0.982902	2.56734	7.24292	2.67553	-3.44618	down
ko04626	Plant-pathogen interaction	MS.gene88256	putative P-loop containing nucleoside triphosphate hydrolase, leucine-rich repeat domain, L [Medicago truncatula]	0.075432	0.187351	0.392456	3.70107	3.17588	1.73087	-3.71555	down
ko04626	Plant-pathogen interaction	MS.gene88410	receptor-like protein [Medicago truncatula]	1.84996	0.48741	0.20585	0.03691	0.011896	0.0001	5.7005	up
ko04626	Plant-pathogen interaction	MS.gene89417	receptor-like protein EIX1 [Medicago truncatula]	0.0001	0.015328	0.0001	0.613176	0.312209	0.822964	-6.81498	down
ko04626	Plant-pathogen interaction	MS.gene90362	probable WRKY transcription factor 40 [Medicago truncatula]	0.0001	0.0001	0.0001	0.28217	2.80048	4.98953	-14.7157	down
ko04626	Plant-pathogen interaction	MS.gene90475	probable WRKY transcription factor 15 isoform X1 [Medicago truncatula]	9.40397	2.47613	9.30376	27.7759	28.3871	17.7481	-1.80283	down
ko04626	Plant-pathogen interaction	MS.gene90875	LRR receptor-like serine/threonine-protein kinase FLS2 [Medicago truncatula]	0.164876	0.365958	0.366807	2.78133	1.53157	3.28832	-3.08202	down
ko04626	Plant-pathogen interaction	MS.gene92876	receptor-like protein EIX1 [Medicago truncatula]	39.3469	5.59402	7.83695	1.08616	0.529813	1.7851	3.95587	up
ko04626	Plant-pathogen interaction	MS.gene93101	LRR receptor-like serine/threonine-protein kinase FLS2 [Medicago truncatula]	0.060315	0.137331	0.21808	3.49219	1.03746	2.66776	-4.11377	down
ko04626	Plant-pathogen interaction	MS.gene93763	hypothetical protein VIGAN_01005700 [Vigna angularis var. angularis]	0.566873	1.91032	1.17876	4.92145	2.90901	16.9462	-2.76066	down
ko04626	Plant-pathogen interaction	MS.gene94551	hypothetical protein VIGAN_01005700 [Vigna angularis var. angularis]	1.20739	7.2712	6.12906	11.4059	7.80164	53.0282	-2.30599	down
ko04626	Plant-pathogen interaction	MS.gene96433	putative P-loop containing nucleoside triphosphate hydrolase, leucine-rich repeat domain, L [Medicago truncatula]	0.365144	1.24022	0.50341	0.227663	0.150392	0.051923	2.29407	up
ko04626	Plant-pathogen interaction	MS.gene98149	MEK map kinase kinsae [Medicago sativa subsp. x varia]	24.7452	16.0161	12.558	81.3544	42.3265	22.9577	-1.45953	down
ko04626	Plant-pathogen interaction	MS.gene98435	disease resistance protein RPM1 [Medicago truncatula]	0.771433	0.630606	1.85875	11.1877	11.2943	11.7921	-3.39383	down
ko04626	Plant-pathogen interaction	MS.gene99711	WRKY transcription factor WRKY24 isoform X2 [Medicago truncatula]	10.5193	10.0579	19.8343	20.1075	48.3776	40.4695	-1.43089	down

## Sheet: SM vs S
pathway_id	pathway_name	Gene_ID	Gene_name	FPKM.SM1	FPKM.SM2	FPKM.SM3	FPKM.S1	FPKM.S2	FPKM.S3	log2(fc)	regulation
ko04626	Plant-pathogen interaction	MS.gene006046	calcium-dependent protein kinase 11 [Medicago truncatula]	0.946383	0.795	0.389622	0.071764	0.0001	0.0001	4.88811	up
ko04626	Plant-pathogen interaction	MS.gene010622	calcium-dependent protein kinase 28 [Medicago truncatula]	0.0001	7.36832	3.62824	0.0001	0.0001	0.0001	15.1617	up
ko04626	Plant-pathogen interaction	MS.gene020691	probable WRKY transcription factor 20 isoform X1 [Medicago truncatula]	0.750767	1.05639	0.0001	0.0001	0.0001	0.0001	12.5566	up
ko04626	Plant-pathogen interaction	MS.gene021443	putative NAD(P)H oxidase (H(2)O(2)-forming) [Medicago truncatula]	2.37732	0.080023	1.6	8.57663	6.11285	9.54192	-2.57827	down
ko04626	Plant-pathogen interaction	MS.gene028057	probable calcium-binding protein CML29 [Medicago truncatula]	101.419	39.099	91.0363	35.9674	17.992	17.0442	1.70538	up
ko04626	Plant-pathogen interaction	MS.gene029690	heat shock protein 90-5, chloroplastic [Medicago truncatula]	28.7535	44.4528	14.4613	11.0025	7.9389	5.05592	1.86917	up
ko04626	Plant-pathogen interaction	MS.gene034571	probable protein kinase At2g41970 [Medicago truncatula]	0.0001	0.0001	0.0001	0.996912	0.0001	3.46261	-13.8597	down
ko04626	Plant-pathogen interaction	MS.gene046812	cyclic nucleotide-gated ion channel 1 [Medicago truncatula]	4.56412	8.09891	0.583713	0.715401	0.203738	0.130282	3.65797	up
ko04626	Plant-pathogen interaction	MS.gene049586	putative P-loop containing nucleoside triphosphate hydrolase, leucine-rich repeat domain, L [Medicago truncatula]	3.03748	0.945627	0.84854	0.085327	0.192862	0.518179	2.60101	up
ko04626	Plant-pathogen interaction	MS.gene067391	disease resistance protein RPM1 [Medicago truncatula]	1.0154	2.73525	5.83865	0.976939	0.515089	0.206529	2.49712	up
ko04626	Plant-pathogen interaction	MS.gene074397	protein EDS1 [Medicago truncatula]	7.66352	10.2281	0.0001	0.0001	0.0001	0.0001	15.864	up
ko04626	Plant-pathogen interaction	MS.gene27492	probable WRKY transcription factor 70 [Medicago truncatula]	0.0001	0.0001	1.72048	13.6912	7.12533	14.5186	-4.36005	down
ko04626	Plant-pathogen interaction	MS.gene28498	probable calcium-binding protein CML41 [Medicago truncatula]	37.7487	11.5305	16.1065	5.93852	0.466144	0.033739	3.3442	up
ko04626	Plant-pathogen interaction	MS.gene34414	putative CHORD domain-containing protein [Medicago truncatula]	0.0001	0.0001	0.489187	4.06967	2.08777	3.82633	-4.35054	down
ko04626	Plant-pathogen interaction	MS.gene37903	leucine-rich receptor-like kinase family protein [Medicago truncatula]	0.0001	0.0001	0.001952	1.0324	0.590908	0.775654	-10.1225	down
ko04626	Plant-pathogen interaction	MS.gene37988	heat shock cognate protein 80 [Cicer arietinum]	56.1365	85.027	32.6861	2.65887	36.1824	7.75735	1.89948	up
ko04626	Plant-pathogen interaction	MS.gene38457	uncharacterized protein LOC25491047 [Medicago truncatula]	0.0001	0.047014	0.116406	0.723064	0.624293	0.613956	-3.58428	down
ko04626	Plant-pathogen interaction	MS.gene52078	putative P-loop containing nucleoside triphosphate hydrolase, leucine-rich repeat domain, L [Medicago truncatula]	0.256487	1.53996	0.394943	0.011134	0.061371	0.084979	3.79857	up
ko04626	Plant-pathogen interaction	MS.gene72893	disease resistance protein RPM1 [Medicago truncatula]	0.0001	0.298741	2.17562	0.049047	0.0001	0.03574	4.86543	up
ko04626	Plant-pathogen interaction	MS.gene73935	mitogen-activated protein kinase kinase kinase 1 [Medicago truncatula]	0.085338	0.272141	0.0001	0.0001	1.00048	27.9096	-6.33717	down
ko04626	Plant-pathogen interaction	MS.gene79028	caltractin [Medicago truncatula]	0.0001	4.82519	2.56703	3.66916	19.8705	34.7997	-2.98037	down
ko04626	Plant-pathogen interaction	MS.gene87693	probable WRKY transcription factor 70 [Medicago truncatula]	0.0001	0.162545	0.982902	13.8825	5.1615	13.9658	-4.84879	down
ko04626	Plant-pathogen interaction	MS.gene88534	disease resistance protein (CC-NBS-LRR class) family protein [Medicago truncatula]	0.087564	8.94139	1.00859	0.567555	0.262104	0.133151	3.38201	up
ko04626	Plant-pathogen interaction	MS.gene92876	receptor-like protein EIX1 [Medicago truncatula]	39.3469	5.59402	7.83695	0.506211	3.72538	8.20708	2.0851	up
ko04626	Plant-pathogen interaction	MS.gene96134	putative P-loop containing nucleoside triphosphate hydrolase, leucine-rich repeat domain, L [Medicago truncatula]	0.226118	3.47383	0.795126	0.383642	0.053487	0.270274	2.66774	up
ko04626	Plant-pathogen interaction	MS.gene96344	probable calcium-binding protein CML45 [Medicago truncatula]	6.317	0.498554	10.0983	0.0001	0.601808	0.39137	4.08987	up
ko04626	Plant-pathogen interaction	MS.gene97325	putative P-loop containing nucleoside triphosphate hydrolase, leucine-rich repeat domain, L [Medicago truncatula]	1.02155	0.822676	4.05267	0.377489	0.06658	0.095668	3.44963	up
ko04626	Plant-pathogen interaction	MS.gene98149	MEK map kinase kinsae [Medicago sativa subsp. x varia]	24.7452	16.0161	12.558	5.39229	7.4304	3.37876	1.71854	up
