# Supplementary material for: Comparative Physiological and Transcriptome Analysis Reveal the Molecular Mechanism of Melatonin in Regulating Salt Tolerance in Alfalfa (Medicago sativa L.)
Source: Front Plant Sci. 2022 Jul 13;13:919177. doi: 10.3389/fpls.2022.919177 (PMC9326453; doi:10.3389/fpls.2022.919177)
Supplement: Supplementary file 1 [file Data_Sheet_1.ZIP › Supplementary Material/Supplementary Table 8. DEGs in starch and sucrose metabolism.xls]

## Sheet: M vs CK
pathway_id	pathway_name	Gene_ID	Gene_name	FPKM.M1	FPKM.M2	FPKM.M3	FPKM.CK1	FPKM.CK2	FPKM.CK3	log2(fc)	regulation
ko00500	Starch and sucrose metabolism	MS.gene041708	putative sucrose synthase [Medicago truncatula]	0.0001	0.0001	0.0001	0.0001	0.700282	2.2353	-13.2564	down
ko00500	Starch and sucrose metabolism	MS.gene05150	putative sucrose synthase [Medicago truncatula]	0.0001	0.0001	0.036338	0.0001	0.883507	1.03428	-5.71398	down
ko00500	Starch and sucrose metabolism	MS.gene05152	putative sucrose synthase [Medicago truncatula]	0.0001	0.0001	0.0001	0.0001	0.768755	1.14082	-12.6361	down
ko00500	Starch and sucrose metabolism	MS.gene05155	putative sucrose synthase [Medicago truncatula]	0.0001	0.0001	0.0001	0.0001	0.404972	1.59029	-12.6994	down
ko00500	Starch and sucrose metabolism	MS.gene058219	Glycoside hydrolase, family 17 [Medicago truncatula]	35.5312	81.3933	26.8437	40.0839	213.346	313.829	-1.98026	down
ko00500	Starch and sucrose metabolism	MS.gene064895	glucan endo-1,3-beta-glucosidase 7 [Medicago truncatula]	0.0001	0.0001	0.0001	4.52273	1.98966	1.04052	-14.6198	down
ko00500	Starch and sucrose metabolism	MS.gene071134	mediator of RNA polymerase II transcription subunit 33A [Medicago truncatula]	0.078238	0.0001	0.0001	0.02765	0.614879	2.50321	-5.3257	down
ko00500	Starch and sucrose metabolism	MS.gene09694	beta-amylase 3, chloroplastic [Medicago truncatula]	0.0001	0.056673	0.0001	0.295735	1.13944	0.578787	-5.14615	down
ko00500	Starch and sucrose metabolism	MS.gene28775	sucrose synthase 2 [Medicago truncatula]	1.3262	0.061602	0.986672	4.00118	14.0971	2.29189	-3.1022	down
ko00500	Starch and sucrose metabolism	MS.gene42496	putative sucrose synthase [Medicago truncatula]	0.189404	0.029721	0.0001	0.039954	1.10762	1.95899	-3.82484	down
ko00500	Starch and sucrose metabolism	MS.gene67084	protein OSB1, mitochondrial [Medicago truncatula]	0.181936	0.0001	0.460397	5.0755	4.20674	0.423966	-3.91729	down
ko00500	Starch and sucrose metabolism	MS.gene00180	acidic glucanase [Medicago sativa]	7.44106	7.44505	0.0001	0.264537	0.0001	0.24699	4.86274	up
ko00500	Starch and sucrose metabolism	MS.gene003292	uncharacterized protein LOC11414411 [Medicago truncatula]	1.66783	0.0001	1.86247	0.0001	0.0001	0.0001	13.5226	up
ko00500	Starch and sucrose metabolism	MS.gene019709	uncharacterized protein LOC25500803 [Medicago truncatula]	0.863574	1.11357	11.6395	1.28651	0.0001	0.202553	3.1928	up
ko00500	Starch and sucrose metabolism	MS.gene026959	protein KINESIN LIGHT CHAIN-RELATED 2 [Medicago truncatula]	4.6757	7.25297	0.369713	0.724603	0.33597	0.0001	3.53542	up
ko00500	Starch and sucrose metabolism	MS.gene030785	probable trehalose-phosphate phosphatase J [Medicago truncatula]	7.80837	4.53152	1.37494	0.410047	0.578174	1.30563	2.57989	up
ko00500	Starch and sucrose metabolism	MS.gene034331	APO protein 2, chloroplastic [Medicago truncatula]	12.8999	8.65507	5.21507	2.02582	1.81609	2.48712	2.08056	up
ko00500	Starch and sucrose metabolism	MS.gene039328	alpha,alpha-trehalose-phosphate synthase [UDP-forming] 1 isoform X1 [Medicago truncatula]	0.396091	0.292397	2.79215	0.14017	0.245176	0.242419	2.47105	up
ko00500	Starch and sucrose metabolism	MS.gene042247	glucose 6-phosphate/phosphate translocator 1 [Medicago truncatula]	1.93711	0.0001	2.95169	0.0001	0.0001	0.0001	13.9923	up
ko00500	Starch and sucrose metabolism	MS.gene047983	berberine bridge enzyme-like 21 [Medicago truncatula]	1.4079	13.9794	1.11661	0.7538	1.20192	1.10715	2.42984	up
ko00500	Starch and sucrose metabolism	MS.gene048922	endoglucanase 6 [Medicago truncatula]	3.78888	0.276841	0.587855	0.0001	0.097716	0.0001	5.57065	up
ko00500	Starch and sucrose metabolism	MS.gene20132	LOW QUALITY PROTEIN: glucan endo-1,3-beta-glucosidase 13 [Medicago truncatula]	2.67876	0.0001	1.50951	0.0001	0.0001	0.0001	13.7691	up
ko00500	Starch and sucrose metabolism	MS.gene20434	granule-bound starch synthase 2, chloroplastic/amyloplastic [Medicago truncatula]	2.82519	2.83735	2.04319	0.642527	0.321955	0.622792	2.27938	up
ko00500	Starch and sucrose metabolism	MS.gene60508	hypothetical protein TSUD_92530 [Trifolium subterraneum]	0.0001	0.531375	1.24791	0.0001	0.0001	0.0001	12.5341	up
ko00500	Starch and sucrose metabolism	MS.gene66994	uncharacterized protein LOC25495860 isoform X4 [Medicago truncatula]	10.2697	2.69611	13.5204	4.08613	1.02633	2.35476	1.8266	up
ko00500	Starch and sucrose metabolism	MS.gene67814	probable fructokinase-7 [Medicago truncatula]	3.76131	7.78801	1.49011	0.027689	0.140088	0.575719	4.13241	up
ko00500	Starch and sucrose metabolism	MS.gene70005	beta-amylase [Medicago truncatula]	0.0001	3.88389	5.67366	0.05039	0.0001	0.0001	7.56166	up
ko00500	Starch and sucrose metabolism	MS.gene72316	IQ domain-containing protein IQM3 [Medicago truncatula]	7.80474	20.413	2.39155	4.26072	0.526671	0.27949	2.5948	up
ko00500	Starch and sucrose metabolism	MS.gene81720	IQ domain-containing protein IQM3 [Medicago truncatula]	11.613	9.82801	8.41261	3.73128	0.043115	0.138469	2.93161	up
ko00500	Starch and sucrose metabolism	MS.gene84321	glucan endo-1,3-beta-glucosidase 14 [Medicago truncatula]	7.30977	66.9301	3.6952	4.32509	1.42069	6.42402	2.67897	up
ko00500	Starch and sucrose metabolism	MS.gene84687	IQ domain-containing protein IQM1 [Medicago truncatula]	34.5462	6.16585	17.7459	10.4561	3.44427	4.11342	1.69829	up
ko00500	Starch and sucrose metabolism	MS.gene85613	IQ domain-containing protein IQM1 [Medicago truncatula]	110.127	13.6669	49.3961	8.26728	10.9824	11.5382	2.49192	up
ko00500	Starch and sucrose metabolism	MS.gene89582	probable fructokinase-7 [Medicago truncatula]	0.51356	0.371585	1.48679	0.0001	0.0001	0.0001	12.9488	up
ko00500	Starch and sucrose metabolism	MS.gene89895	hypothetical protein TSUD_262860 [Trifolium subterraneum]	0.239744	1.36575	0.0001	0.0001	0.039021	0.024443	4.65876	up
ko00500	Starch and sucrose metabolism	MS.gene94481	alpha,alpha-trehalose-phosphate synthase [UDP-forming] 1 isoform X1 [Medicago truncatula]	0.853707	0.701699	1.6765	0.103491	0.144773	0.207033	2.8275	up

## Sheet: S vs CK
pathway_id	pathway_name	Gene_ID	Gene_name	FPKM.S1	FPKM.S2	FPKM.S3	FPKM.CK1	FPKM.CK2	FPKM.CK3	log2(fc)	regulation
ko00500	Starch and sucrose metabolism	MS.gene00177	glucan endo-1,3-beta-glucosidase, basic isoform [Medicago truncatula]	4.18273	6.88032	6.32604	11.7878	31.8607	40.4187	-2.27336	down
ko00500	Starch and sucrose metabolism	MS.gene00178	Glycoside hydrolase, family 17 [Medicago truncatula]	19.9661	10.7573	2.90736	71.2997	90.7856	183.972	-3.36315	down
ko00500	Starch and sucrose metabolism	MS.gene003364	glucan endo-1,3-beta-glucosidase [Medicago truncatula]	0.152273	0.0001	0.0001	0.028588	5.33806	1.05198	-5.39564	down
ko00500	Starch and sucrose metabolism	MS.gene003369	glucan endo-1,3-beta-glucosidase [Medicago truncatula]	0.198988	0.0001	0.0001	0.609217	2.4199	1.39952	-4.47466	down
ko00500	Starch and sucrose metabolism	MS.gene003915	cyanogenic beta-glucosidase [Medicago truncatula]	6.3624	12.3283	0.710153	42.7209	29.1567	31.2665	-2.41047	down
ko00500	Starch and sucrose metabolism	MS.gene009429	probable trehalose-phosphate phosphatase F [Medicago truncatula]	0.0001	0.0001	0.0001	0.866204	0.423352	0.743433	-12.7264	down
ko00500	Starch and sucrose metabolism	MS.gene009448	probable glucan 1,3-beta-glucosidase A [Medicago truncatula]	2.54812	7.14173	0.952181	12.4487	26.8516	31.4191	-2.73233	down
ko00500	Starch and sucrose metabolism	MS.gene024702	hexokinase-3 [Medicago truncatula]	3.38847	1.42927	1.52906	7.25034	8.1415	7.05053	-1.82212	down
ko00500	Starch and sucrose metabolism	MS.gene028348	putative tetrahydroberberine oxidase [Medicago truncatula]	0.168774	0.933586	0.33821	1.71259	3.52844	4.86958	-2.81116	down
ko00500	Starch and sucrose metabolism	MS.gene028352	berberine bridge enzyme-like 28 [Medicago truncatula]	0.0001	0.0001	0.0001	1.50518	0.51488	0.696934	-13.1448	down
ko00500	Starch and sucrose metabolism	MS.gene031592	probable alpha,alpha-trehalose-phosphate synthase [UDP-forming] 7 [Medicago truncatula]	0.94145	0.095393	7.53527	19.1605	12.9202	13.0773	-2.39726	down
ko00500	Starch and sucrose metabolism	MS.gene034452	glucan endo-1,3-beta-glucosidase 14 [Medicago truncatula]	0.798148	0.188103	0.0001	4.07412	1.9758	8.05995	-3.83846	down
ko00500	Starch and sucrose metabolism	MS.gene035100	polygalacturonase inhibiting protein 10, partial [Medicago sativa subsp. x varia]	0.921912	0.0001	0.0001	8.07661	8.07497	9.05988	-4.77299	down
ko00500	Starch and sucrose metabolism	MS.gene040204	polygalacturonase inhibiting protein 10, partial [Medicago sativa subsp. x varia]	0.0001	0.07256	0.0001	1.92676	0.976915	1.82768	-6.02296	down
ko00500	Starch and sucrose metabolism	MS.gene041708	putative sucrose synthase [Medicago truncatula]	0.0001	0.0001	0.0001	0.0001	0.700282	2.2353	-13.2564	down
ko00500	Starch and sucrose metabolism	MS.gene044046	alpha-amylase [Medicago truncatula]	0.53629	1.223	2.48622	16.7744	27.5279	17.2055	-3.85676	down
ko00500	Starch and sucrose metabolism	MS.gene05150	putative sucrose synthase [Medicago truncatula]	0.0001	0.0001	0.0001	0.0001	0.883507	1.03428	-12.6423	down
ko00500	Starch and sucrose metabolism	MS.gene05152	putative sucrose synthase [Medicago truncatula]	0.0001	0.0001	0.0001	0.0001	0.768755	1.14082	-12.6361	down
ko00500	Starch and sucrose metabolism	MS.gene05155	putative sucrose synthase [Medicago truncatula]	0.0001	0.0001	0.0001	0.0001	0.404972	1.59029	-12.6994	down
ko00500	Starch and sucrose metabolism	MS.gene052148	uncharacterized protein At3g49720 [Medicago truncatula]	0.109635	0.0001	0.0001	2.09244	4.13131	3.49354	-6.46714	down
ko00500	Starch and sucrose metabolism	MS.gene052318	glucan endo-1,3-beta-glucosidase [Medicago truncatula]	0.951845	0.045613	0.439371	0.748534	5.34716	4.50849	-2.88367	down
ko00500	Starch and sucrose metabolism	MS.gene058218	acidic glucanase [Medicago sativa]	0.0001	0.062948	0.187581	2.63215	14.2901	70.9954	-8.45446	down
ko00500	Starch and sucrose metabolism	MS.gene058219	Glycoside hydrolase, family 17 [Medicago truncatula]	5.57371	18.8076	2.25113	40.0839	213.346	313.829	-4.41275	down
ko00500	Starch and sucrose metabolism	MS.gene058220	glucan endo-1,3-beta-glucosidase, basic isoform [Medicago truncatula]	0.364549	1.73308	0.935458	0.969643	48.9082	23.9135	-4.60459	down
ko00500	Starch and sucrose metabolism	MS.gene061806	uncharacterized protein LOC25501879 [Medicago truncatula]	0.0001	0.0001	0.0001	0.0001	7.49186	10.4998	-15.872	down
ko00500	Starch and sucrose metabolism	MS.gene28719	putative tetrahydroberberine oxidase [Medicago truncatula]	0.525944	0.166284	0.22652	3.84852	0.78887	1.0305	-2.62507	down
ko00500	Starch and sucrose metabolism	MS.gene28723	berberine bridge enzyme-like 28 [Medicago truncatula]	0.0001	0.0001	0.0001	1.44919	1.26311	0.612577	-13.4361	down
ko00500	Starch and sucrose metabolism	MS.gene33019	beta-fructofuranosidase, insoluble isoenzyme CWINV3 [Medicago truncatula]	0.0001	0.0001	0.0001	0.682605	0.875594	1.36066	-13.2482	down
ko00500	Starch and sucrose metabolism	MS.gene33492	beta-glucosidase 24 [Medicago truncatula]	0.0001	0.0001	0.063616	2.07918	0.877873	0.778539	-5.87128	down
ko00500	Starch and sucrose metabolism	MS.gene34181	protein KINESIN LIGHT CHAIN-RELATED 2 [Medicago truncatula]	0.072456	0.112308	0.499043	2.64944	5.21332	5.89876	-4.33091	down
ko00500	Starch and sucrose metabolism	MS.gene35419	glucan endo-1,3-beta-glucosidase 14 [Medicago truncatula]	0.678706	0.0001	1.4946	5.07858	2.30915	8.78782	-2.89578	down
ko00500	Starch and sucrose metabolism	MS.gene42496	putative sucrose synthase [Medicago truncatula]	0.0001	0.0001	0.0001	0.039954	1.10762	1.95899	-13.3381	down
ko00500	Starch and sucrose metabolism	MS.gene43036	glucan endo-1,3-beta-glucosidase 14 [Medicago truncatula]	0.588998	0.292156	0.04412	4.94592	2.64689	9.01135	-4.16552	down
ko00500	Starch and sucrose metabolism	MS.gene56007	Glycoside hydrolase, family 17 [Medicago truncatula]	43.607	8.2686	1.96681	83.3576	94.3179	191.214	-2.77638	down
ko00500	Starch and sucrose metabolism	MS.gene56009	acidic glucanase [Medicago sativa]	1.34604	0.173829	0.0001	30.4031	2.01968	7.78038	-4.72519	down
ko00500	Starch and sucrose metabolism	MS.gene56231	probable trehalose-phosphate phosphatase F [Medicago truncatula]	0.048663	0.0001	0.0001	0.600922	1.60847	1.76308	-6.34515	down
ko00500	Starch and sucrose metabolism	MS.gene65284	glucan endo-1,3-beta-glucosidase, basic isoform [Medicago truncatula]	9.05267	6.36746	8.00019	45.8878	12.8522	23.5066	-1.8122	down
ko00500	Starch and sucrose metabolism	MS.gene65285	Glycoside hydrolase, family 17 [Medicago truncatula]	44.8982	6.8001	2.46833	92.8242	70.6516	232.793	-2.871	down
ko00500	Starch and sucrose metabolism	MS.gene65287	acidic glucanase [Medicago sativa]	0.695899	0.0001	0.043822	21.5607	2.47516	12.544	-5.62773	down
ko00500	Starch and sucrose metabolism	MS.gene76133	IQ domain-containing protein IQM3 [Medicago truncatula]	0.0001	0.0001	0.0001	0.0001	0.981195	2.35801	-13.4423	down
ko00500	Starch and sucrose metabolism	MS.gene76146	beta-fructofuranosidase, cell wall isozyme [Medicago truncatula]	0.0001	0.0001	0.0001	0.739492	0.0001	1.27169	-12.7109	down
ko00500	Starch and sucrose metabolism	MS.gene82929	protein KINESIN LIGHT CHAIN-RELATED 2 [Medicago truncatula]	1.21253	0.463836	2.24767	15.303	19.1814	16.5111	-3.69996	down
ko00500	Starch and sucrose metabolism	MS.gene84321	glucan endo-1,3-beta-glucosidase 14 [Medicago truncatula]	0.758215	0.501658	0.570722	4.32509	1.42069	6.42402	-2.73292	down
ko00500	Starch and sucrose metabolism	MS.gene84377	probable glucan 1,3-beta-glucosidase A [Medicago truncatula]	1.30357	2.19287	0.659333	2.66633	13.2251	14.8385	-2.88645	down
ko00500	Starch and sucrose metabolism	MS.gene98726	probable fructokinase-4 [Medicago truncatula]	0.863751	8.62916	1.85367	19.8456	49.0716	24.273	-3.03792	down
ko00500	Starch and sucrose metabolism	MS.gene000320	RecName: Full=Beta-amylase; AltName: Full=1,4-alpha-D-glucan maltohydrolase	29.4228	15.8162	96.7641	0.618289	2.78155	1.55129	4.84202	up
ko00500	Starch and sucrose metabolism	MS.gene001813	RecName: Full=Beta-amylase; AltName: Full=1,4-alpha-D-glucan maltohydrolase	12.8812	3.29953	36.4647	0.633963	1.07742	0.262879	4.73692	up
ko00500	Starch and sucrose metabolism	MS.gene002957	starch synthase 3, chloroplastic/amyloplastic [Medicago truncatula]	7.85273	12.8597	3.26499	0.694531	1.32379	0.977849	3.00048	up
ko00500	Starch and sucrose metabolism	MS.gene003731	glucose-1-phosphate adenylyltransferase large subunit 1 [Medicago truncatula]	1.81832	0.825825	2.30834	0.22463	0.0001	0.0001	4.46125	up
ko00500	Starch and sucrose metabolism	MS.gene004977	granule-bound starch synthase 1, chloroplastic/amyloplastic [Medicago truncatula]	94.7695	47.5963	186.581	0.1019	12.7131	7.06907	4.04817	up
ko00500	Starch and sucrose metabolism	MS.gene009532	UTP--glucose-1-phosphate uridylyltransferase [Medicago truncatula]	27.7202	13.3328	15.0425	1.04076	2.84897	0.61712	3.63769	up
ko00500	Starch and sucrose metabolism	MS.gene012609	glucose-1-phosphate adenylyltransferase large subunit 3, chloroplastic/amyloplastic [Medicago truncatula]	11.0892	8.91419	39.6144	4.79106	5.83598	1.62701	2.28248	up
ko00500	Starch and sucrose metabolism	MS.gene012650	glucan endo-1,3-beta-glucosidase 1 [Medicago truncatula]	2.20059	0.466557	1.95019	0.0001	0.0001	0.0001	13.9098	up
ko00500	Starch and sucrose metabolism	MS.gene014344	1,4-alpha-glucan-branching enzyme 1, chloroplastic/amyloplastic isoform X2 [Medicago truncatula]	4.87631	25.072	25.0873	4.71425	3.40639	2.24324	2.4088	up
ko00500	Starch and sucrose metabolism	MS.gene017095	probable sucrose-phosphate synthase 2 [Medicago truncatula]	2.94767	1.648	4.84661	0.163897	0.890104	0.213713	2.8969	up
ko00500	Starch and sucrose metabolism	MS.gene020860	glucose-1-phosphate adenylyltransferase small subunit 1, chloroplastic [Medicago truncatula]	10.0147	21.7573	0.925039	0.049967	0.141557	0.038255	7.15277	up
ko00500	Starch and sucrose metabolism	MS.gene023129	putative starch synthase [Medicago truncatula]	7.73058	6.83489	1.75157	0.924572	1.45789	0.132692	2.69766	up
ko00500	Starch and sucrose metabolism	MS.gene02390	starch synthase 3, chloroplastic/amyloplastic [Medicago truncatula]	3.60963	4.51048	4.84238	1.02868	0.036624	0.880741	2.73572	up
ko00500	Starch and sucrose metabolism	MS.gene027467	RecName: Full=Beta-amylase; AltName: Full=1,4-alpha-D-glucan maltohydrolase	20.585	3.52207	89.1651	0.659398	3.52722	1.14744	4.40842	up
ko00500	Starch and sucrose metabolism	MS.gene027724	probable fructokinase-7 [Medicago truncatula]	5.44834	0.398609	0.0001	0.0001	0.0001	0.0001	14.2505	up
ko00500	Starch and sucrose metabolism	MS.gene031174	Alpha-1,4 glucan phosphorylase L isozyme, chloroplastic/amyloplastic [Medicago truncatula]	22.1417	11.4657	26.3839	4.42196	6.16277	4.46069	1.99543	up
ko00500	Starch and sucrose metabolism	MS.gene033065	PLASMODESMATA CALLOSE-BINDING PROTEIN 3 [Medicago truncatula]	3.30949	0.0001	3.06553	0.0001	0.0001	0.0001	14.3752	up
ko00500	Starch and sucrose metabolism	MS.gene038318	probable sucrose-phosphate synthase 2 [Medicago truncatula]	2.35985	1.36993	6.00803	0.037694	0.437353	0.577304	3.20998	up
ko00500	Starch and sucrose metabolism	MS.gene039477	glucose-1-phosphate adenylyltransferase large subunit 1 [Medicago truncatula]	2.75206	0.682127	2.83295	0.218915	0.0001	0.0001	4.83805	up
ko00500	Starch and sucrose metabolism	MS.gene041698	beta-amylase 1, chloroplastic [Medicago truncatula]	46.0607	92.741	28.8805	12.3831	15.7372	31.0045	1.50389	up
ko00500	Starch and sucrose metabolism	MS.gene042245	beta-glucosidase 46 [Medicago truncatula]	10.6103	1.07394	0.032983	0.098805	0.143001	0.121274	5.0122	up
ko00500	Starch and sucrose metabolism	MS.gene042252	glucose-1-phosphate adenylyltransferase large subunit 3, chloroplastic/amyloplastic [Medicago truncatula]	36.7953	27.4118	37.4488	8.08326	7.17078	5.6713	2.28037	up
ko00500	Starch and sucrose metabolism	MS.gene044356	glucose-1-phosphate adenylyltransferase small subunit 2, chloroplastic [Medicago truncatula]	9.90991	12.472	13.5333	1.19802	2.62492	2.2003	2.57598	up
ko00500	Starch and sucrose metabolism	MS.gene048922	endoglucanase 6 [Medicago truncatula]	0.377962	0.752045	4.02336	0.0001	0.097716	0.0001	5.71783	up
ko00500	Starch and sucrose metabolism	MS.gene05298	beta-glucosidase 44 [Medicago truncatula]	18.5874	9.69476	26.3494	5.02696	1.22074	0.774707	2.9597	up
ko00500	Starch and sucrose metabolism	MS.gene057076	probable sucrose-phosphate synthase 2 [Medicago truncatula]	3.13897	3.00654	3.53011	0.138716	0.609265	1.25225	2.27418	up
ko00500	Starch and sucrose metabolism	MS.gene06066	endoglucanase 6 [Medicago truncatula]	0.849648	0.0001	3.50373	0.131821	0.0001	0.0001	5.04333	up
ko00500	Starch and sucrose metabolism	MS.gene063155	glucose-1-phosphate adenylyltransferase large subunit 1 [Medicago truncatula]	9.63362	6.54606	11.4461	0.515154	2.55133	2.01204	2.44354	up
ko00500	Starch and sucrose metabolism	MS.gene063625	UTP--glucose-1-phosphate uridylyltransferase [Medicago truncatula]	21.9644	15.3327	34.0977	5.76696	1.54521	5.89514	2.43448	up
ko00500	Starch and sucrose metabolism	MS.gene065185	beta-glucosidase 18 isoform X1 [Medicago truncatula]	3.54576	0.933417	2.66536	0.851232	0.109976	0.305391	2.49588	up
ko00500	Starch and sucrose metabolism	MS.gene067286	protein KINESIN LIGHT CHAIN-RELATED 1 [Medicago truncatula]	3.71009	2.7911	0.608801	0.298867	0.449565	0.296033	2.76708	up
ko00500	Starch and sucrose metabolism	MS.gene068096	4-alpha-glucanotransferase DPE2 [Medicago truncatula]	16.0783	8.51986	22.7876	4.25889	1.99044	0.967637	2.71499	up
ko00500	Starch and sucrose metabolism	MS.gene068374	protein KINESIN LIGHT CHAIN-RELATED 1 [Medicago truncatula]	0.685687	1.46144	8.08616	0.406195	0.087303	0.063006	4.20073	up
ko00500	Starch and sucrose metabolism	MS.gene07515	granule-bound starch synthase 1, chloroplastic/amyloplastic [Medicago truncatula]	90.552	41.2731	148.615	1.86074	7.32716	1.92139	4.65785	up
ko00500	Starch and sucrose metabolism	MS.gene08520	granule-bound starch synthase 1, chloroplastic/amyloplastic [Medicago truncatula]	1.01029	0.068995	2.52565	0.0001	0.0001	0.0001	13.5527	up
ko00500	Starch and sucrose metabolism	MS.gene20132	LOW QUALITY PROTEIN: glucan endo-1,3-beta-glucosidase 13 [Medicago truncatula]	1.60938	1.44008	2.54511	0.0001	0.0001	0.0001	14.1868	up
ko00500	Starch and sucrose metabolism	MS.gene20434	granule-bound starch synthase 2, chloroplastic/amyloplastic [Medicago truncatula]	5.556	4.53381	4.65501	0.642527	0.321955	0.622792	3.21559	up
ko00500	Starch and sucrose metabolism	MS.gene23279	glucose-1-phosphate adenylyltransferase large subunit 1 [Medicago truncatula]	2.6618	1.56234	3.48726	0.296219	0.0001	0.0001	4.70128	up
ko00500	Starch and sucrose metabolism	MS.gene24095	probable alpha-amylase 2 [Medicago truncatula]	7.62612	2.42998	12.6188	1.20852	3.24314	0.297901	2.25523	up
ko00500	Starch and sucrose metabolism	MS.gene31041	4-alpha-glucanotransferase DPE1, chloroplastic/amyloplastic isoform X1 [Medicago truncatula]	3.23684	8.11192	4.01341	0.765177	0.455795	0.854329	2.88799	up
ko00500	Starch and sucrose metabolism	MS.gene32257	alpha,alpha-trehalose-phosphate synthase [UDP-forming] 1 [Medicago truncatula]	1.49837	0.489048	1.0386	0.049995	0.205005	0.113772	3.03662	up
ko00500	Starch and sucrose metabolism	MS.gene33534	glucose-1-phosphate adenylyltransferase large subunit 3, chloroplastic/amyloplastic [Medicago truncatula]	21.6484	12.7017	19.9372	3.78257	1.32492	2.59491	2.81723	up
ko00500	Starch and sucrose metabolism	MS.gene34432	probable fructokinase-7 [Medicago truncatula]	2.56122	1.67991	0.996969	0.072661	0.13262	0.344166	3.25299	up
ko00500	Starch and sucrose metabolism	MS.gene35134	putative starch synthase [Medicago truncatula]	8.35874	2.58466	1.00052	0.966854	0.576204	1.10707	2.17214	up
ko00500	Starch and sucrose metabolism	MS.gene38024	glucose-1-phosphate adenylyltransferase small subunit 1, chloroplastic [Medicago truncatula]	9.31453	11.0685	16.5008	0.0001	0.0001	0.126355	8.18708	up
ko00500	Starch and sucrose metabolism	MS.gene38232	glucose-1-phosphate adenylyltransferase small subunit 1, chloroplastic [Medicago truncatula]	6.19635	4.02613	10.8932	0.335664	0.872633	0.588213	3.55505	up
ko00500	Starch and sucrose metabolism	MS.gene43774	uncharacterized protein LOC11409919 [Medicago truncatula]	0.459508	0.644108	0.151707	0.0001	0.0001	0.026203	5.57121	up
ko00500	Starch and sucrose metabolism	MS.gene51367	RecName: Full=Beta-amylase; AltName: Full=1,4-alpha-D-glucan maltohydrolase	11.1553	8.68339	51.5248	0.801932	2.01173	0.648209	4.36556	up
ko00500	Starch and sucrose metabolism	MS.gene58871	beta-glucosidase 44 [Medicago truncatula]	6.82112	11.5311	30.2185	3.74191	0.696146	0.586062	3.27315	up
ko00500	Starch and sucrose metabolism	MS.gene58873	beta-glucosidase 44 [Medicago truncatula]	1.72489	4.4129	8.01567	1.41651	0.598208	1.05746	2.20382	up
ko00500	Starch and sucrose metabolism	MS.gene59134	unknown [Medicago truncatula]	2.0374	6.89196	11.1292	0.123446	0.248522	2.49734	2.80544	up
ko00500	Starch and sucrose metabolism	MS.gene60508	hypothetical protein TSUD_92530 [Trifolium subterraneum]	1.47001	0.0001	1.15352	0.0001	0.0001	0.0001	13.0943	up
ko00500	Starch and sucrose metabolism	MS.gene68939	glucan endo-1,3-beta-glucosidase 1 [Medicago truncatula]	2.19452	0.545995	1.95019	0.153361	0.096608	0.212219	3.34325	up
ko00500	Starch and sucrose metabolism	MS.gene69326	1,4-alpha-glucan-branching enzyme 1, chloroplastic/amyloplastic isoform X2 [Medicago truncatula]	11.9657	2.99969	14.3681	2.32976	2.95565	1.90486	2.02843	up
ko00500	Starch and sucrose metabolism	MS.gene70487	glucose-1-phosphate adenylyltransferase small subunit 2, chloroplastic [Medicago truncatula]	17.062	6.16168	3.61695	3.89368	0.977522	1.87909	1.9914	up
ko00500	Starch and sucrose metabolism	MS.gene72813	uncharacterized protein LOC11410655 isoform X2 [Medicago truncatula]	14.3577	5.88595	5.45882	2.26364	3.93644	2.37588	1.58354	up
ko00500	Starch and sucrose metabolism	MS.gene81254	glucose-1-phosphate adenylyltransferase small subunit 1, chloroplastic [Medicago truncatula]	23.2339	45.3119	37.0245	1.03877	1.84415	2.01228	4.43069	up
ko00500	Starch and sucrose metabolism	MS.gene82008	granule-bound starch synthase 1, chloroplastic/amyloplastic [Medicago truncatula]	5.43073	1.28431	2.15765	0.0001	0.03181	0.031534	7.12774	up
ko00500	Starch and sucrose metabolism	MS.gene86122	Alpha-1,4 glucan phosphorylase L isozyme, chloroplastic/amyloplastic [Medicago truncatula]	5.12605	4.9468	12.6568	2.29948	2.94411	1.24361	1.8089	up
ko00500	Starch and sucrose metabolism	MS.gene86829	granule-bound starch synthase 1, chloroplastic/amyloplastic [Medicago truncatula]	76.3502	58.9394	159.294	0.572216	7.6426	2.56176	4.77271	up
ko00500	Starch and sucrose metabolism	MS.gene88761	uncharacterized protein LOC11409919 [Medicago truncatula]	0.981584	1.36459	0.499459	0.15777	0.041347	0.0001	3.83634	up
ko00500	Starch and sucrose metabolism	MS.gene94682	beta-glucosidase 11 isoform X2 [Medicago truncatula]	3.07162	3.26025	2.71373	0.710411	0.209179	1.07934	2.17798	up
ko00500	Starch and sucrose metabolism	MS.gene95623	beta-glucosidase 11 isoform X2 [Medicago truncatula]	2.453	1.85598	1.62821	0.314852	0.0001	0.374165	3.10696	up
ko00500	Starch and sucrose metabolism	MS.gene99261	fructokinase-like 2, chloroplastic [Medicago truncatula]	4.1143	3.00096	2.325	0.212682	0.572359	0.752992	2.61774	up

## Sheet: SM vs CK
pathway_id	pathway_name	Gene_ID	Gene_name	FPKM.SM1	FPKM.SM2	FPKM.SM3	FPKM.CK1	FPKM.CK2	FPKM.CK3	log2(fc)	regulation
ko00500	Starch and sucrose metabolism	MS.gene000320	RecName: Full=Beta-amylase; AltName: Full=1,4-alpha-D-glucan maltohydrolase	12.1905	8.04601	6.04268	0.618289	2.78155	1.55129	2.40809	up
ko00500	Starch and sucrose metabolism	MS.gene00177	glucan endo-1,3-beta-glucosidase, basic isoform [Medicago truncatula]	0.660634	6.10752	7.16472	11.7878	31.8607	40.4187	-2.59305	down
ko00500	Starch and sucrose metabolism	MS.gene00178	Glycoside hydrolase, family 17 [Medicago truncatula]	0.879841	4.60299	10.304	71.2997	90.7856	183.972	-4.45422	down
ko00500	Starch and sucrose metabolism	MS.gene001813	RecName: Full=Beta-amylase; AltName: Full=1,4-alpha-D-glucan maltohydrolase	5.8662	2.57125	5.87497	0.633963	1.07742	0.262879	2.85788	up
ko00500	Starch and sucrose metabolism	MS.gene002957	starch synthase 3, chloroplastic/amyloplastic [Medicago truncatula]	5.62689	5.56465	10.8318	0.694531	1.32379	0.977849	2.87784	up
ko00500	Starch and sucrose metabolism	MS.gene003364	glucan endo-1,3-beta-glucosidase [Medicago truncatula]	0.0001	0.0001	0.043263	0.028588	5.33806	1.05198	-7.20633	down
ko00500	Starch and sucrose metabolism	MS.gene003369	glucan endo-1,3-beta-glucosidase [Medicago truncatula]	0.0001	0.210394	0.0001	0.609217	2.4199	1.39952	-4.39433	down
ko00500	Starch and sucrose metabolism	MS.gene003915	cyanogenic beta-glucosidase [Medicago truncatula]	7.60269	7.74025	6.66941	42.7209	29.1567	31.2665	-2.22828	down
ko00500	Starch and sucrose metabolism	MS.gene004977	granule-bound starch synthase 1, chloroplastic/amyloplastic [Medicago truncatula]	31.1724	56.556	51.3378	0.1019	12.7131	7.06907	2.80609	up
ko00500	Starch and sucrose metabolism	MS.gene005458	O-fucosyltransferase 3 [Medicago truncatula]	0.762672	3.56783	0.21327	0.15994	0.084443	0.0001	4.21608	up
ko00500	Starch and sucrose metabolism	MS.gene006359	phosphoglucomutase, chloroplastic isoform X2 [Medicago truncatula]	21.7977	18.5385	15.3651	8.5171	3.47656	5.33172	1.68482	up
ko00500	Starch and sucrose metabolism	MS.gene006702	probable alpha,alpha-trehalose-phosphate synthase [UDP-forming] 7 [Medicago truncatula]	9.62391	11.2638	11.1832	18.7658	28.5708	28.4616	-1.2409	down
ko00500	Starch and sucrose metabolism	MS.gene006886	putative glucan endo-1,3-beta-D-glucosidase [Medicago truncatula]	0.0001	0.0001	0.283907	2.44943	0.701162	3.81022	-4.61475	down
ko00500	Starch and sucrose metabolism	MS.gene007260	1,4-alpha-glucan-branching enzyme 1, chloroplastic/amyloplastic isoform X1 [Medicago truncatula]	14.2359	15.3029	13.4147	2.82871	5.40654	5.23936	1.67253	up
ko00500	Starch and sucrose metabolism	MS.gene009429	probable trehalose-phosphate phosphatase F [Medicago truncatula]	0.0001	0.0001	0.0001	0.866204	0.423352	0.743433	-12.7264	down
ko00500	Starch and sucrose metabolism	MS.gene009448	probable glucan 1,3-beta-glucosidase A [Medicago truncatula]	1.39385	1.11417	4.72398	12.4487	26.8516	31.4191	-3.28964	down
ko00500	Starch and sucrose metabolism	MS.gene012609	glucose-1-phosphate adenylyltransferase large subunit 3, chloroplastic/amyloplastic [Medicago truncatula]	14.6251	16.9479	15.6692	4.79106	5.83598	1.62701	1.94682	up
ko00500	Starch and sucrose metabolism	MS.gene014344	1,4-alpha-glucan-branching enzyme 1, chloroplastic/amyloplastic isoform X2 [Medicago truncatula]	4.95866	19.3342	7.93741	4.71425	3.40639	2.24324	1.63685	up
ko00500	Starch and sucrose metabolism	MS.gene016188	beta-fructofuranosidase, insoluble isoenzyme CWINV3 [Medicago truncatula]	0.286416	0.0001	0.699931	1.93865	10.2299	6.82521	-4.26714	down
ko00500	Starch and sucrose metabolism	MS.gene017095	probable sucrose-phosphate synthase 2 [Medicago truncatula]	2.2229	2.78254	0.991146	0.163897	0.890104	0.213713	2.24191	up
ko00500	Starch and sucrose metabolism	MS.gene020860	glucose-1-phosphate adenylyltransferase small subunit 1, chloroplastic [Medicago truncatula]	10.741	7.7811	7.89459	0.049967	0.141557	0.038255	6.84506	up
ko00500	Starch and sucrose metabolism	MS.gene02390	starch synthase 3, chloroplastic/amyloplastic [Medicago truncatula]	4.2654	4.98302	1.55874	1.02868	0.036624	0.880741	2.47337	up
ko00500	Starch and sucrose metabolism	MS.gene026550	glucan endo-1,3-beta-glucosidase 3 isoform X1 [Medicago truncatula]	0.0001	0.0001	0.0001	1.17103	0.0001	0.678791	-12.5902	down
ko00500	Starch and sucrose metabolism	MS.gene027467	RecName: Full=Beta-amylase; AltName: Full=1,4-alpha-D-glucan maltohydrolase	16.0574	4.80712	4.11411	0.659398	3.52722	1.14744	2.22739	up
ko00500	Starch and sucrose metabolism	MS.gene028352	berberine bridge enzyme-like 28 [Medicago truncatula]	0.0001	0.0001	0.0001	1.50518	0.51488	0.696934	-13.1448	down
ko00500	Starch and sucrose metabolism	MS.gene031174	Alpha-1,4 glucan phosphorylase L isozyme, chloroplastic/amyloplastic [Medicago truncatula]	12.7821	16.9729	11.1674	4.42196	6.16277	4.46069	1.44356	up
ko00500	Starch and sucrose metabolism	MS.gene031821	glucan endo-1,3-beta-glucosidase [Medicago truncatula]	0.792267	3.85736	1.64792	2.06549	20.3185	13.1429	-2.49605	down
ko00500	Starch and sucrose metabolism	MS.gene031826	glucan endo-1,3-beta-glucosidase [Medicago truncatula]	0.05605	0.036434	0.062734	0.975667	1.28262	0.526726	-4.16532	down
ko00500	Starch and sucrose metabolism	MS.gene034452	glucan endo-1,3-beta-glucosidase 14 [Medicago truncatula]	0.29563	0.162938	0.371587	4.07412	1.9758	8.05995	-4.08718	down
ko00500	Starch and sucrose metabolism	MS.gene035100	polygalacturonase inhibiting protein 10, partial [Medicago sativa subsp. x varia]	2.28588	0.259758	0.0001	8.07661	8.07497	9.05988	-3.30792	down
ko00500	Starch and sucrose metabolism	MS.gene038318	probable sucrose-phosphate synthase 2 [Medicago truncatula]	2.6338	1.44182	2.10154	0.037694	0.437353	0.577304	2.55333	up
ko00500	Starch and sucrose metabolism	MS.gene040204	polygalacturonase inhibiting protein 10, partial [Medicago sativa subsp. x varia]	0.135009	0.0001	0.039368	1.92676	0.976915	1.82768	-4.76115	down
ko00500	Starch and sucrose metabolism	MS.gene041708	putative sucrose synthase [Medicago truncatula]	0.0001	0.0001	0.014124	0.0001	0.700282	2.2353	-7.67912	down
ko00500	Starch and sucrose metabolism	MS.gene042252	glucose-1-phosphate adenylyltransferase large subunit 3, chloroplastic/amyloplastic [Medicago truncatula]	23.1671	27.9099	41.1337	8.08326	7.17078	5.6713	2.13968	up
ko00500	Starch and sucrose metabolism	MS.gene04431	alpha-glucan phosphorylase, H isozyme [Medicago truncatula]	26.9601	0.0001	3.52143	0.208386	0.0001	0.330226	5.82228	up
ko00500	Starch and sucrose metabolism	MS.gene048421	probable alpha,alpha-trehalose-phosphate synthase [UDP-forming] 9 [Medicago truncatula]	0.173356	0.128367	0.152078	1.07456	2.67964	2.07712	-3.68369	down
ko00500	Starch and sucrose metabolism	MS.gene050292	beta-fructofuranosidase, insoluble isoenzyme 1 [Medicago truncatula]	0.0001	0.0001	0.0001	0.0001	3.08493	3.57892	-14.4391	down
ko00500	Starch and sucrose metabolism	MS.gene05150	putative sucrose synthase [Medicago truncatula]	0.0001	0.0001	0.0001	0.0001	0.883507	1.03428	-12.6423	down
ko00500	Starch and sucrose metabolism	MS.gene05152	putative sucrose synthase [Medicago truncatula]	0.0001	0.0001	0.0001	0.0001	0.768755	1.14082	-12.6361	down
ko00500	Starch and sucrose metabolism	MS.gene05155	putative sucrose synthase [Medicago truncatula]	0.0001	0.0001	0.0001	0.0001	0.404972	1.59029	-12.6994	down
ko00500	Starch and sucrose metabolism	MS.gene052966	phosphoglucomutase, chloroplastic isoform X2 [Medicago truncatula]	5.96697	18.1461	13.7115	3.93762	3.8235	4.30275	1.64863	up
ko00500	Starch and sucrose metabolism	MS.gene05298	beta-glucosidase 44 [Medicago truncatula]	10.472	15.9469	18.4661	5.02696	1.22074	0.774707	2.67619	up
ko00500	Starch and sucrose metabolism	MS.gene056852	IQ domain-containing protein IQM3 [Medicago truncatula]	1.28274	11.8185	1.85528	15.3856	38.192	20.3638	-2.3056	down
ko00500	Starch and sucrose metabolism	MS.gene058218	acidic glucanase [Medicago sativa]	0.051476	0.070556	0.499975	2.63215	14.2901	70.9954	-7.14308	down
ko00500	Starch and sucrose metabolism	MS.gene058219	Glycoside hydrolase, family 17 [Medicago truncatula]	1.02189	1.66486	14.8686	40.0839	213.346	313.829	-5.01403	down
ko00500	Starch and sucrose metabolism	MS.gene058220	glucan endo-1,3-beta-glucosidase, basic isoform [Medicago truncatula]	0.772389	0.452473	1.89524	0.969643	48.9082	23.9135	-4.56379	down
ko00500	Starch and sucrose metabolism	MS.gene058590	alpha,alpha-trehalose-phosphate synthase [UDP-forming] 6 [Medicago truncatula]	196.429	174.134	48.4412	58.2051	40.3386	44.5427	1.55008	up
ko00500	Starch and sucrose metabolism	MS.gene062226	pfkB family carbohydrate kinase [Medicago truncatula]	7.69946	13.0536	18.7707	1.1936	3.30154	5.32685	2.00863	up
ko00500	Starch and sucrose metabolism	MS.gene062524	alpha-amylase 3, chloroplastic [Medicago truncatula]	26.0507	19.2897	22.678	8.8208	3.42137	3.66294	2.09643	up
ko00500	Starch and sucrose metabolism	MS.gene064397	1,4-alpha-glucan-branching enzyme 3, chloroplastic/amyloplastic [Medicago truncatula]	2.26738	2.17519	0.663925	0.125478	0.293969	0.408467	2.62478	up
ko00500	Starch and sucrose metabolism	MS.gene064837	1,4-alpha-glucan-branching enzyme 1, chloroplastic/amyloplastic isoform X2 [Medicago truncatula]	16.0724	14.177	11.199	6.06655	5.0867	4.20643	1.43217	up
ko00500	Starch and sucrose metabolism	MS.gene068096	4-alpha-glucanotransferase DPE2 [Medicago truncatula]	21.2746	14.1385	10.3656	4.25889	1.99044	0.967637	2.66521	up
ko00500	Starch and sucrose metabolism	MS.gene069066	beta-glucosidase 11 isoform X2 [Medicago truncatula]	1.35989	0.479362	0.943212	0.0001	0.025229	0.0001	6.77374	up
ko00500	Starch and sucrose metabolism	MS.gene07515	granule-bound starch synthase 1, chloroplastic/amyloplastic [Medicago truncatula]	26.9221	46.0917	36.9359	1.86074	7.32716	1.92139	3.30701	up
ko00500	Starch and sucrose metabolism	MS.gene20132	LOW QUALITY PROTEIN: glucan endo-1,3-beta-glucosidase 13 [Medicago truncatula]	1.74798	0.0001	1.19947	0.0001	0.0001	0.0001	13.2623	up
ko00500	Starch and sucrose metabolism	MS.gene20434	granule-bound starch synthase 2, chloroplastic/amyloplastic [Medicago truncatula]	1.36101	1.81966	4.75267	0.642527	0.321955	0.622792	2.32138	up
ko00500	Starch and sucrose metabolism	MS.gene20555	glucose-6-phosphate isomerase, cytosolic 1 [Medicago truncatula]	20.9536	21.5654	17.1989	9.8781	5.98359	6.23325	1.43445	up
ko00500	Starch and sucrose metabolism	MS.gene24095	probable alpha-amylase 2 [Medicago truncatula]	5.73162	16.807	3.50394	1.20852	3.24314	0.297901	2.45501	up
ko00500	Starch and sucrose metabolism	MS.gene25860	phosphatidylinositol/phosphatidylcholine transfer protein SFH5 [Medicago truncatula]	0.544622	1.08646	0.0001	0.126849	11.5445	7.15203	-3.52854	down
ko00500	Starch and sucrose metabolism	MS.gene27103	probable alpha-amylase 2 [Medicago truncatula]	0.277258	0.207049	0.0001	4.58058	2.89404	0.0001	-3.94773	down
ko00500	Starch and sucrose metabolism	MS.gene28723	berberine bridge enzyme-like 28 [Medicago truncatula]	0.0001	0.0001	0.036259	1.44919	1.26311	0.612577	-6.51089	down
ko00500	Starch and sucrose metabolism	MS.gene31041	4-alpha-glucanotransferase DPE1, chloroplastic/amyloplastic isoform X1 [Medicago truncatula]	5.17979	1.9608	4.3743	0.765177	0.455795	0.854329	2.47211	up
ko00500	Starch and sucrose metabolism	MS.gene33534	glucose-1-phosphate adenylyltransferase large subunit 3, chloroplastic/amyloplastic [Medicago truncatula]	14.1806	9.26927	12.2135	3.78257	1.32492	2.59491	2.21106	up
ko00500	Starch and sucrose metabolism	MS.gene34180	protein KINESIN LIGHT CHAIN-RELATED 2 [Medicago truncatula]	0.581107	0.490861	0.751521	2.67904	2.69253	1.94758	-2.00497	down
ko00500	Starch and sucrose metabolism	MS.gene34181	protein KINESIN LIGHT CHAIN-RELATED 2 [Medicago truncatula]	0.792195	0.247293	0.151396	2.64944	5.21332	5.89876	-3.53053	down
ko00500	Starch and sucrose metabolism	MS.gene34429	phosphoglucomutase, chloroplastic isoform X1 [Medicago truncatula]	5.86667	9.35153	7.01952	2.57399	1.23626	1.76074	1.99701	up
ko00500	Starch and sucrose metabolism	MS.gene34751	alpha-amylase 3, chloroplastic [Medicago truncatula]	10.8982	24.6371	10.9324	5.36326	6.85257	4.86276	1.44404	up
ko00500	Starch and sucrose metabolism	MS.gene35134	putative starch synthase [Medicago truncatula]	1.9242	3.12493	5.00155	0.966854	0.576204	1.10707	1.92316	up
ko00500	Starch and sucrose metabolism	MS.gene35419	glucan endo-1,3-beta-glucosidase 14 [Medicago truncatula]	0.0001	0.255586	0.62746	5.07858	2.30915	8.78782	-4.19502	down
ko00500	Starch and sucrose metabolism	MS.gene37746	beta-glucosidase 12 isoform X1 [Medicago truncatula]	3.41265	1.74863	2.17224	4.70116	15.3233	8.18681	-1.9437	down
ko00500	Starch and sucrose metabolism	MS.gene38024	glucose-1-phosphate adenylyltransferase small subunit 1, chloroplastic [Medicago truncatula]	3.75116	5.68827	11.5664	0.0001	0.0001	0.126355	7.37488	up
ko00500	Starch and sucrose metabolism	MS.gene38232	glucose-1-phosphate adenylyltransferase small subunit 1, chloroplastic [Medicago truncatula]	0.0001	6.71497	14.7365	0.335664	0.872633	0.588213	3.57781	up
ko00500	Starch and sucrose metabolism	MS.gene41026	glucan endo-1,3-beta-glucosidase 14 [Medicago truncatula]	1.087	0.35828	2.89556	0.082421	0.237432	0.123908	3.29012	up
ko00500	Starch and sucrose metabolism	MS.gene42496	putative sucrose synthase [Medicago truncatula]	0.126945	0.098509	0.026317	0.039954	1.10762	1.95899	-3.62514	down
ko00500	Starch and sucrose metabolism	MS.gene43036	glucan endo-1,3-beta-glucosidase 14 [Medicago truncatula]	0.331079	0.236059	0.861897	4.94592	2.64689	9.01135	-3.53843	down
ko00500	Starch and sucrose metabolism	MS.gene44869	uncharacterized protein LOC11409919 [Medicago truncatula]	2.91346	10.6434	2.88819	0.832063	0.0001	0.019399	4.2714	up
ko00500	Starch and sucrose metabolism	MS.gene51620	probable glucan 1,3-beta-glucosidase A [Medicago truncatula]	0.0001	0.0001	0.0001	0.851867	1.02882	0.0001	-12.6141	down
ko00500	Starch and sucrose metabolism	MS.gene54203	beta-amylase 3, chloroplastic [Medicago truncatula]	1.55524	1.40717	1.61986	6.15117	11.292	4.68624	-2.27183	down
ko00500	Starch and sucrose metabolism	MS.gene56007	Glycoside hydrolase, family 17 [Medicago truncatula]	0.704721	6.03311	8.99451	83.3576	94.3179	191.214	-4.55138	down
ko00500	Starch and sucrose metabolism	MS.gene56009	acidic glucanase [Medicago sativa]	0.0001	0.163834	1.20865	30.4031	2.01968	7.78038	-4.87234	down
ko00500	Starch and sucrose metabolism	MS.gene56743	glucose-6-phosphate isomerase, cytosolic 1 [Medicago truncatula]	1.08993	6.03235	6.44413	15.0739	15.4137	14.499	-1.72945	down
ko00500	Starch and sucrose metabolism	MS.gene57365	cyanogenic beta-glucosidase [Medicago truncatula]	0.147089	0.0001	0.067428	6.93697	0.26919	1.4518	-5.33419	down
ko00500	Starch and sucrose metabolism	MS.gene58871	beta-glucosidase 44 [Medicago truncatula]	9.28424	12.2071	28.6882	3.74191	0.696146	0.586062	3.32016	up
ko00500	Starch and sucrose metabolism	MS.gene58873	beta-glucosidase 44 [Medicago truncatula]	2.28579	4.73855	10.2607	1.41651	0.598208	1.05746	2.49219	up
ko00500	Starch and sucrose metabolism	MS.gene58913	beta-glucosidase 44 [Medicago truncatula]	11.0186	24.5134	2.16837	3.51709	2.07612	1.79046	2.35217	up
ko00500	Starch and sucrose metabolism	MS.gene62153	glucan endo-1,3-beta-glucosidase 1 [Medicago truncatula]	0.551851	0.760553	0.073987	0.0001	0.028166	0.056408	4.03327	up
ko00500	Starch and sucrose metabolism	MS.gene65284	glucan endo-1,3-beta-glucosidase, basic isoform [Medicago truncatula]	0.782928	8.66892	4.99738	45.8878	12.8522	23.5066	-2.50896	down
ko00500	Starch and sucrose metabolism	MS.gene65285	Glycoside hydrolase, family 17 [Medicago truncatula]	1.14826	5.56902	9.26941	92.8242	70.6516	232.793	-4.63154	down
ko00500	Starch and sucrose metabolism	MS.gene65287	acidic glucanase [Medicago sativa]	0.151423	0.104302	1.07615	21.5607	2.47516	12.544	-4.77952	down
ko00500	Starch and sucrose metabolism	MS.gene70487	glucose-1-phosphate adenylyltransferase small subunit 2, chloroplastic [Medicago truncatula]	26.4322	9.2474	19.709	3.89368	0.977522	1.87909	3.03657	up
ko00500	Starch and sucrose metabolism	MS.gene70660	putative pentatricopeptide repeat-containing protein At1g64310 [Medicago truncatula]	0.825575	0.91454	0.097301	0.043309	0.020807	0.032915	4.24309	up
ko00500	Starch and sucrose metabolism	MS.gene76146	beta-fructofuranosidase, cell wall isozyme [Medicago truncatula]	0.0001	0.0001	0.0001	0.739492	0.0001	1.27169	-12.7109	down
ko00500	Starch and sucrose metabolism	MS.gene77368	beta-glucosidase 11 isoform X2 [Medicago truncatula]	2.44361	1.62111	1.57951	0.0001	0.05749	0.287167	4.03312	up
ko00500	Starch and sucrose metabolism	MS.gene81254	glucose-1-phosphate adenylyltransferase small subunit 1, chloroplastic [Medicago truncatula]	9.09261	15.6757	18.1979	1.03877	1.84415	2.01228	3.13376	up
ko00500	Starch and sucrose metabolism	MS.gene81847	beta-glucosidase 44 [Medicago truncatula]	5.77861	0.783975	2.82937	0.0001	0.583678	0.354346	3.32357	up
ko00500	Starch and sucrose metabolism	MS.gene81916	endoglucanase [Medicago truncatula]	0.913466	1.03306	0.477419	0.136132	0.0001	0.0001	4.15216	up
ko00500	Starch and sucrose metabolism	MS.gene82929	protein KINESIN LIGHT CHAIN-RELATED 2 [Medicago truncatula]	1.44413	2.56578	1.59283	15.303	19.1814	16.5111	-3.18616	down
ko00500	Starch and sucrose metabolism	MS.gene84321	glucan endo-1,3-beta-glucosidase 14 [Medicago truncatula]	0.174491	0.0001	0.0001	4.32509	1.42069	6.42402	-6.12236	down
ko00500	Starch and sucrose metabolism	MS.gene84377	probable glucan 1,3-beta-glucosidase A [Medicago truncatula]	0.62751	0.970981	3.87133	2.66633	13.2251	14.8385	-2.49008	down
ko00500	Starch and sucrose metabolism	MS.gene86829	granule-bound starch synthase 1, chloroplastic/amyloplastic [Medicago truncatula]	56.5648	32.8641	12.7708	0.572216	7.6426	2.56176	3.24542	up
ko00500	Starch and sucrose metabolism	MS.gene88761	uncharacterized protein LOC11409919 [Medicago truncatula]	0.742987	1.33354	0.955142	0.15777	0.041347	0.0001	3.9277	up
ko00500	Starch and sucrose metabolism	MS.gene89582	probable fructokinase-7 [Medicago truncatula]	0.960541	0.0001	0.677563	0.0001	0.0001	0.0001	12.4149	up
ko00500	Starch and sucrose metabolism	MS.gene94682	beta-glucosidase 11 isoform X2 [Medicago truncatula]	2.98907	4.67356	2.26691	0.710411	0.209179	1.07934	2.3125	up
ko00500	Starch and sucrose metabolism	MS.gene95324	alpha,alpha-trehalose-phosphate synthase [UDP-forming] 6 [Medicago truncatula]	8.78405	6.35441	4.96544	24.7332	7.85312	28.181	-1.59582	down

## Sheet: SM vs S
pathway_id	pathway_name	Gene_ID	Gene_name	FPKM.SM1	FPKM.SM2	FPKM.SM3	FPKM.S1	FPKM.S2	FPKM.S3	log2(fc)	regulation
ko00500	Starch and sucrose metabolism	MS.gene000320	RecName: Full=Beta-amylase; AltName: Full=1,4-alpha-D-glucan maltohydrolase	12.1905	8.04601	6.04268	29.4228	15.8162	96.7641	-2.43393	down
ko00500	Starch and sucrose metabolism	MS.gene001813	RecName: Full=Beta-amylase; AltName: Full=1,4-alpha-D-glucan maltohydrolase	5.8662	2.57125	5.87497	12.8812	3.29953	36.4647	-1.87904	down
ko00500	Starch and sucrose metabolism	MS.gene009532	UTP--glucose-1-phosphate uridylyltransferase [Medicago truncatula]	0.96247	8.271	4.42899	27.7202	13.3328	15.0425	-2.03767	down
ko00500	Starch and sucrose metabolism	MS.gene013946	putative 4-alpha-glucanotransferase [Medicago truncatula]	0.0001	0.0001	0.0001	24.7989	2.83914	29.0083	-17.5267	down
ko00500	Starch and sucrose metabolism	MS.gene026550	glucan endo-1,3-beta-glucosidase 3 isoform X1 [Medicago truncatula]	0.0001	0.0001	0.0001	0.87918	0.666292	0.0001	-12.3309	down
ko00500	Starch and sucrose metabolism	MS.gene027467	RecName: Full=Beta-amylase; AltName: Full=1,4-alpha-D-glucan maltohydrolase	16.0574	4.80712	4.11411	20.585	3.52207	89.1651	-2.18103	down
ko00500	Starch and sucrose metabolism	MS.gene042245	beta-glucosidase 46 [Medicago truncatula]	0.0001	0.39057	0.322874	10.6103	1.07394	0.032983	-4.03749	down
ko00500	Starch and sucrose metabolism	MS.gene048421	probable alpha,alpha-trehalose-phosphate synthase [UDP-forming] 9 [Medicago truncatula]	0.173356	0.128367	0.152078	1.77687	0.561904	0.728466	-2.75681	down
ko00500	Starch and sucrose metabolism	MS.gene06066	endoglucanase 6 [Medicago truncatula]	0.0001	0.0001	0.0001	0.849648	0.0001	3.50373	-13.8249	down
ko00500	Starch and sucrose metabolism	MS.gene060806	glycoside hydrolase family 17 protein [Medicago truncatula]	0.0001	0.0001	0.0001	3.77053	0.0001	6.84148	-15.1104	down
ko00500	Starch and sucrose metabolism	MS.gene25860	phosphatidylinositol/phosphatidylcholine transfer protein SFH5 [Medicago truncatula]	0.544622	1.08646	0.0001	5.25198	15.4052	0.183956	-3.67545	down
ko00500	Starch and sucrose metabolism	MS.gene27103	probable alpha-amylase 2 [Medicago truncatula]	0.277258	0.207049	0.0001	7.01579	7.62969	1.15117	-5.02726	down
ko00500	Starch and sucrose metabolism	MS.gene37746	beta-glucosidase 12 isoform X1 [Medicago truncatula]	3.41265	1.74863	2.17224	9.08352	8.74643	7.68973	-1.79903	down
ko00500	Starch and sucrose metabolism	MS.gene51367	RecName: Full=Beta-amylase; AltName: Full=1,4-alpha-D-glucan maltohydrolase	6.61381	2.39124	1.28022	11.1553	8.68339	51.5248	-2.79461	down
ko00500	Starch and sucrose metabolism	MS.gene60508	hypothetical protein TSUD_92530 [Trifolium subterraneum]	0.0001	0.0001	0.0001	1.47001	0.0001	1.15352	-13.0943	down
ko00500	Starch and sucrose metabolism	MS.gene63187	alpha-amylase 3, chloroplastic [Medicago truncatula]	4.34593	3.2181	3.75104	8.65813	14.8935	10.6219	-1.59463	down
ko00500	Starch and sucrose metabolism	MS.gene82008	granule-bound starch synthase 1, chloroplastic/amyloplastic [Medicago truncatula]	0.483536	0.256572	0.423741	5.43073	1.28431	2.15765	-2.93047	down
ko00500	Starch and sucrose metabolism	MS.gene86829	granule-bound starch synthase 1, chloroplastic/amyloplastic [Medicago truncatula]	56.5648	32.8641	12.7708	76.3502	58.9394	159.294	-1.52729	down
ko00500	Starch and sucrose metabolism	MS.gene044046	alpha-amylase [Medicago truncatula]	9.95068	9.11522	6.4136	0.53629	1.223	2.48622	2.58533	up
ko00500	Starch and sucrose metabolism	MS.gene046170	putative transcription factor C3H family [Medicago truncatula]	0.0001	1.12129	1.15615	0.0001	0.0001	0.0001	12.8902	up
ko00500	Starch and sucrose metabolism	MS.gene058590	alpha,alpha-trehalose-phosphate synthase [UDP-forming] 6 [Medicago truncatula]	196.429	174.134	48.4412	31.3552	43.3925	29.5743	2.00592	up
ko00500	Starch and sucrose metabolism	MS.gene062524	alpha-amylase 3, chloroplastic [Medicago truncatula]	26.0507	19.2897	22.678	8.79341	7.06721	7.57636	1.53714	up
ko00500	Starch and sucrose metabolism	MS.gene35798	APO protein 4, mitochondrial [Medicago truncatula]	0.669391	0.942588	1.23771	0.0001	0.0001	0.0001	13.2136	up
ko00500	Starch and sucrose metabolism	MS.gene58913	beta-glucosidase 44 [Medicago truncatula]	11.0186	24.5134	2.16837	2.59311	4.37851	2.29399	2.02462	up
ko00500	Starch and sucrose metabolism	MS.gene67814	probable fructokinase-7 [Medicago truncatula]	0.0001	1.29531	3.65487	0.0001	0.0001	0.038038	7.01636	up
