# Supplementary material for: Comparative Physiological and Transcriptome Analysis Reveal the Molecular Mechanism of Melatonin in Regulating Salt Tolerance in Alfalfa (Medicago sativa L.)
Source: Front Plant Sci. 2022 Jul 13;13:919177. doi: 10.3389/fpls.2022.919177 (PMC9326453; doi:10.3389/fpls.2022.919177)
Supplement: Supplementary file 1 [file Data_Sheet_1.ZIP › Supplementary Material/Supplementary Table 9. Transcription factors.xlsx]

## Sheet: M vs CK
gene_id	Description	FPKM.M1	FPKM.M2	FPKM.M3	FPKM.CK1	FPKM.CK2	FPKM.CK3	log2(fc)	regulation	family
MS.gene39589	something about silencing protein 10 isoform X1 [Medicago truncatula]	0.0001	0.0001	0.0001	12.043	3.62201	16.1688	-16.6952	down	C3H
MS.gene54045	protein MLP1 isoform X3 [Medicago truncatula]	1.88973	2.2257	1.34101	0.0001	0.0001	0.0001	14.1507	up	C3H
MS.gene032689	replication factor A protein 1 [Medicago truncatula]	2.14084	7.50325	3.34153	0.0001	0.0001	0.0001	15.4016	up	bHLH
MS.gene97712	heat shock transcription factor 1 [Medicago sativa]	0.0001	0.0001	0.0001	4.62389	3.41463	4.56806	-15.3589	down	HSF
MS.gene031839	NAC domain-containing protein 22 isoform X1 [Medicago truncatula]	4.09694	64.3203	12.6175	0.0001	0.0001	0.089199	9.82407	up	NAC
MS.gene052761	TMV resistance protein N [Medicago truncatula]	1.9684	0.300669	6.34921	0.0001	0.0001	0.0001	14.8101	up	MYB
MS.gene28480	proline-rich receptor-like protein kinase PERK4 [Medicago truncatula]	2.38586	6.46376	0.720009	0.0001	0.0001	0.0001	14.9612	up	CPP
MS.gene72339	homeobox-leucine zipper protein HAT4 [Medicago truncatula]	0.0001	0.0001	0.0001	5.64075	3.34466	7.84911	-15.7761	down	HD-ZIP
MS.gene063673	DNA-directed RNA polymerase II subunit 1 [Medicago truncatula]	0.0001	0.0001	0.0001	30.6974	36.2746	0.0001	-17.7682	down	C3H
MS.gene28684	receptor-like serine/threonine-protein kinase SD1-8 [Medicago truncatula]	1.73304	12.0626	18.0954	0.089217	0.15287	0.265127	5.97441	up	CPP
MS.gene71979	homeobox-leucine zipper protein HAT4 [Medicago truncatula]	0.0001	0.0001	0.0001	4.90957	2.91939	7.21781	-15.6141	down	HD-ZIP
MS.gene69841	TMV resistance protein N isoform X1 [Medicago truncatula]	0.0001	0.0001	0.0001	0.720838	1.30552	1.29836	-13.436	down	MYB
MS.gene048908	COP1-interactive protein 1 [Medicago truncatula]	0.0001	10.1121	10.4528	0.0001	0.0001	0.0001	16.0649	up	C3H
MS.gene023493	hypothetical protein MTR_8g081570 [Medicago truncatula]	1.80616	2.68928	2.08819	0.0001	0.0001	0.0001	14.4216	up	C3H
MS.gene06052	COP1-interactive protein 1 [Medicago truncatula]	7.94797	5.85199	0.0001	0.0001	0.0001	0.0001	15.4894	up	C3H
MS.gene49965	homeobox-leucine zipper protein MERISTEM L1-like [Cicer arietinum]	7.63636	18.0613	0.0001	0.0001	0.0001	0.0001	16.3863	up	HD-ZIP
MS.gene041646	putative transcription factor GAGA-Binding-like family [Medicago truncatula]	0.112739	0.025103	0.0001	5.7938	5.21621	7.71373	-7.08466	down	BBR-BPC
MS.gene067441	mediator of RNA polymerase II transcription subunit 15a isoform X1 [Medicago truncatula]	0.0001	0.0001	0.0001	0.0001	2.71405	10.5298	-15.43	down	ARF
MS.gene073543	uncharacterized protein LOC25491569 isoform X1 [Medicago truncatula]	0.0001	0.01347	0.0001	0.53324	1.70169	0.905814	-7.84395	down	MYB
MS.gene070724	BES1/BZR1 homolog protein 4 isoform X1 [Medicago truncatula]	10.5029	20.3429	17.8158	0.989387	0.36531	0.277256	4.89811	up	BES1
MS.gene041692	putative TIR domain, winged helix-turn-helix DNA-binding domain-containing protein [Medicago truncatula]	25.3366	34.0494	0.548064	0.026705	0.187219	0.294783	6.8804	up	MYB
MS.gene02495	transcriptional corepressor SEUSS [Medicago truncatula]	0.0001	0.0001	0.0001	7.26147	5.00616	0.0001	-15.3195	down	ARF
MS.gene71296	transcriptional adapter ADA2a isoform X1 [Medicago truncatula]	0.695848	0.969524	1.83336	0.0001	0.0001	0.0001	13.5096	up	MYB_related
MS.gene49553	probable serine/threonine-protein kinase PBL3 [Medicago truncatula]	6.83187	17.2322	0.0001	0.0001	0.0001	0.0001	16.2916	up	CPP
MS.gene015156	transcription factor HEC2 [Medicago truncatula]	0.0001	0.0001	0.0001	21.3795	1.70362	0.052251	-16.2348	down	bHLH
MS.gene039824	TMV resistance protein N [Medicago truncatula]	1.09292	2.52189	2.05289	0.0001	0.0001	0.0001	14.2055	up	MYB
MS.gene09269	heat stress transcription factor A-5 [Medicago truncatula]	7.06582	0.0001	7.63141	0.0001	0.0001	0.0001	15.5802	up	HSF
MS.gene99248	uncharacterized protein LOC11408347 [Medicago truncatula]	0.0001	0.019553	0.0001	3.39539	5.24302	1.31036	-8.9763	down	C2H2
MS.gene08822	heat stress transcription factor A-5 [Medicago truncatula]	6.73539	0.0001	7.40634	0.0001	0.0001	0.0001	15.5246	up	HSF
MS.gene08990	zeaxanthin epoxidase, chloroplastic [Medicago truncatula]	1.333	3.73059	3.01456	0.0001	0.0001	0.0001	14.7168	up	ERF
MS.gene017875	AP2-like ethylene-responsive transcription factor At2g41710 [Medicago truncatula]	0.0001	0.0001	0.0001	1.54327	1.62796	1.38623	-13.891	down	AP2
MS.gene95257	hypothetical protein TSUD_207060 [Trifolium subterraneum]	5.45228	5.61392	4.26484	0.0001	0.0001	0.0001	15.6411	up	GATA
MS.gene50352	zeaxanthin epoxidase, chloroplastic isoform X3 [Medicago truncatula]	1.99965	6.49315	4.99446	0.090681	0.097074	0.219639	5.04903	up	ERF
MS.gene01562	transcription factor [Medicago truncatula]	4.74161	0.101477	7.15755	0.0001	0.0001	0.0001	15.2878	up	Trihelix
MS.gene45473	transcription factor MYB48 [Medicago truncatula]	0.0001	0.0001	0.0001	6.78189	21.0712	0.0001	-16.5025	down	MYB
MS.gene033099	formin-like protein 20 isoform X1 [Medicago truncatula]	0.574422	1.07526	0.041412	0.0001	0.0001	0.0001	12.4607	up	ZF-HD
MS.gene074040	probable serine/threonine-protein kinase PBL3 [Medicago truncatula]	14.3906	0.0001	2.01342	0.0001	0.0001	0.0001	15.7387	up	CPP
MS.gene004153	protein FAR1-RELATED SEQUENCE 5-like [Cicer arietinum]	0.0001	0.0001	0.0001	0.0001	2.54428	8.49966	-15.1679	down	FAR1
MS.gene21408	zeaxanthin epoxidase, chloroplastic [Medicago truncatula]	0.218643	1.50225	8.8212	0.0001	0.0001	0.0001	15.1008	up	ERF
MS.gene037734	uncharacterized protein LOC11413079 [Medicago truncatula]	0.0001	0.460243	3.41932	0.0001	0.0001	0.0001	13.6587	up	MYB
MS.gene04198	eukaryotic translation initiation factor 5B [Medicago truncatula]	31.0483	44.9564	23.5728	5.48758	4.28012	3.20593	2.94024	up	C3H
MS.gene43274	two-component response regulator ARR5 isoform X3 [Medicago truncatula]	0.877685	3.23069	6.07692	0.0001	0.0001	0.0001	15.0512	up	ARR-B
MS.gene66620	hypothetical protein MTR_2g077640 [Medicago truncatula]	0.0001	2.66881	2.66043	0.0001	0.0001	0.0001	14.1167	up	C3H
MS.gene38667	auxin-responsive protein IAA8 [Medicago truncatula]	0.0001	0.0001	0.0001	0.0001	6.8654	8.19091	-15.6151	down	ARF
MS.gene01131	glycine-rich RNA-binding protein RZ1A-like [Medicago truncatula]	0.0001	12.4904	8.16478	0.0001	0.0001	0.0001	16.0712	up	C3H
MS.gene013243	patellin-3 [Medicago truncatula]	6.58336	0.809786	0.284027	0.0001	0.0001	0.026319	8.1774	up	C3H
MS.gene033159	F-box protein interaction domain protein [Medicago truncatula]	0.148957	0.027593	0.07599	3.38865	2.5495	7.92403	-5.7785	down	C2H2
MS.gene99762	histone deacetylase 2a, putative [Medicago truncatula]	0.0001	0.0001	0.0001	2.01441	3.44785	6.6743	-15.304	down	C2H2
MS.gene05781	transcription initiation factor TFIID subunit 15b isoform X1 [Medicago truncatula]	0.0001	0.0001	0.0001	0.0001	0.734656	11.8806	-15.3599	down	WRKY
MS.gene24763	nuclear transcription factor Y subunit A-10 isoform X1 [Medicago truncatula]	1.70928	2.38417	0.692029	0.0001	0.0001	0.0001	13.9614	up	NF-YA
MS.gene056698	SWI/SNF complex subunit SWI3D isoform X1 [Medicago truncatula]	1.56887	0.0001	2.05004	0.0001	0.0001	0.0001	13.5583	up	MYB_related
MS.gene72610	hypothetical protein MtrunA17_Chr6g0479271 [Medicago truncatula]	2.63096	2.26744	2.82188	0.0001	0.0001	0.0001	14.6514	up	MYB_related
MS.gene056748	disease resistance protein RPM1 isoform X1 [Medicago truncatula]	0.440186	0.666756	0.4263	0.0001	0.0001	0.0001	12.3193	up	MYB
MS.gene003692	probable nucleolar protein 5-1 [Medicago truncatula]	0.0001	0.0001	0.0001	1.41491	5.82075	0.0001	-14.5579	down	C3H
MS.gene49350	auxin-induced protein AUX28 [Medicago truncatula]	0.0001	0.0001	0.0001	2.02583	18.4529	0.0001	-16.0588	down	ARF
MS.gene064616	PREDICTED: uncharacterized protein LOC109342030 isoform X1 [Lupinus angustifolius]	0.149292	1.14373	2.75813	0.0001	0.0001	0.0001	13.7211	up	Trihelix
MS.gene014441	filament-like plant protein 4 [Medicago truncatula]	0.0001	2.88938	0.604517	0.0001	0.0001	0.0001	13.5076	up	C3H
MS.gene09356	auxin-responsive protein IAA8 [Medicago truncatula]	0.0001	0.0001	0.0001	1.31619	2.28833	1.83334	-14.1458	down	ARF
MS.gene58593	putative P-loop containing nucleoside triphosphate hydrolase, leucine-rich repeat domain, L [Medicago truncatula]	27.3715	23.7728	0.0001	0.0001	0.03486	0.141358	8.18025	up	MYB
MS.gene60995	transcription factor [Medicago truncatula]	0.0001	0.0001	0.0001	2.94792	0.896586	1.23521	-14.0475	down	bHLH
MS.gene015851	zinc finger CCCH domain-containing protein 49 [Medicago truncatula]	1.83544	0.584764	1.03413	11.3159	19.7612	8.85145	-3.53094	down	C3H
MS.gene23864	probable LRR receptor-like serine/threonine-protein kinase At1g06840 isoform X1 [Medicago truncatula]	4.77315	18.5023	0.604475	0.267812	0.072099	0.556254	4.73589	up	CPP
MS.gene010099	MADS-box protein AGL24 isoform X2 [Medicago truncatula]	0.136293	0.072568	0.448163	13.2264	2.98066	5.11062	-5.01996	down	MIKC_MADS
MS.gene49228	DTW domain protein [Medicago truncatula]	0.011236	0.556025	0.505056	0.0001	0.0001	0.0001	11.8035	up	MYB
MS.gene73919	replication factor A protein 1 [Medicago truncatula]	0.268488	0.894629	0.820277	0.0001	0.0001	0.0001	12.6907	up	bHLH
MS.gene25432	transcription factor MYB124 [Medicago truncatula]	0.0001	0.0001	0.0001	0.415405	0.847804	0.748837	-12.7114	down	MYB
MS.gene047626	transcription factor HEC2 [Medicago truncatula]	0.230586	0.0001	0.082056	38.8655	2.8009	0.118856	-7.06188	down	bHLH
MS.gene050201	ATP-dependent 6-phosphofructokinase 4, chloroplastic isoform X2 [Medicago truncatula]	0.0001	4.56508	4.99057	0.0001	0.0001	0.0001	14.9591	up	HSF
MS.gene017329	uncharacterized protein LOC25488173 [Medicago truncatula]	0.0001	0.0001	0.0001	0.447778	3.25672	5.84379	-14.958	down	B3
MS.gene001879	hypothetical protein TSUD_187990 [Trifolium subterraneum]	0.334499	0.037422	0.0001	6.61826	2.82829	4.45442	-5.22366	down	FAR1
MS.gene07596	LOW QUALITY PROTEIN: probable leucine-rich repeat receptor-like protein kinase At5g63930 [Cicer arietinum]	7.87059	4.15087	0.311195	0.138028	0.395172	0.20011	4.07192	up	C3H
MS.gene46608	structural maintenance of chromosomes protein 5 [Medicago truncatula]	0.606293	5.57672	8.73379	0.08538	0.48089	0.280653	4.13856	up	C3H
MS.gene072393	myb family transcription factor PHL5 [Medicago truncatula]	0.893729	0.551356	1.00155	0.0001	0.0001	0.0001	12.9936	up	G2-like
MS.gene86156	TMV resistance protein N [Medicago truncatula]	6.74412	15.6408	1.83759	0.21307	0.0001	0.0001	6.82753	up	MYB
MS.gene70828	TIR [Medicago truncatula]	0.782573	0.169195	0.868436	0.0001	0.0001	0.0001	12.5669	up	MYB
MS.gene80193	transcription initiation factor TFIID subunit 5 isoform X1 [Medicago truncatula]	0.381726	0.166793	0.314863	5.71203	5.02497	1.37825	-3.81068	down	C3H
MS.gene072601	D111/G-patch domain protein [Medicago truncatula]	0.0001	0.0001	0.0001	0.880164	7.05713	0.0001	-14.6914	down	C2H2
MS.gene005784	coatomer subunit alpha-2 [Medicago truncatula]	0.683219	0.412587	0.096588	8.77598	0.550683	8.3474	-3.8897	down	C3H
MS.gene057043	nuclear transcription factor Y subunit C5 [Medicago truncatula]	1.12437	1.6613	2.46478	0.0001	0.0001	0.025548	7.67184	up	NF-YC
MS.gene061547	zinc finger protein 4 [Medicago truncatula]	1.38327	2.14713	0.95586	0.0001	0.0001	0.021168	7.71392	up	C2H2
MS.gene019903	uncharacterized protein LOC112419091 [Medicago truncatula]	2.15197	3.08921	0.0001	0.0001	0.0001	0.0001	14.0927	up	Trihelix
MS.gene57177	WD40 repeat-containing protein HOS15 [Medicago truncatula]	2.50071	1.1945	0.0001	0.0001	0.0001	0.0001	13.5884	up	C3H
MS.gene070699	two-component response regulator ORR21 isoform X1 [Medicago truncatula]	1.93279	0.0001	1.33078	0.0001	0.0001	0.0001	13.4092	up	ARR-B
MS.gene21306	GATA transcription factor 25 [Medicago truncatula]	0.0001	0.0001	0.0001	3.1448	4.77042	0.0001	-14.6874	down	GATA
MS.gene25148	hypothetical protein MtrunA17_Chr8g0343811 [Medicago truncatula]	0.0001	0.0001	0.0001	0.203261	0.920801	1.04244	-12.8181	down	ARF
MS.gene29115	transcription factor TGA7, putative [Medicago truncatula]	7.46825	5.76012	3.71271	0.0001	0.0001	0.301604	5.81077	up	bZIP
MS.gene89037	protein MAK16 homolog B [Medicago truncatula]	0.02841	1.24788	1.98511	0.0001	0.0001	0.0001	13.4082	up	C3H
MS.gene68851	probable WRKY transcription factor 31 [Medicago truncatula]	0.038896	0.657323	1.09968	0.0001	0.0001	0.0001	12.5475	up	WRKY
MS.gene37525	protein FAR1-RELATED SEQUENCE 5-like [Medicago truncatula]	0.0001	0.0001	0.0001	0.811502	0.0001	0.402941	-11.9832	down	FAR1
MS.gene066361	epoxide hydrolase [Medicago truncatula]	0.0001	0.0001	0.0001	2.85747	0.0001	2.5518	-14.1382	down	FAR1
MS.gene49059	homeobox-leucine zipper protein ANTHOCYANINLESS 2 isoform X1 [Medicago truncatula]	2.31179	2.6761	0.264078	0.049829	0.085586	0.0001	5.27633	up	HD-ZIP
MS.gene77876	structural maintenance of chromosomes protein 5 [Medicago truncatula]	0.395923	3.25899	4.51142	0.016788	0.169271	0.271716	4.15698	up	C3H
MS.gene40352	bZIP transcription factor RISBZ4 [Medicago truncatula]	0.0001	0.0001	0.0001	0.0001	2.95736	2.65027	-14.1902	down	bZIP
MS.gene65988	transcription factor MYC2 [Medicago truncatula]	3.862	48.0125	0.739181	1.27025	1.21432	0.767958	4.01581	up	bHLH
MS.gene83604	probable WRKY transcription factor 40 [Medicago truncatula]	12.4862	56.3394	11.1923	4.9027	2.67665	2.42787	2.99928	up	WRKY
MS.gene008046	zinc finger CCCH domain-containing protein 29 [Medicago truncatula]	9.48587	2.58269	7.60213	0.172678	1.14126	0.443455	3.48454	up	C3H
MS.gene48175	uncharacterized protein LOC112416331 [Medicago truncatula]	0.142418	2.12804	0.871395	0.0001	0.0001	0.029299	6.7348	up	Trihelix
MS.gene045580	putative 27S pre-rRNA (guanosine(2922)-2'-O)-methyltransferase [Medicago truncatula]	0.184895	0.186833	0.667139	5.50619	0.780372	6.47486	-3.61871	down	C3H
MS.gene041416	G-box-binding factor 1 [Medicago truncatula]	0.0001	1.72861	2.34025	0.0001	0.0001	0.0001	13.7274	up	bZIP
MS.gene013429	bZIP transcription factor 18 [Medicago truncatula]	4.15881	4.43264	10.0344	0.413667	0.0001	0.0001	5.492	up	bZIP
MS.gene016382	disease resistance protein RGA2 [Medicago truncatula]	0.012286	0.593807	0.608991	0.0001	0.0001	0.0001	11.9838	up	MYB
MS.gene50316	disease resistance protein (TIR-NBS-LRR class), partial [Trifolium pratense]	0.196333	0.693128	0.0001	0.0001	0.0001	0.0001	11.5339	up	MYB
MS.gene025539	putative START domain, pectinacetylesterase/NOTUM [Medicago truncatula]	0.0001	0.0001	0.0001	0.0001	1.4963	0.716838	-12.8489	down	HD-ZIP
MS.gene98725	FAR-RED impaired response-like protein [Medicago truncatula]	1.26033	0.446452	0.504171	1.26531	9.65398	13.6137	-3.47198	down	FAR1
MS.gene003879	FAR-RED impaired response-like protein [Medicago truncatula]	0.0001	0.0001	0.0001	3.03903	2.08114	0.0001	-14.059	down	FAR1
MS.gene64773	chaperone DnaJ-like protein [Medicago sativa]	42.9005	70.2174	35.7097	11.7334	4.68356	9.59065	2.51663	up	C2H2
MS.gene023469	zeaxanthin epoxidase, chloroplastic [Medicago truncatula]	1.62876	3.19797	0.0001	0.0001	0.0001	0.0001	13.9738	up	ERF
MS.gene09569	uncharacterized protein LOC11411920 isoform X1 [Medicago truncatula]	0.0001	0.0001	0.0001	0.0001	1.15115	1.40087	-13.0544	down	bZIP
MS.gene94299	replication factor A protein 1 [Medicago truncatula]	0.0001	0.0001	0.0001	0.0001	1.09546	1.21349	-12.9101	down	ERF
MS.gene70555	probable inactive purple acid phosphatase 1 [Medicago truncatula]	0.0001	0.0001	0.0001	1.57431	0.882184	0.0001	-12.9994	down	G2-like
MS.gene39052	AP2-like ethylene-responsive transcription factor At2g41710 [Medicago truncatula]	0.0001	0.0001	0.0001	0.0001	2.32404	0.897442	-13.3905	down	AP2
MS.gene059144	putative disease resistance RPP13-like protein 1 [Medicago truncatula]	0.788952	1.21452	0.709727	0.0001	0.066599	0.070483	4.30583	up	MYB
MS.gene37344	protein FAR1-RELATED SEQUENCE 5-like [Medicago truncatula]	2.71347	0.952417	0.076104	0.0001	0.030129	0.0001	6.94696	up	FAR1
MS.gene003359	uncharacterized protein LOC11426616 isoform X1 [Medicago truncatula]	0.0001	0.764666	0.436875	0.0001	0.0001	0.0001	11.9678	up	HB-other
MS.gene050529	unknown [Medicago truncatula]	0.0001	1.12675	1.61103	0.0001	0.0001	0.0001	13.1558	up	bZIP
MS.gene04306	probable L-type lectin-domain containing receptor kinase S.7 [Medicago truncatula]	3.49574	0.34305	2.76499	0.030819	0.104991	0.2291	4.17768	up	CPP
MS.gene018800	hypothetical protein KK1_041026 [Cajanus cajan]	1.25235	4.08232	0.0001	0.033572	0.0001	0.0001	7.30345	up	Trihelix
MS.gene06198	auxin response factor 19 isoform X2 [Medicago truncatula]	16.0525	22.0985	12.7807	0.0001	1.14894	0.0001	5.46994	up	ARF
MS.gene011448	cell cycle switch protein [Medicago sativa subsp. x varia]	1.94845	0.634215	0.0001	0.0001	0.0001	0.0001	13.0717	up	C3H
MS.gene99391	uncharacterized protein LOC112417326 [Medicago truncatula]	0.0001	0.0001	0.0001	0.0001	0.471917	1.11643	-12.3704	down	FAR1
MS.gene003358	desmoplakin isoform X4 [Medicago truncatula]	0.576222	0.0001	0.37168	0.0001	0.0001	0.0001	11.6257	up	C3H
MS.gene052768	TIR-NBS-LRR RCT1-like resistance protein [Medicago sativa]	0.319511	1.03407	0.0001	0.0001	0.0001	0.0001	12.1396	up	MYB
MS.gene061473	putative disease resistance protein At4g11170 [Medicago truncatula]	5.85454	0.28116	6.57471	0.243401	0.0001	0.0001	5.70535	up	MYB
MS.gene91486	uncharacterized protein At4g22758 [Medicago truncatula]	24.4156	37.0588	2.73429	77.6339	140.638	135.1	-2.46035	down	ZF-HD
MS.gene048435	transcription factor MYC2 [Medicago truncatula]	2.61836	29.3778	0.657774	1.21754	0.616704	0.368024	3.8902	up	bHLH
MS.gene016744	uncharacterized protein LOC112419133 [Medicago truncatula]	0.0001	0.0001	0.0001	0.0001	0.864739	1.8266	-13.1311	down	B3
MS.gene90422	putative P-loop containing nucleoside triphosphate hydrolase, leucine-rich repeat domain, L [Medicago truncatula]	0.128791	0.604944	3.8076	0.093156	0.101815	0.008647	4.47918	up	MYB
MS.gene25839	TIR [Medicago truncatula]	1.65393	0.0001	1.01798	0.0001	0.0001	0.0001	13.1207	up	MYB
MS.gene50588	histone H1 [Medicago truncatula]	165.589	62.8978	126.309	42.0451	5.88612	7.59868	2.67565	up	MYB_related
MS.gene048855	homeobox protein BEL1 homolog [Medicago truncatula]	0.037482	0.063962	0.065014	3.83068	3.17428	0.011239	-5.39746	down	TALE
MS.gene87332	putative powdery mildew resistance protein, RPW8 [Medicago truncatula]	0.048171	0.76882	15.6236	0.189452	0.0001	0.0001	6.43776	up	MYB
MS.gene052430	uncharacterized protein LOC11445665 [Medicago truncatula]	0.0001	2.00985	1.26728	0.0001	0.0001	0.0001	13.4152	up	ERF
MS.gene061494	putative disease resistance protein At4g11170 [Medicago truncatula]	0.588232	0.0001	0.517061	0.0001	0.0001	0.0001	11.8473	up	MYB
MS.gene068466	replication factor-A carboxy-terminal domain protein [Trifolium pratense]	0.0001	0.0001	0.0001	0.0001	0.813044	1.40351	-12.8511	down	ERF
MS.gene033160	F-box protein interaction domain protein [Medicago truncatula]	0.155392	0.083269	0.120516	1.31578	1.71759	2.79172	-4.01951	down	C2H2
MS.gene37988	heat shock cognate protein 80 [Cicer arietinum]	60.4406	112.971	60.2082	14.1033	20.7862	26.2012	1.93514	up	C3H
MS.gene76012	transcription factor BIM2 [Medicago truncatula]	1.95183	0.967331	0.0001	0.0001	0.0001	0.0001	13.2484	up	bHLH
MS.gene011913	BEL1-like homeodomain protein 4 [Medicago truncatula]	6.98661	3.38429	4.62987	23.6419	23.1194	22.3842	-2.2046	down	TALE
MS.gene98017	F-box/FBD/LRR-repeat protein At1g13570 [Medicago truncatula]	1.97113	21.0811	0.059636	0.579386	0.265288	0.194949	4.4745	up	bZIP
MS.gene97716	dnaJ homolog subfamily B member 4 [Medicago truncatula]	5.75058	3.57422	0.0001	0.0001	0.0001	0.0001	14.9238	up	C2H2
MS.gene67119	ethylene-responsive transcription factor-like protein at4g13040-like protein [Trifolium pratense]	0.0001	0.0001	0.0001	0.0001	0.992973	1.02945	-12.7189	down	ERF
MS.gene031856	uncharacterized protein LOC11408347 [Medicago truncatula]	0.198117	0.020788	0.413672	3.74237	6.45292	1.29352	-4.18285	down	C2H2
MS.gene41083	transcription factor E2FA isoform X2 [Medicago truncatula]	0.931894	1.46448	0.0001	0.0001	0.0001	0.0001	12.9637	up	E2F/DP
MS.gene042393	probable LRR receptor-like serine/threonine-protein kinase At1g07650 [Medicago truncatula]	0.76882	7.13464	1.31526	0.184139	0.394777	0.122312	3.71661	up	CPP
MS.gene020119	disease resistance protein (TIR-NBS-LRR class) [Medicago truncatula]	1.09073	0.0001	0.488518	0.0001	0.0001	0.0001	12.3621	up	MYB
MS.gene21191	hypothetical protein DVH24_036463 [Malus domestica]	0.546521	0.716386	0.715914	16.9647	4.93237	0.326468	-3.48938	down	C3H
MS.gene45488	dof zinc finger protein DOF2.4 isoform X1 [Medicago truncatula]	1.68394	0.0001	1.14459	0.0001	0.0001	0.0001	13.2029	up	Dof
MS.gene92665	structural maintenance of chromosomes protein 5 [Medicago truncatula]	0.299048	2.14607	6.58669	0.390486	0.274142	0.223879	3.34556	up	C3H
MS.gene37046	disease resistance protein (TIR-NBS-LRR class) [Medicago truncatula]	1.03232	0.0001	0.656805	0.0001	0.0001	0.0001	12.4591	up	MYB
MS.gene056953	RNA recognition motif [Medicago truncatula]	0.0001	1.10855	0.754277	0.0001	0.0001	0.0001	12.6003	up	C3H
MS.gene064110	uncharacterized protein LOC11419927 [Medicago truncatula]	0.68201	2.2858	1.51464	0.144887	0.248857	0.126141	3.10802	up	MYB
MS.gene043102	microfibrillar-associated protein 1 [Medicago truncatula]	0.0001	0.0001	0.0001	0.0001	1.56686	0.994722	-13.0598	down	C3H
MS.gene044483	transcription factor BIM1 isoform X2 [Medicago truncatula]	0.0001	0.0001	0.0001	0.515257	0.0001	0.870259	-12.1733	down	bHLH
MS.gene015522	dehydration-responsive element-binding protein 1E [Medicago truncatula]	8.43466	14.738	1.66689	0.727647	0.062046	0.978175	3.81256	up	ERF
MS.gene37871	LysM receptor kinase K1B [Medicago truncatula]	0.942612	0.0001	1.13761	0.0001	0.0001	0.0001	12.7596	up	CPP
MS.gene070562	probable methyltransferase PMT2 [Medicago truncatula]	0.76968	0.32871	0.507658	1.73605	5.69846	4.27293	-2.86584	down	WRKY
MS.gene49504	probable leucine-rich repeat receptor-like protein kinase At5g49770 [Medicago truncatula]	15.7344	18.2823	13.0973	72.4419	26.4653	64.8336	-1.79719	down	CPP
MS.gene049974	zeaxanthin epoxidase, chloroplastic [Medicago truncatula]	0.0001	0.0001	0.0001	1.44631	0.0001	1.42703	-13.2255	down	ERF
MS.gene25144	hypothetical protein MtrunA17_Chr8g0343811 [Medicago truncatula]	0.433969	0.0001	0.490187	0.0001	0.0001	0.0001	11.5891	up	ARF
MS.gene98800	G-type lectin S-receptor-like serine/threonine-protein kinase SD1-13 [Medicago truncatula]	1.42118	3.27072	0.060833	0.037503	0.11398	0.0001	4.97058	up	CPP
MS.gene70005	beta-amylase [Medicago truncatula]	0.0001	3.88389	5.67366	0.05039	0.0001	0.0001	7.56166	up	BES1
MS.gene39897	unknown [Medicago truncatula]	97.9658	34.7215	109.256	29.3171	12.0453	16.2021	2.07142	up	MYB_related
MS.gene50338	uncharacterized protein LOC11419927 [Medicago truncatula]	1.12017	4.27935	0.127352	0.245529	0.108446	0.121142	3.54011	up	MYB
MS.gene03449	uncharacterized protein LOC25491047 [Medicago truncatula]	0.0001	0.0001	0.019004	0.171841	0.483434	0.3315	-5.68324	down	MYB
MS.gene041078	transcription factor HEC2 [Medicago truncatula]	0.041869	0.622013	0.391181	13.6008	4.98924	0.156659	-4.15124	down	bHLH
MS.gene83012	putative Extensin domain-containing protein [Medicago truncatula]	3.14715	1.83795	1.2429	11.7427	3.53361	10.8882	-2.07077	down	ZF-HD
MS.gene24408	protein WEAK CHLOROPLAST MOVEMENT UNDER BLUE LIGHT 1 [Medicago truncatula]	0.059622	4.66397	2.60653	0.0001	0.170424	0.0001	5.42494	up	C3H
MS.gene39646	ethylene-responsive transcription factor ERF109 [Medicago truncatula]	1.62483	3.69081	0.257336	0.08455	0.0001	0.0001	6.03909	up	ERF
MS.gene045166	coilin [Medicago truncatula]	6.80076	0.550152	4.44639	0.365361	0.713325	0.440957	2.95665	up	C3H
MS.gene72985	ethylene-responsive transcription factor ERF026 [Medicago truncatula]	23.0031	77.0494	11.8791	2.4967	0.777761	10.5442	3.01792	up	ERF
MS.gene39643	ethylene-responsive transcription factor ERF109 [Medicago truncatula]	4.72441	21.5192	0.204404	0.786014	0.628248	0.195136	4.03857	up	ERF
MS.gene039249	probable disease resistance protein At4g27220 [Medicago truncatula]	0.0001	0.0001	0.0182	0.418591	0.44896	0.121378	-5.74809	down	MYB
MS.gene019581	disease resistance protein RPM1 isoform X1 [Medicago truncatula]	0.25844	0.585371	0.36809	0.0001	0.020887	0.021212	4.84392	up	MYB
MS.gene015025	far upstream element-binding protein 1 [Medicago truncatula]	0.730323	0.044321	0.468463	3.76313	1.59495	5.78776	-3.16448	down	C3H
MS.gene048970	putative Heat shock protein 70 family [Medicago truncatula]	18.2009	24.5286	0.730676	1.17372	0.0001	0.0001	5.21029	up	C3H
MS.gene60677	eukaryotic translation initiation factor 5B isoform X2 [Medicago truncatula]	5.44038	10.3894	6.64299	2.14787	1.09572	1.70213	2.18392	up	C3H
MS.gene36574	IAA-amino acid hydrolase ILR1-like 4 isoform X1 [Medicago truncatula]	0.427731	0.0001	0.338633	3.78083	3.62597	3.18204	-3.78818	down	NAC
MS.gene82042	zinc finger CCCH domain-containing protein 29 [Medicago truncatula]	14.0157	7.83571	8.4859	2.87816	2.07514	1.25802	2.28812	up	C3H
MS.gene91844	structural maintenance of chromosomes protein 5 [Medicago truncatula]	0.805681	2.47216	6.3781	0.572464	0.435509	0.535934	2.64483	up	C3H
MS.gene73386	histone-lysine N-methyltransferase, H3 lysine-9 specific SUVH4 [Medicago truncatula]	0.214913	0.0001	0.0001	0.0001	8.5583	5.84605	-6.06528	down	C3H
MS.gene005756	putative disease resistance RPP13-like protein 3 [Medicago truncatula]	2.0176	1.08333	1.96956	2.79775	10.5867	6.83003	-1.99519	down	MYB
MS.gene011937	putative transcription factor MYB-HB-like family [Medicago truncatula]	5.71893	4.05795	0.660592	13.4757	15.4845	13.7493	-2.03278	down	C3H
MS.gene55786	probable WRKY transcription factor 41 [Medicago truncatula]	12.2327	11.3846	23.2486	1.36471	5.57895	2.44907	2.31892	up	WRKY
MS.gene05648	RNA recognition motif-containing protein [Trifolium pratense]	6.97506	9.3275	13.3885	2.64392	1.84082	2.59322	2.06862	up	C3H
MS.gene069943	uncharacterized protein LOC25488603 [Medicago truncatula]	2.18486	1.16719	4.47061	0.0001	0.325692	0.0001	4.58519	up	C3H
MS.gene31513	protein STRUBBELIG-RECEPTOR FAMILY 3 [Medicago truncatula]	0.060647	0.208065	0.843574	8.74076	4.25257	0.187179	-3.56681	down	CPP
MS.gene04826	auxin-induced protein AUX28 [Medicago truncatula]	61.9151	5.52363	7.29885	2.79224	2.99426	5.60117	2.71436	up	ARF
MS.gene026477	putative Extensin domain-containing protein [Medicago truncatula]	2.79318	1.34138	1.43634	7.91812	3.47013	10.6969	-1.98709	down	ZF-HD
MS.gene044963	transcription factor MYB61 isoform X1 [Medicago truncatula]	2.56043	2.20071	2.97053	0.215297	0.141293	0.47382	3.21889	up	MYB
MS.gene50594	flowering locus K homology domain isoform X2 [Medicago truncatula]	5.48027	9.44686	5.66808	0.792014	0.0001	1.10528	3.44022	up	C3H
MS.gene031960	zinc finger CCCH domain-containing protein 29 [Medicago truncatula]	14.6617	8.87672	9.06454	3.36877	2.4306	1.33479	2.19219	up	C3H
MS.gene068358	transcription factor bHLH13 [Medicago truncatula]	10.1662	40.8693	11.9624	5.89502	3.83677	5.93754	2.00736	up	bHLH
MS.gene66447	zinc finger protein ZAT10 [Medicago truncatula]	47.2725	38.3726	32.4046	82.2019	118.298	156.018	-1.59458	down	C2H2
MS.gene04380	B3 domain-containing protein At3g18960 [Medicago truncatula]	0.059461	0.0001	0.0001	0.143977	1.02628	2.29732	-5.861	down	B3
MS.gene87315	uncharacterized protein LOC112419133 [Medicago truncatula]	0.0001	0.334882	0.0001	0.466885	3.59416	3.51543	-4.49894	down	B3
MS.gene79720	F-box/LRR-repeat protein 12 [Medicago truncatula]	3.65907	7.78472	1.37304	0.391958	0.379409	0.89536	2.94295	up	S1Fa-like
MS.gene85133	auxin-responsive protein IAA27 [Medicago truncatula]	2.75718	1.78768	1.74743	8.12048	9.99894	11.7785	-2.24839	down	ARF
MS.gene049270	probable methyltransferase PMT26 [Medicago truncatula]	2.91905	0.384947	2.18469	0.149474	0.237121	0.293394	3.01288	up	C3H
MS.gene00528	pre-mRNA-processing 40A-like protein [Medicago truncatula]	7.61722	15.9305	1.04487	2.43827	0.77088	0.402041	2.76768	up	C3H
MS.gene069886	ATP-dependent 6-phosphofructokinase 7 [Medicago truncatula]	1.20253	5.61615	2.91107	0.653005	0.130036	0.364553	3.08379	up	HSF
MS.gene72344	ethylene-responsive transcription factor 6 [Medicago truncatula]	7.53972	3.92427	8.28016	35.0981	18.2491	23.1148	-1.95332	down	ERF
MS.gene60370	probable methyltransferase PMT14 [Medicago truncatula]	4.86188	3.16804	0.0001	0.11466	0.0001	0.0001	6.12745	up	WRKY
MS.gene034493	protein PHOTOPERIOD-INDEPENDENT EARLY FLOWERING 1 isoform X2 [Medicago truncatula]	0.112779	1.80864	2.47138	0.080955	0.339064	0.132183	2.99187	up	C3H
MS.gene010475	homeobox-leucine zipper protein ATHB-40 [Medicago truncatula]	18.94	11.1808	2.51768	1.29285	0.0001	0.0001	4.65772	up	HD-ZIP
MS.gene41276	ethylene response factor 8 [Medicago sativa]	276.382	232.763	271.674	127.382	11.4963	11.2234	2.37904	up	ERF
MS.gene068318	putative FAM175 family protein [Medicago truncatula]	0.07935	0.189099	0.0001	0.178103	3.73789	2.19953	-4.50922	down	LBD
MS.gene91848	NB-ARC domain disease resistance protein, putative [Medicago truncatula]	3.03995	3.82933	4.43356	1.41362	0.195241	0.316317	2.55362	up	MYB
MS.gene44687	receptor-like protein kinase FERONIA [Medicago truncatula]	5.71662	13.7733	4.45997	1.11883	2.31277	1.10959	2.39888	up	CPP
MS.gene057249	two-component response regulator-like APRR9 isoform X2 [Medicago truncatula]	2.30388	1.90901	1.11563	0.463662	19.4614	12.8412	-2.62041	down	ARR-B
MS.gene002523	probable leucine-rich repeat receptor-like protein kinase At5g49770 [Medicago truncatula]	2.55739	19.9618	7.36778	2.56709	2.31953	1.63346	2.19656	up	CPP
MS.gene41386	dehydration-responsive element-binding protein 1A [Medicago truncatula]	26.6087	21.9152	11.2922	3.20223	0.409372	5.83422	2.66279	up	ERF
MS.gene93158	F-box SKP2A-like protein [Medicago truncatula]	1.615	2.24518	0.184671	0.078955	0.0001	0.0001	5.67526	up	S1Fa-like
MS.gene048916	probable WRKY transcription factor 41 [Medicago truncatula]	11.8698	7.98051	22.9715	1.40038	5.54263	1.75306	2.29991	up	WRKY
MS.gene014094	putative disease resistance protein RGA3 [Medicago truncatula]	1.45334	0.853956	0.440054	0.091086	0.022077	0.14139	3.432	up	MYB
MS.gene77976	putative disease resistance protein At3g14460 [Medicago truncatula]	1.12823	3.2199	0.145971	0.054886	0.27317	0.115445	3.34102	up	MYB
MS.gene009741	uncharacterized protein LOC11409580 [Medicago truncatula]	0.064633	0.368541	0.060493	1.21214	1.83473	0.663856	-2.91009	down	WRKY
MS.gene020128	putative leucine-rich repeat domain, L domain-containing protein [Medicago truncatula]	0.019136	0.0001	0.332686	1.29614	3.24217	1.90473	-4.19441	down	MYB
MS.gene003672	putative transcription factor WD40-like family [Medicago truncatula]	3.65621	3.34807	2.40151	0.0001	0.618613	0.337221	3.29857	up	C3H
MS.gene09694	beta-amylase 3, chloroplastic [Medicago truncatula]	0.0001	0.056673	0.0001	0.295735	1.13944	0.578787	-5.14615	down	BES1
MS.gene05381	probable LRR receptor-like serine/threonine-protein kinase At1g07650 [Medicago truncatula]	1.2909	9.46576	2.51318	0.431156	1.05586	0.584649	2.67929	up	CPP
MS.gene019150	transcription factor PIF4 isoform X1 [Medicago truncatula]	32.8318	33.5522	15.8984	4.40696	9.36714	9.1557	1.84336	up	bHLH
MS.gene64335	ARM repeat CCCH-type zinc finger protein [Medicago truncatula]	1.46066	1.74049	3.5222	0.072671	0.415704	0.267415	3.15312	up	C3H
MS.gene070535	zinc finger CCCH domain-containing protein 3 isoform X1 [Medicago truncatula]	0.902196	1.45132	2.42852	0.062526	0.0001	0.214949	4.10668	up	C3H
MS.gene048460	uncharacterized protein LOC11438061 isoform X1 [Medicago truncatula]	0.359313	0.033442	0.58741	0.026594	0.0001	0.0001	5.19304	up	MYB
MS.gene67250	uncharacterized protein LOC11409580 [Medicago truncatula]	0.059922	0.225719	0.215757	0.561732	3.08719	1.42619	-3.33941	down	WRKY
MS.gene002008	zinc finger CCCH domain-containing protein 5 isoform X2 [Medicago truncatula]	0.217727	0.606958	0.118173	0.287714	0.678122	6.96803	-3.07291	down	C3H
MS.gene61423	DNA mismatch repair protein MSH7 isoform X1 [Medicago truncatula]	0.271365	0.282726	0.085562	0.0001	0.0001	0.018983	5.05939	up	G2-like
MS.gene072828	dehydration-responsive element-binding protein 1E [Medicago truncatula]	4.50735	6.00565	1.2581	0.726903	0.184426	0.294815	3.28678	up	ERF
MS.gene29238	transcription factor TCP7 [Medicago truncatula]	2.96638	1.26545	4.57709	12.6898	14.2966	15.4377	-2.26785	down	TCP
MS.gene91950	F-box/FBD/LRR-repeat protein At1g13570 [Medicago truncatula]	0.690703	1.17716	0.784919	4.75077	3.60575	4.88095	-2.31905	down	bZIP
MS.gene49124	GPN-loop GTPase QQT2 [Medicago truncatula]	0.647676	0.0001	0.271123	0.518579	3.9074	7.74657	-3.72758	down	C3H
MS.gene008990	transcription factor MYC2 [Medicago truncatula]	2.0969	16.1511	0.402878	0.600793	1.06477	0.697672	2.98041	up	bHLH
MS.gene28446	cellulose synthase A catalytic subunit 2 [UDP-forming] [Medicago truncatula]	21.7704	65.3191	12.1994	7.5105	6.81258	13.3766	1.84177	up	bZIP
MS.gene06938	uncharacterized protein LOC11446456 isoform X1 [Medicago truncatula]	2.36392	1.90794	0.935872	10.2452	8.59342	5.35089	-2.21566	down	CO-like
MS.gene38261	heat shock cognate protein 80 [Cicer arietinum]	31.4453	1.10836	0.564548	50.841	72.2931	81.6484	-2.6284	down	C3H
MS.gene045884	G-type lectin S-receptor-like serine/threonine-protein kinase SD1-13 [Medicago truncatula]	0.219801	0.469274	0.604644	0.0001	0.045665	0.0001	4.81799	up	CPP
MS.gene01473	dnaJ homolog subfamily B member 4 [Medicago truncatula]	3.93307	8.48901	4.70458	1.24116	0.0001	0.089127	3.68632	up	C2H2
MS.gene55282	multiple myeloma tumor-associated protein 2 homolog [Medicago truncatula]	7.5311	8.03296	10.4088	23.6436	29.8614	35.2903	-1.77348	down	C3H
MS.gene31181	exocyst complex component EXO70H1 [Medicago truncatula]	0.838539	0.614674	0.514162	0.033797	0.06783	0.051236	3.68596	up	WRKY
MS.gene32887	putative TFIIIA (or kruppel)-like zinc finger protein [Medicago sativa subsp. x varia]	15.8493	21.9596	38.4362	69.6289	89.7995	75.838	-1.62558	down	C2H2
MS.gene007819	11-oxo-beta-amyrin 30-oxidase-like [Cicer arietinum]	0.345239	0.745391	0.452759	1.71625	3.73035	3.07871	-2.46565	down	G2-like
MS.gene63559	two-component response regulator-like APRR1 [Medicago truncatula]	1.48681	2.75706	0.094123	0.210492	0.034196	0.041363	3.92268	up	ARR-B
MS.gene040602	NAC domain-containing protein 21/22 [Medicago truncatula]	15.9413	12.3425	19.0545	41.1688	52.4993	44.96	-1.55014	down	NAC
MS.gene58556	MYB-like transcription factor family protein [Medicago truncatula]	5.818	3.20143	8.30878	1.83643	0.205515	0.606219	2.71006	up	MYB_related
MS.gene069852	auxin-responsive protein IAA27 [Medicago truncatula]	1.10615	0.196386	1.73847	8.3722	5.00184	5.40643	-2.62661	down	ARF
MS.gene009749	putative exocyst complex component Exo70, cullin repeat-like-containing domain-containing protein [Medicago truncatula]	0.14807	0.0001	0.0001	1.384	1.15092	0.968157	-4.56232	down	WRKY
MS.gene62142	ARM repeat CCCH-type zinc finger protein [Medicago truncatula]	1.08802	1.36186	2.03233	0.033709	0.232142	0.134629	3.48441	up	C3H
MS.gene61428	trihelix transcription factor ASIL2 [Medicago truncatula]	1.38863	1.26812	0.988054	13.3251	2.52186	2.90105	-2.36283	down	Trihelix
MS.gene27127	myosin-7 isoform X1 [Medicago truncatula]	0.378994	0.257633	0.820116	2.55272	1.44185	4.06549	-2.46804	down	C3H
MS.gene001608	ethylene-responsive transcription factor ERF106 [Medicago truncatula]	52.3946	70.0021	29.0135	18.3266	3.70451	18.0553	1.91728	up	ERF
MS.gene057268	protein NTM1-like 9 isoform X4 [Medicago truncatula]	0.308517	0.0001	0.0001	1.24968	0.85063	5.87915	-4.69194	down	NAC
MS.gene44874	structural maintenance of chromosomes protein 3 [Medicago truncatula]	0.08326	0.0001	0.0001	0.328678	0.678281	0.762464	-4.40605	down	C3H
MS.gene95054	F-box/kelch-repeat protein At3g06240 [Medicago truncatula]	0.0001	0.0001	0.331438	0.0001	7.7745	7.21669	-5.49837	down	C2H2
MS.gene81587	lysM domain receptor-like kinase 3 isoform X2 [Medicago truncatula]	3.3299	1.60717	0.466075	7.21059	7.54566	7.48097	-2.04111	down	CPP
MS.gene010346	transcription factor HEC2 [Medicago truncatula]	0.376541	0.0001	0.119408	5.60852	2.67617	0.2229	-4.1002	down	bHLH
MS.gene69351	high mobility group B protein 9 [Medicago truncatula]	5.0004	8.36267	1.28231	1.08522	0.333891	0.822904	2.70758	up	YABBY
MS.gene028616	exocyst complex component EXO70H1 [Medicago truncatula]	0.725356	0.479094	0.178018	0.000718	0.05787	0.016765	4.19744	up	WRKY
MS.gene004158	LOB domain-containing protein 11 [Medicago truncatula]	3.76098	3.54813	5.48189	33.1121	9.59478	12.2131	-2.1022	down	LBD
MS.gene86268	probable WRKY transcription factor 17 [Medicago truncatula]	5.37793	23.0508	11.7005	4.42532	1.78947	3.02902	2.11809	up	WRKY
MS.gene98018	F-box/FBD/LRR-repeat protein At1g13570 [Medicago truncatula]	1.50913	6.50415	0.118322	0.382844	0.081294	0.0001	4.1306	up	bZIP
MS.gene60865	AP2/ERF and B3 domain-containing transcription factor RAV1 [Medicago truncatula]	94.3727	53.9952	102.492	150.568	301.346	236.648	-1.4567	down	RAV
MS.gene002202	calmodulin-binding transcription activator 2 isoform X2 [Medicago truncatula]	0.318985	0.0001	0.0001	0.246193	0.0001	16.9889	-5.75482	down	CAMTA
MS.gene67249	uncharacterized protein LOC11409580 [Medicago truncatula]	0.022538	0.283768	0.047439	0.130019	4.63915	1.36544	-4.11619	down	WRKY
MS.gene22606	dehydration-responsive element-binding protein 1E [Medicago truncatula]	4.68983	8.47138	0.924274	0.990691	0.340408	0.469064	2.96801	up	ERF
MS.gene45569	uncharacterized protein LOC101514352 [Cicer arietinum]	0.601394	0.0001	0.056267	0.745937	2.66533	5.03789	-3.68317	down	FAR1
MS.gene064096	disease resistance protein (TIR-NBS-LRR class), partial [Trifolium pratense]	0.183034	1.45742	0.819018	0.079036	0.109079	0.0001	3.70789	up	MYB
MS.gene012526	cellulose synthase A catalytic subunit 7 [UDP-forming] [Medicago truncatula]	0.025223	0.0001	0.0001	1.17226	0.353082	0.0001	-5.90695	down	bZIP
MS.gene069694	NB-ARC domain protein [Medicago truncatula]	2.64534	5.60922	6.11471	1.47368	0.38245	0.16395	2.8305	up	MYB
MS.gene045883	G-type lectin S-receptor-like serine/threonine-protein kinase SD1-13 [Medicago truncatula]	0.375742	1.51597	1.44524	0.1288	0.375494	0.08577	2.49959	up	CPP
MS.gene72962	F-box/RNI/FBD-like domain protein [Medicago truncatula]	1.06214	1.57998	0.0001	0.0001	0.037003	0.0001	6.15019	up	bZIP
MS.gene72345	ethylene-responsive transcription factor 6 [Medicago truncatula]	72.3028	35.4202	43.3113	132.247	147.361	111.223	-1.37167	down	ERF
MS.gene009744	uncharacterized protein LOC11409580 [Medicago truncatula]	0.049152	0.213232	0.390918	1.88813	1.47244	0.712858	-2.64042	down	WRKY
MS.gene77407	disease resistance protein (TIR-NBS-LRR class), putative [Medicago truncatula]	1.36873	1.21127	1.67718	0.166997	0.341649	0.197252	2.59236	up	MYB
MS.gene36035	early nodulin-like protein 2 [Medicago truncatula]	58.5815	146.479	19.3747	10.6461	18.9448	33.3946	1.83321	up	C3H
MS.gene53906	putative DnaJ domain-containing protein [Medicago truncatula]	16.2065	4.45414	12.3893	1.80192	2.87999	0.547517	2.65992	up	C2H2
MS.gene055364	homeobox-leucine zipper protein HAT3 [Medicago truncatula]	1.5954	9.09288	0.797455	0.348575	0.398319	0.412941	3.30785	up	HD-ZIP
MS.gene010235	ethylene-responsive transcription factor RAP2-4 [Medicago truncatula]	18.589	30.8188	14.0786	9.83242	4.59068	4.14268	1.7738	up	ERF
MS.gene065813	putative lysine-specific demethylase JMJ16 [Medicago truncatula]	4.29533	4.51806	3.64487	1.39783	0.878476	1.33314	1.78726	up	C2H2
MS.gene007816	11-oxo-beta-amyrin 30-oxidase-like [Cicer arietinum]	0.050601	1.25724	0.392695	0.896111	5.51926	4.22711	-2.64577	down	G2-like
MS.gene048146	disease resistance protein RPS6 isoform X1 [Medicago truncatula]	0.91227	2.04669	0.965201	0.412302	0.219647	0.236854	2.17528	up	MYB
MS.gene052089	scarecrow-like protein 30 [Medicago truncatula]	1.16065	1.67969	0.843873	2.81647	6.82432	4.1799	-1.9074	down	GRAS
MS.gene28743	mitogen-activated protein kinase kinase kinase 1 [Medicago truncatula]	0.674592	1.92184	0.346415	0.937169	6.56143	7.5656	-2.35584	down	G2-like
MS.gene033688	protein AUXIN SIGNALING F-BOX 2 [Medicago truncatula]	4.62308	15.6274	7.61745	25.4291	25.8336	25.1965	-1.45609	down	S1Fa-like
MS.gene86630	DUF223 domain protein [Medicago truncatula]	0.0001	0.0001	0.076462	0.074291	0.950645	1.22884	-4.87769	down	B3
MS.gene006819	uncharacterized protein LOC11439856 [Medicago truncatula]	15.7616	16.3372	12.3582	3.46718	4.29046	5.45948	1.75	up	ZF-HD
MS.gene015523	dehydration-responsive element-binding protein 1E [Medicago truncatula]	3.37737	4.3557	1.14477	0.37869	0.02875	0.475742	3.32942	up	ERF
MS.gene36670	dentin sialophosphoprotein [Medicago truncatula]	0.897541	1.06685	0.0001	4.279	3.44794	5.15945	-2.71362	down	C3H
MS.gene042292	calmodulin-binding transcription activator 5 [Medicago truncatula]	1.29814	1.16896	0.765286	0.0001	0.170043	0.0001	4.24693	up	CAMTA
MS.gene002463	probable methyltransferase PMT14 [Cicer arietinum]	0.958806	4.3072	3.38113	0.700955	0.062262	0.134451	3.26797	up	bHLH
MS.gene98435	disease resistance protein RPM1 [Medicago truncatula]	1.92206	4.28342	5.70212	11.1877	11.2943	11.7921	-1.52524	down	MYB
MS.gene014877	class II knotted-like homeobox protein [Medicago truncatula]	55.9419	61.4732	53.3727	27.0896	13.4973	23.1692	1.42157	up	TALE
MS.gene02145	uncharacterized protein LOC11426616 isoform X2 [Medicago truncatula]	0.215639	0.824861	2.67976	0.316665	0.225382	0.059989	2.62748	up	C3H
MS.gene053409	ethylene-responsive transcription factor 1B [Medicago truncatula]	0.789307	1.83509	1.67143	12.0449	7.05468	2.79879	-2.34981	down	ERF
MS.gene048218	transcriptional adapter ADA2b [Medicago truncatula]	0.410353	0.270284	0.048074	1.29436	1.89902	1.3402	-2.63723	down	MYB_related
MS.gene28013	eukaryotic translation initiation factor 4B2 [Medicago truncatula]	0.536269	0.380973	0.739502	1.02279	2.7623	4.67655	-2.35259	down	ZF-HD
MS.gene79707	BAG family molecular chaperone regulator 6 [Medicago truncatula]	0.097442	0.490547	0.327263	5.25578	0.752792	0.117754	-2.74278	down	C3H
MS.gene016311	uncharacterized protein LOC112419091 [Medicago truncatula]	3.92653	3.77763	0.694545	22.8056	6.80668	7.6599	-2.14986	down	Trihelix
MS.gene28966	putative ubiquitin-conjugating enzyme/RWD, steadiness box (SB) domain-containing protein [Medicago truncatula]	19.0025	11.3692	9.50841	3.29945	5.02929	3.55088	1.74718	up	GeBP
MS.gene26629	ethylene-responsive transcription factor ERF109 [Medicago truncatula]	1.6538	7.28571	0.594006	0.585096	0.042787	0.165357	3.58718	up	ERF
MS.gene057995	uncharacterized protein LOC25488301 [Medicago truncatula]	0.0001	0.0001	0.730087	48.0909	0.0001	0.044382	-6.04249	down	B3
MS.gene41517	putative insulysin [Medicago truncatula]	0.965723	1.43409	0.698115	1.15529	7.12817	3.40452	-1.91565	down	C3H
MS.gene73212	uncharacterized protein LOC11413079 [Medicago truncatula]	0.61473	0.063155	0.940115	3.34707	2.86328	1.46268	-2.24558	down	MYB
MS.gene012711	scarecrow-like protein 13 [Medicago truncatula]	32.2763	29.6697	21.1354	11.7821	10.1806	8.82894	1.43199	up	GRAS
MS.gene053726	putative mitogen-activated protein kinase 1 [Medicago sativa]	19.2401	39.8496	8.2935	6.485	6.97624	8.38298	1.62514	up	G2-like
MS.gene65794	putative P-loop containing nucleoside triphosphate hydrolase, leucine-rich repeat domain, L [Medicago truncatula]	1.73206	1.24105	0.95412	0.084705	0.380982	0.323732	2.31465	up	MYB
MS.gene61873	cellulose synthase 3 [Medicago sativa]	7.17873	5.5475	4.96349	0.445381	1.73121	1.93762	2.10422	up	bZIP
MS.gene061383	hypothetical protein TSUD_354630 [Trifolium subterraneum]	0.739466	1.10369	0.876564	0.041734	0.177283	0.0001	3.63368	up	MYB
MS.gene022105	ethylene-responsive transcription factor ERF113 [Medicago truncatula]	6.28353	0.948134	4.14827	0.545749	0.0001	0.0001	4.38158	up	ERF
MS.gene76518	auxin-responsive protein IAA27 [Medicago truncatula]	0.0001	1.71169	1.64223	7.65368	8.52418	7.42458	-2.81497	down	ARF
MS.gene04312	GATA transcription factor 24-like [Abrus precatorius]	4.07485	5.03287	10.424	1.31781	1.70507	1.21435	2.20462	up	GATA
MS.gene83694	trithorax group protein osa isoform X1 [Medicago truncatula]	1.5318	0.998976	8.20171	1.191	0.14542	0.916509	2.25211	up	ARF
MS.gene98118	histone acetyltransferase HAC1 [Medicago truncatula]	3.20169	1.54688	3.22285	0.571402	0.0001	0.562291	2.81368	up	ARF
MS.gene004846	zinc finger CCCH domain-containing protein 66 [Medicago truncatula]	0.0001	0.044895	0.0001	0.008463	0.584199	0.670225	-4.80761	down	C3H
MS.gene55911	probable ribose-5-phosphate isomerase 4, chloroplastic [Medicago truncatula]	5.36393	3.41576	20.374	4.48231	1.44638	1.78441	1.9183	up	MYB
MS.gene46241	hypothetical protein MtrunA17_Chr4g0002891 [Medicago truncatula]	0.039419	0.022123	0.093316	0.10566	1.37104	0.58734	-3.73645	down	ERF
MS.gene39300	alpha/beta fold hydrolase [Medicago truncatula]	1.77387	3.1771	1.385	0.0001	0.034439	0.529286	3.49025	up	FAR1
MS.gene026250	putative P-loop containing nucleoside triphosphate hydrolase, leucine-rich repeat domain, L [Medicago truncatula]	0.460174	1.12794	1.17216	0.061278	0.067616	0.403008	2.37558	up	MYB
MS.gene44354	ubiquitin-40S ribosomal protein S27a [Medicago truncatula]	7.32516	17.7393	2.6174	53.8567	17.4883	25.6967	-1.80967	down	Dof
MS.gene014691	putative transcription factor and/or regulators TTF-type(Zn) family [Medicago truncatula]	0.631674	1.94119	0.0001	0.017369	0.084823	0.0001	4.65267	up	WRKY
MS.gene050269	metacaspase-1 [Medicago truncatula]	5.75422	35.3494	5.8987	4.63064	2.42991	4.34594	2.04288	up	LSD
MS.gene95633	TMV resistance protein N isoform X3 [Medicago truncatula]	3.10588	2.94041	1.77518	0.337116	0.848995	0.896544	1.90902	up	MYB
MS.gene052090	scarecrow-like protein 30 [Medicago truncatula]	0.706821	0.656515	0.572694	2.09749	2.99051	2.5912	-1.98785	down	GRAS
MS.gene55818	RNA polymerase II transcriptional coactivator KELP isoform X1 [Medicago truncatula]	52.3984	37.2982	24.0389	70.535	105.382	107.204	-1.31574	down	C3H
MS.gene010671	uncharacterized protein LOC11405680, partial [Medicago truncatula]	0.313525	0.158644	0.388711	0.699754	2.51967	1.86984	-2.56357	down	bZIP
MS.gene91998	disease resistance protein SUMM2 [Medicago truncatula]	3.15167	9.45037	0.0001	0.390304	0.0001	0.0001	5.01219	up	ARR-B
MS.gene36637	transcription factor MYB61 isoform X1 [Medicago truncatula]	3.72599	3.12142	4.99603	0.603753	0.320794	1.45539	2.31509	up	MYB
MS.gene039789	uncharacterized protein LOC11412687 [Medicago truncatula]	1.70957	3.65871	0.963554	0.540878	0.0001	0.214468	3.06722	up	CPP
MS.gene034092	probable zinc metallopeptidase EGY3, chloroplastic [Medicago truncatula]	1.50788	1.15231	0.763539	7.11091	3.31556	1.78827	-1.83498	down	MYB_related
MS.gene042389	TMV resistance protein N isoform X1 [Medicago truncatula]	0.183019	1.43061	0.625132	4.36714	2.90862	1.75947	-2.01286	down	MYB
MS.gene64775	chaperone protein dnaJ 11, chloroplastic [Medicago truncatula]	42.0983	20.3256	9.30018	53.5591	51.7456	92.5112	-1.46363	down	bZIP
MS.gene50574	auxin-induced protein 22D [Medicago truncatula]	74.7859	83.2172	64.7153	136.765	182.972	198.301	-1.21784	down	ARF
MS.gene54803	GATA transcription factor 8 [Medicago truncatula]	24.7094	26.8101	9.30152	6.81264	5.69979	6.76993	1.65729	up	GATA
MS.gene22824	bZIP protein [Medicago sativa]	18.1066	36.3397	15.1236	0.0001	7.18414	3.15059	2.75095	up	bZIP
MS.gene061489	putative winged helix-turn-helix DNA-binding domain, toll-like receptor [Medicago truncatula]	5.51271	10.0325	14.327	2.75333	3.79057	3.82283	1.52684	up	MYB
MS.gene85382	NBS-LRR type disease resistance protein [Medicago truncatula]	1.8007	1.15039	1.00886	0.4103	0.048489	0.0001	3.10926	up	MYB
MS.gene030819	tubulin-folding cofactor C [Medicago truncatula]	0.962742	0.823053	0.922185	0.019032	0.171479	0.0001	3.82851	up	M-type_MADS
MS.gene89502	ethylene-responsive transcription factor RAP2-4 [Medicago truncatula]	20.3359	28.9796	13.374	6.18831	7.9261	7.43401	1.54064	up	ERF
MS.gene012063	uncharacterized protein LOC25501614 [Medicago truncatula]	1.08448	1.55026	0.691121	4.56396	2.87716	6.14425	-2.03025	down	FAR1
MS.gene060976	cytochrome P450 CYP72A219 isoform X1 [Medicago truncatula]	19.0183	34.9148	7.01002	4.15691	6.89273	8.94304	1.60799	up	G2-like
MS.gene80082	cysteine-rich receptor-like protein kinase 25 [Medicago truncatula]	10.2253	31.4178	2.40238	1.3206	7.43104	1.44227	2.11129	up	CPP
MS.gene49497	protein FAR1-RELATED SEQUENCE 5-like [Medicago truncatula]	1.99204	1.01617	0.044812	0.0001	0.087559	0.12683	3.83126	up	FAR1
MS.gene50592	histone H1 [Medicago truncatula]	70.8589	40.6847	31.6072	72.1413	126.595	149.952	-1.2844	down	MYB_related
MS.gene49374	heat stress transcription factor A-7a [Medicago truncatula]	0.70198	0.0001	0.0001	0.287696	5.57628	4.13266	-3.83153	down	HSF
MS.gene62048	transcriptional corepressor LEUNIG isoform X1 [Medicago truncatula]	7.98095	9.77037	4.42956	3.98933	1.01195	1.4993	1.77068	up	ARF
MS.gene62214	protein INVOLVED IN DE NOVO 2 [Medicago truncatula]	11.0005	13.9728	17.7879	5.26572	0.745467	0.0001	2.83056	up	C3H
MS.gene44698	putative disease resistance protein At1g50180 [Medicago truncatula]	71.6231	101.646	31.6382	21.2575	20.6473	36.8242	1.38	up	MYB
MS.gene95287	probable WRKY transcription factor 53 [Medicago truncatula]	22.6139	29.3309	24.0935	6.58018	10.4202	8.42932	1.58021	up	WRKY
MS.gene052813	disease resistance-like protein DSC1 isoform X1 [Medicago truncatula]	1.92889	0.291498	82.4923	8.57345	1.72793	2.44233	2.73279	up	MYB
MS.gene20541	FACT complex subunit SPT16 [Medicago truncatula]	5.06675	3.41919	1.73701	8.64649	9.63029	7.58079	-1.33877	down	C3H
MS.gene026513	transcription factor bHLH121 [Medicago truncatula]	3.54036	7.86542	3.61558	1.95095	0.630875	0.707138	2.19131	up	bHLH
MS.gene018742	histone H1 [Medicago truncatula]	18.1922	12.1336	14.0279	3.28181	3.94432	6.27362	1.71612	up	MYB_related
MS.gene59280	uncharacterized protein LOC11444462 [Medicago truncatula]	3.7894	4.34106	4.83817	1.65216	1.31852	0.786562	1.78728	up	MYB
MS.gene80203	two-component response regulator ARR12 [Medicago truncatula]	0.941178	0.37878	0.091919	3.58628	1.71395	1.28676	-2.222	down	ARR-B
MS.gene029313	C2H2 zinc finger protein, putative [Medicago truncatula]	0.83954	0.123078	0.153991	0.679007	6.07502	0.43432	-2.68654	down	C2H2
MS.gene064369	disease resistance protein (CC-NBS-LRR class) family protein [Medicago truncatula]	0.199697	0.354988	0.470913	0.0001	0.06221	0.0001	4.03854	up	MYB
MS.gene38697	ethylene-responsive transcription factor RAP2-1 [Medicago truncatula]	3.03648	4.91281	31.6504	4.73632	1.98503	1.48969	2.26985	up	ERF
MS.gene052717	midasin isoform X1 [Medicago truncatula]	0.636063	0.960128	0.84154	0.115617	0.114921	0.467187	1.80481	up	C3H
MS.gene95351	putative Extensin domain-containing protein [Medicago truncatula]	4.5311	3.21788	3.45774	8.19295	6.67655	13.3342	-1.33152	down	ZF-HD
MS.gene005539	RecName: Full=Probable protein disulfide-isomerase A6; AltName: Full=P5; Flags: Precursor	18.069	15.0242	13.0936	28.0133	32.3099	47.1028	-1.21779	down	MYB_related
MS.gene016655	putative DNAJ-containing protein [Medicago truncatula]	2.95887	4.07646	5.6637	11.4761	12.0161	16.1021	-1.64057	down	C2H2
MS.gene000303	S-locus lectin kinase family protein [Medicago truncatula]	0.037865	0.0001	0.0001	0.0001	0.747384	0.456915	-4.9837	down	CPP
MS.gene060498	GRF1-interacting factor 3 [Medicago truncatula]	6.60491	17.1765	11.9371	2.68944	2.7073	4.44699	1.85939	up	ARF
MS.gene94690	TMV resistance protein N [Medicago truncatula]	7.90101	9.15438	1.71043	0.838263	2.72053	1.93453	1.77236	up	MYB
MS.gene26913	putative receptor-like protein kinase At4g00960 isoform X1 [Medicago truncatula]	2.48963	0.764436	1.02855	0.0001	0.159316	0.377815	2.99488	up	CPP
MS.gene004609	plasma membrane-associated cation-binding protein 1 [Medicago truncatula]	197.691	235.103	138.224	0.139836	75.9984	36.219	2.34544	up	C3H
MS.gene24480	vicilin-like seed storage protein At2g18540 [Medicago truncatula]	3.76269	9.86949	0.288801	0.197257	0.734436	1.00438	2.84605	up	C3H
MS.gene035988	disease resistance protein (TIR-NBS-LRR class) [Trifolium pratense]	2.49864	1.59376	1.82985	0.703257	0.309699	0.410925	2.05632	up	MYB
MS.gene75345	probable zinc metallopeptidase EGY3, chloroplastic [Medicago truncatula]	1.19857	1.46524	0.349436	3.91549	3.76666	2.47242	-1.75274	down	MYB_related
MS.gene050374	cell division control protein, putative [Medicago truncatula]	0.807261	1.4047	0.112398	2.91561	3.17514	2.79286	-1.93431	down	MYB
MS.gene033391	ethylene-responsive transcription factor ERF026 [Medicago truncatula]	15.1401	36.8051	9.92088	2.40334	0.552994	10.4577	2.20541	up	ERF
MS.gene09226	calmodulin-binding protein [Medicago truncatula]	0.330731	2.19268	1.74643	0.070415	0.340578	0.418726	2.36349	up	CAMTA

## Sheet: S vs CK
gene_id	Description	FPKM.S1	FPKM.S2	FPKM.S3	FPKM.CK1	FPKM.CK2	FPKM.CK3	log2(fc)	regulation	family
MS.gene28931	hypothetical protein MtrunA17_Chr4g0038781 [Medicago truncatula]	0.0001	0.0001	0.0001	8.26528	3.723	2.92284	-15.6011	down	C3H
MS.gene072912	protein OVEREXPRESSOR OF CATIONIC PEROXIDASE 3 [Medicago truncatula]	0.0001	0.0001	0.0001	11.1129	10.8758	12.7726	-16.8222	down	HB-other
MS.gene79125	trihelix transcription factor GT-1 isoform X2 [Medicago truncatula]	0.0001	0.0001	0.0001	8.30603	8.4202	7.33422	-16.2913	down	Trihelix
MS.gene020691	probable WRKY transcription factor 20 isoform X1 [Medicago truncatula]	0.0001	0.0001	0.0001	4.51416	4.20106	4.46459	-15.423	down	WRKY
MS.gene001879	hypothetical protein TSUD_187990 [Trifolium subterraneum]	0.0001	0.0001	0.0001	6.61826	2.82829	4.45442	-15.4999	down	FAR1
MS.gene019822	hypothetical protein MTR_7g037680 [Medicago truncatula]	0.0001	0.0001	0.0001	3.24364	1.53099	4.45523	-14.9091	down	C3H
MS.gene067391	disease resistance protein RPM1 [Medicago truncatula]	0.976939	0.515089	0.206529	18.1062	18.7621	21.167	-5.09455	down	MYB
MS.gene052761	TMV resistance protein N [Medicago truncatula]	3.32342	1.32023	0.659348	0.0001	0.0001	0.0001	14.1096	up	MYB
MS.gene00392	PREDICTED: agamous-like MADS-box protein AGL80 [Lupinus angustifolius]	0.5541	0.388016	0.962148	21.8856	46.0701	37.2981	-5.7885	down	M-type_MADS
MS.gene71296	transcriptional adapter ADA2a isoform X1 [Medicago truncatula]	2.66889	1.30046	2.50289	0.0001	0.0001	0.0001	14.397	up	MYB_related
MS.gene021200	heavy metal-associated isoprenylated plant protein 39 [Medicago truncatula]	0.0001	0.0001	0.0001	10.634	14.0326	11.8981	-16.8951	down	ZF-HD
MS.gene073796	protein REVEILLE 8 isoform X1 [Medicago truncatula]	4.99834	7.09651	2.46255	0.0001	0.0001	0.0001	15.5664	up	MYB_related
MS.gene041358	PREDICTED: agamous-like MADS-box protein AGL80 [Lupinus angustifolius]	0.66246	0.466391	1.67484	40.3103	45.7475	36.1044	-5.44533	down	M-type_MADS
MS.gene72893	disease resistance protein RPM1 [Medicago truncatula]	0.049047	0.0001	0.03574	6.08516	9.60229	1.27417	-7.64251	down	MYB
MS.gene011448	cell cycle switch protein [Medicago sativa subsp. x varia]	6.66682	2.72859	0.544902	0.0001	0.0001	0.0001	15.016	up	C3H
MS.gene63172	homeobox-leucine zipper protein ATHB-54 [Medicago truncatula]	0.0001	0.0001	0.0001	3.77793	6.15295	2.56863	-15.3465	down	HD-ZIP
MS.gene48033	TMV resistance protein N [Medicago truncatula]	0.0001	0.0001	0.0001	1.04697	1.27141	0.865267	-13.3734	down	MYB
MS.gene059664	transcription factor bHLH18 [Medicago truncatula]	8.7546	0.580413	4.05832	0.0001	0.0001	0.0001	15.4462	up	bHLH
MS.gene06117	putative Heat shock protein 70 family [Medicago truncatula]	0.0001	0.0001	0.0001	18.0337	0.0001	31.3796	-17.3296	down	C3H
MS.gene015846	ATP-dependent 6-phosphofructokinase 3 [Medicago truncatula]	0.085867	0.029575	0.0001	4.77258	8.89934	5.59576	-7.38162	down	HSF
MS.gene21460	transcription factor bHLH18 [Medicago truncatula]	11.1586	1.47939	3.42837	0.0001	0.025406	0.0001	9.29335	up	bHLH
MS.gene70272	cellulose synthase A catalytic subunit 2 [UDP-forming] [Medicago truncatula]	0.0001	0.0001	0.0001	0.0001	7.51682	16.0521	-16.2616	down	bZIP
MS.gene00574	auxin response factor 1 [Medicago truncatula]	0.0001	0.0001	0.0001	17.5799	17.0394	0.0001	-16.8163	down	ARF
MS.gene048908	COP1-interactive protein 1 [Medicago truncatula]	7.15885	8.81705	0.0001	0.0001	0.0001	0.0001	15.7006	up	C3H
MS.gene030676	cellulose synthase A catalytic subunit 2 [UDP-forming] [Medicago truncatula]	0.0001	0.0001	0.0001	0.0001	7.08544	14.102	-16.1079	down	bZIP
MS.gene056161	cellulose synthase A catalytic subunit 3 [UDP-forming] [Medicago truncatula]	14.5436	9.99263	9.20153	0.758887	0.592741	0.163159	4.47718	up	bZIP
MS.gene000320	RecName: Full=Beta-amylase; AltName: Full=1,4-alpha-D-glucan maltohydrolase	29.4228	15.8162	96.7641	0.618289	2.78155	1.55129	4.84202	up	BES1
MS.gene98396	hypothetical protein MTR_5g078270 [Medicago truncatula]	1.47322	2.65371	6.71095	0.0001	0.0001	0.0001	15.1408	up	B3
MS.gene067629	cytochrome P450 monooxygenase [Medicago truncatula]	22.0358	2.49647	3.07293	0.111477	0.113398	0.15554	6.18122	up	G2-like
MS.gene056331	transcription factor bHLH122 [Medicago truncatula]	73.6564	100.73	149.095	4.94662	12.4119	7.62125	3.69485	up	bHLH
MS.gene80164	uncharacterized protein At1g32220, chloroplastic [Medicago truncatula]	0.0001	0.0001	0.0001	2.65771	2.67066	5.04325	-15.0773	down	G2-like
MS.gene51749	disease resistance protein RPM1 [Medicago truncatula]	0.0001	0.07638	0.005099	3.23714	3.92705	4.92986	-7.21188	down	MYB
MS.gene064616	PREDICTED: uncharacterized protein LOC109342030 isoform X1 [Lupinus angustifolius]	0.84847	1.14063	4.93013	0.0001	0.0001	0.0001	14.4934	up	Trihelix
MS.gene005871	AP2/ERF and B3 domain-containing transcription factor RAV1 [Medicago truncatula]	18.2234	17.7032	22.6777	323.654	150.912	156.478	-3.42866	down	RAV
MS.gene001684	AP2/ERF and B3 domain-containing transcription factor RAV1 [Medicago truncatula]	9.64377	8.19292	8.53795	113.39	74.3937	84.4961	-3.36786	down	RAV
MS.gene02692	eukaryotic translation initiation factor 3 subunit B [Medicago truncatula]	0.0001	0.0001	0.0001	0.0001	14.177	4.84727	-15.9525	down	C3H
MS.gene76209	uncharacterized protein LOC25488301 [Medicago truncatula]	14.6788	6.86163	0.0001	0.0001	0.0001	0.0001	16.1317	up	B3
MS.gene053577	protein EXECUTER 1, chloroplastic [Medicago truncatula]	0.0001	0.0001	0.0001	0.638709	2.66674	0.610304	-13.672	down	C3H
MS.gene052427	putative leucine-rich repeat domain, L domain-containing protein [Medicago truncatula]	1.32722	0.755215	0.795105	15.3445	12.7919	10.8726	-3.7609	down	WRKY
MS.gene54045	protein MLP1 isoform X3 [Medicago truncatula]	0.0001	3.06229	0.96765	0.0001	0.0001	0.0001	13.7135	up	C3H
MS.gene25376	homeobox-leucine zipper protein ATHB-54 [Medicago truncatula]	0.0001	0.0001	0.0001	3.19063	3.24817	1.81931	-14.7486	down	HD-ZIP
MS.gene063165	guanine nucleotide-binding protein subunit beta-2-like protein [Trifolium pratense]	0.0001	0.0001	0.0001	9.47449	0.0001	10.9414	-16.0544	down	C3H
MS.gene41428	low-temperature-induced 65 kDa protein [Medicago truncatula]	14.5023	13.2418	6.71418	0.51557	0.286314	1.06992	4.20235	up	C3H
MS.gene35411	replication factor A protein 1 [Medicago truncatula]	2.53283	1.27635	0.524774	0.0001	0.0001	0.0001	13.8184	up	bHLH
MS.gene60865	AP2/ERF and B3 domain-containing transcription factor RAV1 [Medicago truncatula]	4.5933	28.963	19.7132	150.568	301.346	236.648	-3.6922	down	RAV
MS.gene033062	DNAJ protein JJJ1 homolog [Medicago truncatula]	0.0001	0.0001	0.0001	0.0001	12.0972	12.1203	-16.3007	down	C2H2
MS.gene34240	squamosa promoter-binding protein 1 [Medicago truncatula]	27.0536	10.3005	78.6822	1.46136	1.62406	1.79762	4.57065	up	SBP
MS.gene69852	TMV resistance protein N isoform X1 [Medicago truncatula]	0.0001	0.0001	0.0001	0.644938	2.95838	1.13094	-13.9459	down	MYB
MS.gene21370	putative E3 ubiquitin-protein ligase LIN [Medicago truncatula]	0.20374	0.163523	0.046084	1.99335	4.55859	3.27833	-4.57181	down	C3H
MS.gene074040	probable serine/threonine-protein kinase PBL3 [Medicago truncatula]	15.7166	4.45203	0.0001	0.0001	0.0001	0.0001	16.0368	up	CPP
MS.gene056698	SWI/SNF complex subunit SWI3D isoform X1 [Medicago truncatula]	3.76659	3.34394	0.0001	0.0001	0.0001	0.0001	14.5327	up	MYB_related
MS.gene09269	heat stress transcription factor A-5 [Medicago truncatula]	0.0001	6.27301	8.47398	0.0001	0.0001	0.0001	15.5851	up	HSF
MS.gene008971	putative protein kinase RLK-Pelle-L-LEC family [Medicago truncatula]	0.0001	0.0001	0.0001	0.554088	3.01315	1.30712	-13.988	down	CPP
MS.gene90570	uncharacterized protein LOC112419383 [Medicago truncatula]	0.0001	0.572695	3.8427	0.0001	0.0001	0.0001	13.8453	up	B3
MS.gene08822	heat stress transcription factor A-5 [Medicago truncatula]	0.0001	5.95365	8.28995	0.0001	0.0001	0.0001	15.535	up	HSF
MS.gene51367	RecName: Full=Beta-amylase; AltName: Full=1,4-alpha-D-glucan maltohydrolase	11.1553	8.68339	51.5248	0.801932	2.01173	0.648209	4.36556	up	BES1
MS.gene024549	protein PHR1-LIKE 1 [Medicago truncatula]	0.0001	0.0001	0.0001	8.37951	0.0001	7.76812	-15.716	down	G2-like
MS.gene94150	RecName: Full=Cold and drought-regulated protein CORA	1081.64	1552.14	69.7274	23.5287	26.3955	75.9131	4.4252	up	WRKY
MS.gene76012	transcription factor BIM2 [Medicago truncatula]	0.87417	2.25023	3.20276	0.0001	0.0001	0.0001	14.3643	up	bHLH
MS.gene001813	RecName: Full=Beta-amylase; AltName: Full=1,4-alpha-D-glucan maltohydrolase	12.8812	3.29953	36.4647	0.633963	1.07742	0.262879	4.73692	up	BES1
MS.gene75048	probable LRR receptor-like serine/threonine-protein kinase At4g29180 isoform X1 [Medicago truncatula]	0.0001	0.0001	0.0001	0.557874	0.754453	0.946657	-12.8784	down	CPP
MS.gene55357	TATA-binding protein-associated factor 2N [Medicago truncatula]	28.2475	13.1221	64.2267	1.14811	2.57244	2.91199	3.99285	up	WRKY
MS.gene49941	putative leucine-rich repeat domain, L domain-containing protein [Medicago truncatula]	8.62503	2.35218	3.88827	48.7107	44.2681	47.9521	-3.24495	down	WRKY
MS.gene042671	putative transcription factor RAV family [Medicago truncatula]	10.1755	9.84796	3.38259	50.2299	88.3361	91.0353	-3.29418	down	RAV
MS.gene94149	hypothetical protein MTR_5g084470 [Medicago truncatula]	1126.48	2327.51	1431.88	220.83	235.496	111.807	3.10432	up	WRKY
MS.gene011861	putative powdery mildew resistance protein, RPW8 [Medicago truncatula]	0.091113	0.384709	0.296504	5.42757	7.19137	3.93228	-4.42158	down	MYB
MS.gene06423	zinc finger C-x8-C-x5-C-x3-H type protein, putative [Medicago truncatula]	0.0001	2.98349	2.85894	0.0001	0.0001	0.0001	14.2493	up	C3H
MS.gene050529	unknown [Medicago truncatula]	1.58127	0.625051	2.31713	0.0001	0.0001	0.0001	13.8802	up	bZIP
MS.gene016000	pEARLI1-like lipid transfer protein 1 [Medicago truncatula]	2.79004	0.780638	8.88656	328.117	19.5239	62.0455	-5.03946	down	Trihelix
MS.gene48727	cytochrome P450 monooxygenase [Medicago truncatula]	19.2207	1.61034	3.17521	0.243405	0.128366	0.27579	5.21225	up	G2-like
MS.gene059603	TMV resistance protein N isoform X2 [Medicago truncatula]	0.0001	0.0001	0.03131	0.778901	1.96354	1.76316	-7.15976	down	MYB
MS.gene95061	NAC domain-containing protein 35 [Medicago truncatula]	0.0001	0.0001	0.0001	0.0001	5.02122	8.57969	-15.4684	down	NAC
MS.gene042294	calmodulin-binding transcription activator 5 [Medicago truncatula]	0.0001	0.0001	0.0001	0.038139	0.62799	2.43657	-13.3363	down	CAMTA
MS.gene004153	protein FAR1-RELATED SEQUENCE 5-like [Cicer arietinum]	0.0001	0.0001	0.0001	0.0001	2.54428	8.49966	-15.1679	down	FAR1
MS.gene01131	glycine-rich RNA-binding protein RZ1A-like [Medicago truncatula]	10.2204	0.0001	12.0416	0.0001	0.0001	0.0001	16.1793	up	C3H
MS.gene66620	hypothetical protein MTR_2g077640 [Medicago truncatula]	3.60464	2.20079	0.0001	0.0001	0.0001	0.0001	14.2402	up	C3H
MS.gene26169	protein REVEILLE 1 [Medicago truncatula]	15.4866	2.21612	35.9161	0.521504	0.094047	0.0001	6.44448	up	MYB_related
MS.gene61586	glycine-rich cell wall structural protein 1 [Medicago truncatula]	0.386559	0.530648	0.798974	11.4462	8.20983	12.7104	-4.23723	down	C2H2
MS.gene055466	WEB family protein At3g02930, chloroplastic isoform X2 [Medicago truncatula]	1.48409	1.53442	2.61888	0.0001	0.0001	0.0001	14.1978	up	C3H
MS.gene36286	coatomer subunit beta'-3 isoform X2 [Medicago truncatula]	3.94494	3.94443	1.91318	30.5631	40.1672	28.3924	-3.33799	down	C3H
MS.gene29115	transcription factor TGA7, putative [Medicago truncatula]	8.50137	10.8094	12.6624	0.0001	0.0001	0.301604	6.72711	up	bZIP
MS.gene058459	CONSTANS-like 1 [Medicago sativa]	75.9462	73.9961	92.6447	14.6899	6.85395	8.53805	3.01153	up	CO-like
MS.gene36036	squamosa promoter-binding protein 1 [Medicago truncatula]	23.2816	9.10697	52.7628	0.720863	2.15957	0.989102	4.4598	up	SBP
MS.gene59647	putative transcription factor RAV family [Medicago truncatula]	7.25975	1.93111	10.4515	50.6402	77.8881	73.049	-3.35929	down	RAV
MS.gene98435	disease resistance protein RPM1 [Medicago truncatula]	0.315579	0.0001	0.0001	11.1877	11.2943	11.7921	-6.76206	down	MYB
MS.gene054940	zinc finger CCCH domain-containing protein 38 isoform X1 [Medicago truncatula]	0.0001	0.06125	0.0001	4.09393	4.18565	0.508372	-7.15997	down	C3H
MS.gene38667	auxin-responsive protein IAA8 [Medicago truncatula]	0.0001	0.0001	0.0001	0.0001	6.8654	8.19091	-15.6151	down	ARF
MS.gene027550	putative P-loop containing nucleoside triphosphate hydrolase, leucine-rich repeat domain, L [Medicago truncatula]	8.29465	4.00068	2.47289	29.169	61.8491	42.2488	-3.17375	down	MYB
MS.gene20961	enolase-phosphatase E1 [Medicago truncatula]	2.01204	5.05528	4.58786	31.8935	27.1574	29.5998	-2.92716	down	C3H
MS.gene40440	protein REVEILLE 7 isoform X1 [Medicago truncatula]	15.2162	26.0858	2.49547	0.469048	0.0001	0.310556	5.81178	up	MYB_related
MS.gene36381	putative FBD-associated F-box protein At5g56560 [Medicago truncatula]	0.779483	1.01024	0.58842	0.0001	0.0001	0.0001	12.9526	up	bZIP
MS.gene007908	squamosa promoter-binding protein 1 [Medicago truncatula]	8.62788	3.00775	28.5732	0.396421	0.127809	0.485494	5.31548	up	SBP
MS.gene032267	squamosa promoter-binding protein 1 [Medicago truncatula]	21.1493	9.13159	58.4111	0.757585	2.38851	1.02653	4.40978	up	SBP
MS.gene99762	histone deacetylase 2a, putative [Medicago truncatula]	0.0001	0.0001	0.0001	2.01441	3.44785	6.6743	-15.304	down	C2H2
MS.gene28577	disease resistance protein (CC-NBS-LRR class) family protein [Medicago truncatula]	0.584449	0.657077	0.551424	4.16671	9.49086	8.86173	-3.65075	down	MYB
MS.gene067393	disease resistance protein RPM1 [Medicago truncatula]	0.014108	0.0001	0.0001	0.830839	1.20464	0.860745	-7.66121	down	MYB
MS.gene050340	uncharacterized protein LOC11434766 isoform X1 [Medicago truncatula]	1.3197	0.689892	1.38624	0.0001	0.0001	0.0001	13.4665	up	bZIP
MS.gene24718	uncharacterized protein LOC11434766 isoform X1 [Medicago truncatula]	5.48454	6.5234	5.97443	0.0001	0.159915	0.259943	5.42019	up	bZIP
MS.gene34486	low-temperature-induced 65 kDa protein [Medicago truncatula]	4.79128	36.1326	6.44442	1.47794	0.167539	0.449884	4.49865	up	C3H
MS.gene23595	cellulose synthase A catalytic subunit 3 [UDP-forming] [Medicago truncatula]	9.67909	16.2538	24.7664	0.992156	2.33435	2.53545	3.11251	up	bZIP
MS.gene02354	WRKY transcription factor 6 [Medicago truncatula]	2.3756	4.93644	2.80949	17.5301	36.95	29.1425	-3.04647	down	WRKY
MS.gene98149	MEK map kinase kinsae [Medicago sativa subsp. x varia]	5.39229	7.4304	3.37876	81.3544	42.3265	22.9577	-3.17807	down	G2-like
MS.gene43222	probable myosin-binding protein 5 [Medicago truncatula]	0.0001	0.0001	0.0001	2.25155	0.259945	1.41708	-13.6768	down	bHLH
MS.gene038197	uncharacterized protein LOC11439880 isoform X1 [Medicago truncatula]	4.19487	1.34759	3.00261	0.0001	0.0001	0.074436	6.83908	up	B3
MS.gene015861	replication factor A protein 1 [Medicago truncatula]	1.42123	6.58403	0.0001	0.0001	0.0001	0.0001	14.7037	up	ERF
MS.gene09647	transcription factor bHLH18 [Medicago truncatula]	18.1477	2.65715	6.7885	0.041308	0.437193	0.328058	5.0964	up	bHLH
MS.gene05511	putative leucine-rich repeat domain, L domain-containing protein [Medicago truncatula]	4.48649	1.70927	6.30848	30.8882	29.8316	40.0583	-3.01069	down	WRKY
MS.gene055476	glycine-rich cell wall structural protein 2 [Medicago truncatula]	0.397022	3.94281	14.2132	0.0001	0.0001	0.0001	15.9163	up	C3H
MS.gene028025	disease resistance protein RPM1 [Medicago truncatula]	0.436338	0.0001	0.01928	8.2759	12.2677	4.93477	-5.80499	down	MYB
MS.gene33696	disease resistance-like protein DSC1 isoform X1 [Medicago truncatula]	0.0001	0.0001	0.0001	0.511257	0.611805	0.416317	-12.3251	down	MYB
MS.gene027467	RecName: Full=Beta-amylase; AltName: Full=1,4-alpha-D-glucan maltohydrolase	20.585	3.52207	89.1651	0.659398	3.52722	1.14744	4.40842	up	BES1
MS.gene052089	scarecrow-like protein 30 [Medicago truncatula]	0.238882	0.084066	0.0001	2.81647	6.82432	4.1799	-5.41894	down	GRAS
MS.gene95351	putative Extensin domain-containing protein [Medicago truncatula]	1.71719	0.61003	0.368652	8.19295	6.67655	13.3342	-3.38706	down	ZF-HD
MS.gene29244	protein TRANSPARENT TESTA 16 [Medicago truncatula]	0.0001	22.2046	2.62007	0.0001	0.0001	0.0001	16.3365	up	MIKC_MADS
MS.gene061784	calmodulin-binding transcription activator 1 isoform X1 [Medicago truncatula]	0.031591	0.0001	0.0001	0.0001	7.92739	8.08421	-8.97629	down	CAMTA
MS.gene043065	cytochrome P450 monooxygenase [Medicago truncatula]	41.3537	3.4932	2.71064	0.421181	0.868723	0.854976	4.4707	up	G2-like
MS.gene60686	glycine-rich cell wall structural protein 1.8 [Medicago truncatula]	351.69	191.598	439.802	19.3511	30.0374	80.1212	2.92426	up	C3H
MS.gene051409	uncharacterized protein LOC25488301 [Medicago truncatula]	12.9064	6.56675	0.0001	0.035735	0.0001	0.023701	8.35352	up	B3
MS.gene82115	protein FAR1-RELATED SEQUENCE 5-like [Cicer arietinum]	0.0001	0.0001	0.0001	0.333136	0.625328	0.581245	-12.3254	down	FAR1
MS.gene98521	RecName: Full=Cold and drought-regulated protein CORA	1270.64	1242.66	122.647	49.331	33.3629	141.461	3.55575	up	WRKY
MS.gene058840	probable WRKY transcription factor 65 isoform X1 [Medicago truncatula]	0.0001	0.0001	0.0001	5.00188	0.0001	8.54883	-15.4631	down	WRKY
MS.gene58593	putative P-loop containing nucleoside triphosphate hydrolase, leucine-rich repeat domain, L [Medicago truncatula]	30.917	20.9746	0.0001	0.0001	0.03486	0.141358	8.20118	up	MYB
MS.gene041701	protein REVEILLE 7 isoform X1 [Medicago truncatula]	21.3896	36.7256	20.7166	1.39437	4.81757	3.18439	3.06861	up	MYB_related
MS.gene50451	transcription factor bHLH130 [Medicago truncatula]	0.212486	0.041193	0.277758	5.77193	4.18375	9.60859	-5.20218	down	bHLH
MS.gene002992	WRKY transcription factor 6 [Medicago truncatula]	5.03749	8.01821	1.30271	24.4126	78.7031	36.0743	-3.27709	down	WRKY
MS.gene055338	ethylene-responsive transcription factor ERF034 [Medicago truncatula]	3.53501	0.786177	1.41328	0.0001	0.0001	0.0001	14.2224	up	ERF
MS.gene003934	transcription factor bHLH122-like protein [Medicago truncatula]	45.4574	32.1792	18.7677	5.14996	4.17289	3.76729	2.88062	up	bHLH
MS.gene046300	putative P-loop containing nucleoside triphosphate hydrolase, leucine-rich repeat domain, L [Medicago truncatula]	0.092584	0.264725	0.028812	3.88048	2.59253	2.26718	-4.50054	down	MYB
MS.gene000100	putative transcription factor interactor and regulator C3H-WRC/GRF family [Medicago truncatula]	3.44112	1.83289	1.14185	21.5099	25.117	17.0576	-3.31123	down	GRF
MS.gene39300	alpha/beta fold hydrolase [Medicago truncatula]	8.28843	6.36864	11.1719	0.0001	0.034439	0.529286	5.5176	up	FAR1
MS.gene011845	replication factor-A carboxy-terminal domain protein [Medicago truncatula]	0.544427	0.24319	0.168793	2.01165	9.0962	5.94571	-4.1563	down	ERF
MS.gene047626	transcription factor HEC2 [Medicago truncatula]	0.08628	0.02069	0.265674	38.8655	2.8009	0.118856	-6.80905	down	bHLH
MS.gene99746	putative disease resistance RPP13-like protein 1, partial [Mucuna pruriens]	0.0001	0.0001	0.0001	0.231936	0.363279	0.183475	-11.3419	down	MYB
MS.gene070726	brassinazole-resistant 1 protein [Medicago truncatula]	0.0001	0.0001	0.0001	0.670424	1.56536	1.14978	-13.4621	down	BES1
MS.gene25144	hypothetical protein MtrunA17_Chr8g0343811 [Medicago truncatula]	0.704628	0.63362	0.295844	0.0001	0.0001	0.0001	12.4112	up	ARF
MS.gene88139	cytochrome P450 monooxygenase [Medicago truncatula]	9.88026	0.954504	3.23786	0.205444	0.094716	0.27182	4.62078	up	G2-like
MS.gene073440	PREDICTED: agamous-like MADS-box protein AGL80 [Lupinus angustifolius]	0.309142	0.0001	0.463556	23.5221	4.49687	6.8	-5.49364	down	M-type_MADS
MS.gene07072	glycine-rich cell wall structural protein-like isoform X14 [Cicer arietinum]	0.870925	0.069927	0.67558	0.0001	0.0001	0.0001	12.3956	up	ERF
MS.gene064026	TMV resistance protein N isoform X2 [Medicago truncatula]	0.0001	0.0001	0.0001	0.255592	1.57682	0.843625	-13.1229	down	MYB
MS.gene62594	zinc finger protein CONSTANS-LIKE 6 [Medicago truncatula]	15.0737	6.13367	9.91694	0.632808	0.456072	0.884973	3.97895	up	CO-like
MS.gene68069	chaperone protein dnaJ 11, chloroplastic [Medicago truncatula]	2.64897	14.6181	6.88872	90.9117	29.9355	117.814	-3.30452	down	bZIP
MS.gene95029	transcription factor bHLH122-like protein [Medicago truncatula]	51.8045	35.4105	36.4874	2.21131	8.64187	5.84329	2.88926	up	bHLH
MS.gene016116	zinc finger protein CONSTANS-LIKE 4 [Medicago truncatula]	47.9747	66.1976	52.1646	10.4422	10.0962	5.48015	2.67649	up	CO-like
MS.gene59473	chaperone protein dnaJ 11, chloroplastic [Medicago truncatula]	3.84022	1.29988	6.47539	62.2566	6.76839	105.599	-3.91013	down	bZIP
MS.gene53156	TATA-binding protein-associated factor 2N [Medicago truncatula]	15.8408	7.22746	31.4925	1.01251	1.30596	2.23943	3.58142	up	WRKY
MS.gene033166	homeobox-leucine zipper protein HAT5 [Medicago truncatula]	86.6098	97.491	92.5287	6.00921	4.12652	25.0337	2.97556	up	HD-ZIP
MS.gene07071	glycine-rich cell wall structural protein-like isoform X14 [Cicer arietinum]	0.61184	0.189024	0.39707	0.0001	0.0001	0.0001	11.9633	up	ERF
MS.gene33443	disease resistance-like protein DSC1 isoform X1 [Medicago truncatula]	0.0001	0.0001	0.0001	0.460497	0.112422	0.372148	-11.6212	down	MYB
MS.gene22937	enolase-phosphatase E1 [Medicago truncatula]	2.9676	6.55141	5.47721	34.1707	25.7548	27.3	-2.54015	down	C3H
MS.gene021455	uncharacterized protein LOC11429788 [Medicago truncatula]	0.355699	0.0001	1.18242	0.0001	0.0001	0.0001	12.324	up	Trihelix
MS.gene032937	cyclic dof factor 3 [Medicago truncatula]	0.581425	0.844557	0.912547	0.0001	0.0001	0.0001	12.9284	up	Dof
MS.gene63050	pheophytinase, chloroplastic [Medicago truncatula]	1.9912	1.95218	3.25658	0.056487	0.054072	0.0001	6.0238	up	FAR1
MS.gene063981	heat stress transcription factor A-8 [Medicago truncatula]	0.0001	0.0001	0.0001	0.0001	5.7969	2.70803	-14.7911	down	HSF
MS.gene57177	WD40 repeat-containing protein HOS15 [Medicago truncatula]	0.0001	4.1845	0.567108	0.0001	0.0001	0.0001	13.9512	up	C3H
MS.gene006967	DnaJ heat shock amino-terminal domain protein [Medicago truncatula]	51.9886	65.7582	39.4438	6.4074	9.17652	4.0105	3.004	up	C2H2
MS.gene017329	uncharacterized protein LOC25488173 [Medicago truncatula]	0.0001	0.0001	0.0001	0.447778	3.25672	5.84379	-14.958	down	B3
MS.gene31513	protein STRUBBELIG-RECEPTOR FAMILY 3 [Medicago truncatula]	0.0001	0.0001	0.120471	8.74076	4.25257	0.187179	-6.77118	down	CPP
MS.gene42276	filament-like plant protein 4 [Medicago truncatula]	0.0001	0.0001	0.0001	1.49782	0.790198	0.0001	-12.8969	down	C3H
MS.gene71493	putative protein kinase RLK-Pelle-WAK family [Medicago truncatula]	0.0001	0.0001	0.0001	0.411048	0.715939	0.701043	-12.573	down	CPP
MS.gene007301	splicing factor U2af small subunit B [Medicago truncatula]	3.8659	3.93883	0.0001	0.0001	0.0001	0.0001	14.6671	up	C3H
MS.gene069902	transcription factor bHLH87 [Medicago truncatula]	0.066753	0.0001	0.0001	4.12694	3.01929	0.531714	-6.84143	down	bHLH
MS.gene30851	C-repeat binding factor 2 [Medicago truncatula]	2.84998	2.87457	16.3814	0.420893	0.219848	0.165425	4.77721	up	ERF
MS.gene003743	glycine-rich RNA-binding protein GRP1A [Medicago truncatula]	613.129	597.403	782.141	66.4921	175.99	118.2	2.46591	up	WRKY
MS.gene072520	uncharacterized protein LOC11425647 [Medicago truncatula]	100.243	79.8303	112.949	14.3432	18.3902	22.0343	2.41961	up	FAR1
MS.gene67361	myb transcription factor [Medicago truncatula]	21.649	13.5488	13.002	0.241294	1.66217	1.74066	3.72538	up	MYB
MS.gene016671	nuclear transcription factor Y subunit A-4 [Medicago truncatula]	2.56483	0.0001	5.78365	0.0001	0.0001	0.0001	14.7643	up	NF-YA
MS.gene99339	ethylene response factor 8 [Medicago sativa]	80.1383	123.655	85.5532	340.942	533.018	611.063	-2.35962	down	ERF
MS.gene072601	D111/G-patch domain protein [Medicago truncatula]	0.0001	0.0001	0.0001	0.880164	7.05713	0.0001	-14.6914	down	C2H2
MS.gene072732	ethylene-responsive transcription factor ERF061 [Medicago truncatula]	2.26453	1.86848	1.05826	16.0189	8.95206	23.769	-3.23095	down	ERF
MS.gene50335	uncharacterized protein LOC11419927 [Medicago truncatula]	0.643507	0.751299	0.183965	0.0001	0.0001	0.014566	6.74038	up	MYB
MS.gene072388	squamosa promoter-binding-like protein 9 [Medicago truncatula]	0.386587	3.93104	3.27435	0.0001	0.0001	0.066527	6.83006	up	SBP
MS.gene30938	transcription factor MYB48 [Medicago truncatula]	35.243	47.347	47.2309	0.179342	1.99648	7.61972	3.72826	up	MYB
MS.gene045036	hypothetical protein TSUD_232130 [Trifolium subterraneum]	7.9953	8.31568	1.27602	36.8315	46.391	40.7996	-2.81802	down	MYB
MS.gene09877	Helix-loop-helix DNA-binding [Medicago truncatula]	16.4266	9.83637	8.18296	1.51313	1.37638	1.30864	3.03651	up	bHLH
MS.gene28071	calmodulin-binding transcription activator 1 isoform X1 [Medicago truncatula]	0.629104	0.614127	0.305796	1.87052	5.70908	5.87867	-3.11906	down	CAMTA
MS.gene22793	F-box/LRR-repeat protein 3 isoform X1 [Medicago truncatula]	0.0001	0.0001	0.0001	2.13203	0.0001	1.50625	-13.566	down	S1Fa-like
MS.gene01595	cellulose synthase A catalytic subunit 8 [UDP-forming] [Medicago truncatula]	0.0001	0.0001	0.0001	0.059115	0.506682	0.345173	-11.5682	down	bZIP
MS.gene022872	uncharacterized protein LOC11423411 [Medicago truncatula]	9.88409	0.0001	21.9008	0.0001	0.104925	0.0001	8.2401	up	B3
MS.gene81689	hypothetical protein MTR_5g084470 [Medicago truncatula]	32.1296	163.783	77.7634	19.8112	10.0077	7.87875	2.85992	up	WRKY
MS.gene81685	hypothetical protein MTR_5g084470 [Medicago truncatula]	76.4374	90.6381	142.001	27.1493	11.9934	15.3568	2.50365	up	WRKY
MS.gene88256	putative P-loop containing nucleoside triphosphate hydrolase, leucine-rich repeat domain, L [Medicago truncatula]	0.154121	0.399617	0.130743	3.70107	3.17588	1.73087	-3.65256	down	MYB
MS.gene98522	hypothetical protein MTR_5g084470 [Medicago truncatula]	2543.97	3021.64	320.605	35.1735	72.8992	425.587	3.46335	up	WRKY
MS.gene20056	DnaJ heat shock amino-terminal domain protein [Medicago truncatula]	2.74119	0.0001	2.00113	0.0001	0.0001	0.0001	13.9484	up	C2H2
MS.gene012836	zinc finger CCCH domain-containing protein 20 [Medicago truncatula]	208.163	206.071	112.634	759.543	759.861	993.645	-2.25393	down	C3H
MS.gene004087	myb transcription factor [Medicago truncatula]	29.7594	71.947	86.5912	8.07942	11.2373	13.081	2.53905	up	MYB
MS.gene005784	coatomer subunit alpha-2 [Medicago truncatula]	0.588108	0.591037	0.149335	8.77598	0.550683	8.3474	-3.73379	down	C3H
MS.gene23407	nuclear transcription factor Y subunit A-4 [Medicago truncatula]	2.45404	0.0001	4.99262	0.0001	0.0001	0.0001	14.5994	up	NF-YA
MS.gene023600	probable WRKY transcription factor 65 isoform X1 [Medicago truncatula]	0.0001	0.217783	0.292209	2.22965	10.6756	5.57819	-5.17933	down	WRKY
MS.gene06938	uncharacterized protein LOC11446456 isoform X1 [Medicago truncatula]	0.714906	0.358742	0.892608	10.2452	8.59342	5.35089	-3.62086	down	CO-like
MS.gene027325	transcription factor bHLH62 [Medicago truncatula]	0.0001	0.0001	0.0001	0.143234	0.693193	0.660151	-12.2844	down	bHLH
MS.gene89101	coatomer subunit beta'-3 isoform X2 [Medicago truncatula]	2.8311	2.78468	2.22015	16.5364	29.2935	12.9034	-2.906	down	C3H
MS.gene99324	TMV resistance protein N-like [Cicer arietinum]	0.027329	0.086586	0.108909	0.618091	1.66697	2.03639	-4.27754	down	MYB
MS.gene90422	putative P-loop containing nucleoside triphosphate hydrolase, leucine-rich repeat domain, L [Medicago truncatula]	1.20738	1.61271	1.39352	0.093156	0.101815	0.008647	4.37112	up	MYB
MS.gene009534	protein REVEILLE 1 [Medicago truncatula]	2.1198	1.09165	23.6921	0.719509	0.289355	0.190214	4.4878	up	MYB_related
MS.gene07333	transcription factor JAMYB [Medicago truncatula]	5.94389	1.52406	0.247021	27.4572	20.1362	45.5308	-3.59342	down	MYB
MS.gene031333	G-type lectin S-receptor-like serine/threonine-protein kinase At4g27290 isoform X2 [Medicago truncatula]	0.0001	0.037953	0.0001	1.04893	1.13172	0.742762	-6.25971	down	CPP
MS.gene044659	uncharacterized protein LOC11412687 [Medicago truncatula]	8.96914	7.2559	3.09335	0.642573	0.615474	1.07577	3.04921	up	CPP
MS.gene35863	protein FAR1-RELATED SEQUENCE 5-like [Cicer arietinum]	0.0001	0.0001	0.0001	0.0001	0.873931	4.94648	-14.2439	down	FAR1
MS.gene015866	replication factor A protein 1 [Medicago truncatula]	0.965626	3.21339	0.0001	0.0001	0.0001	0.0001	13.7659	up	ERF
MS.gene99735	zinc finger protein CONSTANS-LIKE 6 [Medicago truncatula]	45.3344	16.598	27.2971	2.65933	5.08297	4.50314	2.86528	up	CO-like
MS.gene03195	replication factor A protein 1 [Medicago truncatula]	0.809108	0.973	0.025663	0.0001	0.0001	0.0001	12.557	up	bHLH
MS.gene031067	hypothetical protein MtrunA17_Chr6g0453531 [Medicago truncatula]	245.922	465.447	358.764	85.7829	50.0023	91.9709	2.23223	up	NAC
MS.gene94703	TMV resistance protein N isoform X3 [Medicago truncatula]	0.0001	0.0001	0.0001	0.364293	0.03361	0.493082	-11.5362	down	MYB
MS.gene71313	uncharacterized protein LOC25487297 [Medicago truncatula]	0.0001	0.0001	0.0001	0.55573	0.463444	0.0001	-11.7303	down	C3H
MS.gene052091	scarecrow-like protein 30 [Medicago truncatula]	5.71078	5.94655	3.41458	29.1218	30.1588	17.7503	-2.35358	down	GRAS
MS.gene003121	heavy metal-associated isoprenylated plant protein 7 isoform X2 [Medicago truncatula]	0.0001	0.0001	0.0001	2.34746	1.30928	0.081534	-13.6051	down	C3H
MS.gene043978	B3 domain-containing protein Os11g0197600 isoform X1 [Medicago truncatula]	0.0001	2.52675	1.46465	0.0001	0.0001	0.0001	13.6997	up	B3
MS.gene066628	TMV resistance protein N, partial [Mucuna pruriens]	0.0001	0.0001	0.0001	0.0001	1.63353	0.575866	-12.8465	down	MYB
MS.gene63559	two-component response regulator-like APRR1 [Medicago truncatula]	13.6789	7.18836	0.0001	0.210492	0.034196	0.041363	6.18883	up	ARR-B
MS.gene25465	uncharacterized protein LOC112419383 [Medicago truncatula]	0.0001	0.17337	0.901235	0.0001	0.0001	0.0001	11.8067	up	B3
MS.gene028605	transcription factor MYB48 [Medicago truncatula]	52.656	57.3378	57.5655	8.13999	13.0699	11.8845	2.34001	up	MYB
MS.gene024551	protein PHR1-LIKE 1 [Medicago truncatula]	0.0001	0.776371	0.628185	15.243	3.50728	13.6428	-4.52739	down	G2-like
MS.gene66969	GATA transcription factor 9 [Medicago truncatula]	48.5277	45.7942	57.5127	6.5348	12.4371	8.44107	2.46957	up	GATA
MS.gene28823	glycine-rich cell wall structural protein-like isoform X14 [Cicer arietinum]	0.617188	1.03866	3.90751	0.0001	0.0001	0.083936	6.04709	up	C2H2
MS.gene93596	unknown [Medicago truncatula]	3.71204	7.03821	18.1183	1.14966	0.745605	0.781256	3.43107	up	bZIP
MS.gene039788	uncharacterized protein LOC11412687 [Medicago truncatula]	10.3391	5.77213	4.24683	0.684466	0.693202	1.3049	2.92391	up	CPP
MS.gene66447	zinc finger protein ZAT10 [Medicago truncatula]	34.6796	22.1108	9.10352	82.2019	118.298	156.018	-2.43576	down	C2H2
MS.gene050928	uncharacterized protein LOC11425647 [Medicago truncatula]	81.9477	35.8654	62.4751	9.95946	11.0144	15.2748	2.3143	up	FAR1
MS.gene048247	heavy metal-associated isoprenylated plant protein 7 isoform X2 [Medicago truncatula]	0.25588	0.0001	0.0001	10.5201	3.70097	1.88282	-5.97467	down	C3H
MS.gene072841	zinc finger protein 1 [Medicago truncatula]	4.44282	4.41574	4.07053	0.402735	0.134313	0.142326	4.25027	up	C2H2
MS.gene63893	putative DNA helicase INO80 isoform X2 [Medicago truncatula]	4.16525	2.18588	12.3538	0.44196	0.810889	0.293493	3.59649	up	C3H
MS.gene27458	replication factor-A carboxy-terminal domain protein [Medicago truncatula]	0.019233	0.0001	0.043541	0.351952	2.61423	1.38095	-6.11145	down	ERF
MS.gene30478	putative protein kinase RLK-Pelle-DLSV family [Medicago truncatula]	1.57245	1.45216	1.01868	3.09044	17.118	8.3623	-2.82094	down	CPP
MS.gene90673	cysteine-rich receptor-like protein kinase 10 [Medicago truncatula]	0.24319	0.157782	0.0001	4.31148	3.36004	2.0429	-4.59819	down	CPP
MS.gene28225	glycine-rich RNA-binding protein 3, mitochondrial [Medicago truncatula]	1.99806	4.51432	23.9443	0.671223	0.996536	1.09981	3.46007	up	C2H2
MS.gene79275	ethylene-responsive transcription factor 1B [Medicago truncatula]	0.070957	0.0001	0.0001	2.17021	2.52106	2.37707	-6.63422	down	ERF
MS.gene052090	scarecrow-like protein 30 [Medicago truncatula]	0.212483	0.095728	0.0001	2.09749	2.99051	2.5912	-4.6385	down	GRAS
MS.gene96391	ethylene-responsive transcription factor ERF104 [Medicago truncatula]	30.6869	37.88	43.7465	109.335	239.314	167.629	-2.20062	down	ERF
MS.gene031589	disease resistance protein (TIR-NBS-LRR class), putative [Medicago truncatula]	1.32313	1.45815	0.432947	5.09814	13.1472	15.5238	-3.39316	down	MYB
MS.gene31174	transcription factor MYB48 [Medicago truncatula]	64.6656	40.5687	65.9168	7.112	13.9266	12.6963	2.34296	up	MYB
MS.gene50632	ethylene-responsive transcription factor 1B [Medicago truncatula]	0.0001	0.274648	0.0001	1.41	9.44671	6.51358	-5.98184	down	ERF
MS.gene31128	scarecrow-like protein 30 [Medicago truncatula]	0.526642	0.063526	0.014625	2.14658	5.63092	3.86811	-4.2672	down	GRAS
MS.gene51937	NAC transcription factor 47 [Medicago truncatula]	7.99446	16.3596	3.22632	33.2772	79.3563	52.5989	-2.58278	down	NAC
MS.gene31130	scarecrow-like protein 30 [Medicago truncatula]	3.90344	4.26409	2.65408	21.3662	20.3857	12.5115	-2.32606	down	GRAS
MS.gene44938	putative powdery mildew resistance protein, RPW8 [Medicago truncatula]	0.583182	0.716097	0.604784	5.02442	9.04472	8.021	-3.53625	down	MYB
MS.gene05474	Y2K4 dehydrin variant G2, partial [Medicago sativa]	86.3909	255.507	156.263	5.0343	3.56898	50.4115	3.07746	up	C2H2
MS.gene072134	FBD-associated F-box protein At4g10400 [Medicago truncatula]	0.0001	0.0001	0.0001	1.8406	1.23057	0.0001	-13.3216	down	bZIP
MS.gene79326	C-repeat binding factor 2 [Medicago truncatula]	2.13679	16.9549	5.69004	0.720735	0.409485	0.037332	4.40772	up	ERF
MS.gene041078	transcription factor HEC2 [Medicago truncatula]	0.185852	0.103865	0.332946	13.6008	4.98924	0.156659	-4.91204	down	bHLH
MS.gene05144	protein REVEILLE 7 isoform X1 [Medicago truncatula]	0.0001	0.836141	2.54608	0.0001	0.0001	0.0001	13.4608	up	MYB_related
MS.gene012526	cellulose synthase A catalytic subunit 7 [UDP-forming] [Medicago truncatula]	0.0001	0.0001	0.0001	1.17226	0.353082	0.0001	-12.312	down	bZIP
MS.gene067491	ethylene-responsive transcription factor RAP2-2 [Medicago truncatula]	9.33289	4.18696	7.44405	0.945232	0.341876	0.804568	3.32518	up	ERF
MS.gene53978	zinc finger CCCH domain-containing protein 66 [Medicago truncatula]	2.48109	1.4529	0.735214	12.5587	10.0311	7.52852	-2.68939	down	C3H
MS.gene036359	FIP1[V]-like protein isoform X2 [Medicago truncatula]	2.41076	1.2082	0.193863	6.86371	3.47971	24.5473	-3.19391	down	C3H
MS.gene00348	plasma membrane-associated cation-binding protein 1 [Medicago truncatula]	70.3977	118.139	54.4726	289.708	379.38	385.021	-2.11694	down	C3H
MS.gene95577	glycine-rich cell wall structural protein 1 [Medicago truncatula]	0.921611	0.725815	0.450446	6.51229	3.43662	9.85479	-3.23877	down	C2H2
MS.gene88720	zinc finger protein CONSTANS-LIKE 9 [Medicago truncatula]	17.1684	1.08414	8.79326	0.734915	0.967529	0.612228	3.54653	up	CO-like
MS.gene025439	homeobox-leucine zipper protein ATHB-15 [Medicago truncatula]	0.066384	1.99964	3.24538	0.0001	0.0001	0.0001	14.1118	up	HD-ZIP
MS.gene006714	TMV resistance protein N [Medicago truncatula]	1.88982	1.15373	0.636924	7.75418	14.1904	8.48167	-3.04735	down	MYB
MS.gene78417	scarecrow-like protein 30 [Medicago truncatula]	3.07464	1.59379	0.254106	3.41034	16.346	26.5485	-3.23369	down	GRAS
MS.gene025539	putative START domain, pectinacetylesterase/NOTUM [Medicago truncatula]	0.0001	0.0001	0.0001	0.0001	1.4963	0.716838	-12.8489	down	HD-ZIP
MS.gene55876	transcription factor MYBS3 [Medicago truncatula]	1.79709	2.88199	3.65619	21.5299	16.3256	17.587	-2.7337	down	MYB_related
MS.gene72610	hypothetical protein MtrunA17_Chr6g0479271 [Medicago truncatula]	3.84794	0.0001	3.87627	0.0001	0.0001	0.0001	14.6522	up	MYB_related
MS.gene41702	NAC transcription factor 47 [Medicago truncatula]	8.95328	12.5388	15.8029	41.8128	58.4474	69.839	-2.18932	down	NAC
MS.gene52078	putative P-loop containing nucleoside triphosphate hydrolase, leucine-rich repeat domain, L [Medicago truncatula]	0.011134	0.061371	0.084979	0.880021	2.83809	0.257247	-4.65781	down	MYB
MS.gene015156	transcription factor HEC2 [Medicago truncatula]	0.049152	0.289664	0.198918	21.3795	1.70362	0.052251	-5.42707	down	bHLH
MS.gene058308	DEAD-box ATP-dependent RNA helicase 46 [Medicago truncatula]	0.844441	0.268577	0.83618	0.760354	9.37245	7.85729	-3.20625	down	ARF
MS.gene39052	AP2-like ethylene-responsive transcription factor At2g41710 [Medicago truncatula]	0.0001	0.0001	0.0001	0.0001	2.32404	0.897442	-13.3905	down	AP2
MS.gene020221	alpha/beta fold hydrolase [Medicago truncatula]	7.16507	2.23094	11.9912	0.0001	0.704911	0.233599	4.51008	up	FAR1
MS.gene002102	Serine/Threonine-kinase rlckvii-like protein, putative [Medicago truncatula]	0.081539	0.865319	0.279827	7.15813	6.52195	3.41147	-3.80045	down	ERF
MS.gene94299	replication factor A protein 1 [Medicago truncatula]	0.0001	0.0001	0.0001	0.0001	1.09546	1.21349	-12.9101	down	ERF
MS.gene037417	TIR-NBS-LRR RCT1-like resistance protein [Medicago sativa]	0.0001	0.0001	0.0001	0.0001	1.63856	1.2425	-13.2294	down	MYB
MS.gene61126	myb transcription factor [Medicago truncatula]	18.4904	33.7514	12.2684	1.88409	3.16389	4.37368	2.77547	up	MYB
MS.gene27204	WRKY transcription factor 6 [Medicago truncatula]	10.3575	1.54813	0.217736	59.4248	18.2739	48.7013	-3.38213	down	WRKY
MS.gene01170	calmodulin-binding transcription activator 2 isoform X2 [Medicago truncatula]	2.23523	4.02948	0.792019	8.82326	17.1452	13.619	-2.48797	down	CAMTA
MS.gene28939	signal recognition particle 43 kDa protein, chloroplastic [Medicago truncatula]	1.44847	0.0001	0.263546	4.64905	13.044	17.5411	-4.36312	down	CAMTA
MS.gene01562	transcription factor [Medicago truncatula]	1.31576	4.20021	0.0001	0.0001	0.0001	0.0001	14.1664	up	Trihelix
MS.gene004846	zinc finger CCCH domain-containing protein 66 [Medicago truncatula]	0.0001	0.0001	0.0001	0.008463	0.584199	0.670225	-12.0395	down	C3H
MS.gene040259	zinc finger protein CONSTANS-LIKE 6 [Medicago truncatula]	13.7338	6.57562	4.85369	0.996355	1.09786	0.508833	3.27304	up	CO-like
MS.gene010346	transcription factor HEC2 [Medicago truncatula]	0.048957	0.0001	0.075375	5.60852	2.67617	0.2229	-6.09532	down	bHLH
MS.gene21084	transcription factor PIF3 [Medicago truncatula]	3.43322	1.46274	3.33948	16.3011	12.6433	12.6072	-2.33499	down	bHLH
MS.gene048913	high mobility group B protein 6 [Medicago truncatula]	0.0001	0.0001	0.0001	1.47672	0.0001	2.58671	-13.7255	down	C3H
MS.gene81683	cold and drought-regulated protein CORA [Medicago truncatula]	285.539	342.409	581.407	140.669	58.3965	68.4364	2.17662	up	WRKY
MS.gene013601	uncharacterized protein LOC11446456 isoform X1 [Medicago truncatula]	2.53924	0.494701	3.38157	11.1581	20.6001	20.2217	-3.01832	down	CO-like
MS.gene056422	inorganic phosphate transporter 2-1, chloroplastic [Medicago truncatula]	0.880737	4.9233	5.72252	0.411701	0.254921	0.500409	3.30405	up	ZF-HD
MS.gene40935	NAC domain-containing protein 2 [Medicago truncatula]	8.83857	1.01763	1.98141	29.0041	33.4209	23.1106	-2.85315	down	NAC
MS.gene073179	TMV resistance protein N isoform X1 [Medicago truncatula]	0.017641	0.0001	0.026862	1.68885	0.0001	2.1864	-6.44104	down	MYB
MS.gene003383	NAC domain-containing protein 22 isoform X1 [Medicago truncatula]	7.03974	1.63589	1.92708	16.9728	20.6493	34.0671	-2.75732	down	NAC
MS.gene96392	ethylene response factor 8 [Medicago sativa]	54.6593	86.5502	90.5656	188.967	373.73	417.052	-2.07969	down	ERF
MS.gene08990	zeaxanthin epoxidase, chloroplastic [Medicago truncatula]	1.75523	2.69861	0.0001	0.0001	0.0001	0.0001	13.8578	up	ERF
MS.gene072835	zinc finger protein 1 [Medicago truncatula]	2.69947	1.6285	1.98476	0.039407	0.067226	0.098392	4.94439	up	C2H2
MS.gene90899	putative Extensin domain-containing protein [Medicago truncatula]	2.54637	1.17241	8.22342	34.1019	12.6485	23.95	-2.56565	down	ZF-HD
MS.gene012063	uncharacterized protein LOC25501614 [Medicago truncatula]	0.17847	0.426423	0.0001	4.56396	2.87716	6.14425	-4.48899	down	FAR1
MS.gene067817	ethylene-responsive transcription factor RAP2-11 [Medicago truncatula]	1.21576	0.381632	0.143676	7.22712	6.55157	6.85837	-3.56719	down	ERF
MS.gene061226	transcription factor MYB108 [Medicago truncatula]	2.12015	0.803905	0.604866	8.9689	8.80194	10.902	-3.02238	down	MYB
MS.gene56390	disease resistance protein RPM1 [Medicago truncatula]	0.0001	0.132748	0.0001	2.2016	2.09322	1.01985	-5.32105	down	MYB
MS.gene064722	floral homeotic protein DEFICIENS [Medicago truncatula]	0.0001	0.0001	0.0001	0.0001	3.99495	1.31494	-14.1115	down	MIKC_MADS
MS.gene040917	putative Extensin domain-containing protein [Medicago truncatula]	0.407428	0.498103	0.0001	1.02246	5.6506	11.397	-4.31854	down	ZF-HD
MS.gene017348	protein REVEILLE 1 [Medicago truncatula]	4.65861	1.53476	11.3464	0.899582	0.234482	0.242153	3.67185	up	MYB_related
MS.gene69090	receptor protein-tyrosine kinase CEPR1 [Medicago truncatula]	3.07244	0.088304	3.405	0.056187	0.12573	0.0001	5.17281	up	MYB
MS.gene95054	F-box/kelch-repeat protein At3g06240 [Medicago truncatula]	0.0001	0.0001	0.106303	0.0001	7.7745	7.21669	-7.13709	down	C2H2
MS.gene22314	ethylene-responsive transcription factor ERF061 [Medicago truncatula]	1.77269	2.65511	1.52988	10.2855	17.9448	17.6235	-2.94422	down	ERF
MS.gene59472	chaperone protein dnaJ 11, chloroplastic [Medicago truncatula]	51.7303	52.0502	22.1418	380.416	108.929	126.527	-2.2901	down	C2H2
MS.gene62819	protein FIZZY-RELATED 1 [Medicago truncatula]	0.594055	0.541371	0.461562	2.91836	5.39948	5.04299	-3.06458	down	C3H
MS.gene45523	scarecrow-like protein 30 [Medicago truncatula]	0.742294	0.052352	0.014603	2.04928	6.01222	5.69296	-4.08717	down	GRAS
MS.gene001169	protein REVEILLE 7 isoform X1 [Medicago truncatula]	3.5896	3.38627	3.82961	0.301613	0.134878	0.616548	3.35913	up	MYB_related
MS.gene90104	putative Extensin domain-containing protein [Medicago truncatula]	3.41439	1.75514	5.41051	20.3101	10.8495	17.4409	-2.19963	down	ZF-HD
MS.gene77675	uncharacterized protein LOC25491885 isoform X1 [Medicago truncatula]	4.24548	2.46644	2.91336	0.398857	0.084284	0.478007	3.324	up	FAR1
MS.gene004776	ethylene-responsive transcription factor 1B [Medicago truncatula]	4.94236	1.26484	1.09332	8.63792	20.5986	30.5726	-3.03429	down	ERF
MS.gene006713	hypothetical protein TSUD_92950 [Trifolium subterraneum]	2.88429	3.93486	3.70819	21.5691	18.8343	10.128	-2.26304	down	MYB
MS.gene09101	4-coumarate--CoA ligase-like 7 [Medicago truncatula]	0.888373	0.685763	1.79522	13.876	6.92978	6.4857	-3.0179	down	CPP
MS.gene07377	cytochrome P450 709B2 [Medicago truncatula]	1.11981	1.98399	0.616225	7.18994	12.1523	6.237	-2.78159	down	G2-like
MS.gene27827	probable WRKY transcription factor 65 isoform X1 [Medicago truncatula]	0.0001	0.312041	0.294701	4.22856	13.8122	0.479687	-4.93165	down	WRKY
MS.gene05410	putative glycerophosphodiester phosphodiesterase, protein kinase RLK-Pelle-LRK10L-2 family [Medicago truncatula]	0.0001	0.034827	0.0001	0.221259	1.28659	0.930433	-6.12125	down	WRKY
MS.gene48648	NAD(P)H-quinone oxidoreductase subunit T, chloroplastic [Medicago truncatula]	1.73516	2.70332	2.77943	0.126652	0.0001	0.0001	5.83036	up	C2H2
MS.gene40293	AP2 domain class transcription factor [Medicago falcata]	9.91373	5.1786	21.6173	0.986042	1.12041	1.94603	3.17928	up	ERF
MS.gene053908	putative transcription factor RAV family [Medicago truncatula]	15.8681	3.88941	1.82672	17.3979	54.4812	68.321	-2.69943	down	RAV
MS.gene78297	LEAF RUST 10 DISEASE-RESISTANCE LOCUS RECEPTOR-LIKE PROTEIN KINASE-like 1.2 isoform X3 [Medicago truncatula]	1.37612	1.92799	1.12281	7.32514	8.69445	8.67513	-2.47983	down	CPP
MS.gene006340	ethylene-responsive transcription factor ERF026 [Medicago truncatula]	0.050903	0.303599	0.399065	3.13937	0.612279	13.284	-4.49868	down	ERF
MS.gene025856	Response regulator receiver; CCT [Medicago truncatula]	1.00282	0.0001	0.664966	0.0001	0.0001	0.0001	12.4408	up	ARR-B
MS.gene003126	trihelix transcription factor GTL1 [Medicago truncatula]	3.78548	2.22998	3.78146	0.12094	0.450926	0.218769	3.63124	up	Trihelix
MS.gene001242	protein JINGUBANG [Medicago truncatula]	0.24452	0.407457	0.147093	1.04804	5.07176	5.4151	-3.85154	down	C3H
MS.gene046171	putative Extensin domain-containing protein [Medicago truncatula]	3.66349	1.54434	9.31871	36.0024	12.7664	27.4084	-2.39067	down	ZF-HD
MS.gene59471	chaperone DnaJ-like protein [Medicago sativa]	114.772	120.653	120.377	669.2	258.851	475.343	-1.97978	down	bZIP
MS.gene037965	ethylene response factor 8 [Medicago sativa]	46.5689	63.905	45.4367	111.817	224.338	294.423	-2.01596	down	ERF
MS.gene052297	NAC domain-containing protein 22 isoform X1 [Medicago truncatula]	10.2495	1.47926	2.12901	16.4602	39.7364	34.0915	-2.70384	down	NAC
MS.gene063188	AP2 domain class transcription factor [Medicago falcata]	10.998	6.17016	24.3184	1.70831	1.12041	2.19126	3.04689	up	ERF
MS.gene28920	disease resistance protein (TIR-NBS-LRR class), putative [Medicago truncatula]	0.485867	1.14191	0.0001	5.06084	9.4638	14.4259	-4.15252	down	MYB
MS.gene93158	F-box SKP2A-like protein [Medicago truncatula]	5.43344	1.15066	0.438152	0.078955	0.0001	0.0001	6.47111	up	S1Fa-like
MS.gene036090	ethylene-responsive transcription factor 1B [Medicago truncatula]	0.0001	0.177801	0.0001	1.25907	5.56463	3.89308	-5.91184	down	ERF
MS.gene31364	frigida-LIKE protein [Medicago truncatula]	2.54229	4.95626	1.64439	16.0516	10.2173	14.3065	-2.14987	down	C3H
MS.gene039128	uncharacterized protein LOC25487028 [Medicago truncatula]	14.909	8.21265	6.37922	30.6734	40.4835	56.484	-2.11326	down	Dof
MS.gene65939	uncharacterized protein LOC112422878 [Medicago truncatula]	0.286183	0.493109	0.262945	2.91594	4.15741	2.61577	-3.21668	down	Trihelix
MS.gene95775	transcription factor bHLH130 [Medicago truncatula]	6.36509	7.45835	2.90322	28.293	22.2499	26.8302	-2.20968	down	bHLH
MS.gene72345	ethylene-responsive transcription factor 6 [Medicago truncatula]	17.727	35.9297	44.5646	132.247	147.361	111.223	-1.99244	down	ERF
MS.gene031691	dihydrodipicolinate reductase-like protein CRR1, chloroplastic [Medicago truncatula]	8.0563	3.99652	1.18804	13.314	42.6897	22.8531	-2.57424	down	AP2
MS.gene20167	transcription factor MYBS3 [Medicago truncatula]	3.33724	1.31989	7.52954	8.83417	33.4322	40.4857	-2.76349	down	MYB_related
MS.gene74253	putative Extensin domain-containing protein [Medicago truncatula]	3.20652	1.77942	0.0001	38.3108	13.653	26.7627	-3.98089	down	ZF-HD
MS.gene71985	ethylene-responsive transcription factor 6 [Medicago truncatula]	10.8799	12.2035	15.7608	44.8428	60.4672	49.8329	-1.99783	down	ERF
MS.gene33350	auxin-induced protein IAA6 [Medicago truncatula]	0.0001	2.45627	3.31372	0.0001	0.0001	0.0001	14.2313	up	ARF
MS.gene76925	hypothetical protein MTR_5g078270 [Medicago truncatula]	1.14686	1.73255	0.0001	0.0001	0.0001	0.0001	13.2286	up	B3
MS.gene79976	FIP1[V]-like protein isoform X2 [Medicago truncatula]	0.387214	0.083028	0.167184	2.35627	2.02435	2.59084	-3.45113	down	C3H
MS.gene031586	TMV resistance protein N [Medicago truncatula]	0.886002	0.702619	0.0001	5.86339	9.05762	6.95182	-3.7832	down	MYB
MS.gene028859	putative Ulp1 protease family catalytic domain, putative transposase, Ptta/En/Spm, plant [Medicago truncatula]	0.0001	0.416512	0.249439	0.0001	0.0001	0.0001	11.1165	up	Trihelix
MS.gene015041	zinc finger CCCH domain-containing protein 20 [Medicago truncatula]	46.7306	32.9028	9.12525	183.967	142.697	80.7647	-2.19859	down	C3H
MS.gene85073	CAX-interacting protein 4 [Cicer arietinum]	1.6184	0.0001	10.333	0.0001	0.0001	0.08032	7.21363	up	C3H
MS.gene020117	disease resistance protein (TIR-NBS-LRR class) [Medicago truncatula]	0.072167	0.464796	0.377159	4.90779	2.82613	1.87707	-3.39423	down	MYB
MS.gene015851	zinc finger CCCH domain-containing protein 49 [Medicago truncatula]	0.834111	3.11401	2.36632	11.3159	19.7612	8.85145	-2.66069	down	C3H
MS.gene057580	hypothetical protein MtrunA17_Chr7g0217851 [Medicago truncatula]	1.76329	0.0001	2.88663	0.0001	0.0001	0.0001	13.92	up	MYB
MS.gene051605	unknown [Medicago truncatula]	2.40687	15.204	0.725632	0.518038	0.0001	0.063283	4.97899	up	GATA
MS.gene64775	chaperone protein dnaJ 11, chloroplastic [Medicago truncatula]	15.3512	8.86623	20.4672	53.5591	51.7456	92.5112	-2.14631	down	bZIP
MS.gene001162	homeobox-leucine zipper protein HAT5 [Medicago truncatula]	219.108	148.287	247.614	21.3923	50.4119	80.0734	2.0177	up	HD-ZIP
MS.gene69025	disease resistance protein (TIR-NBS-LRR class) [Medicago truncatula]	0.237091	1.04639	0.496509	1.99034	6.78082	4.86891	-2.93791	down	MYB
MS.gene044483	transcription factor BIM1 isoform X2 [Medicago truncatula]	0.0001	0.0001	0.0001	0.515257	0.0001	0.870259	-12.1733	down	bHLH
MS.gene037967	ethylene-responsive transcription factor ERF104 [Medicago truncatula]	12.9255	6.12617	15.6809	41.4052	55.0419	55.8767	-2.13278	down	ERF
MS.gene024493	violaxanthin de-epoxidase, chloroplastic [Medicago truncatula]	18.106	17.7741	23.0906	3.24547	4.91086	5.35132	2.12622	up	G2-like
MS.gene014637	AP2 domain class transcription factor [Medicago falcata]	9.15361	3.88101	19.438	0.806307	1.06079	1.77173	3.15768	up	ERF
MS.gene066621	uncharacterized protein LOC112418629 [Medicago truncatula]	1.46036	1.41739	0.0001	0.0001	0.0001	0.0001	13.2277	up	MYB_related
MS.gene022745	alpha/beta fold hydrolase [Medicago truncatula]	6.72558	11.4584	12.0116	0.89688	1.95789	1.86597	2.67725	up	FAR1
MS.gene025956	violaxanthin de-epoxidase, chloroplastic [Medicago truncatula]	19.6735	14.3891	40.8152	8.25322	0.760525	0.697766	2.94677	up	G2-like
MS.gene51385	S-locus lectin kinase family protein [Medicago truncatula]	0.0001	0.0001	0.0001	0.0001	0.318572	0.415852	-11.2576	down	CPP
MS.gene80340	uncharacterized protein LOC112422767 [Medicago truncatula]	0.317185	0.0001	0.272212	0.0001	0.0001	0.0001	10.9403	up	Trihelix
MS.gene039465	transcription factor bHLH63 [Medicago truncatula]	1.8002	0.270338	0.0001	19.652	4.84974	11.1757	-4.10686	down	bHLH
MS.gene011565	ethylene-responsive transcription factor 6 [Medicago truncatula]	34.7514	17.618	25.8037	136.587	88.4259	74.9659	-1.94012	down	ERF
MS.gene61582	glycine-rich cell wall structural protein 1 [Medicago truncatula]	1.75844	1.35525	3.29831	13.2587	8.14411	15.7703	-2.53541	down	C2H2
MS.gene042389	TMV resistance protein N isoform X1 [Medicago truncatula]	0.592325	0.404606	0.078006	4.36714	2.90862	1.75947	-3.07131	down	MYB
MS.gene020891	putative histidine kinase response regulator and transcription factor RR-A-type family [Medicago truncatula]	0.81963	0.817077	1.69186	0.021947	0.054844	0.189025	3.6464	up	ARR-B
MS.gene027388	glycine-rich cell wall structural protein 1 [Medicago truncatula]	0.103307	0.261593	0.319149	1.89849	3.15981	3.65648	-3.67129	down	C2H2
MS.gene79327	CRT/DRE binding factor 2 [Medicago truncatula]	13.6023	1.00263	2.36727	0.0001	0.0001	0.385566	5.4593	up	ERF
MS.gene93360	unknown [Medicago truncatula]	2.64387	2.77166	3.92791	0.504446	0.271086	0.112676	3.39498	up	Dof
MS.gene36035	early nodulin-like protein 2 [Medicago truncatula]	76.3135	70.8957	105.366	10.6461	18.9448	33.3946	2.00362	up	C3H
MS.gene93822	cysteine-rich receptor-kinase-like protein [Medicago truncatula]	0.613437	0.934563	1.1261	0.05158	0.0001	0.0001	5.69052	up	CPP
MS.gene54046	probable WRKY transcription factor 17 [Medicago truncatula]	0.215376	1.11861	0.0001	10.8681	6.55174	4.72598	-4.05312	down	WRKY
MS.gene20923	cytochrome P450 709B2 [Medicago truncatula]	1.80875	0.387366	0.25439	3.02754	11.9838	5.30755	-3.05167	down	G2-like
MS.gene053949	F-box/FBD/LRR-repeat protein [Trifolium pratense]	0.682595	0.0001	0.797662	0.0001	0.0001	0.0001	12.2687	up	bZIP
MS.gene070853	uncharacterized protein LOC25483551 [Medicago truncatula]	0.106485	0.0001	0.411561	2.82726	2.82126	1.96152	-3.87647	down	C3H
MS.gene21677	magnesium-chelatase subunit ChlD, chloroplastic isoform X1 [Medicago truncatula]	0.0001	0.137509	0.0001	4.00633	0.98906	0.301665	-5.2655	down	C3H
MS.gene61291	putative transcription factor AP2-EREBP family [Medicago truncatula]	65.6587	32.6065	30.2819	210.766	144.747	124.663	-1.90127	down	ERF
MS.gene069895	putative FBD-associated F-box protein At5g56560 [Medicago truncatula]	0.320705	0.435439	1.07748	0.0001	0.031399	0.0001	5.85868	up	bZIP
MS.gene039553	putative P-loop containing nucleoside triphosphate hydrolase, leucine-rich repeat domain, L [Medicago truncatula]	0.464642	0.344204	0.546796	1.26652	4.29768	3.55685	-2.75023	down	MYB
MS.gene43352	transmembrane protein, putative [Medicago truncatula]	0.0001	0.0001	0.0001	0.0001	2.84407	2.66885	-14.1656	down	B3
MS.gene76569	transcription factor bHLH87 [Medicago truncatula]	0.066753	0.0001	0.015942	1.5374	1.32148	0.352916	-5.27769	down	bHLH
MS.gene045166	coilin [Medicago truncatula]	4.90963	2.19232	3.11114	0.365361	0.713325	0.440957	2.74862	up	C3H
MS.gene21085	enolase-phosphatase E1 [Medicago truncatula]	1.8233	0.0001	0.0001	21.6238	18.9283	17.7132	-4.99785	down	C3H
MS.gene71833	zinc finger protein CONSTANS-LIKE 16 [Medicago truncatula]	743.785	558.623	794.483	208.435	222.537	178.873	1.78174	up	CO-like
MS.gene010627	chaperone protein dnaJ 11, chloroplastic [Medicago truncatula]	18.5417	49.8635	27.4414	107.734	104.582	166.662	-1.98332	down	bZIP
MS.gene021062	myb transcription factor [Medicago truncatula]	8.81412	9.82023	9.40235	1.66407	0.2042	1.60563	3.01269	up	MYB
MS.gene034098	uncharacterized protein LOC11434868 [Medicago truncatula]	4.83928	12.3416	3.69546	1.34846	0.845015	0.780019	2.81164	up	FAR1
MS.gene047335	squamosa promoter-binding protein 1 [Medicago truncatula]	4.51435	0.209567	18.3333	0.0001	0.433351	0.0001	5.73287	up	SBP
MS.gene21124	cytochrome P450 709B2 [Medicago truncatula]	0.605618	0.0001	0.637083	1.41466	10.4339	6.94021	-3.9182	down	G2-like
MS.gene66183	disease resistance protein RPM1 [Medicago truncatula]	0.020654	0.011631	0.0001	0.032641	0.752669	0.715703	-5.53447	down	MYB
MS.gene066525	probable WRKY transcription factor 50 [Medicago truncatula]	6.15326	4.41793	0.474177	15.7359	41.0923	33.1375	-3.02593	down	WRKY
MS.gene021723	hypothetical protein TSUD_232130 [Trifolium subterraneum]	9.07991	10.622	1.03179	32.2101	32.3736	36.4866	-2.28531	down	MYB
MS.gene45726	dehydration-responsive RD22-like protein [Medicago truncatula]	19.443	23.5618	12.9735	90.0246	60.6467	47.6407	-1.82483	down	WRKY
MS.gene035740	LRR and NB-ARC domain disease resistance protein [Medicago truncatula]	0.0001	0.011105	0.0001	0.02109	0.36802	0.516469	-6.32381	down	MYB
MS.gene010099	MADS-box protein AGL24 isoform X2 [Medicago truncatula]	0.657219	1.37671	0.314639	13.2264	2.98066	5.11062	-3.1822	down	MIKC_MADS
MS.gene47512	something about silencing protein 10 isoform X1 [Medicago truncatula]	25.7014	28.7364	21.582	3.37045	10.9998	3.68546	2.07392	up	C3H
MS.gene06155	ATP-dependent 6-phosphofructokinase 3 [Medicago truncatula]	8.77508	6.80079	6.17656	21.192	27.7489	32.6667	-1.90753	down	HSF
MS.gene031680	probable transcription factor GLK1 isoform X1 [Medicago truncatula]	1.2339	3.43305	1.22804	0.21786	0.046414	0.162432	3.78818	up	G2-like
MS.gene067783	NAC transcription factor 47 [Medicago truncatula]	11.5326	24.0947	19.6018	53.7107	63.5837	86.1732	-1.8813	down	NAC
MS.gene54840	frigida-LIKE protein [Medicago truncatula]	0.393193	2.45518	0.401825	7.54891	5.45151	5.45061	-2.5051	down	C3H
MS.gene77442	uncharacterized protein LOC11420111 [Medicago truncatula]	6.47178	2.07289	3.10501	0.911261	0.236307	0.663896	2.68506	up	C3H
MS.gene010626	chaperone protein dnaJ 11, chloroplastic [Medicago truncatula]	16.3361	19.6218	15.4373	29.7535	65.7307	121.674	-2.07904	down	C2H2
MS.gene043128	NAD(P)H-quinone oxidoreductase subunit T, chloroplastic [Medicago truncatula]	2.52871	3.70005	3.95028	0.529751	0.10832	0.113725	3.75912	up	C2H2
MS.gene97072	patellin-3 [Medicago truncatula]	37.775	40.4134	37.1706	80.7815	158.329	151.448	-1.75941	down	C3H
MS.gene020181	putative P-loop containing nucleoside triphosphate hydrolase, leucine-rich repeat domain, L [Medicago truncatula]	1.14428	1.47993	0.209821	5.6542	9.8733	4.28211	-2.80527	down	MYB
MS.gene45158	two-component response regulator ARR5 [Medicago truncatula]	1.03932	0.484256	0.210466	4.2091	3.72967	8.59174	-3.25292	down	ARR-B
MS.gene51042	homeobox-leucine zipper protein HAT5 [Medicago truncatula]	69.2933	84.721	58.2504	10.5294	15.8357	30.5326	1.89942	up	HD-ZIP
MS.gene063163	probable receptor-like serine/threonine-protein kinase At4g34500 [Medicago truncatula]	0.137682	0.163168	0.297718	1.09895	4.40021	1.24117	-3.49323	down	CPP
MS.gene68068	chaperone protein dnaJ 11, chloroplastic [Medicago truncatula]	40.5457	48.7589	27.4579	90.6448	127.048	210.795	-1.87568	down	C2H2
MS.gene30844	C-repeat binding factor 9 [Medicago truncatula]	2.95228	5.30942	0.544323	0.182031	0.0001	0.0001	5.59465	up	ERF
MS.gene003876	B-box zinc finger protein 24 [Medicago truncatula]	50.8353	112.375	54.4232	21.7813	15.0848	21.6171	1.89581	up	DBB
MS.gene063386	NAC domain-containing protein 21/22 [Medicago truncatula]	36.2656	22.0761	23.4537	97.0427	104.159	77.0234	-1.76616	down	NAC
MS.gene81375	putative DNA helicase INO80 isoform X1 [Medicago truncatula]	2.78791	1.50545	1.40493	0.142305	0.304039	0.137051	3.28798	up	C3H
MS.gene46880	B-box zinc finger protein 24 [Medicago truncatula]	64.8246	149.242	83.8505	1.9217	23.6658	31.3792	2.38672	up	DBB
MS.gene056660	dehydration-responsive RD22-like protein [Medicago truncatula]	7.25561	20.1982	5.13955	97.2879	27.0813	23.0598	-2.17737	down	WRKY
MS.gene49710	putative transcription factor NAM family [Medicago truncatula]	3.367	2.36105	0.636617	18.5289	8.5577	11.159	-2.58714	down	NAC
MS.gene50338	uncharacterized protein LOC11419927 [Medicago truncatula]	1.30732	1.34087	0.773252	0.245529	0.108446	0.121142	2.84825	up	MYB
MS.gene02915	heavy metal-associated isoprenylated plant protein 7 isoform X2 [Medicago truncatula]	0.160442	0.0001	0.524183	10.8095	2.2067	0.45022	-4.29769	down	C3H
MS.gene036931	probable LRR receptor-like serine/threonine-protein kinase At1g06840 isoform X1 [Medicago truncatula]	0.0001	0.313955	0.126681	0.881301	5.05352	0.911203	-3.95728	down	CPP
MS.gene81223	putative histidine kinase response regulator and transcription factor RR-A-type family [Medicago truncatula]	1.59748	0.336573	0.642948	0.0001	0.0001	0.083759	4.93987	up	ARR-B
MS.gene86607	C-repeat binding factor 2 [Medicago truncatula]	5.67063	8.76447	8.24512	0.185996	1.23187	1.38872	3.01454	up	ERF
MS.gene031234	AP2 domain class transcription factor [Medicago falcata]	6.61136	3.48685	15.7485	0.945504	0.91677	1.41659	2.97871	up	ERF
MS.gene92139	common plant regulatory factor 1 [Medicago truncatula]	15.4181	10.4755	18.1928	3.50855	1.64356	4.42017	2.2034	up	bZIP
MS.gene048104	TIR-NBS-LRR RCT1-like resistance protein [Medicago sativa]	0.42244	0.711787	0.848097	2.73788	5.31026	3.05399	-2.48557	down	MYB
MS.gene002008	zinc finger CCCH domain-containing protein 5 isoform X2 [Medicago truncatula]	0.017071	0.307359	0.0001	0.287714	0.678122	6.96803	-4.6116	down	C3H
MS.gene31859	F-box SKP2A-like protein [Medicago truncatula]	5.8996	12.2603	3.90703	0.888376	1.01519	1.64176	2.63789	up	S1Fa-like
MS.gene57393	NAC domain-containing protein 104 [Medicago truncatula]	4.86222	0.916331	2.83976	0.0001	0.087986	0.22705	4.77336	up	NAC
MS.gene05648	RNA recognition motif-containing protein [Trifolium pratense]	11.5156	7.57095	10.9768	2.64392	1.84082	2.59322	2.0866	up	C3H
MS.gene45282	S-locus lectin kinase family protein [Medicago truncatula]	0.0001	0.0001	0.017796	0.036637	0.511081	0.471189	-5.8232	down	CPP
MS.gene72210	exocyst complex component EXO70B1 [Medicago truncatula]	0.0001	0.0001	0.133258	1.25115	1.57314	2.23522	-5.24454	down	WRKY
MS.gene68434	putative disease resistance RPP13-like protein 3 [Medicago truncatula]	2.98908	0.812926	3.50877	0.241469	0.627331	0.436284	2.48588	up	MYB
MS.gene77420	probable methyltransferase PMT2 [Medicago truncatula]	7.63343	3.39066	4.18483	1.31001	0.523894	0.770836	2.54571	up	WRKY
MS.gene067308	homeobox-leucine zipper protein [Medicago sativa]	31.1024	83.3344	49.2631	5.178	7.05052	25.1909	2.12919	up	HD-ZIP
MS.gene42649	eukaryotic translation initiation factor 3 subunit B [Medicago truncatula]	1.89091	1.47022	0.0001	20.4179	15.8078	3.15748	-3.55052	down	C3H
MS.gene041645	putative chromatin regulator PHD family [Medicago truncatula]	1.16075	0.0001	4.01196	0.0001	0.0001	0.048824	6.72131	up	C2H2
MS.gene025119	putative transcription factor bHLH041 isoform X1 [Medicago truncatula]	0.035034	0.0001	0.0001	0.975176	0.560984	0.190851	-5.61517	down	bHLH
MS.gene011268	midasin isoform X1 [Medicago truncatula]	0.030465	0.0001	0.014227	0.0001	1.1165	0.509701	-5.18221	down	C3H
MS.gene062541	homeobox-leucine zipper protein ATHB-54 [Medicago truncatula]	0.112277	0.0001	0.0001	1.30618	1.95349	1.41998	-5.3787	down	HD-ZIP
MS.gene029402	zinc finger protein CONSTANS-LIKE 16 [Medicago truncatula]	681.868	339.511	589.412	167.416	189.974	123.921	1.74273	up	CO-like
MS.gene008518	NB-ARC domain disease resistance protein [Medicago truncatula]	0.037755	0.489043	0.179592	0.0001	0.0001	0.015063	5.53235	up	MYB
MS.gene35295	protein UPSTREAM OF FLC [Medicago truncatula]	1.86414	4.71306	1.33341	10.9831	14.8587	11.6501	-2.24472	down	C2H2
MS.gene20870	probable WRKY transcription factor 23 [Medicago truncatula]	8.39224	5.93853	11.6307	17.4352	46.8057	37.1293	-1.96519	down	WRKY
MS.gene011656	PREDICTED: uncharacterized protein LOC105765014 isoform X2 [Gossypium raimondii]	10.7451	3.42622	5.26623	0.0001	0.624611	0.605682	3.98166	up	LSD
MS.gene57050	transcription factor MYB44 [Medicago truncatula]	38.7327	49.7641	31.6967	124.913	156.87	105.733	-1.68889	down	MYB
MS.gene70737	homeobox-leucine zipper protein ATHB-5 [Medicago truncatula]	9.63401	7.02	8.14266	0.762384	1.54152	1.1593	2.83997	up	HD-ZIP
MS.gene58627	plasma membrane-associated cation-binding protein 1 [Medicago truncatula]	67.8452	122.386	55.751	130.771	388.701	363.394	-1.84364	down	C3H
MS.gene056387	B-box zinc finger protein 24 [Medicago truncatula]	71.08	167.779	92.9371	37.8916	22.6526	34.1076	1.80959	up	DBB
MS.gene049270	probable methyltransferase PMT26 [Medicago truncatula]	2.89237	2.95406	0.265854	0.149474	0.237121	0.293394	3.16813	up	C3H
MS.gene069852	auxin-responsive protein IAA27 [Medicago truncatula]	1.17859	0.106334	0.0001	8.3722	5.00184	5.40643	-3.86936	down	ARF
MS.gene001986	probable mediator of RNA polymerase II transcription subunit 36b [Medicago truncatula]	66.1066	74.8154	93.1505	20.3821	22.9916	27.5924	1.72175	up	LBD
MS.gene008346	myb transcription factor [Medicago truncatula]	5.31947	5.72095	2.21037	0.358248	0.6859	0.674053	2.94711	up	MYB_related
MS.gene019481	probable methyltransferase PMT15 [Medicago truncatula]	8.70671	4.13261	4.5426	1.67582	0.787455	0.785257	2.41973	up	WRKY
MS.gene011125	transcription factor bHLH87 [Medicago truncatula]	0.16993	0.137396	0.890847	4.41721	3.45209	2.57398	-3.12367	down	bHLH
MS.gene56502	probable WRKY transcription factor 3 [Medicago truncatula]	3.57896	6.09025	6.24004	11.4858	29.3128	23.7224	-2.0199	down	WRKY
MS.gene040602	NAC domain-containing protein 21/22 [Medicago truncatula]	12.3249	15.1372	13.852	41.1688	52.4993	44.96	-1.74652	down	NAC
MS.gene60168	homeobox-leucine zipper protein HAT22 [Medicago truncatula]	2.72934	3.3469	0.464193	18.1134	7.12099	14.7218	-2.61096	down	HD-ZIP
MS.gene79328	C-repeat binding factor 2 [Medicago truncatula]	19.2113	6.73545	9.47108	0.638816	3.6088	0.576934	2.87601	up	ERF
MS.gene065133	zinc finger protein CONSTANS-LIKE 16 [Medicago truncatula]	423.385	288.292	375.729	130.083	115.777	97.9655	1.66114	up	CO-like
MS.gene004757	ethylene receptor 2 [Medicago truncatula]	10.2868	4.117	3.85908	11.9902	28.6516	28.1859	-1.91407	down	ARR-B
MS.gene21389	exocyst complex component EXO70A1 [Medicago truncatula]	0.642712	0.401598	0.996343	4.44532	2.46796	4.8877	-2.5318	down	WRKY
MS.gene000818	L-type lectin-domain receptor kinase IV.2-like protein [Medicago truncatula]	0.068623	0.060102	0.0001	0.846532	0.730153	1.12441	-4.39006	down	CPP
MS.gene50574	auxin-induced protein 22D [Medicago truncatula]	66.3379	57.5245	37.5719	136.765	182.972	198.301	-1.68211	down	ARF
MS.gene03449	uncharacterized protein LOC25491047 [Medicago truncatula]	0.028253	0.0001	0.0001	0.171841	0.483434	0.3315	-5.11607	down	MYB
MS.gene056057	tyrosine kinase family protein [Medicago truncatula]	1.28304	0.296684	1.10591	0.0001	0.061237	0.0001	5.45001	up	G2-like
MS.gene050697	Response regulator receiver; CCT [Medicago truncatula]	0.07757	1.52854	0.649568	0.042677	0.0001	0.0001	5.71721	up	ARR-B
MS.gene039789	uncharacterized protein LOC11412687 [Medicago truncatula]	1.7832	3.14268	4.07329	0.540878	0.0001	0.214468	3.57439	up	CPP
MS.gene064369	disease resistance protein (CC-NBS-LRR class) family protein [Medicago truncatula]	1.15235	0.74139	0.134654	0.0001	0.06221	0.0001	5.02242	up	MYB
MS.gene032127	transcription factor bHLH130 [Medicago truncatula]	3.33948	0.924021	5.8273	0.0001	0.0001	0.421823	4.57957	up	bHLH
MS.gene26913	putative receptor-like protein kinase At4g00960 isoform X1 [Medicago truncatula]	2.57146	2.48988	1.67006	0.0001	0.159316	0.377815	3.64729	up	CPP
MS.gene055133	transcription factor MYB1 [Medicago truncatula]	1.03109	0.196168	0.351427	3.51558	10.7814	1.45189	-3.31845	down	MYB
MS.gene49257	transcription factor bHLH63 [Medicago truncatula]	3.14506	1.21531	6.63687	22.0682	14.9159	15.3361	-2.25023	down	bHLH
MS.gene85133	auxin-responsive protein IAA27 [Medicago truncatula]	1.85106	2.42152	1.74151	8.12048	9.99894	11.7785	-2.31363	down	ARF
MS.gene061100	plectin [Medicago truncatula]	0.937034	1.85425	5.39052	7.34757	14.5139	12.371	-2.06487	down	C3H
MS.gene51074	homeobox-leucine zipper protein HAT5 [Medicago truncatula]	39.7291	54.7293	38.4273	6.73578	9.74446	20.4905	1.84573	up	HD-ZIP
MS.gene055431	RNA-binding motif protein, Y chromosome, family 1 member B isoform X1 [Medicago truncatula]	3.88749	22.2006	11.4011	1.01025	3.56238	3.66408	2.18633	up	C3H
MS.gene25307	PREDICTED: uncharacterized protein LOC109342030 isoform X1 [Lupinus angustifolius]	3.31531	0.103963	1.89796	0.128084	0.0001	0.0001	5.37326	up	Trihelix
MS.gene83846	ethylene-responsive transcription factor RAP2-11 [Medicago truncatula]	1.54622	0.415064	0.711162	5.37385	5.90832	6.95371	-2.77055	down	ERF
MS.gene011683	homeobox-leucine zipper protein HAT22 [Medicago truncatula]	5.8597	4.37704	4.37105	29.7031	10.5394	23.0908	-2.11623	down	HD-ZIP
MS.gene026477	putative Extensin domain-containing protein [Medicago truncatula]	2.92228	0.233052	1.02324	7.91812	3.47013	10.6969	-2.40199	down	ZF-HD
MS.gene09544	transcription factor MYB44 [Medicago truncatula]	36.8425	19.4695	29.0594	86.5925	87.8484	96.3264	-1.66523	down	MYB
MS.gene036186	heat stress transcription factor A-7a [Medicago truncatula]	0.069935	0.243677	0.151043	0.270845	3.4258	2.97534	-3.84388	down	HSF
MS.gene074464	dnaJ homolog subfamily B member 6 isoform X1 [Medicago truncatula]	7.39877	19.1959	16.9187	74.7089	45.7666	38.8976	-1.87288	down	C2H2
MS.gene008673	uncharacterized protein LOC25490940 isoform X8 [Medicago truncatula]	1.38413	0.067852	0.453611	0.011401	0.101158	0.028566	3.7552	up	MYB
MS.gene90939	putative P-loop containing nucleoside triphosphate hydrolase, leucine-rich repeat domain, L [Medicago truncatula]	0.660768	0.642867	0.307816	1.37086	4.21418	3.55437	-2.50374	down	MYB
MS.gene059144	putative disease resistance RPP13-like protein 1 [Medicago truncatula]	0.719182	0.628813	0.402611	0.0001	0.066599	0.070483	3.67369	up	MYB
MS.gene005656	uncharacterized protein LOC11415982 [Medicago truncatula]	0.013787	0.082574	0.451457	1.90781	2.01591	2.48839	-3.54903	down	CAMTA
MS.gene39897	unknown [Medicago truncatula]	72.3034	46.4896	81.8038	29.3171	12.0453	16.2021	1.80105	up	MYB_related
MS.gene60990	glycine-rich cell wall structural protein 1.8 [Medicago truncatula]	2.45276	1.03421	2.02449	7.21374	4.07071	22.6392	-2.62179	down	C2H2
MS.gene033391	ethylene-responsive transcription factor ERF026 [Medicago truncatula]	0.0001	0.370338	0.133644	2.40334	0.552994	10.4577	-4.73394	down	ERF
MS.gene06188	transcription factor MYBS3 [Medicago truncatula]	1.19216	2.571	6.22657	6.28213	22.2826	26.2808	-2.45685	down	MYB_related
MS.gene060237	WRKY transcription factor WRKY24 isoform X2 [Medicago truncatula]	9.61733	7.53246	8.44486	22.7399	29.8839	30.0737	-1.692	down	WRKY
MS.gene041302	zinc finger protein CONSTANS-LIKE 6 [Medicago truncatula]	7.12542	2.75528	7.89563	0.778182	0.0001	0.0001	4.51334	up	CO-like
MS.gene073400	plasma membrane-associated cation-binding protein 1 [Medicago truncatula]	55.0412	238.346	117.944	426.533	505.944	475.283	-1.77503	down	C3H
MS.gene053215	WRKY transcription factor 56 [Medicago sativa]	18.9414	7.84149	7.31338	43.3491	34.8431	41.0946	-1.80675	down	WRKY
MS.gene067414	uncharacterized protein LOC11420995 [Medicago truncatula]	0.078422	0.461092	0.275445	0.0001	7.80763	7.60283	-4.24105	down	C2H2
MS.gene064058	transcription factor MYBS3 [Medicago truncatula]	2.09899	1.07036	4.12743	0.202095	0.0001	0.193706	4.20405	up	MYB_related
MS.gene49374	heat stress transcription factor A-7a [Medicago truncatula]	0.158467	0.40705	0.0001	0.287696	5.57628	4.13266	-4.14355	down	HSF
MS.gene049240	NAC domain-containing protein 2 [Medicago truncatula]	11.8089	3.74417	1.85302	26.1149	28.6581	22.2241	-2.14521	down	NAC
MS.gene51075	homeobox-leucine zipper protein HAT5 [Medicago truncatula]	12.8317	17.0022	11.2054	0.41815	1.20092	4.07527	2.8494	up	HD-ZIP
MS.gene95984	cytochrome P450 CYP72A219 isoform X1 [Medicago truncatula]	0.406169	0.308456	1.95235	3.8873	5.95464	6.60185	-2.62427	down	G2-like
MS.gene34125	AP2/ERF and B3 domain-containing transcription factor RAV1 [Medicago truncatula]	42.2687	31.8838	4.57823	63.8713	118.382	135.288	-2.01195	down	RAV
MS.gene65988	transcription factor MYC2 [Medicago truncatula]	12.5777	1.90064	3.65621	1.27025	1.21432	0.767958	2.47911	up	bHLH
MS.gene21592	ATP-dependent 6-phosphofructokinase 4, chloroplastic isoform X2 [Medicago truncatula]	8.79819	19.1623	6.16987	28.5095	42.8698	46.7183	-1.79085	down	ERF
MS.gene032901	uncharacterized protein LOC11420111 [Medicago truncatula]	1.05627	1.12983	3.29471	0.356172	0.147589	0.279957	2.80598	up	C3H
MS.gene72198	WRKY transcription factor WRKY24 isoform X2 [Medicago truncatula]	12.674	10.1459	6.62717	34.753	27.9996	32.6086	-1.69528	down	WRKY
MS.gene45616	homeobox-leucine zipper protein HAT22 [Medicago truncatula]	1.00112	0.720579	1.52341	8.14681	5.93887	7.87506	-2.75859	down	HD-ZIP
MS.gene06818	two-component response regulator-like APRR9 isoform X1 [Medicago truncatula]	30.4069	54.4311	20.6094	8.22256	12.7946	10.6045	1.73754	up	ARR-B
MS.gene29238	transcription factor TCP7 [Medicago truncatula]	4.50279	0.649005	2.68111	12.6898	14.2966	15.4377	-2.43727	down	TCP
MS.gene81587	lysM domain receptor-like kinase 3 isoform X2 [Medicago truncatula]	0.311343	0.139066	2.81557	7.21059	7.54566	7.48097	-2.76739	down	CPP
MS.gene045838	putative transcription factor bHLH family [Medicago truncatula]	10.0874	0.280274	1.55934	0.0001	0.368953	0.0001	5.01387	up	bHLH
MS.gene97175	disease resistance protein RPM1 [Medicago truncatula]	0.661692	0.263116	0.224927	1.32269	1.99383	3.49671	-2.56704	down	MYB
MS.gene44698	putative disease resistance protein At1g50180 [Medicago truncatula]	6.29847	12.4929	2.34809	21.2575	20.6473	36.8242	-1.89695	down	MYB
MS.gene67359	protein UPSTREAM OF FLC isoform X1 [Medicago truncatula]	3.56961	0.0001	0.713588	0.0001	0.0001	0.042828	6.6373	up	C2H2
MS.gene034403	transcription factor LHW [Medicago truncatula]	7.20568	6.38765	4.57806	1.9588	1.28851	0.208967	2.39438	up	bHLH
MS.gene36579	transcription factor bHLH87 [Medicago truncatula]	0.16993	0.137396	0.80103	4.4627	2.05777	2.4648	-3.01914	down	bHLH
MS.gene21367	ethylene-responsive transcription factor ERF106 [Medicago truncatula]	41.8648	29.1898	18.5543	39.3293	130.216	148.395	-1.82704	down	ERF
MS.gene33004	GATA transcription factor 21 [Medicago truncatula]	6.6236	20.9368	10.1894	3.31752	1.16921	2.56512	2.42039	up	GATA
MS.gene74749	uncharacterized protein LOC112422540 [Medicago truncatula]	1.48946	1.03973	1.1163	0.179104	0.224485	0.191911	2.61394	up	NAC
MS.gene96134	putative P-loop containing nucleoside triphosphate hydrolase, leucine-rich repeat domain, L [Medicago truncatula]	0.383642	0.053487	0.270274	1.98486	1.6983	0.790281	-2.66078	down	MYB
MS.gene051043	ethylene-responsive element binding protein [Medicago falcata]	47.7613	37.0038	26.2851	75.8324	126.158	135.649	-1.60427	down	ERF
MS.gene92128	BAG family molecular chaperone regulator 6 [Medicago truncatula]	10.438	11.9617	1.12675	1.64426	0.0001	0.138841	3.72174	up	C3H
MS.gene92256	ethylene-responsive element binding protein [Medicago falcata]	26.5713	34.923	0.99241	64.1598	109.66	140.294	-2.32967	down	ERF
MS.gene84836	homeobox-leucine zipper protein [Medicago sativa]	40.5663	56.2005	24.859	3.9102	5.24593	20.7876	2.02212	up	HD-ZIP
MS.gene045580	putative 27S pre-rRNA (guanosine(2922)-2'-O)-methyltransferase [Medicago truncatula]	0.776216	0.361343	0.0001	5.50619	0.780372	6.47486	-3.48765	down	C3H
MS.gene039546	disease resistance protein RPM1 [Medicago truncatula]	0.378249	0.219354	0.109716	0.94658	2.00362	1.67696	-2.7097	down	MYB
MS.gene041136	probable disease resistance protein At5g66900 [Medicago truncatula]	0.361354	0.34047	0.341642	1.37159	2.14266	2.41205	-2.50575	down	MYB
MS.gene28921	disease resistance protein (TIR-NBS-LRR class), putative [Medicago truncatula]	0.075198	0.632665	0.0001	0.114705	5.41455	8.47077	-4.30561	down	MYB
MS.gene061291	putative disease resistance protein RGA1 [Medicago truncatula]	0.0001	0.030548	1.32959	6.38143	6.81607	4.7577	-3.72248	down	MYB
MS.gene070643	hypothetical protein TSUD_232130 [Trifolium subterraneum]	9.91004	3.98176	0.607624	19.2264	25.2369	21.2622	-2.18046	down	MYB
MS.gene041947	probable WRKY transcription factor 15 isoform X1 [Medicago truncatula]	17.5254	9.12254	10.8672	29.3265	53.4937	39.3309	-1.70312	down	WRKY
MS.gene83012	putative Extensin domain-containing protein [Medicago truncatula]	4.01291	0.357527	1.14705	11.7427	3.53361	10.8882	-2.24553	down	ZF-HD
MS.gene060510	homeobox associated leucine zipper protein [Medicago truncatula]	29.3305	52.026	41.1699	4.65213	5.23296	20.4279	2.01508	up	HD-ZIP
MS.gene32257	alpha,alpha-trehalose-phosphate synthase [UDP-forming] 1 [Medicago truncatula]	1.49837	0.489048	1.0386	0.049995	0.205005	0.113772	3.03662	up	Trihelix
MS.gene66717	uncharacterized protein At5g41620 [Medicago truncatula]	7.2691	0.614259	3.67759	0.0001	0.351189	0.636697	3.54863	up	C3H
MS.gene58666	PREDICTED: agamous-like MADS-box protein AGL80 [Lupinus angustifolius]	0.413965	0.0001	0.266973	7.63802	1.62695	2.39852	-4.09812	down	M-type_MADS
MS.gene001465	putative TFIIIA (or kruppel)-like zinc finger protein [Medicago sativa subsp. x varia]	19.6532	9.0408	1.882	31.3892	42.082	58.693	-2.11186	down	C2H2
MS.gene069050	TMV resistance protein N [Medicago truncatula]	1.20671	1.14342	1.37792	3.91484	6.55955	4.70358	-2.02549	down	MYB
MS.gene041657	TMV resistance protein N [Medicago truncatula]	1.0882	1.30786	0.555213	1.71118	9.26516	6.88101	-2.59711	down	MYB
MS.gene06410	mitogen-activated protein kinase kinase kinase 3 [Medicago truncatula]	3.0832	2.13444	3.95881	7.28476	14.9793	11.4154	-1.87586	down	G2-like
MS.gene062756	putative disease resistance protein At5g47280 [Medicago truncatula]	0.55103	8.6949	0.944058	16.1203	17.0871	15.9245	-2.26951	down	MYB
MS.gene65718	putative transcription factor Trihelix family [Medicago truncatula]	1.49735	0.20875	2.52185	0.0001	0.121062	0.0001	5.12376	up	Trihelix
MS.gene81680	abscisic acid and environmental stress-inducible protein [Medicago truncatula]	440.571	443.316	1258.4	2422.94	2840.22	1572.43	-1.67391	down	NF-YB
MS.gene78896	cytochrome P450 monooxygenase CYP72A65 [Medicago truncatula]	16.9229	21.8303	24.2837	83.1288	48.6467	56.0325	-1.57499	down	G2-like
MS.gene008499	putative transcription factor FAR family [Medicago truncatula]	1.01378	1.47165	0.843532	0.0001	0.100193	0.160158	3.67599	up	FAR1
MS.gene65861	uncharacterized protein LOC11412687 [Medicago truncatula]	1.92092	3.3851	2.69292	0.733879	0.267172	0.499693	2.41413	up	CPP
MS.gene041017	transcription factor bHLH130 [Medicago truncatula]	9.40776	7.72748	3.18191	44.0959	12.169	20.7919	-1.92323	down	bHLH
MS.gene08567	ethylene-responsive transcription factor RAP2-7 isoform X2 [Medicago truncatula]	24.6679	24.2531	33.938	11.9359	4.82294	8.44272	1.71715	up	AP2
MS.gene012768	ATP-dependent 6-phosphofructokinase 2 [Medicago truncatula]	12.6983	16.4221	38.8612	6.5541	6.21064	6.80266	1.79669	up	HSF
MS.gene072798	cell division control protein, putative [Medicago truncatula]	0.648493	0.102387	1.69774	5.90293	4.1898	4.18513	-2.54374	down	MYB
MS.gene34448	ethylene-responsive transcription factor ERF026 [Medicago truncatula]	0.091637	0.618165	0.235999	1.94877	0.406555	9.9874	-3.70598	down	ERF
MS.gene06097	hypothetical protein TSUD_75970 [Trifolium subterraneum]	14.8211	15.0428	18.4496	4.25236	2.00404	6.11926	1.96492	up	C3H
MS.gene053570	MADS-box protein AGL24 isoform X1 [Medicago truncatula]	0.169153	0.0001	0.0001	0.634885	1.51439	2.46573	-4.76823	down	MIKC_MADS
MS.gene067360	unknown [Medicago truncatula]	15.8339	5.71901	34.7817	4.79129	3.55768	4.96932	2.08061	up	C2H2
MS.gene055939	protein DOS2 [Medicago truncatula]	2.8586	1.09345	3.97672	16.6144	7.90017	10.4173	-2.13937	down	C3H
MS.gene52510	uncharacterized protein LOC25498034 [Medicago truncatula]	13.4368	3.52608	6.86768	1.75026	0.854066	1.96476	2.38283	up	MYB_related
MS.gene06233	translation initiation factor IF-2-like protein [Trifolium pratense]	7.15622	18.9191	2.4397	43.6146	45.6732	23.9749	-1.98988	down	C3H
MS.gene34667	transmembrane protein, putative [Medicago truncatula]	0.418528	1.07588	0.40356	0.085032	0.027631	0.087119	3.24796	up	C3H
MS.gene52948	transcription factor MYB13 [Medicago truncatula]	0.663187	0.315798	0.549828	3.83728	3.65488	4.83111	-3.0109	down	MYB
MS.gene79947	uncharacterized protein LOC25491885 isoform X1 [Medicago truncatula]	1.23071	1.98689	1.91876	0.0001	0.113604	0.343197	3.49079	up	FAR1
MS.gene94206	DRE-binding protein 2A [Medicago falcata]	6.68861	16.2322	8.97698	1.08476	3.61665	2.44895	2.15737	up	ERF
MS.gene47496	myb family transcription factor EFM isoform X1 [Medicago truncatula]	15.9758	11.7351	16.2865	3.42007	4.98126	3.48186	1.88849	up	G2-like
MS.gene45666	glycine-rich RNA-binding protein GRP1A [Medicago truncatula]	831.193	698.331	720.106	317.493	261.423	197.838	1.53416	up	MYB_related
MS.gene031048	cyclic dof factor 2 [Medicago truncatula]	7.42287	9.53666	12.5228	2.20856	1.40299	3.46749	2.05823	up	Dof
MS.gene72985	ethylene-responsive transcription factor ERF026 [Medicago truncatula]	0.482434	0.370338	0.349343	2.4967	0.777761	10.5442	-3.52297	down	ERF
MS.gene85382	NBS-LRR type disease resistance protein [Medicago truncatula]	2.26856	1.51145	1.44731	0.4103	0.048489	0.0001	3.50985	up	MYB
MS.gene007529	uncharacterized protein LOC11435258 [Medicago truncatula]	3.53424	5.63507	4.93634	22.7784	11.3108	14.7241	-1.791	down	C3H
MS.gene050202	ethylene-responsive transcription factor ERF106 [Medicago truncatula]	8.90861	9.70356	7.61081	22.2871	40.7474	32.0851	-1.85891	down	ERF
MS.gene95411	lysM domain receptor-like kinase 3 [Medicago truncatula]	0.159544	0.23236	0.117967	0.921028	1.71006	1.43407	-2.99511	down	CPP
MS.gene005376	enolase-phosphatase E1 [Medicago truncatula]	2.05605	3.48178	0.716687	2.21834	14.1695	10.103	-2.08252	down	C3H
MS.gene051311	dnaJ homolog subfamily B member 4 [Medicago truncatula]	12.9002	16.5902	10.3963	2.94383	3.38654	3.73209	1.98692	up	C2H2
MS.gene043241	zinc-finger homeodomain protein 9 [Medicago truncatula]	23.0473	4.37621	8.61405	1.22938	1.15719	4.62462	2.36177	up	ZF-HD
MS.gene22936	transcription factor PIF3 [Medicago truncatula]	4.94985	6.97048	6.76692	19.2962	23.0492	14.9621	-1.61667	down	bHLH
MS.gene75041	zinc finger CCCH domain-containing protein 20 [Medicago truncatula]	25.4859	19.3241	59.7071	4.27367	13.5843	11.3613	1.83875	up	C3H
MS.gene38759	transcription factor TGA2.3 isoform X1 [Medicago truncatula]	24.2682	27.2417	12.2354	48.6561	72.3805	71.1293	-1.59196	down	bZIP
MS.gene49042	ethylene-responsive transcription factor ERF026 [Medicago truncatula]	0.057136	0.618865	0.457699	1.91886	0.971418	9.65476	-3.46801	down	ERF
MS.gene002513	auxin response factor 3 [Medicago truncatula]	4.59994	4.06759	4.50129	0.757325	0.0001	0.0001	4.11969	up	ARF
MS.gene49255	C-repeat binding factor 2 [Medicago truncatula]	0.204886	7.61253	4.92515	0.226577	0.740108	0.18203	3.47156	up	ERF
MS.gene045465	chaperone protein dnaJ C76, chloroplastic [Medicago truncatula]	7.66643	6.99086	13.8407	2.76967	1.90682	1.51588	2.2023	up	C2H2
MS.gene015584	lysine-specific demethylase 5B isoform X2 [Medicago truncatula]	1.61315	3.02171	3.49606	8.36956	8.56895	8.20676	-1.6288	down	C2H2
MS.gene44432	homeobox-leucine zipper protein HAT22 [Medicago truncatula]	2.41295	2.14047	0.104533	9.50237	6.7478	13.3399	-2.66734	down	HD-ZIP
MS.gene47031	probable serine/threonine-protein kinase PBL18 [Medicago truncatula]	0.516872	0.16963	0.0001	4.25533	0.291081	5.11795	-3.81513	down	CPP
MS.gene20050	unknown [Medicago truncatula]	24.5885	4.28806	10.841	72.4499	62.2135	43.4946	-2.16531	down	S1Fa-like
MS.gene25140	protein FAR-RED IMPAIRED RESPONSE 1-like [Medicago truncatula]	1.02182	1.26625	2.71986	0.169513	0.0001	0.0001	4.88305	up	FAR1
MS.gene49124	GPN-loop GTPase QQT2 [Medicago truncatula]	0.448445	0.751242	0.509235	0.518579	3.9074	7.74657	-2.83247	down	C3H
MS.gene059228	axial regulator YABBY 1 [Medicago truncatula]	1.72914	1.28786	1.34071	11.1885	8.36483	3.77101	-2.4202	down	YABBY
MS.gene00786	WRKY transcription factor 6 [Medicago truncatula]	1.67124	11.421	1.58058	14.8349	30.0316	17.2391	-2.08158	down	WRKY
MS.gene027853	glycine-rich domain-containing protein 1 [Medicago truncatula]	62.8066	101.231	98.1989	261.078	152.422	353.029	-1.54747	down	WRKY
MS.gene69931	trihelix transcription factor GTL2 [Medicago truncatula]	5.83812	3.00053	5.36977	0.654307	1.2851	0.958838	2.29349	up	Trihelix
MS.gene021138	scarecrow-like protein 14 [Medicago truncatula]	13.3987	16.537	5.69804	36.7024	37.8775	34.1504	-1.60944	down	GRAS
MS.gene004852	transcription factor MYB13 [Medicago truncatula]	1.31902	0.522134	0.696574	4.52918	7.09342	3.49492	-2.57461	down	MYB
MS.gene79442	uncharacterized protein LOC11434619 [Medicago truncatula]	0.229895	0.245544	0.0001	7.43344	0.0001	8.09354	-5.02908	down	FAR1
MS.gene055509	translation initiation factor IF-2-like protein [Trifolium pratense]	1.2853	21.6087	5.19516	66.3267	25.8556	35.352	-2.1828	down	C3H
MS.gene94950	hypothetical protein TSUD_129160 [Trifolium subterraneum]	28.1169	25.4947	12.4642	76.2431	57.7603	70.612	-1.63072	down	NF-YB
MS.gene069886	ATP-dependent 6-phosphofructokinase 7 [Medicago truncatula]	2.05683	2.43424	3.19591	0.653005	0.130036	0.364553	2.74381	up	HSF
MS.gene056513	probable leucine-rich repeat receptor-like protein kinase At5g49770 [Medicago truncatula]	0.386386	0.969703	0.477887	1.67149	3.44442	3.51401	-2.23437	down	CPP
MS.gene007743	cathepsin propeptide inhibitor domain protein [Medicago truncatula]	3.63185	3.65159	1.22285	0.49558	0.0001	0.035402	4.00152	up	B3
MS.gene58556	MYB-like transcription factor family protein [Medicago truncatula]	2.58021	3.93037	11.4725	1.83643	0.205515	0.606219	2.76358	up	MYB_related
MS.gene011452	Hsc70-interacting protein [Medicago truncatula]	19.1381	27.8556	11.8934	4.90615	6.26619	6.22161	1.75937	up	C3H
MS.gene72243	putative winged helix-turn-helix DNA-binding domain, toll-like receptor [Medicago truncatula]	0.562691	2.04741	0.66703	3.46966	6.19607	5.24388	-2.18574	down	MYB
MS.gene013429	bZIP transcription factor 18 [Medicago truncatula]	9.3261	0.0001	8.46285	0.413667	0.0001	0.0001	5.42568	up	bZIP
MS.gene016778	LysM receptor kinase K1B [Medicago truncatula]	0.146107	0.473957	0.097954	1.45608	2.49821	2.17081	-3.09264	down	CPP
MS.gene64519	eukaryotic translation initiation factor 3 subunit A [Medicago truncatula]	0.0001	0.0001	0.433213	4.74448	0.0001	15.5669	-5.55041	down	C3H
MS.gene053409	ethylene-responsive transcription factor 1B [Medicago truncatula]	1.95656	0.528182	0.03664	12.0449	7.05468	2.79879	-3.11854	down	ERF
MS.gene29751	abscisic acid and environmental stress-inducible protein [Medicago truncatula]	1690.3	2472.61	3819.82	7462.97	8896.92	6409.8	-1.51216	down	NF-YB
MS.gene36882	probable methyltransferase PMT15 [Medicago truncatula]	3.26273	4.08673	2.30907	1.02257	0.525866	0.194187	2.47054	up	WRKY
MS.gene38457	uncharacterized protein LOC25491047 [Medicago truncatula]	0.723064	0.624293	0.613956	0.048547	0.084304	0.178388	2.65573	up	MYB
MS.gene86332	putative protein kinase RLK-Pelle-WAK family [Medicago truncatula]	0.200756	0.0001	0.12068	1.03823	2.36977	0.405347	-3.56801	down	CPP
MS.gene074462	trihelix transcription factor ASIL1 [Medicago truncatula]	10.134	17.7704	13.234	35.6004	40.1679	46.4983	-1.57147	down	Trihelix
MS.gene71770	putative mediator of RNA polymerase II transcription subunit 12 [Medicago truncatula]	63.0508	79.5989	55.6329	155.044	210.1	178.726	-1.4557	down	ARF
MS.gene68065	chaperone DnaJ-like protein [Medicago sativa]	106.231	255.135	113.52	441.574	405.925	537.415	-1.54414	down	bZIP
MS.gene028844	transcription factor TCP4 [Medicago truncatula]	9.58741	11.9145	7.23431	2.8574	1.52234	2.3353	2.0974	up	TCP
MS.gene64769	chaperone DnaJ-like protein [Medicago sativa]	115.492	58.0424	125.495	160.781	309.348	425.877	-1.58322	down	bZIP
MS.gene97394	putative response regulator and transcription factor RR-A-type family [Medicago truncatula]	17.0961	10.4404	1.74591	2.13482	0.099076	1.36121	3.02593	up	ARR-B
MS.gene41736	ethylene-responsive transcription factor RAP2-11 [Medicago truncatula]	1.19161	0.379649	0.486777	5.16608	3.89452	3.76616	-2.63982	down	ERF
MS.gene07387	transcription factor MYB13 [Medicago truncatula]	1.82653	2.52092	1.22602	6.29068	10.3491	9.31824	-2.21953	down	MYB
MS.gene42232	probable methyltransferase PMT16 [Medicago truncatula]	0.418274	0.0001	0.237227	1.18008	2.58203	2.74583	-3.31131	down	WRKY
MS.gene049592	uncharacterized protein LOC11438061 isoform X2 [Medicago truncatula]	0.232563	2.42168	0.694326	0.188505	0.266173	0.027534	2.7958	up	MYB
MS.gene050173	putative E3 ubiquitin-protein ligase LIN [Medicago truncatula]	0.076457	0.197829	0.691562	0.942295	2.02081	2.40257	-2.47389	down	C3H
MS.gene003672	putative transcription factor WD40-like family [Medicago truncatula]	1.84989	3.61813	2.67929	0.0001	0.618613	0.337221	3.09134	up	C3H
MS.gene003415	putative ubiquitin-conjugating enzyme/RWD, steadiness box (SB) domain-containing protein [Medicago truncatula]	13.7561	12.0919	8.65347	35.2293	29.5581	35.7645	-1.54321	down	GeBP
MS.gene42547	putative P-loop containing nucleoside triphosphate hydrolase, leucine-rich repeat domain, L [Medicago truncatula]	0.519709	0.356983	0.66159	0.010229	0.022973	0.096011	3.5735	up	MYB
MS.gene90556	two-component response regulator ARR12 [Medicago truncatula]	0.761738	1.642	0.0001	5.55948	9.22254	4.99396	-3.04034	down	ARR-B
MS.gene057269	NAC domain-containing protein 62 [Medicago truncatula]	4.86155	9.60259	1.94214	18.572	15.7572	21.5065	-1.76694	down	NAC
MS.gene31403	transcription factor TCP4 [Medicago truncatula]	5.26537	12.7392	5.00507	0.0001	1.73528	0.816573	3.17257	up	TCP
MS.gene046350	ethylene-responsive element binding protein [Medicago falcata]	56.98	52.1384	41.91	106.96	143.861	161.438	-1.44873	down	ERF
MS.gene01473	dnaJ homolog subfamily B member 4 [Medicago truncatula]	1.74025	8.52046	5.75851	1.24116	0.0001	0.089127	3.58988	up	C2H2
MS.gene000303	S-locus lectin kinase family protein [Medicago truncatula]	0.0001	0.0001	0.018574	0.0001	0.747384	0.456915	-6.00343	down	CPP
MS.gene74533	F-box protein interaction domain protein [Medicago truncatula]	2.40151	2.42799	1.97581	0.352813	0.096508	0.498167	2.84448	up	C2H2
MS.gene013582	centromere-associated protein E [Medicago truncatula]	3.70452	1.32492	1.86408	9.47202	6.81146	7.6312	-1.79458	down	C3H
MS.gene38968	SH2 domain protein [Medicago truncatula]	2.46746	0.423868	1.47185	0.221599	0.0001	0.15222	3.54458	up	STAT
MS.gene002523	probable leucine-rich repeat receptor-like protein kinase At5g49770 [Medicago truncatula]	0.187746	0.535701	0.0001	2.56709	2.31953	1.63346	-3.17173	down	CPP
MS.gene84723	homeobox associated leucine zipper protein [Medicago truncatula]	14.6517	40.0039	16.8373	7.8949	2.51848	6.78591	2.05545	up	HD-ZIP
MS.gene52669	uncharacterized protein LOC11437939 isoform X3 [Medicago truncatula]	9.50666	7.77385	6.72209	2.2176	1.08508	2.28271	2.10346	up	GRF
MS.gene059598	putative winged helix-turn-helix DNA-binding domain, toll-like receptor [Medicago truncatula]	0.404911	5.58563	0.681255	10.6348	13.58	7.97575	-2.27049	down	MYB
MS.gene55820	hypothetical protein TSUD_75970 [Trifolium subterraneum]	16.2052	18.8625	9.70895	4.47063	3.04805	4.92441	1.8474	up	C3H
MS.gene028417	mRNA decay activator protein ZFP36 isoform X1 [Medicago truncatula]	1.89674	2.20796	0.441771	0.124472	0.0001	0.178661	3.90625	up	C3H
MS.gene38494	uncharacterized protein LOC25491036 [Medicago truncatula]	0.445635	0.12613	0.068703	0.629023	2.29896	1.73443	-2.86388	down	C2H2
MS.gene63292	wall-associated receptor kinase-like 20 [Medicago truncatula]	0.0001	0.467302	0.680811	7.16961	0.285401	5.05936	-3.44612	down	CPP
MS.gene81687	RecName: Full=Cold and drought-regulated protein CORA	481	233.141	18.735	84.3865	57.5837	14.3293	2.22926	up	WRKY
MS.gene011566	putative transcription factor AP2-EREBP family [Medicago truncatula]	100.422	31.7526	35.304	133.469	192.037	170.718	-1.56701	down	ERF
MS.gene020898	scarecrow-like transcription factor PAT1 [Medicago truncatula]	5.11102	4.14094	4.90762	0.533303	1.90985	0.496411	2.2681	up	GRAS
MS.gene04312	GATA transcription factor 24-like [Abrus precatorius]	4.34429	6.88637	10.3124	1.31781	1.70507	1.21435	2.34603	up	GATA
MS.gene070258	unknown [Medicago truncatula]	3.35567	7.91821	3.05125	0.968604	0.0001	0.052234	3.81058	up	C3H
MS.gene85560	transcription factor MYB13 [Medicago truncatula]	1.42271	0.434299	0.381819	1.80599	6.31276	6.16177	-2.67323	down	MYB
MS.gene054446	uncharacterized protein LOC11425647 [Medicago truncatula]	40.7663	25.1992	8.6112	2.58341	5.56848	11.1292	1.95154	up	FAR1
MS.gene54339	unknown [Medicago truncatula]	54.4376	54.6566	38.1393	93.6594	200.57	142.726	-1.56938	down	NAC
MS.gene86156	TMV resistance protein N [Medicago truncatula]	0.0001	3.5486	9.23901	0.21307	0.0001	0.0001	5.90593	up	MYB
MS.gene046236	disease resistance protein RPS2 [Medicago truncatula]	1.40584	2.74912	0.374071	0.142233	0.223134	0.445517	2.48164	up	MYB
MS.gene06361	NAC domain-containing protein 2 [Medicago truncatula]	17.6796	9.60152	8.04047	37.574	37.3207	31.6237	-1.59248	down	NAC
MS.gene04633	uncharacterized protein LOC11437939 isoform X3 [Medicago truncatula]	7.03256	1.57532	6.50941	1.30422	0.488439	0.961622	2.45645	up	GRF
MS.gene84970	transcription factor bHLH130 [Medicago truncatula]	2.34166	0.548669	0.310575	6.09024	4.84066	6.96767	-2.48329	down	bHLH
MS.gene08866	calmodulin-binding protein [Medicago truncatula]	0.0001	0.615108	0.597764	6.16938	0.046895	9.49978	-3.69562	down	CAMTA
MS.gene46608	structural maintenance of chromosomes protein 5 [Medicago truncatula]	1.75207	1.77556	1.10622	0.08538	0.48089	0.280653	2.45191	up	C3H
MS.gene60590	transcription factor HHO2 [Medicago truncatula]	7.08888	6.53082	1.94519	13.3724	17.3803	24.6968	-1.83288	down	G2-like
MS.gene043521	frigida-LIKE protein [Medicago truncatula]	1.81105	4.64235	1.10908	14.0902	6.29361	5.63865	-1.78283	down	C3H
MS.gene75375	homeobox protein HAT3.1 isoform X1 [Medicago truncatula]	0.772294	0.471223	1.32572	7.28298	2.86313	3.22247	-2.37943	down	HB-PHD
MS.gene07321	probable WRKY transcription factor 23 [Medicago truncatula]	12.0835	9.40622	10.8033	25.8832	27.4706	56.3485	-1.7643	down	WRKY
MS.gene93679	PREDICTED: uncharacterized protein LOC109342030 isoform X1 [Lupinus angustifolius]	5.25415	1.00835	0.741077	0.355961	0.0001	0.0001	4.29749	up	Trihelix
MS.gene37047	TMV resistance protein N isoform X1 [Medicago truncatula]	0.288749	0.713822	1.37579	0.0001	0.0001	0.103152	4.52433	up	MYB
MS.gene048834	AT-rich interactive domain-containing protein 2 [Medicago truncatula]	12.8934	6.12175	12.7122	2.37191	2.79967	2.18955	2.10773	up	MYB_related
MS.gene021729	DOF-type zinc finger DNA-binding family protein [Medicago truncatula]	0.652063	0.238198	1.19752	0.083431	0.0001	0.0001	4.64179	up	Dof
MS.gene024679	ethylene-responsive transcription factor ERF061 [Medicago truncatula]	0.473018	1.31423	0.507737	3.32669	4.51542	4.72559	-2.45317	down	ERF
MS.gene008480	transcription factor RF2b [Medicago truncatula]	0.998554	0.466632	2.53679	14.7591	3.41917	3.00477	-2.40412	down	bZIP
MS.gene78418	scarecrow-like protein 30 [Medicago truncatula]	0.622445	1.17301	0.158081	2.37638	2.53135	5.25275	-2.37881	down	GRAS
MS.gene50588	histone H1 [Medicago truncatula]	47.5453	23.6732	173.497	42.0451	5.88612	7.59868	2.13977	up	MYB_related
MS.gene49503	probable leucine-rich repeat receptor-like protein kinase At5g49770 [Medicago truncatula]	5.23588	3.28241	8.95339	18.1169	15.201	17.8868	-1.55126	down	CPP
MS.gene79758	probable WRKY transcription factor 53 [Medicago truncatula]	3.97309	1.4108	5.82778	9.90658	18.1957	18.8372	-2.0658	down	WRKY
MS.gene49994	cysteine-rich receptor-like protein kinase 26 [Medicago truncatula]	0.103358	0.134561	0.284287	0.214825	3.03254	1.06215	-3.04484	down	CPP
MS.gene75985	basic leucine zipper 43 [Medicago truncatula]	1.72165	1.31754	0.616161	3.80529	10.2602	6.30769	-2.47859	down	bZIP
MS.gene023552	bZIP transcription factor 44 [Medicago truncatula]	1.84623	4.06908	3.24195	4.92117	17.8416	22.2689	-2.29795	down	bZIP
MS.gene48914	axial regulator YABBY 1 [Medicago truncatula]	0.0001	1.28942	0.38976	13.7567	1.72303	2.93275	-3.45477	down	YABBY
MS.gene47367	uncharacterized protein LOC11425045 [Medicago truncatula]	0.960588	2.60999	7.86735	10.6489	16.7828	17.0373	-1.95897	down	Trihelix
MS.gene002501	homeobox-DDT domain protein RLT1 isoform X1 [Medicago truncatula]	0.877137	3.1268	0.808697	5.27506	5.4339	5.3256	-1.73629	down	HB-other
MS.gene006300	paramyosin [Medicago truncatula]	21.4479	6.44265	1.81	2.79138	2.35748	2.81056	1.89976	up	C3H
MS.gene20896	squamosa promoter-binding-like protein 1 [Medicago truncatula]	1.08749	0.236967	0.593362	1.75298	2.29309	4.67256	-2.18464	down	SBP
MS.gene93032	probable leucine-rich repeat receptor-like protein kinase At5g49770 [Medicago truncatula]	0.466631	0.141009	0.337788	2.23517	2.10894	0.634399	-2.39667	down	CPP
MS.gene050374	cell division control protein, putative [Medicago truncatula]	0.79307	0.102387	0.856823	2.91561	3.17514	2.79286	-2.34191	down	MYB
MS.gene92579	BEL1-like homeodomain protein 9 [Medicago truncatula]	0.94837	2.64595	2.84675	0.586458	0.215599	0.189646	2.69932	up	TALE
MS.gene010875	replication factor-A carboxy-terminal domain protein [Trifolium pratense]	0.93395	1.06649	0.514451	0.0001	0.103954	0.0001	4.5937	up	bHLH
MS.gene054445	uncharacterized protein LOC11425647 [Medicago truncatula]	27.7598	16.7532	5.40447	2.11249	3.44349	6.80124	2.01419	up	FAR1
MS.gene020458	E3 ubiquitin-protein ligase UPL1 [Medicago truncatula]	0.159209	0.203407	0.247465	3.09257	0.180407	0.16638	-2.49506	down	Trihelix
MS.gene022048	zinc finger protein CONSTANS-LIKE 2 [Medicago truncatula]	29.2406	42.023	18.9618	13.8699	9.39523	6.15317	1.61682	up	CO-like
MS.gene032013	NAC domain-containing protein 100 [Medicago truncatula]	2.52919	0.852933	1.77905	0.152796	0.086589	0.349121	3.13257	up	NAC
MS.gene029881	protein REVEILLE 8 isoform X1 [Medicago truncatula]	1.98438	1.38761	1.35043	0.22958	0.0001	0.0001	4.3612	up	MYB_related
MS.gene054434	uncharacterized protein LOC11425647 [Medicago truncatula]	36.047	21.9947	8.94823	1.87746	6.46057	9.24996	1.92935	up	FAR1
MS.gene91372	putative protein kinase RLK-Pelle-DLSV family [Medicago truncatula]	0.082967	0.0001	0.0001	0.0001	2.7821	0.84073	-5.445	down	CPP
MS.gene003838	protein JINGUBANG [Medicago truncatula]	1.71975	3.00281	2.09486	7.75066	4.86078	12.9303	-1.90556	down	C3H
MS.gene062526	F-box/RNI/FBD-like domain protein [Medicago truncatula]	0.284606	0.17468	0.32552	2.85927	1.09433	1.28748	-2.73946	down	bZIP
MS.gene054617	transcription factor MYB73 [Medicago truncatula]	0.0001	1.31046	5.53015	12.6623	26.9283	16.139	-3.02623	down	MYB
MS.gene006326	protein FAR1-RELATED SEQUENCE 9-like isoform X1 [Medicago truncatula]	0.014025	0.0001	0.0001	0.0001	0.396256	0.431855	-5.8635	down	FAR1
MS.gene042404	LEAF RUST 10 DISEASE-RESISTANCE LOCUS RECEPTOR-LIKE PROTEIN KINASE-like 1.2 isoform X3 [Medicago truncatula]	3.98699	1.50457	1.36329	6.16751	9.16291	8.78999	-1.81506	down	CPP
MS.gene37646	BTB/POZ and MATH domain-containing protein 4 isoform X2 [Medicago truncatula]	7.66099	7.83857	4.25155	2.60318	0.405782	1.38299	2.169	up	ARF
MS.gene018306	putative TIR domain, winged helix-turn-helix DNA-binding domain-containing protein [Medicago truncatula]	0.023048	0.0001	0.063084	0.396158	0.320328	0.441925	-3.74778	down	MYB
MS.gene014607	protein cereblon [Medicago truncatula]	18.1653	19.983	19.5648	7.36945	7.31111	5.49458	1.51632	up	C3H
MS.gene98501	probable WRKY transcription factor 47 [Medicago truncatula]	0.202581	0.079478	0.0001	0.561059	1.59971	1.62191	-3.74483	down	WRKY
MS.gene24997	putative TIR domain, winged helix-turn-helix DNA-binding domain-containing protein [Medicago truncatula]	3.10355	17.5674	13.1954	173.869	5.27732	6.61162	-2.4555	down	MYB
MS.gene45521	scarecrow-like protein 30 [Medicago truncatula]	16.8106	3.6187	2.25002	17.4451	37.3978	23.9699	-1.79705	down	GRAS
MS.gene76518	auxin-responsive protein IAA27 [Medicago truncatula]	1.84531	2.34667	1.71831	7.65368	8.52418	7.42458	-1.99764	down	ARF
MS.gene99702	TATA-binding protein-associated factor 2N [Medicago truncatula]	8.22936	2.4706	3.19889	0.775537	1.00097	0.795525	2.43399	up	WRKY
MS.gene58941	ISWI chromatin-remodeling complex ATPase CHR17 isoform X1 [Medicago truncatula]	0.083904	2.49656	0.027288	6.4356	9.24303	2.41264	-2.79441	down	C3H
MS.gene006366	transcription factor bHLH118 isoform X2 [Medicago truncatula]	1.17247	0.794424	2.15811	8.58944	6.55411	4.48501	-2.25049	down	bHLH
MS.gene026239	putative P-loop containing nucleoside triphosphate hydrolase, leucine-rich repeat domain, L [Medicago truncatula]	3.00877	5.13261	1.78751	0.327586	0.529707	1.2197	2.25714	up	MYB
MS.gene36685	transcription factor bHLH87 [Medicago truncatula]	0.131875	0.089649	0.490061	1.87432	2.2615	1.10982	-2.88201	down	bHLH
MS.gene01453	dof zinc finger protein DOF1.4 [Medicago truncatula]	3.13375	4.37231	0.298909	0.031488	0.104217	0.382397	3.91308	up	Dof
MS.gene052771	TIR-NBS-LRR RCT1-like resistance protein [Medicago sativa]	0.0001	0.0001	0.068749	0.152037	0.920233	0.677811	-4.66575	down	MYB
MS.gene89347	L-type lectin-domain containing receptor kinase IV.1 [Medicago truncatula]	0.102395	0.430564	0.387918	2.53284	1.33507	1.70754	-2.59801	down	CPP
MS.gene033401	protein FIZZY-RELATED 1 [Medicago truncatula]	5.62403	4.40252	0.663542	0.0001	0.682028	0.0001	3.96988	up	C3H
MS.gene70491	proline-rich cell wall protein [Medicago sativa]	0.522216	3.4745	3.09798	4.66868	12.2233	13.8965	-2.11758	down	G2-like
MS.gene56970	floral homeotic protein APETALA 2 isoform X2 [Medicago truncatula]	23.3769	24.5893	20.1861	7.43622	7.42938	9.87533	1.46186	up	AP2
MS.gene06605	two-component response regulator-like APRR9 isoform X1 [Medicago truncatula]	15.0236	51.3928	20.2255	11.8686	9.10984	8.10335	1.57495	up	ARR-B
MS.gene67247	exocyst complex component [Trifolium pratense]	0.318404	0.413087	0.159902	0.216064	5.08942	1.19929	-2.86737	down	WRKY
MS.gene024085	transcription factor bHLH18 [Medicago truncatula]	1.48771	1.13911	4.80896	0.0001	0.282255	0.433058	3.37764	up	bHLH
MS.gene98747	uncharacterized protein LOC11422472 isoform X1 [Medicago truncatula]	13.0769	23.612	15.8411	6.13092	3.81842	6.42044	1.68211	up	C3H
MS.gene058938	putative transcription factor & lipid binding HD-SAD family [Medicago truncatula]	10.1923	7.93713	7.25596	21.4607	27.952	18.2655	-1.41469	down	HD-ZIP
MS.gene000446	squamosa promoter-binding-like protein 13A [Medicago truncatula]	2.68974	11.8901	17.5181	1.66888	2.38391	3.79775	2.03161	up	SBP
MS.gene89238	transcription factor MYB1 [Medicago truncatula]	0.649333	0.196168	0.515122	1.12622	6.77286	2.24201	-2.89787	down	MYB
MS.gene31343	AP2-like ethylene-responsive transcription factor TOE3 isoform X1 [Medicago truncatula]	10.009	10.1601	10.7562	3.20969	1.09138	4.3423	1.83912	up	AP2
MS.gene22289	THUMP domain-containing protein 1 homolog [Medicago truncatula]	53.515	59.5668	57.4303	6.257	27.8967	23.623	1.56131	up	C3H
MS.gene047899	plant phospholipase-like protein [Medicago truncatula]	0.733083	0.0001	1.3246	0.0001	0.040915	0.031875	4.81922	up	C3H
MS.gene013498	two-component response regulator-like APRR9 isoform X1 [Medicago truncatula]	35.7937	73.0682	38.1176	15.327	20.6271	18.7418	1.42611	up	ARR-B
MS.gene021137	scarecrow-like protein 14 [Medicago truncatula]	0.727016	1.00981	0.022754	2.13659	5.25275	3.13062	-2.57983	down	GRAS
MS.gene27643	probable methyltransferase PMT16 [Medicago truncatula]	0.377542	1.25185	0.880215	3.83445	5.66928	1.61873	-2.14794	down	WRKY
MS.gene30852	C-repeat binding factor 2 [Medicago truncatula]	3.87475	7.04788	2.08384	0.120874	1.36113	0.334076	2.84033	up	ERF
MS.gene018329	LOW QUALITY PROTEIN: uncharacterized protein LOC101504813 [Cicer arietinum]	0.310994	0.353805	0.393099	1.71309	1.19129	1.19452	-1.95403	down	MYB
MS.gene048324	inorganic phosphate transporter 2-1, chloroplastic [Medicago truncatula]	1.01661	1.42246	1.01824	0.129096	0.130944	0.322373	2.56953	up	ZF-HD
MS.gene46178	scarecrow-like protein 9 [Medicago truncatula]	3.02173	7.61227	7.01156	1.39012	1.66596	1.93346	1.82233	up	GRAS
MS.gene39940	heat stress transcription factor A-7a [Medicago truncatula]	0.0001	0.445497	0.0001	0.084665	4.16794	4.67835	-4.32468	down	HSF
MS.gene85293	probable WRKY transcription factor 47 [Medicago truncatula]	0.04826	0.092256	0.0001	0.285006	1.14445	0.7409	-3.9481	down	WRKY
MS.gene018820	transcription factor bHLH130 [Medicago truncatula]	15.4736	12.6256	5.62625	54.9477	21.8542	29.4341	-1.65536	down	bHLH
MS.gene061375	putative FBD-associated F-box protein At5g56820 [Medicago truncatula]	3.17425	3.67043	2.87553	0.139694	0.377858	0.950696	2.72689	up	bZIP
MS.gene55911	probable ribose-5-phosphate isomerase 4, chloroplastic [Medicago truncatula]	1.47822	17.4925	12.5975	4.48231	1.44638	1.78441	2.03309	up	MYB
MS.gene006821	probable WRKY transcription factor 3 [Medicago truncatula]	4.67884	2.60475	1.01658	4.26154	19.7949	9.61368	-2.02026	down	WRKY
MS.gene64421	growth-regulating factor 1 isoform X1 [Medicago truncatula]	3.47349	2.43374	2.61027	7.04523	12.3923	10.4179	-1.80949	down	GRF
MS.gene37045	TMV resistance protein N [Medicago truncatula]	0.934907	0.274714	9.48536	0.484059	0.741698	0.673246	2.49362	up	MYB
MS.gene063370	serine/arginine-rich splicing factor SR45 [Medicago truncatula]	6.22572	2.2919	0.150242	0.271628	0.452762	0.0001	3.58064	up	C3H
MS.gene56381	disease resistance protein RPM1 [Medicago truncatula]	0.019619	0.051157	0.0001	0.083958	0.469733	0.473892	-3.85781	down	MYB
MS.gene041698	beta-amylase 1, chloroplastic [Medicago truncatula]	46.0607	92.741	28.8805	12.3831	15.7372	31.0045	1.50389	up	BES1
MS.gene017480	uncharacterized protein LOC11429349 [Medicago truncatula]	0.566786	0.314164	0.240915	1.72358	4.06466	3.10832	-2.98735	down	C3H
MS.gene56630	putative P-loop containing nucleoside triphosphate hydrolase, leucine-rich repeat domain, L [Medicago truncatula]	0.452844	0.793121	1.7743	0.279868	0.018916	0.0001	3.33702	up	MYB
MS.gene050353	probable WRKY transcription factor 23 [Medicago truncatula]	11.4662	9.05736	9.98765	22.4181	24.9546	52.3178	-1.70812	down	WRKY
MS.gene22824	bZIP protein [Medicago sativa]	24.9693	20.5416	24.2117	0.0001	7.18414	3.15059	2.75411	up	bZIP
MS.gene38598	putative TFIIIA (or kruppel)-like zinc finger protein [Medicago sativa subsp. x varia]	6.52836	4.71375	14.6674	29.3419	22.4692	36.3432	-1.76655	down	C2H2
MS.gene82549	zinc finger CCCH domain-containing protein 29 [Medicago truncatula]	1.46756	1.18138	0.457313	3.39177	6.10297	3.49838	-2.0645	down	C3H
MS.gene048676	zinc finger protein 4 [Medicago truncatula]	1.35709	2.06763	3.03544	0.315245	0.333496	0.054796	3.19887	up	C2H2
MS.gene67236	WRKY transcription factor WRKY24 isoform X2 [Medicago truncatula]	12.363	13.6252	7.65053	31.3937	26.9522	30.9953	-1.4092	down	WRKY
MS.gene78419	scarecrow-like protein 30 [Medicago truncatula]	18.3782	16.02	15.4086	37.4547	39.3623	50.5031	-1.35405	down	GRAS
MS.gene76562	IAA-amino acid hydrolase ILR1-like 4 [Medicago truncatula]	1.11037	0.273401	1.1572	0.0001	0.119106	0.0001	4.41264	up	NAC
MS.gene022453	uncharacterized protein LOC11427815 isoform X1 [Medicago truncatula]	1.85671	6.83944	2.04574	8.15095	17.3774	9.09534	-1.68851	down	Trihelix
MS.gene028799	COP1-interactive protein 1 [Medicago truncatula]	0.646698	3.13913	1.22159	9.48556	6.36407	2.9667	-1.90985	down	C3H
MS.gene055278	scarecrow-like protein 9 [Medicago truncatula]	6.98614	7.03175	7.78686	2.33859	2.34547	2.08205	1.68825	up	GRAS
MS.gene073090	protein TIC 100 [Medicago truncatula]	9.4076	10.4184	11.7996	2.62706	4.48691	4.03318	1.50442	up	C3H
MS.gene27364	protein JINGUBANG [Medicago truncatula]	3.27316	3.43061	13.4489	0.194926	0.209775	3.17417	2.49339	up	C3H
MS.gene035571	putative XS domain-containing protein [Medicago truncatula]	0.585994	0.0001	3.83698	0.0001	0.0001	0.113451	5.28237	up	C3H
MS.gene000333	unknown [Medicago truncatula]	66.1046	52.1514	68.2071	167.29	130.178	174.814	-1.34076	down	NAC
MS.gene043996	probable disease resistance protein At4g33300 [Medicago truncatula]	9.01831	7.7167	8.72482	14.3818	25.659	27.3702	-1.40476	down	MYB
MS.gene43456	ATP-dependent 6-phosphofructokinase 2 [Medicago truncatula]	20.0491	23.2259	71.805	11.8941	17.4003	1.62187	1.8962	up	HSF
MS.gene38123	uncharacterized protein LOC11429349 [Medicago truncatula]	0.520897	0.296994	0.12159	2.24217	2.71123	2.20883	-2.93047	down	C3H
MS.gene28583	probable disease resistance protein At5g66900 [Medicago truncatula]	0.0001	0.0001	0.047945	0.110849	0.478008	0.431548	-4.40561	down	MYB
MS.gene056226	TMV resistance protein N [Medicago truncatula]	0.366937	0.053172	0.249755	0.426496	1.90427	2.23647	-2.76938	down	MYB
MS.gene76001	kanadaptin [Medicago truncatula]	14.4116	7.59972	5.79801	1.07222	2.78277	4.65527	1.70829	up	C3H
MS.gene37323	uncharacterized protein LOC11425647 [Medicago truncatula]	71.431	53.9519	15.6428	6.04942	18.0012	20.7699	1.65373	up	FAR1
MS.gene45858	axial regulator YABBY 1 [Medicago truncatula]	2.09067	2.988	0.0001	25.7886	9.25337	3.84156	-2.93661	down	YABBY
MS.gene65800	putative P-loop containing nucleoside triphosphate hydrolase, leucine-rich repeat domain, L [Medicago truncatula]	0.271373	0.157341	0.039531	0.410029	1.24296	1.13824	-2.57556	down	MYB
MS.gene060251	leucine zipper protein, partial [Trifolium pratense]	0.131011	0.087175	0.338384	1.56062	2.14381	1.6689	-3.27118	down	WRKY
MS.gene99338	ethylene-responsive transcription factor ERF104 [Medicago truncatula]	16.5036	26.6009	17.4693	83.7722	33.4009	52.8627	-1.48907	down	ERF
MS.gene011781	probable WRKY transcription factor 15 isoform X1 [Medicago truncatula]	22.2818	17.6403	16.287	27.7396	73.6276	51.0214	-1.43888	down	WRKY
MS.gene018742	histone H1 [Medicago truncatula]	19.7778	2.9263	32.1663	3.28181	3.94432	6.27362	2.0231	up	MYB_related
MS.gene96276	protein PLASTID TRANSCRIPTIONALLY ACTIVE 12, chloroplastic [Medicago truncatula]	12.1285	9.29464	4.50849	2.19009	2.39955	2.68496	1.83378	up	C3H
MS.gene64825	ankyrin domain protein [Medicago truncatula]	19.9321	14.1714	3.3656	3.37995	3.43081	3.23683	1.89885	up	CAMTA
MS.gene49504	probable leucine-rich repeat receptor-like protein kinase At5g49770 [Medicago truncatula]	19.975	15.3993	26.4139	72.4419	26.4653	64.8336	-1.40601	down	CPP
MS.gene028770	ethylene-responsive transcription factor RAP2-7 isoform X3 [Medicago truncatula]	8.81284	8.92167	8.78207	2.6696	1.0657	3.79604	1.81592	up	AP2
MS.gene041052	floral homeotic protein APETALA 2 isoform X2 [Medicago truncatula]	9.89827	23.6432	12.07	4.78254	6.26616	4.00847	1.59895	up	AP2
MS.gene92521	disease resistance protein TAO1 isoform X5 [Cicer arietinum]	1.00389	0.677782	2.45788	0.114433	0.289894	0.318819	2.51712	up	MYB
MS.gene022244	protein ETHYLENE INSENSITIVE 3 [Medicago truncatula]	2.60219	7.59499	15.454	1.60563	47.7303	64.4193	-2.14883	down	EIL
MS.gene28334	B-box zinc finger protein 24 [Medicago truncatula]	55.1624	168.378	73.1771	27.2732	0.0001	14.9327	2.81357	up	DBB
MS.gene97132	disease resistance protein RPM1 [Medicago truncatula]	0.097363	0.641157	0.020396	1.2214	1.64545	1.94824	-2.66555	down	MYB
MS.gene020593	cactin isoform X1 [Medicago truncatula]	0.271835	1.06258	3.06184	8.89685	1.80184	9.33319	-2.18795	down	WRKY
MS.gene045127	protein SENSITIVE TO PROTON RHIZOTOXICITY 1-like [Medicago truncatula]	0.098518	0.307742	0.577248	0.102768	1.98611	6.70259	-3.1601	down	C2H2
MS.gene061676	B3 domain-containing transcription factor VRN1 [Medicago truncatula]	3.45102	2.41592	0.0001	0.11599	0.0001	0.0001	5.65808	up	B3
MS.gene37447	zinc finger CCCH domain-containing protein 20 [Medicago truncatula]	70.8618	108.041	22.0719	178.588	217.278	159.349	-1.46603	down	C3H
MS.gene87987	myb-related protein 2 isoform X2 [Medicago truncatula]	3.43926	1.5122	5.61101	0.0001	0.524262	0.811222	2.98341	up	G2-like
MS.gene63514	ankyrin repeat domain-containing protein 2B [Medicago truncatula]	32.3462	131.156	84.2188	17.3102	35.1995	35.166	1.49847	up	CAMTA
MS.gene072135	F-box/FBD/LRR-repeat protein At1g16930 [Medicago truncatula]	0.0001	0.13655	0.0001	0.575591	1.95061	0.199642	-4.31709	down	bZIP
MS.gene02495	transcriptional corepressor SEUSS [Medicago truncatula]	0.467393	0.0001	0.0001	7.26147	5.00616	0.0001	-4.71347	down	ARF
MS.gene043579	protein indeterminate-domain 9 [Medicago truncatula]	2.38296	2.63612	2.93449	4.49055	13.4874	10.3815	-1.83416	down	C2H2
MS.gene43828	zinc finger CCCH domain-containing protein 66 [Medicago truncatula]	3.22955	2.87057	1.14597	8.68231	7.83234	6.64752	-1.6765	down	C3H
MS.gene26812	transcription factor MYB108 [Medicago truncatula]	0.920618	0.294744	0.0001	4.54564	2.34781	3.75739	-3.13139	down	MYB
MS.gene20962	transcription factor PIF3 [Medicago truncatula]	4.88748	5.34663	4.63156	15.5071	9.95079	14.586	-1.4296	down	bHLH
MS.gene61292	ethylene-responsive transcription factor 6 [Medicago truncatula]	40.6938	22.7931	15.7221	113.403	57.0503	46.3436	-1.45261	down	ERF
MS.gene006587	unknown [Medicago truncatula]	5.95322	17.3431	1.26452	1.93517	2.16008	1.81328	2.05549	up	C3H
MS.gene36912	CC-NBS-LRR resistance protein [Trifolium pratense]	0.343764	0.297035	0.111891	1.45065	0.885925	0.702955	-2.01372	down	MYB
MS.gene38872	cysteine-rich RLK (receptor-like kinase) protein [Medicago truncatula]	1.45922	0.815053	1.15482	0.190279	0.175932	0.215464	2.55954	up	CPP
MS.gene41842	LOW QUALITY PROTEIN: transcription elongation factor SPT6 homolog [Medicago truncatula]	0.703283	0.849737	0.154844	0.131922	0.072998	0.062781	2.6735	up	C3H
MS.gene020979	uncharacterized protein LOC11429349 [Medicago truncatula]	0.891175	0.442178	0.067471	2.64988	5.52234	2.67012	-2.95233	down	C3H
MS.gene24357	probable disease resistance protein At4g33300 [Medicago truncatula]	9.2805	8.05939	8.03649	14.7309	27.2241	23.4794	-1.36656	down	MYB
MS.gene87054	transcription factor SCREAM2 isoform X2 [Medicago truncatula]	13.3873	4.47177	15.2692	3.13917	2.78016	1.30749	2.19663	up	bHLH
MS.gene55282	multiple myeloma tumor-associated protein 2 homolog [Medicago truncatula]	9.42383	12.6343	8.49312	23.6436	29.8614	35.2903	-1.53925	down	C3H
MS.gene63502	wall-associated receptor kinase-like 20 [Medicago truncatula]	1.83847	0.726292	0.0001	8.40296	3.65702	5.11235	-2.74313	down	CPP
MS.gene069175	glycine-rich domain-containing protein 1 [Medicago truncatula]	31.1145	43.4166	56.0198	136.122	63.3876	133.278	-1.34999	down	WRKY
MS.gene00528	pre-mRNA-processing 40A-like protein [Medicago truncatula]	1.10656	8.90288	5.41014	2.43827	0.77088	0.402041	2.09422	up	C3H
MS.gene35553	Protein WVD2-like 3 isoform C [Glycine soja]	1.95897	1.29954	0.493733	13.1622	1.93371	1.8046	-2.17124	down	WRKY
MS.gene65037	G-type lectin S-receptor-like serine/threonine-protein kinase At1g11300 isoform X1 [Medicago truncatula]	0.0001	0.362545	0.162564	3.92923	0.352219	0.55229	-3.20218	down	CPP
MS.gene62915	zinc finger protein CONSTANS-LIKE 2 [Medicago truncatula]	24.0405	63.0215	13.1961	9.70051	13.3215	11.0072	1.55888	up	CO-like
MS.gene059643	proline-rich receptor-like protein kinase PERK1 [Medicago truncatula]	5.43756	5.42537	6.32279	16.1458	13.6946	15.1554	-1.38858	down	CPP
MS.gene90475	probable WRKY transcription factor 15 isoform X1 [Medicago truncatula]	0.0001	5.8114	6.16919	27.7759	28.3871	17.7481	-2.62508	down	WRKY
MS.gene56604	cytochrome P450 CYP72A219 isoform X1 [Medicago truncatula]	0.268918	0.0001	1.01444	2.54659	3.52952	3.49709	-2.89896	down	G2-like
MS.gene37344	protein FAR1-RELATED SEQUENCE 5-like [Medicago truncatula]	0.0001	0.633329	0.595794	0.0001	0.030129	0.0001	5.3409	up	FAR1
MS.gene21659	ethylene-responsive transcription factor ERF061 [Medicago truncatula]	0.515376	1.06235	0.478384	12.7826	4.55014	0.049812	-3.07965	down	ERF
MS.gene030104	flowering time control protein FCA isoform X1 [Medicago truncatula]	4.60564	9.39069	6.17194	0.416082	2.80318	2.24859	1.88304	up	ARF
MS.gene005539	RecName: Full=Probable protein disulfide-isomerase A6; AltName: Full=P5; Flags: Precursor	15.9499	18.4381	4.40725	28.0133	32.3099	47.1028	-1.46939	down	MYB_related
MS.gene059919	DDT domain-containing protein DDR4 [Medicago truncatula]	16.9764	12.4327	0.643235	4.57327	0.806771	1.1299	2.20676	up	C3H
MS.gene85150	homeobox-leucine zipper protein ATHB-15 [Medicago truncatula]	1.53356	1.92028	2.41975	0.0001	0.497218	0.0001	3.56171	up	HD-ZIP
MS.gene93354	protein EMBRYO DEFECTIVE 514 [Medicago truncatula]	48.5399	32.3683	65.1441	22.1881	14.7576	17.4824	1.42406	up	C3H
MS.gene009667	transcription factor RF2b [Medicago truncatula]	0.230999	0.131401	0.643417	2.2747	3.22104	1.35505	-2.7679	down	bZIP
MS.gene006156	cupredoxin superfamily protein, putative [Medicago truncatula]	5.39412	7.94694	7.22488	1.54806	1.54442	2.84965	1.79121	up	bZIP
MS.gene006628	probable transcription factor GLK1 isoform X1 [Medicago truncatula]	0.702762	0.064538	3.08892	0.046918	0.241986	0.034033	3.57786	up	G2-like
MS.gene43449	DEAD-box ATP-dependent RNA helicase 21 [Medicago truncatula]	15.224	9.54522	9.26718	1.76616	2.23497	7.18529	1.60533	up	C3H
MS.gene05650	putative nucleotide-binding alpha-beta plait domain-containing protein [Medicago truncatula]	14.6977	20.2947	12.8471	2.3091	8.36943	6.20778	1.50235	up	C3H
MS.gene003803	dehydration-responsive RD22-like protein [Medicago truncatula]	0.0001	2.02028	5.1292	26.2206	17.0334	4.47074	-2.7388	down	WRKY
MS.gene54177	TMV resistance protein N isoform X1 [Medicago truncatula]	0.503667	0.017715	0.698895	0.561819	3.95638	2.23544	-2.46846	down	MYB
MS.gene55136	TIR [Medicago truncatula]	0.067871	0.16603	0.426398	0.076049	2.54956	3.26724	-3.15777	down	MYB
MS.gene016212	fasciclin-like arabinogalactan protein 10 [Medicago truncatula]	13.6642	4.76308	38.854	6.49724	4.90103	5.81165	1.73482	up	Trihelix
MS.gene63226	single-stranded DNA-binding protein WHY1, chloroplastic [Medicago truncatula]	5.06683	2.64772	13.6294	1.38621	2.3643	1.06054	2.1494	up	Whirly
MS.gene55272	NAC transcription factor [Medicago sativa]	3.79672	5.41965	5.18633	17.6979	14.7004	18.5393	-1.82239	down	NAC
MS.gene28674	lysine-specific demethylase JMJ25 [Medicago truncatula]	10.1153	7.59654	6.37912	2.58322	3.58356	2.91411	1.40759	up	GRF

## Sheet: SM vs CK
gene_id	Description	FPKM.SM1	FPKM.SM2	FPKM.SM3	FPKM.CK1	FPKM.CK2	FPKM.CK3	log2(fc)	regulation	family
MS.gene54045	protein MLP1 isoform X3 [Medicago truncatula]	3.10127	3.32784	3.05976	0.0001	0.0001	0.0001	14.949	up	C3H
MS.gene011448	cell cycle switch protein [Medicago sativa subsp. x varia]	7.557	7.93277	5.73775	0.0001	0.0001	0.0001	16.1106	up	C3H
MS.gene70367	calmodulin-binding transcription activator 2 isoform X2 [Medicago truncatula]	2.65059	3.95157	3.28267	0.0001	0.0001	0.0001	15.008	up	CAMTA
MS.gene045580	putative 27S pre-rRNA (guanosine(2922)-2'-O)-methyltransferase [Medicago truncatula]	0.0001	0.0001	0.0001	5.50619	0.780372	6.47486	-15.3765	down	C3H
MS.gene058471	cytochrome p450 [Trifolium pratense]	0.0001	0.0001	0.0001	13.3672	13.2535	6.39403	-16.7478	down	ARR-B
MS.gene053397	unknown [Medicago truncatula]	0.0001	0.0001	0.0001	4.34221	8.84243	6.43607	-15.9971	down	MYB
MS.gene073543	uncharacterized protein LOC25491569 isoform X1 [Medicago truncatula]	0.0001	0.0001	0.0001	0.53324	1.70169	0.905814	-13.3539	down	MYB
MS.gene016000	pEARLI1-like lipid transfer protein 1 [Medicago truncatula]	0.065575	1.71074	0.565606	328.117	19.5239	62.0455	-7.45068	down	Trihelix
MS.gene28488	putative transcription factor MYB-HB-like family [Medicago truncatula]	0.749748	0.992004	0.567195	14.4635	16.1138	14.3813	-4.28329	down	C3H
MS.gene004757	ethylene receptor 2 [Medicago truncatula]	1.37543	1.5739	0.930365	11.9902	28.6516	28.1859	-4.14897	down	ARR-B
MS.gene034316	histone acetyltransferase HAC1 [Medicago truncatula]	0.0001	0.0001	0.0001	2.30663	0.045625	1.85928	-13.7771	down	ARF
MS.gene63172	homeobox-leucine zipper protein ATHB-54 [Medicago truncatula]	0.0001	0.0001	0.0001	3.77793	6.15295	2.56863	-15.3465	down	HD-ZIP
MS.gene27204	WRKY transcription factor 6 [Medicago truncatula]	0.49056	2.42889	2.20277	59.4248	18.2739	48.7013	-4.62508	down	WRKY
MS.gene047423	calmodulin-binding transcription activator 2 isoform X2 [Medicago truncatula]	0.0001	0.0001	0.0001	0.0001	14.9352	16.2725	-16.6666	down	CAMTA
MS.gene49941	putative leucine-rich repeat domain, L domain-containing protein [Medicago truncatula]	2.83645	3.56929	5.38884	48.7107	44.2681	47.9521	-3.57879	down	WRKY
MS.gene02915	heavy metal-associated isoprenylated plant protein 7 isoform X2 [Medicago truncatula]	0.0001	0.0001	0.0001	10.8095	2.2067	0.45022	-15.454	down	C3H
MS.gene072837	two-component response regulator ARR12 [Medicago truncatula]	0.0001	0.0001	0.0001	1.23437	2.51514	1.31064	-14.0419	down	ARR-B
MS.gene90899	putative Extensin domain-containing protein [Medicago truncatula]	1.89223	1.34686	2.00515	34.1019	12.6485	23.95	-3.75291	down	ZF-HD
MS.gene82713	TORTIFOLIA1-like protein 3 [Cicer arietinum]	0.0001	0.0001	0.0001	3.39071	1.34403	0.920983	-14.2025	down	bZIP
MS.gene048247	heavy metal-associated isoprenylated plant protein 7 isoform X2 [Medicago truncatula]	0.0001	0.0001	0.0001	10.5201	3.70097	1.88282	-15.7121	down	C3H
MS.gene63969	ethylene receptor 2 [Medicago truncatula]	0.086749	1.19607	0.814692	11.1095	25.0772	26.6754	-4.90544	down	ARR-B
MS.gene06720	uncharacterized protein LOC11446456 isoform X1 [Medicago truncatula]	0.0001	0.0001	0.0001	1.41607	4.02044	5.99115	-15.2172	down	CO-like
MS.gene026477	putative Extensin domain-containing protein [Medicago truncatula]	0.176745	0.448776	0.287675	7.91812	3.47013	10.6969	-4.59601	down	ZF-HD
MS.gene74253	putative Extensin domain-containing protein [Medicago truncatula]	2.27761	1.71251	2.69511	38.3108	13.653	26.7627	-3.5578	down	ZF-HD
MS.gene068997	PREDICTED: uncharacterized protein LOC109342030 isoform X1 [Lupinus angustifolius]	6.93297	2.06145	0.439807	0.0001	0.0001	0.0001	14.9407	up	Trihelix
MS.gene059131	AP2-like ethylene-responsive transcription factor TOE3 isoform X1 [Medicago truncatula]	0.0001	0.0001	0.0001	0.0001	25.8131	29.4177	-17.4902	down	AP2
MS.gene71296	transcriptional adapter ADA2a isoform X1 [Medicago truncatula]	0.193621	3.32062	2.24648	0.0001	0.0001	0.0001	14.229	up	MYB_related
MS.gene59647	putative transcription factor RAV family [Medicago truncatula]	2.50173	8.59034	5.47673	50.6402	77.8881	73.049	-3.60479	down	RAV
MS.gene046171	putative Extensin domain-containing protein [Medicago truncatula]	2.17894	2.32091	2.70539	36.0024	12.7664	27.4084	-3.40224	down	ZF-HD
MS.gene004776	ethylene-responsive transcription factor 1B [Medicago truncatula]	0.080004	0.794214	0.353213	8.63792	20.5986	30.5726	-5.60665	down	ERF
MS.gene32142	ethylene receptor 2 [Medicago truncatula]	1.70103	4.07375	1.65063	20.5727	32.1311	28.4444	-3.45002	down	ARR-B
MS.gene02495	transcriptional corepressor SEUSS [Medicago truncatula]	0.0001	0.0001	0.0001	7.26147	5.00616	0.0001	-15.3195	down	ARF
MS.gene063673	DNA-directed RNA polymerase II subunit 1 [Medicago truncatula]	0.0001	0.0001	0.014431	30.6974	36.2746	0.0001	-12.1603	down	C3H
MS.gene95351	putative Extensin domain-containing protein [Medicago truncatula]	0.815475	0.562684	0.946433	8.19295	6.67655	13.3342	-3.60084	down	ZF-HD
MS.gene017751	transcription factor TGA2.3 isoform X2 [Medicago truncatula]	0.0001	0.0001	0.0001	0.0001	28.9389	3.2899	-16.713	down	bZIP
MS.gene05511	putative leucine-rich repeat domain, L domain-containing protein [Medicago truncatula]	1.45184	1.67163	5.63884	30.8882	29.8316	40.0583	-3.52373	down	WRKY
MS.gene83012	putative Extensin domain-containing protein [Medicago truncatula]	0.698845	0.568345	0.142758	11.7427	3.53361	10.8882	-4.2139	down	ZF-HD
MS.gene011937	putative transcription factor MYB-HB-like family [Medicago truncatula]	0.724708	1.98027	0.649161	13.4757	15.4845	13.7493	-3.67054	down	C3H
MS.gene06539	probable WRKY transcription factor 70 [Medicago truncatula]	0.0001	0.0001	0.0001	1.65543	5.17915	0.681227	-14.6127	down	WRKY
MS.gene040917	putative Extensin domain-containing protein [Medicago truncatula]	0.248926	0.197651	0.214922	1.02246	5.6506	11.397	-4.77172	down	ZF-HD
MS.gene008971	putative protein kinase RLK-Pelle-L-LEC family [Medicago truncatula]	0.0001	0.0001	0.0001	0.554088	3.01315	1.30712	-13.988	down	CPP
MS.gene63559	two-component response regulator-like APRR1 [Medicago truncatula]	6.20346	4.36727	3.40051	0.210492	0.034196	0.041363	5.61004	up	ARR-B
MS.gene90362	probable WRKY transcription factor 40 [Medicago truncatula]	0.0001	0.0001	0.0001	0.28217	2.80048	4.98953	-14.7157	down	WRKY
MS.gene057763	phospholipase A-2-activating protein-like isoform X5 [Medicago truncatula]	0.0001	0.084239	0.0001	5.01787	5.13271	1.83478	-7.14915	down	C3H
MS.gene014108	structural maintenance of chromosomes protein 4 [Cicer arietinum]	1.55013	0.903021	1.16411	0.01899	0.0001	0.031162	6.16958	up	C3H
MS.gene98435	disease resistance protein RPM1 [Medicago truncatula]	0.771433	0.630606	1.85875	11.1877	11.2943	11.7921	-3.39383	down	MYB
MS.gene069894	putative F-box/LRR-repeat protein At3g18150 [Medicago truncatula]	0.0001	0.0001	0.0001	0.885097	1.16032	1.12041	-13.3653	down	bZIP
MS.gene05196	unknown [Medicago truncatula]	0.0001	0.0001	0.0001	1.54033	2.87817	3.76934	-14.7362	down	NAC
MS.gene008326	putative transcription factor B3-Domain family [Medicago truncatula]	0.0001	0.0001	0.0001	3.1635	6.93233	1.55633	-15.2453	down	B3
MS.gene51647	high mobility group B protein 10 [Medicago truncatula]	0.0001	0.0001	0.0001	2.32078	1.65329	3.8198	-14.6651	down	YABBY
MS.gene052427	putative leucine-rich repeat domain, L domain-containing protein [Medicago truncatula]	0.331775	1.03886	1.81847	15.3445	12.7919	10.8726	-3.61259	down	WRKY
MS.gene09269	heat stress transcription factor A-5 [Medicago truncatula]	5.44272	0.0001	5.96277	0.0001	0.0001	0.0001	15.2144	up	HSF
MS.gene81689	hypothetical protein MTR_5g084470 [Medicago truncatula]	49.4266	94.1718	396.329	19.8112	10.0077	7.87875	3.84022	up	WRKY
MS.gene69894	probable serine/threonine-protein kinase At1g54610 isoform X2 [Medicago truncatula]	0.0001	0.0001	0.0001	1.4783	0.0001	9.80282	-15.1986	down	G2-like
MS.gene045298	calmodulin-binding transcription activator 4 [Medicago truncatula]	0.0001	0.0001	0.0001	0.0001	1.47475	4.81545	-14.3559	down	CAMTA
MS.gene004153	protein FAR1-RELATED SEQUENCE 5-like [Cicer arietinum]	0.0001	0.0001	0.0001	0.0001	2.54428	8.49966	-15.1679	down	FAR1
MS.gene046309	nuclear transcription factor Y subunit C8 [Medicago truncatula]	0.0001	0.0001	0.0001	3.07855	0.390565	1.8806	-14.1222	down	NF-YC
MS.gene054940	zinc finger CCCH domain-containing protein 38 isoform X1 [Medicago truncatula]	0.0001	0.059278	0.0001	4.09393	4.18565	0.508372	-7.20703	down	C3H
MS.gene38667	auxin-responsive protein IAA8 [Medicago truncatula]	0.0001	0.0001	0.0001	0.0001	6.8654	8.19091	-15.6151	down	ARF
MS.gene073440	PREDICTED: agamous-like MADS-box protein AGL80 [Lupinus angustifolius]	0.190927	0.069027	0.52594	23.5221	4.49687	6.8	-5.4694	down	M-type_MADS
MS.gene062049	disease resistance-like protein CSA1 isoform X2 [Medicago truncatula]	0.0001	0.0001	0.0001	0.135121	1.11015	0.907414	-12.8089	down	MYB
MS.gene49467	protein NETWORKED 1A [Medicago truncatula]	0.0001	0.0001	0.0001	0.293451	0.710477	0.099832	-11.8452	down	C3H
MS.gene056698	SWI/SNF complex subunit SWI3D isoform X1 [Medicago truncatula]	0.788021	4.63614	0.0001	0.0001	0.0001	0.0001	14.1422	up	MYB_related
MS.gene07817	disease resistance-like protein DSC1 [Medicago truncatula]	0.0001	0.044605	0.131693	3.38646	2.83975	2.25783	-5.58784	down	MYB
MS.gene052090	scarecrow-like protein 30 [Medicago truncatula]	0.014375	0.103145	0.099024	2.09749	2.99051	2.5912	-5.14822	down	GRAS
MS.gene009010	transcription factor [Medicago truncatula]	0.0001	0.0001	0.0001	1.28791	1.71408	3.52543	-14.4093	down	bHLH
MS.gene57177	WD40 repeat-containing protein HOS15 [Medicago truncatula]	3.82696	0.0001	3.0877	0.0001	0.0001	0.0001	14.4924	up	C3H
MS.gene01131	glycine-rich RNA-binding protein RZ1A-like [Medicago truncatula]	0.0001	10.2278	8.40012	0.0001	0.0001	0.0001	15.9222	up	C3H
MS.gene43222	probable myosin-binding protein 5 [Medicago truncatula]	0.0001	0.0001	0.0001	2.25155	0.259945	1.41708	-13.6768	down	bHLH
MS.gene20304	putative transcription factor MYB-HB-like family [Medicago truncatula]	0.0001	0.0001	0.0001	0.0001	6.37385	7.51681	-15.4988	down	MYB_related
MS.gene94149	hypothetical protein MTR_5g084470 [Medicago truncatula]	833.718	1527.19	1426.16	220.83	235.496	111.807	2.73678	up	WRKY
MS.gene000244	putative chromatin regulator PHD family [Medicago truncatula]	0.0001	0.0001	0.0001	2.76515	2.94501	6.37546	-15.298	down	C2H2
MS.gene35040	mRNA decay activator protein ZFP36 isoform X1 [Medicago truncatula]	1.0226	1.14995	1.34813	0.0001	0.0001	0.0001	13.5186	up	C3H
MS.gene33696	disease resistance-like protein DSC1 isoform X1 [Medicago truncatula]	0.0001	0.0001	0.0001	0.511257	0.611805	0.416317	-12.3251	down	MYB
MS.gene013601	uncharacterized protein LOC11446456 isoform X1 [Medicago truncatula]	0.478504	2.20137	0.337702	11.1581	20.6001	20.2217	-4.10649	down	CO-like
MS.gene50451	transcription factor bHLH130 [Medicago truncatula]	0.1758	0.0001	0.0001	5.77193	4.18375	9.60859	-6.7965	down	bHLH
MS.gene052089	scarecrow-like protein 30 [Medicago truncatula]	0.270951	0.152371	0.402985	2.81647	6.82432	4.1799	-4.06401	down	GRAS
MS.gene37376	disease resistance-like protein DSC1 [Medicago truncatula]	0.013026	0.018981	0.034635	1.90536	1.51907	0.177816	-5.75632	down	MYB
MS.gene062541	homeobox-leucine zipper protein ATHB-54 [Medicago truncatula]	0.0001	0.0001	0.0001	1.30618	1.95349	1.41998	-13.9292	down	HD-ZIP
MS.gene91486	uncharacterized protein At4g22758 [Medicago truncatula]	4.02277	4.2928	26.5656	77.6339	140.638	135.1	-3.34067	down	ZF-HD
MS.gene041416	G-box-binding factor 1 [Medicago truncatula]	0.486729	1.29227	1.78191	0.0001	0.0001	0.0001	13.535	up	bZIP
MS.gene29115	transcription factor TGA7, putative [Medicago truncatula]	8.44612	9.08128	7.53852	0.0001	0.0001	0.301604	6.37597	up	bZIP
MS.gene86156	TMV resistance protein N [Medicago truncatula]	6.91566	6.24583	11.9324	0.21307	0.0001	0.0001	6.87851	up	MYB
MS.gene015156	transcription factor HEC2 [Medicago truncatula]	0.0001	0.051206	0.0001	21.3795	1.70362	0.052251	-8.81395	down	bHLH
MS.gene070035	disease resistance protein RGA2 [Medicago truncatula]	0.0001	0.0001	0.0001	0.757154	0.804106	0.528483	-12.7661	down	MYB
MS.gene54876	cingulin-like protein 1 [Medicago truncatula]	0.0001	2.31449	1.40702	0.0001	0.0001	0.0001	13.5987	up	C3H
MS.gene056161	cellulose synthase A catalytic subunit 3 [UDP-forming] [Medicago truncatula]	4.34762	9.86003	5.46765	0.758887	0.592741	0.163159	3.6992	up	bZIP
MS.gene030546	DDT domain-containing protein DDB_G0282237 isoform X1 [Medicago truncatula]	3.20638	1.68436	0.0001	0.0001	0.0001	0.0001	13.9928	up	HB-other
MS.gene61586	glycine-rich cell wall structural protein 1 [Medicago truncatula]	0.99275	0.970107	0.643544	11.4462	8.20983	12.7104	-3.63437	down	C2H2
MS.gene056953	RNA recognition motif [Medicago truncatula]	0.668279	0.887661	0.971845	0.0001	0.0001	0.0001	13.0406	up	C3H
MS.gene23595	cellulose synthase A catalytic subunit 3 [UDP-forming] [Medicago truncatula]	15.2486	13.2471	12.437	0.992156	2.33435	2.53545	2.8038	up	bZIP
MS.gene069852	auxin-responsive protein IAA27 [Medicago truncatula]	0.0001	0.0001	0.245212	8.3722	5.00184	5.40643	-6.25788	down	ARF
MS.gene49710	putative transcription factor NAM family [Medicago truncatula]	0.861909	0.76555	1.40073	18.5289	8.5577	11.159	-3.65877	down	NAC
MS.gene58993	UDP-glycosyltransferase 89A2 [Medicago truncatula]	0.0001	0.0001	0.0001	1.32563	0.978526	1.20166	-13.5125	down	C2H2
MS.gene036840	potassium channel AKT1 [Medicago truncatula]	0.0001	0.0001	0.0001	0.277398	0.322761	0.620489	-11.9904	down	CAMTA
MS.gene60686	glycine-rich cell wall structural protein 1.8 [Medicago truncatula]	756.539	241.493	142.992	19.3511	30.0374	80.1212	3.1392	up	C3H
MS.gene81683	cold and drought-regulated protein CORA [Medicago truncatula]	350.01	615.323	678.316	140.669	58.3965	68.4364	2.61928	up	WRKY
MS.gene57128	senescence-associated carboxylesterase 101 [Medicago truncatula]	3.5704	2.10369	2.06243	12.6158	15.5693	17.6896	-2.56794	down	MYB
MS.gene064026	TMV resistance protein N isoform X2 [Medicago truncatula]	0.0001	0.0001	0.0001	0.255592	1.57682	0.843625	-13.1229	down	MYB
MS.gene50632	ethylene-responsive transcription factor 1B [Medicago truncatula]	0.095734	0.16618	0.0001	1.41	9.44671	6.51358	-6.05083	down	ERF
MS.gene44951	putative P-loop containing nucleoside triphosphate hydrolase, leucine-rich repeat domain, L [Medicago truncatula]	5.57357	2.02779	2.84492	3.92571	63.3298	48.0956	-3.46497	down	MYB
MS.gene21370	putative E3 ubiquitin-protein ligase LIN [Medicago truncatula]	0.209553	0.150129	0.498546	1.99335	4.55859	3.27833	-3.5178	down	C3H
MS.gene021455	uncharacterized protein LOC11429788 [Medicago truncatula]	1.2659	0.0001	0.351669	0.0001	0.0001	0.0001	12.3967	up	Trihelix
MS.gene040075	putative transcription factor FAR family [Medicago truncatula]	4.07465	0.379788	0.0001	0.0001	0.0001	0.0001	13.858	up	FAR1
MS.gene056226	TMV resistance protein N [Medicago truncatula]	0.0001	0.040992	0.0001	0.426496	1.90427	2.23647	-6.79281	down	MYB
MS.gene33443	disease resistance-like protein DSC1 isoform X1 [Medicago truncatula]	0.0001	0.0001	0.0001	0.460497	0.112422	0.372148	-11.6212	down	MYB
MS.gene006340	ethylene-responsive transcription factor ERF026 [Medicago truncatula]	0.07595	0.065534	0.143659	3.13937	0.612279	13.284	-5.90073	down	ERF
MS.gene064740	filament-like plant protein 4 [Medicago truncatula]	0.0001	1.28504	1.20052	0.0001	0.0001	0.0001	13.0164	up	C3H
MS.gene009748	hypothetical protein TSUD_246120 [Trifolium subterraneum]	0.0001	0.042513	0.0001	5.51429	1.29827	0.876833	-7.49205	down	WRKY
MS.gene073796	protein REVEILLE 8 isoform X1 [Medicago truncatula]	1.48682	1.18766	0.609877	0.0001	0.0001	0.0001	13.4184	up	MYB_related
MS.gene00489	zinc finger protein ZAT10 [Medicago truncatula]	2.48807	5.91181	17.6329	74.0754	39.8015	105.266	-3.07347	down	C2H2
MS.gene98017	F-box/FBD/LRR-repeat protein At1g13570 [Medicago truncatula]	6.50618	12.099	0.877457	0.579386	0.265288	0.194949	4.22806	up	bZIP
MS.gene90104	putative Extensin domain-containing protein [Medicago truncatula]	2.83629	1.19358	3.86566	20.3101	10.8495	17.4409	-2.62186	down	ZF-HD
MS.gene017329	uncharacterized protein LOC25488173 [Medicago truncatula]	0.0001	0.0001	0.0001	0.447778	3.25672	5.84379	-14.958	down	B3
MS.gene71493	putative protein kinase RLK-Pelle-WAK family [Medicago truncatula]	0.0001	0.0001	0.0001	0.411048	0.715939	0.701043	-12.573	down	CPP
MS.gene66447	zinc finger protein ZAT10 [Medicago truncatula]	24.902	27.5098	13.7714	82.2019	118.298	156.018	-2.42944	down	C2H2
MS.gene95029	transcription factor bHLH122-like protein [Medicago truncatula]	28.3981	57.0482	35.5331	2.21131	8.64187	5.84329	2.85715	up	bHLH
MS.gene041645	putative chromatin regulator PHD family [Medicago truncatula]	1.67044	3.14274	0.865801	0.0001	0.0001	0.048824	6.856	up	C2H2
MS.gene025119	putative transcription factor bHLH041 isoform X1 [Medicago truncatula]	0.0001	0.0001	0.0001	0.975176	0.560984	0.190851	-12.491	down	bHLH
MS.gene043329	S-locus lectin kinase family protein [Medicago truncatula]	0.0001	0.0001	0.0001	0.0001	2.16246	0.464389	-13.0961	down	CPP
MS.gene07333	transcription factor JAMYB [Medicago truncatula]	1.85976	0.728633	6.20903	27.4572	20.1362	45.5308	-3.404	down	MYB
MS.gene86024	putative TIR domain, winged helix-turn-helix DNA-binding domain-containing protein [Medicago truncatula]	0.573715	0.068437	0.365294	0.0001	0.0001	0.0001	11.7135	up	MYB
MS.gene45282	S-locus lectin kinase family protein [Medicago truncatula]	0.0001	0.0001	0.0001	0.036637	0.511081	0.471189	-11.7298	down	CPP
MS.gene31130	scarecrow-like protein 30 [Medicago truncatula]	3.69445	3.28856	0.849726	21.3662	20.3857	12.5115	-2.79239	down	GRAS
MS.gene056331	transcription factor bHLH122 [Medicago truncatula]	38.4518	53.2267	52.0026	4.94662	12.4119	7.62125	2.52404	up	bHLH
MS.gene06134	DENN domain and WD repeat-containing protein SCD1 isoform X1 [Medicago truncatula]	0.078493	0.122735	0.163854	4.1558	0.779285	0.943675	-4.00922	down	C3H
MS.gene00836	transcription factor CPC [Medicago truncatula]	0.0001	7.1953	20.816	359.068	122.449	211.265	-4.62832	down	MYB_related
MS.gene09877	Helix-loop-helix DNA-binding [Medicago truncatula]	9.72894	7.72742	19.258	1.51313	1.37638	1.30864	3.12852	up	bHLH
MS.gene82180	NF-X1-type zinc finger protein NFXL1 [Medicago truncatula]	0.405726	0.311937	0.65944	9.8923	2.48967	2.27841	-3.41221	down	NF-X1
MS.gene47979	uncharacterized protein LOC113784618 [Cicer arietinum]	6.40012	0.0001	0.913408	0.0001	0.0001	0.0001	14.5733	up	Trihelix
MS.gene70503	VQ motif protein [Medicago truncatula]	0.043256	0.051509	0.0001	3.13245	1.43321	3.11412	-6.33905	down	bZIP
MS.gene88256	putative P-loop containing nucleoside triphosphate hydrolase, leucine-rich repeat domain, L [Medicago truncatula]	0.075432	0.187351	0.392456	3.70107	3.17588	1.73087	-3.71555	down	MYB
MS.gene09226	calmodulin-binding protein [Medicago truncatula]	0.0001	0.0001	0.0001	0.070415	0.340578	0.418726	-11.4334	down	CAMTA
MS.gene61245	uncharacterized protein LOC25493568 isoform X1 [Medicago truncatula]	0.0001	0.0001	0.0001	0.0001	5.33342	2.36722	-14.6477	down	SRS
MS.gene60865	AP2/ERF and B3 domain-containing transcription factor RAV1 [Medicago truncatula]	10.1119	75.0053	13.3101	150.568	301.346	236.648	-2.80645	down	RAV
MS.gene063188	AP2 domain class transcription factor [Medicago falcata]	35.6657	12.5738	9.47942	1.70831	1.12041	2.19126	3.52329	up	ERF
MS.gene37046	disease resistance protein (TIR-NBS-LRR class) [Medicago truncatula]	1.99262	2.71377	0.0001	0.0001	0.0001	0.0001	13.9374	up	MYB
MS.gene058459	CONSTANS-like 1 [Medicago sativa]	67.3082	48.3389	49.8533	14.6899	6.85395	8.53805	2.45986	up	CO-like
MS.gene067391	disease resistance protein RPM1 [Medicago truncatula]	1.0154	2.73525	5.83865	18.1062	18.7621	21.167	-2.59743	down	MYB
MS.gene015846	ATP-dependent 6-phosphofructokinase 3 [Medicago truncatula]	0.926598	0.076344	0.178804	4.77258	8.89934	5.59576	-4.02719	down	HSF
MS.gene027325	transcription factor bHLH62 [Medicago truncatula]	0.0001	0.0001	0.0001	0.143234	0.693193	0.660151	-12.2844	down	bHLH
MS.gene008499	putative transcription factor FAR family [Medicago truncatula]	3.57538	1.21334	3.06794	0.0001	0.100193	0.160158	4.91483	up	FAR1
MS.gene055278	scarecrow-like protein 9 [Medicago truncatula]	15.6744	11.1314	13.4301	2.33859	2.34547	2.08205	2.57209	up	GRAS
MS.gene058034	general transcription factor 3C polypeptide 3 isoform X2 [Medicago truncatula]	0.089694	0.072464	0.0001	0.796755	2.1533	2.04759	-4.94489	down	C3H
MS.gene92521	disease resistance protein TAO1 isoform X5 [Cicer arietinum]	4.36365	5.63094	0.951867	0.114433	0.289894	0.318819	3.92003	up	MYB
MS.gene85395	hypothetical protein TSUD_401290 [Trifolium subterraneum]	0.255787	5.50602	4.2303	0.123308	0.106983	0.301434	4.23204	up	CPP
MS.gene99339	ethylene response factor 8 [Medicago sativa]	90.4313	146.816	104.12	340.942	533.018	611.063	-2.12109	down	ERF
MS.gene67602	replication factor A protein 1 [Medicago truncatula]	0.0001	0.0001	0.437352	4.37527	4.60873	14.3819	-5.73881	down	ERF
MS.gene35863	protein FAR1-RELATED SEQUENCE 5-like [Cicer arietinum]	0.0001	0.0001	0.0001	0.0001	0.873931	4.94648	-14.2439	down	FAR1
MS.gene064614	disease resistance protein RPM1 [Cicer arietinum]	0.0001	0.741337	1.86479	0.0001	0.0001	0.0001	13.0847	up	MYB
MS.gene46608	structural maintenance of chromosomes protein 5 [Medicago truncatula]	2.36133	1.72166	6.83604	0.08538	0.48089	0.280653	3.68847	up	C3H
MS.gene79328	C-repeat binding factor 2 [Medicago truncatula]	15.1767	21.7762	20.7508	0.638816	3.6088	0.576934	3.5802	up	ERF
MS.gene070028	uncharacterized protein LOC112417343 [Medicago truncatula]	12.3791	0.363636	1.99323	0.0001	0.147862	0.0001	6.637	up	MYB
MS.gene036090	ethylene-responsive transcription factor 1B [Medicago truncatula]	0.0001	0.117352	0.0001	1.25907	5.56463	3.89308	-6.51043	down	ERF
MS.gene006967	DnaJ heat shock amino-terminal domain protein [Medicago truncatula]	41.7961	64.904	34.9053	6.4074	9.17652	4.0105	2.85336	up	C2H2
MS.gene003121	heavy metal-associated isoprenylated plant protein 7 isoform X2 [Medicago truncatula]	0.0001	0.0001	0.0001	2.34746	1.30928	0.081534	-13.6051	down	C3H
MS.gene37951	nuclear transcription factor Y subunit B-3-like protein [Trifolium pratense]	3.18391	5.96827	1.88807	42.7413	9.63388	46.097	-3.15694	down	NF-YB
MS.gene022745	alpha/beta fold hydrolase [Medicago truncatula]	14.5589	11.7558	12.9125	0.89688	1.95789	1.86597	3.05477	up	FAR1
MS.gene067629	cytochrome P450 monooxygenase [Medicago truncatula]	0.697266	3.7713	3.14692	0.111477	0.113398	0.15554	4.32329	up	G2-like
MS.gene033108	two-component response regulator-like APRR1 [Medicago truncatula]	6.30126	34.9101	13.7565	0.0001	1.3969	0.997251	4.52094	up	ARR-B
MS.gene81375	putative DNA helicase INO80 isoform X1 [Medicago truncatula]	4.07006	3.28132	1.62187	0.142305	0.304039	0.137051	3.94309	up	C3H
MS.gene053409	ethylene-responsive transcription factor 1B [Medicago truncatula]	0.455988	0.30885	0.583459	12.0449	7.05468	2.79879	-4.02161	down	ERF
MS.gene06938	uncharacterized protein LOC11446456 isoform X1 [Medicago truncatula]	0.428443	1.28085	0.386109	10.2452	8.59342	5.35089	-3.52909	down	CO-like
MS.gene63226	single-stranded DNA-binding protein WHY1, chloroplastic [Medicago truncatula]	16.3535	13.9402	12.3436	1.38621	2.3643	1.06054	3.14769	up	Whirly
MS.gene025156	plant OB fold protein, putative [Medicago truncatula]	0.0001	2.76696	0.813085	0.0001	0.0001	0.0001	13.5428	up	B3
MS.gene55174	FACT complex subunit SSRP1 [Medicago truncatula]	1.25745	2.80937	0.287039	0.05949	0.0001	0.022612	5.72698	up	C2H2
MS.gene020119	disease resistance protein (TIR-NBS-LRR class) [Medicago truncatula]	1.07459	0.0001	1.84821	0.0001	0.0001	0.0001	13.2502	up	MYB
MS.gene039824	TMV resistance protein N [Medicago truncatula]	2.70074	0.0001	1.48448	0.0001	0.0001	0.0001	13.7681	up	MYB
MS.gene25376	homeobox-leucine zipper protein ATHB-54 [Medicago truncatula]	0.129112	0.0001	0.0001	3.19063	3.24817	1.81931	-5.99688	down	HD-ZIP
MS.gene41654	transcription factor bHLH137 [Medicago truncatula]	0.021767	0.0001	0.511286	8.64456	1.73996	8.89779	-5.17658	down	bHLH
MS.gene40935	NAC domain-containing protein 2 [Medicago truncatula]	6.0226	0.365983	3.2903	29.0041	33.4209	23.1106	-3.14361	down	NAC
MS.gene042671	putative transcription factor RAV family [Medicago truncatula]	8.16238	20.3304	21.3777	50.2299	88.3361	91.0353	-2.20287	down	RAV
MS.gene90422	putative P-loop containing nucleoside triphosphate hydrolase, leucine-rich repeat domain, L [Medicago truncatula]	1.99812	0.768249	1.23052	0.093156	0.101815	0.008647	4.29494	up	MYB
MS.gene78418	scarecrow-like protein 30 [Medicago truncatula]	0.518739	0.248075	0.117805	2.37638	2.53135	5.25275	-3.52177	down	GRAS
MS.gene48914	axial regulator YABBY 1 [Medicago truncatula]	0.28589	0.27522	0.0001	13.7567	1.72303	2.93275	-5.036	down	YABBY
MS.gene033391	ethylene-responsive transcription factor ERF026 [Medicago truncatula]	0.0001	0.07791	0.08672	2.40334	0.552994	10.4577	-6.3475	down	ERF
MS.gene012526	cellulose synthase A catalytic subunit 7 [UDP-forming] [Medicago truncatula]	0.0001	0.0001	0.0001	1.17226	0.353082	0.0001	-12.312	down	bZIP
MS.gene005784	coatomer subunit alpha-2 [Medicago truncatula]	0.0001	0.118314	0.535452	8.77598	0.550683	8.3474	-4.75649	down	C3H
MS.gene053908	putative transcription factor RAV family [Medicago truncatula]	6.72688	13.0557	7.88988	17.3979	54.4812	68.321	-2.34097	down	RAV
MS.gene066525	probable WRKY transcription factor 50 [Medicago truncatula]	4.81861	2.78306	2.5319	15.7359	41.0923	33.1375	-3.15023	down	WRKY
MS.gene042544	uncharacterized protein LOC11432678 [Medicago truncatula]	0.0001	0.0001	0.0001	0.580796	0.0001	0.513002	-11.8322	down	C3H
MS.gene60868	SUPPRESSOR OF GAMMA RESPONSE 1 [Medicago truncatula]	1.55836	0.0001	1.64805	0.0001	0.0001	0.0001	13.3838	up	NAC
MS.gene025539	putative START domain, pectinacetylesterase/NOTUM [Medicago truncatula]	0.0001	0.0001	0.0001	0.0001	1.4963	0.716838	-12.8489	down	HD-ZIP
MS.gene93822	cysteine-rich receptor-kinase-like protein [Medicago truncatula]	2.81055	0.379444	0.9131	0.05158	0.0001	0.0001	6.30818	up	CPP
MS.gene50352	zeaxanthin epoxidase, chloroplastic isoform X3 [Medicago truncatula]	0.670449	9.97664	0.284924	0.090681	0.097074	0.219639	4.74599	up	ERF
MS.gene46202	putative serine/threonine-protein kinase-like protein CCR3 [Medicago truncatula]	0.0001	0.0001	0.0001	0.0001	1.34905	0.445716	-12.5466	down	CPP
MS.gene28071	calmodulin-binding transcription activator 1 isoform X1 [Medicago truncatula]	0.270915	0.383651	1.13587	1.87052	5.70908	5.87867	-2.91011	down	CAMTA
MS.gene26986	auxilin-like protein 1 [Medicago truncatula]	0.0001	9.48243	7.52721	0.0001	0.105217	0.093411	6.41942	up	C3H
MS.gene011452	Hsc70-interacting protein [Medicago truncatula]	26.2237	22.418	33.5838	4.90615	6.26619	6.22161	2.241	up	C3H
MS.gene001684	AP2/ERF and B3 domain-containing transcription factor RAV1 [Medicago truncatula]	30.8724	19.3772	17.6638	113.39	74.3937	84.4961	-2.00332	down	RAV
MS.gene39052	AP2-like ethylene-responsive transcription factor At2g41710 [Medicago truncatula]	0.0001	0.0001	0.0001	0.0001	2.32404	0.897442	-13.3905	down	AP2
MS.gene60370	probable methyltransferase PMT14 [Medicago truncatula]	0.080369	3.7749	4.97364	0.11466	0.0001	0.0001	6.26429	up	WRKY
MS.gene94299	replication factor A protein 1 [Medicago truncatula]	0.0001	0.0001	0.0001	0.0001	1.09546	1.21349	-12.9101	down	ERF
MS.gene43742	zinc finger protein CONSTANS-LIKE 9 [Medicago truncatula]	10.6927	15.0804	8.22364	1.73867	1.97572	0.774713	2.9209	up	CO-like
MS.gene037417	TIR-NBS-LRR RCT1-like resistance protein [Medicago sativa]	0.0001	0.0001	0.0001	0.0001	1.63856	1.2425	-13.2294	down	MYB
MS.gene011861	putative powdery mildew resistance protein, RPW8 [Medicago truncatula]	0.0001	0.511202	0.490339	5.42757	7.19137	3.93228	-4.0465	down	MYB
MS.gene004846	zinc finger CCCH domain-containing protein 66 [Medicago truncatula]	0.0001	0.0001	0.0001	0.008463	0.584199	0.670225	-12.0395	down	C3H
MS.gene36670	dentin sialophosphoprotein [Medicago truncatula]	0.141444	0.584915	0.0001	4.279	3.44794	5.15945	-4.14882	down	C3H
MS.gene029402	zinc finger protein CONSTANS-LIKE 16 [Medicago truncatula]	479.508	780.817	667.222	167.416	189.974	123.921	2.00172	up	CO-like
MS.gene058308	DEAD-box ATP-dependent RNA helicase 46 [Medicago truncatula]	1.13966	0.536303	0.453657	0.760354	9.37245	7.85729	-3.07854	down	ARF
MS.gene39300	alpha/beta fold hydrolase [Medicago truncatula]	1.8185	8.79439	5.58721	0.0001	0.034439	0.529286	4.84461	up	FAR1
MS.gene79327	CRT/DRE binding factor 2 [Medicago truncatula]	1.50043	5.07767	13.3463	0.0001	0.0001	0.385566	5.69066	up	ERF
MS.gene81685	hypothetical protein MTR_5g084470 [Medicago truncatula]	70.3509	38.0021	195.465	27.1493	11.9934	15.3568	2.4789	up	WRKY
MS.gene57862	endomembrane-like protein [Medicago truncatula]	0.0001	0.0001	0.0001	0.0001	3.01696	1.88468	-13.996	down	AP2
MS.gene97045	uncharacterized protein LOC11414685 [Medicago truncatula]	0.023062	0.0001	0.016224	0.024557	3.23616	1.36834	-6.87689	down	M-type_MADS
MS.gene26939	histidine--tRNA ligase, cytoplasmic [Cicer arietinum]	0.0001	0.632003	1.13874	0.0001	0.0001	0.0001	12.5272	up	WRKY
MS.gene79947	uncharacterized protein LOC25491885 isoform X1 [Medicago truncatula]	3.00793	2.26288	3.81845	0.0001	0.113604	0.343197	4.31421	up	FAR1
MS.gene51749	disease resistance protein RPM1 [Medicago truncatula]	0.039746	0.292127	0.86368	3.23714	3.92705	4.92986	-3.33855	down	MYB
MS.gene032463	putative protein kinase RLK-Pelle-DLSV family [Medicago truncatula]	0.022946	0.0001	0.0001	0.82421	0.420958	0.434531	-6.1813	down	CPP
MS.gene05474	Y2K4 dehydrin variant G2, partial [Medicago sativa]	163.19	143.947	113.043	5.0343	3.56898	50.4115	2.83186	up	C2H2
MS.gene067441	mediator of RNA polymerase II transcription subunit 15a isoform X1 [Medicago truncatula]	0.009267	0.0001	0.135611	0.0001	2.71405	10.5298	-6.51335	down	ARF
MS.gene24347	uncharacterized protein LOC11411561 isoform X1 [Medicago truncatula]	1.96589	2.06061	0.0001	0.0001	0.0001	0.0001	13.7123	up	B3
MS.gene016744	uncharacterized protein LOC112419133 [Medicago truncatula]	0.0001	0.0001	0.0001	0.0001	0.864739	1.8266	-13.1311	down	B3
MS.gene003383	NAC domain-containing protein 22 isoform X1 [Medicago truncatula]	1.19019	1.34766	7.47098	16.9728	20.6493	34.0671	-2.84048	down	NAC
MS.gene025439	homeobox-leucine zipper protein ATHB-15 [Medicago truncatula]	4.35009	0.0001	3.37465	0.0001	0.0001	0.0001	14.6523	up	HD-ZIP
MS.gene21460	transcription factor bHLH18 [Medicago truncatula]	0.841968	1.00714	0.524888	0.0001	0.025406	0.0001	6.53469	up	bHLH
MS.gene044659	uncharacterized protein LOC11412687 [Medicago truncatula]	4.77714	2.55253	9.83272	0.642573	0.615474	1.07577	2.87849	up	CPP
MS.gene55357	TATA-binding protein-associated factor 2N [Medicago truncatula]	21.7256	13.9666	11.0341	1.14811	2.57244	2.91199	2.8166	up	WRKY
MS.gene064369	disease resistance protein (CC-NBS-LRR class) family protein [Medicago truncatula]	0.11076	1.09243	2.24589	0.0001	0.06221	0.0001	5.78829	up	MYB
MS.gene45522	scarecrow-like protein 30 [Medicago truncatula]	0.260477	0.335353	0.155029	1.48401	2.51799	3.49258	-3.31923	down	GRAS
MS.gene055939	protein DOS2 [Medicago truncatula]	3.10214	0.968304	0.881757	16.6144	7.90017	10.4173	-2.8184	down	C3H
MS.gene76325	ethylene-responsive transcription factor ERF110 [Medicago truncatula]	1.09028	0.426453	0.282579	8.83189	2.69136	6.72279	-3.34206	down	ERF
MS.gene05648	RNA recognition motif-containing protein [Trifolium pratense]	7.21044	9.82207	21.7538	2.64392	1.84082	2.59322	2.45414	up	C3H
MS.gene44354	ubiquitin-40S ribosomal protein S27a [Medicago truncatula]	0.749058	8.46653	1.9488	53.8567	17.4883	25.6967	-3.1197	down	Dof
MS.gene63292	wall-associated receptor kinase-like 20 [Medicago truncatula]	0.0001	0.269417	0.0001	7.16961	0.285401	5.05936	-5.53653	down	CPP
MS.gene070535	zinc finger CCCH domain-containing protein 3 isoform X1 [Medicago truncatula]	1.23739	7.54651	0.499531	0.062526	0.0001	0.214949	5.06371	up	C3H
MS.gene03238	ethylene-responsive transcription factor ERF110 [Medicago truncatula]	0.0001	0.168721	0.314193	3.36778	1.98888	4.37858	-4.33308	down	ERF
MS.gene068466	replication factor-A carboxy-terminal domain protein [Trifolium pratense]	0.0001	0.0001	0.0001	0.0001	0.813044	1.40351	-12.8511	down	ERF
MS.gene052091	scarecrow-like protein 30 [Medicago truncatula]	4.68534	3.73781	9.9858	29.1218	30.1588	17.7503	-2.06503	down	GRAS
MS.gene016116	zinc finger protein CONSTANS-LIKE 4 [Medicago truncatula]	68.915	21.473	36.2946	10.4422	10.0962	5.48015	2.2836	up	CO-like
MS.gene94678	protein DOG1-like 4 [Medicago truncatula]	0.402922	0.721087	0.878898	6.49615	6.2907	6.06972	-3.2349	down	bZIP
MS.gene76506	Golgin candidate 5, partial [Mucuna pruriens]	2.5077	2.75067	3.76033	0.775651	0.11933	0.074691	3.21735	up	C3H
MS.gene072388	squamosa promoter-binding-like protein 9 [Medicago truncatula]	2.31572	0.365897	1.90894	0.0001	0.0001	0.066527	6.10426	up	SBP
MS.gene45523	scarecrow-like protein 30 [Medicago truncatula]	0.620862	0.251803	0.877659	2.04928	6.01222	5.69296	-2.97421	down	GRAS
MS.gene24718	uncharacterized protein LOC11434766 isoform X1 [Medicago truncatula]	3.45341	4.29971	1.16918	0.0001	0.159915	0.259943	4.4091	up	bZIP
MS.gene07914	ethylene-responsive transcription factor ERF110 [Medicago truncatula]	0.310911	0.111672	0.946933	7.1389	2.66389	4.49424	-3.38398	down	ERF
MS.gene011567	ethylene response factor 11 [Medicago sativa]	1.28529	3.17983	2.67877	8.9962	19.6176	15.8718	-2.63856	down	ERF
MS.gene069902	transcription factor bHLH87 [Medicago truncatula]	0.18425	0.0001	0.0001	4.12694	3.01929	0.531714	-5.37942	down	bHLH
MS.gene61289	ethylene response factor 11 [Medicago sativa]	1.25495	3.26639	2.4662	8.9962	19.1502	15.214	-2.63352	down	ERF
MS.gene006628	probable transcription factor GLK1 isoform X1 [Medicago truncatula]	0.824319	1.90912	3.65783	0.046918	0.241986	0.034033	4.30678	up	G2-like
MS.gene71985	ethylene-responsive transcription factor 6 [Medicago truncatula]	10.0969	12.0437	19.1684	44.8428	60.4672	49.8329	-1.90907	down	ERF
MS.gene032937	cyclic dof factor 3 [Medicago truncatula]	0.0001	0.991004	1.16276	0.0001	0.0001	0.0001	12.8097	up	Dof
MS.gene027925	heat shock factor 1b [Medicago sativa]	0.0001	0.0001	0.0001	0.987197	0.0001	0.615003	-12.3829	down	HSF
MS.gene046930	phosphoenolpyruvate carboxylase 2 [Medicago truncatula]	0.666355	0.0001	0.889919	0.0001	0.0001	0.0001	12.3409	up	MYB
MS.gene37047	TMV resistance protein N isoform X1 [Medicago truncatula]	1.50846	2.05781	0.784521	0.0001	0.0001	0.103152	5.39564	up	MYB
MS.gene85133	auxin-responsive protein IAA27 [Medicago truncatula]	0.0001	0.0001	1.0211	8.12048	9.99894	11.7785	-4.87157	down	ARF
MS.gene028018	disease resistance protein RPM1 isoform X2 [Medicago truncatula]	1.76087	1.11604	1.51372	0.139665	0.193365	0.102347	3.33409	up	MYB
MS.gene028859	putative Ulp1 protease family catalytic domain, putative transposase, Ptta/En/Spm, plant [Medicago truncatula]	0.0001	0.377441	0.241749	0.0001	0.0001	0.0001	11.0114	up	Trihelix
MS.gene006326	protein FAR1-RELATED SEQUENCE 9-like isoform X1 [Medicago truncatula]	0.0001	0.0001	0.0001	0.0001	0.396256	0.431855	-11.4308	down	FAR1
MS.gene028025	disease resistance protein RPM1 [Medicago truncatula]	0.0001	0.559265	1.34983	8.2759	12.2677	4.93477	-3.73824	down	MYB
MS.gene86982	helix loop helix DNA-binding domain protein [Medicago truncatula]	1.02322	5.51205	2.39871	0.199828	0.0001	0.0001	5.48103	up	bHLH
MS.gene95054	F-box/kelch-repeat protein At3g06240 [Medicago truncatula]	0.126785	0.178644	0.151002	0.0001	7.7745	7.21669	-5.03758	down	C2H2
MS.gene59472	chaperone protein dnaJ 11, chloroplastic [Medicago truncatula]	8.48566	71.9872	40.1878	380.416	108.929	126.527	-2.35167	down	C2H2
MS.gene30851	C-repeat binding factor 2 [Medicago truncatula]	2.64719	5.80376	2.98909	0.420893	0.219848	0.165425	3.82687	up	ERF
MS.gene051509	CONSTANS-like 1 [Medicago sativa]	84.3567	25.0127	40.1261	11.3229	12.5246	10.8654	2.10656	up	CO-like
MS.gene067477	probable WRKY transcription factor 40 [Medicago truncatula]	0.071926	0.760749	1.79176	7.18832	5.79092	13.0526	-3.3102	down	WRKY
MS.gene50335	uncharacterized protein LOC11419927 [Medicago truncatula]	0.235425	1.93307	0.0001	0.0001	0.0001	0.014566	7.19834	up	MYB
MS.gene21592	ATP-dependent 6-phosphofructokinase 4, chloroplastic isoform X2 [Medicago truncatula]	7.75319	14.2093	10.9582	28.5095	42.8698	46.7183	-1.84291	down	ERF
MS.gene001466	putative TFIIIA (or kruppel)-like zinc finger protein [Medicago sativa subsp. x varia]	1.63499	1.71205	1.52395	5.49137	19.146	8.95235	-2.78573	down	C2H2
MS.gene71987	ethylene response factor 11 [Medicago sativa]	0.666599	2.77565	1.42094	3.97501	18.7183	13.1019	-2.8798	down	ERF
MS.gene070726	brassinazole-resistant 1 protein [Medicago truncatula]	0.0001	0.0001	0.062559	0.670424	1.56536	1.14978	-5.75343	down	BES1
MS.gene004087	myb transcription factor [Medicago truncatula]	36.5478	48.2513	44.3879	8.07942	11.2373	13.081	1.9955	up	MYB
MS.gene045166	coilin [Medicago truncatula]	1.45272	3.33684	6.72896	0.365361	0.713325	0.440957	2.92215	up	C3H
MS.gene055509	translation initiation factor IF-2-like protein [Trifolium pratense]	7.24761	12.9965	12.6036	66.3267	25.8556	35.352	-1.95702	down	C3H
MS.gene005871	AP2/ERF and B3 domain-containing transcription factor RAV1 [Medicago truncatula]	91.9651	27.9048	46.8542	323.654	150.912	156.478	-1.92028	down	RAV
MS.gene063386	NAC domain-containing protein 21/22 [Medicago truncatula]	33.0882	22.0264	27.7042	97.0427	104.159	77.0234	-1.74823	down	NAC
MS.gene061547	zinc finger protein 4 [Medicago truncatula]	2.47338	2.58947	0.0001	0.0001	0.0001	0.021168	7.88838	up	C2H2
MS.gene021200	heavy metal-associated isoprenylated plant protein 39 [Medicago truncatula]	1.6221	1.46967	1.29456	10.634	14.0326	11.8981	-3.05937	down	ZF-HD
MS.gene048104	TIR-NBS-LRR RCT1-like resistance protein [Medicago sativa]	0.848988	0.354164	0.628737	2.73788	5.31026	3.05399	-2.59943	down	MYB
MS.gene96392	ethylene response factor 8 [Medicago sativa]	80.9696	89.945	122.279	188.967	373.73	417.052	-1.74056	down	ERF
MS.gene53156	TATA-binding protein-associated factor 2N [Medicago truncatula]	29.3785	10.6764	1.35304	1.01251	1.30596	2.23943	3.18346	up	WRKY
MS.gene72210	exocyst complex component EXO70B1 [Medicago truncatula]	0.0001	0.0001	0.128166	1.25115	1.57314	2.23522	-5.30066	down	WRKY
MS.gene79275	ethylene-responsive transcription factor 1B [Medicago truncatula]	0.0001	0.158216	0.050155	2.17021	2.52106	2.37707	-5.08345	down	ERF
MS.gene51937	NAC transcription factor 47 [Medicago truncatula]	5.5255	18.8323	17.509	33.2772	79.3563	52.5989	-1.98062	down	NAC
MS.gene76518	auxin-responsive protein IAA27 [Medicago truncatula]	0.0001	0.0001	0.927289	7.65368	8.52418	7.42458	-4.66946	down	ARF
MS.gene047344	putative transcription factor AP2-EREBP family [Medicago truncatula]	2.8683	4.24944	4.04471	12.5867	23.3164	22.7219	-2.39286	down	ERF
MS.gene58666	PREDICTED: agamous-like MADS-box protein AGL80 [Lupinus angustifolius]	0.331874	0.038841	0.258072	7.63802	1.62695	2.39852	-4.21328	down	M-type_MADS
MS.gene73935	mitogen-activated protein kinase kinase kinase 1 [Medicago truncatula]	0.085338	0.272141	0.0001	0.0001	8.39864	8.33053	-5.54797	down	G2-like
MS.gene62807	ethylene-responsive transcription factor ERF026 [Medicago truncatula]	0.0001	0.034732	0.23715	2.26446	0.226891	10.3162	-5.55734	down	ERF
MS.gene044963	transcription factor MYB61 isoform X1 [Medicago truncatula]	3.28045	2.54229	3.09794	0.215297	0.141293	0.47382	3.42526	up	MYB
MS.gene84723	homeobox associated leucine zipper protein [Medicago truncatula]	28.3831	54.1415	15.4069	7.8949	2.51848	6.78591	2.50942	up	HD-ZIP
MS.gene33477	TMV resistance protein N [Medicago truncatula]	0.04311	0.0001	0.0001	0.412097	1.00892	0.701985	-5.61526	down	MYB
MS.gene018820	transcription factor bHLH130 [Medicago truncatula]	9.13143	6.75597	9.83092	54.9477	21.8542	29.4341	-2.0464	down	bHLH
MS.gene34448	ethylene-responsive transcription factor ERF026 [Medicago truncatula]	0.102864	0.066127	0.438471	1.94877	0.406555	9.9874	-4.34472	down	ERF
MS.gene047626	transcription factor HEC2 [Medicago truncatula]	0.0001	0.786514	0.0001	38.8655	2.8009	0.118856	-5.73101	down	bHLH
MS.gene018713	ethylene response factor 5 [Medicago sativa]	0.367747	0.271114	0.359376	0.230573	6.06567	8.51513	-3.89118	down	ERF
MS.gene53978	zinc finger CCCH domain-containing protein 66 [Medicago truncatula]	1.69423	2.92324	2.57313	12.5587	10.0311	7.52852	-2.06645	down	C3H
MS.gene49042	ethylene-responsive transcription factor ERF026 [Medicago truncatula]	0.336776	0.111575	0.39262	1.91886	0.971418	9.65476	-3.89892	down	ERF
MS.gene000620	WRKY transcription factor 56 [Medicago sativa]	10.8767	4.54575	10.3171	30.687	35.5098	31.2895	-1.92121	down	WRKY
MS.gene36637	transcription factor MYB61 isoform X1 [Medicago truncatula]	7.52695	4.69647	6.34538	0.603753	0.320794	1.45539	2.96388	up	MYB
MS.gene027550	putative P-loop containing nucleoside triphosphate hydrolase, leucine-rich repeat domain, L [Medicago truncatula]	13.4671	6.21164	16.9718	29.169	61.8491	42.2488	-1.86241	down	MYB
MS.gene042404	LEAF RUST 10 DISEASE-RESISTANCE LOCUS RECEPTOR-LIKE PROTEIN KINASE-like 1.2 isoform X3 [Medicago truncatula]	1.42011	1.52537	2.30944	6.16751	9.16291	8.78999	-2.19851	down	CPP
MS.gene037832	cytochrome P450 family protein [Medicago truncatula]	1.14699	0.853166	1.55567	3.6226	11.5907	7.40231	-2.66906	down	G2-like
MS.gene54154	protein LIGHT-DEPENDENT SHORT HYPOCOTYLS 5 [Medicago truncatula]	3.90483	1.37993	1.13298	5.52768	20.7011	16.4849	-2.73456	down	Trihelix
MS.gene99324	TMV resistance protein N-like [Cicer arietinum]	0.215635	0.20219	0.028975	0.618091	1.66697	2.03639	-3.27382	down	MYB
MS.gene053215	WRKY transcription factor 56 [Medicago sativa]	13.5536	5.63772	13.4415	43.3491	34.8431	41.0946	-1.87004	down	WRKY
MS.gene00612	ribosome biogenesis protein BOP1 homolog [Medicago truncatula]	17.8107	15.9189	19.027	5.18265	4.5563	4.73698	1.86569	up	GeBP
MS.gene043905	cytochrome c oxidase subunit 6b-1 [Medicago truncatula]	5.31827	2.98698	4.36077	15.6207	27.6199	18.5966	-2.28751	down	C3H
MS.gene71388	upstream activation factor subunit spp27 [Medicago truncatula]	2.76786	6.35501	3.05532	0.568029	0.081599	0.0001	4.22832	up	C3H
MS.gene009749	putative exocyst complex component Exo70, cullin repeat-like-containing domain-containing protein [Medicago truncatula]	0.0001	0.079173	0.0001	1.384	1.15092	0.968157	-5.46383	down	WRKY
MS.gene60990	glycine-rich cell wall structural protein 1.8 [Medicago truncatula]	1.93198	1.03158	1.95571	7.21374	4.07071	22.6392	-2.78578	down	C2H2
MS.gene92165	nuclear transcription factor Y subunit C4 [Medicago truncatula]	12.9631	6.40568	4.04407	1.73251	0.279558	0.726426	3.09584	up	NF-YC
MS.gene50574	auxin-induced protein 22D [Medicago truncatula]	55.4874	57.8666	52.51	136.765	182.972	198.301	-1.64306	down	ARF
MS.gene48879	NF-X1-type zinc finger protein NFXL1 [Medicago truncatula]	0.992583	0.276044	0.671564	6.31595	2.76351	2.22942	-2.54319	down	NF-X1
MS.gene99887	glutamic acid-rich protein [Medicago truncatula]	5.25388	0.516176	8.88736	0.618857	0.768789	0.296454	3.12158	up	C3H
MS.gene048855	homeobox protein BEL1 homolog [Medicago truncatula]	0.059801	0.0001	0.134304	3.83068	3.17428	0.011239	-5.17504	down	TALE
MS.gene63893	putative DNA helicase INO80 isoform X2 [Medicago truncatula]	3.35274	6.18565	2.42992	0.44196	0.810889	0.293493	2.95229	up	C3H
MS.gene99735	zinc finger protein CONSTANS-LIKE 6 [Medicago truncatula]	29.7624	30.4187	7.57759	2.65933	5.08297	4.50314	2.46816	up	CO-like
MS.gene72985	ethylene-responsive transcription factor ERF026 [Medicago truncatula]	0.0001	0.07791	0.383175	2.4967	0.777761	10.5442	-4.90513	down	ERF
MS.gene41428	low-temperature-induced 65 kDa protein [Medicago truncatula]	3.94631	4.53431	3.44746	0.51557	0.286314	1.06992	2.67186	up	C3H
MS.gene044101	zinc finger protein ZAT10 [Medicago truncatula]	4.90398	8.19446	27.2864	68.7227	33.3857	69.6302	-2.08833	down	C2H2
MS.gene041078	transcription factor HEC2 [Medicago truncatula]	0.150342	0.648087	0.0001	13.6008	4.98924	0.156659	-4.55315	down	bHLH
MS.gene63095	F-box/RNI/FBD-like domain protein [Medicago truncatula]	0.987083	1.81622	0.580427	0.076692	0.0001	0.0001	5.45964	up	bZIP
MS.gene001813	RecName: Full=Beta-amylase; AltName: Full=1,4-alpha-D-glucan maltohydrolase	5.8662	2.57125	5.87497	0.633963	1.07742	0.262879	2.85788	up	BES1
MS.gene014094	putative disease resistance protein RGA3 [Medicago truncatula]	0.66852	1.31465	0.973367	0.091086	0.022077	0.14139	3.53787	up	MYB
MS.gene76672	NF-X1-type zinc finger protein NFXL1 [Medicago truncatula]	2.25157	0.8345	1.11904	10.7924	3.96411	4.5143	-2.1962	down	NF-X1
MS.gene56638	probable disease resistance protein At4g27220 [Medicago truncatula]	0.012239	0.0001	0.0001	0.20201	0.342735	0.059318	-5.60176	down	MYB
MS.gene067456	helix loop helix DNA-binding domain protein [Medicago truncatula]	0.708314	0.707604	0.0001	2.97103	5.7825	9.89099	-3.71884	down	bHLH
MS.gene81432	protein HOMOLOG OF MAMMALIAN LYST-INTERACTING PROTEIN 5 [Medicago truncatula]	0.358173	0.0001	0.104849	0.278634	3.44613	5.0492	-4.24377	down	ZF-HD
MS.gene21367	ethylene-responsive transcription factor ERF106 [Medicago truncatula]	27.5971	41.3332	12.1048	39.3293	130.216	148.395	-1.97214	down	ERF
MS.gene39897	unknown [Medicago truncatula]	107.894	52.272	56.4419	29.3171	12.0453	16.2021	1.91184	up	MYB_related
MS.gene77675	uncharacterized protein LOC25491885 isoform X1 [Medicago truncatula]	2.28707	2.81364	2.55297	0.398857	0.084284	0.478007	2.99332	up	FAR1
MS.gene95577	glycine-rich cell wall structural protein 1 [Medicago truncatula]	0.987767	1.74886	0.546053	6.51229	3.43662	9.85479	-2.59282	down	C2H2
MS.gene81587	lysM domain receptor-like kinase 3 isoform X2 [Medicago truncatula]	0.0001	0.084672	1.55811	7.21059	7.54566	7.48097	-3.75868	down	CPP
MS.gene021560	myb-like protein X [Medicago truncatula]	0.05171	0.334605	0.091387	3.60974	0.597718	1.48399	-3.57461	down	C3H
MS.gene063143	bZIP transcription factor 11 [Medicago truncatula]	0.214053	1.51099	1.97906	8.67775	6.03293	16.3363	-3.06725	down	bZIP
MS.gene88491	TMV resistance protein N [Medicago truncatula]	0.045094	0.0001	0.016092	0.381415	0.522706	0.638214	-4.65341	down	MYB
MS.gene00348	plasma membrane-associated cation-binding protein 1 [Medicago truncatula]	97.7002	127.926	137.671	289.708	379.38	385.021	-1.5368	down	C3H
MS.gene04795	zinc finger protein CONSTANS-LIKE 16 [Medicago truncatula]	179.763	175.623	95.5854	70.6857	31.0207	26.1303	1.81873	up	CO-like
MS.gene002992	WRKY transcription factor 6 [Medicago truncatula]	7.56231	7.30403	22.4862	24.4126	78.7031	36.0743	-1.89778	down	WRKY
MS.gene052771	TIR-NBS-LRR RCT1-like resistance protein [Medicago sativa]	0.0001	0.039104	0.0001	0.152037	0.920233	0.677811	-5.4766	down	MYB
MS.gene005488	transcription factor JAMYB [Medicago truncatula]	0.929079	0.0001	3.64606	13.7482	11.4718	26.5285	-3.4996	down	MYB
MS.gene36882	probable methyltransferase PMT15 [Medicago truncatula]	1.66002	3.18439	8.05844	1.02257	0.525866	0.194187	2.88836	up	WRKY
MS.gene061375	putative FBD-associated F-box protein At5g56820 [Medicago truncatula]	2.93653	5.1696	5.97062	0.139694	0.377858	0.950696	3.26115	up	bZIP
MS.gene91757	growth-regulating factor-like protein [Medicago truncatula]	2.65746	5.97579	1.06919	10.9221	26.9355	17.1479	-2.50316	down	GRF
MS.gene39913	auxin-induced protein 22D [Medicago truncatula]	9.23967	73.8554	33.3705	127.011	104.835	229.704	-1.98658	down	ARF
MS.gene79326	C-repeat binding factor 2 [Medicago truncatula]	0.580324	9.03888	7.12373	0.720735	0.409485	0.037332	3.84199	up	ERF
MS.gene049457	WRKY I type transcription factor 33 [Medicago sativa]	0.769157	0.671331	2.13977	4.62491	6.20594	8.23167	-2.4126	down	WRKY
MS.gene000889	ankyrin-3 isoform X1 [Medicago truncatula]	0.050652	0.0001	0.0001	0.10138	0.987519	0.891969	-5.28368	down	C3H
MS.gene036157	auxin-induced protein AUX28 [Medicago truncatula]	1.38088	0.789015	0.125711	26.9129	0.0001	19.9662	-4.352	down	ARF
MS.gene052297	NAC domain-containing protein 22 isoform X1 [Medicago truncatula]	9.73842	1.46868	8.87679	16.4602	39.7364	34.0915	-2.1685	down	NAC
MS.gene059144	putative disease resistance RPP13-like protein 1 [Medicago truncatula]	0.932376	0.355209	0.59997	0.0001	0.066599	0.070483	3.78236	up	MYB
MS.gene031067	hypothetical protein MtrunA17_Chr6g0453531 [Medicago truncatula]	232.342	207.281	272.114	85.7829	50.0023	91.9709	1.64386	up	NAC
MS.gene069886	ATP-dependent 6-phosphofructokinase 7 [Medicago truncatula]	0.335324	3.82416	7.93938	0.653005	0.130036	0.364553	3.39819	up	HSF
MS.gene50588	histone H1 [Medicago truncatula]	52.1195	181.491	53.0558	42.0451	5.88612	7.59868	2.36803	up	MYB_related
MS.gene74749	uncharacterized protein LOC112422540 [Medicago truncatula]	1.44133	1.2025	1.29921	0.179104	0.224485	0.191911	2.72714	up	NAC
MS.gene59471	chaperone DnaJ-like protein [Medicago sativa]	128.619	226.528	42.4575	669.2	258.851	475.343	-1.81952	down	bZIP
MS.gene45640	transcription factor jumonji (JmjC) domain protein [Medicago truncatula]	2.9921	1.49507	1.42008	0.385427	0.302706	0.270517	2.62341	up	C3H
MS.gene008480	transcription factor RF2b [Medicago truncatula]	1.02568	1.05172	1.46583	14.7591	3.41917	3.00477	-2.57977	down	bZIP
MS.gene000320	RecName: Full=Beta-amylase; AltName: Full=1,4-alpha-D-glucan maltohydrolase	12.1905	8.04601	6.04268	0.618289	2.78155	1.55129	2.40809	up	BES1
MS.gene037965	ethylene response factor 8 [Medicago sativa]	48.2936	69.6919	1.82519	111.817	224.338	294.423	-2.39592	down	ERF
MS.gene92256	ethylene-responsive element binding protein [Medicago falcata]	37.4724	32.2169	35.7061	64.1598	109.66	140.294	-1.57548	down	ERF
MS.gene60418	transcription factor bHLH130 [Medicago truncatula]	5.80089	8.0949	10.6812	21.8124	27.4137	30.5313	-1.69831	down	bHLH
MS.gene34125	AP2/ERF and B3 domain-containing transcription factor RAV1 [Medicago truncatula]	20.5356	35.6276	46.9081	63.8713	118.382	135.288	-1.6233	down	RAV
MS.gene027951	lysine-specific demethylase JMJ706 isoform X1 [Medicago truncatula]	0.145767	0.075128	0.0001	0.822605	1.42302	0.829874	-3.79873	down	C2H2
MS.gene020979	uncharacterized protein LOC11429349 [Medicago truncatula]	0.25486	0.125857	0.525752	2.64988	5.52234	2.67012	-3.58027	down	C3H
MS.gene95775	transcription factor bHLH130 [Medicago truncatula]	7.83319	3.00524	10.814	28.293	22.2499	26.8302	-1.8373	down	bHLH
MS.gene020891	putative histidine kinase response regulator and transcription factor RR-A-type family [Medicago truncatula]	0.81707	1.32793	0.545691	0.021947	0.054844	0.189025	3.33948	up	ARR-B
MS.gene26169	protein REVEILLE 1 [Medicago truncatula]	6.01276	2.55954	1.22685	0.521504	0.094047	0.0001	3.99247	up	MYB_related
MS.gene063370	serine/arginine-rich splicing factor SR45 [Medicago truncatula]	3.83681	1.34931	4.89638	0.271628	0.452762	0.0001	3.79874	up	C3H
MS.gene040259	zinc finger protein CONSTANS-LIKE 6 [Medicago truncatula]	6.65726	7.94481	3.06044	0.996355	1.09786	0.508833	2.76241	up	CO-like
MS.gene85382	NBS-LRR type disease resistance protein [Medicago truncatula]	3.31528	2.61321	0.614418	0.4103	0.048489	0.0001	3.83372	up	MYB
MS.gene30938	transcription factor MYB48 [Medicago truncatula]	11.304	35.6614	22.6286	0.179342	1.99648	7.61972	2.82877	up	MYB
MS.gene62594	zinc finger protein CONSTANS-LIKE 6 [Medicago truncatula]	7.32737	4.57227	3.06571	0.632808	0.456072	0.884973	2.92254	up	CO-like
MS.gene99762	histone deacetylase 2a, putative [Medicago truncatula]	0.392326	0.0001	0.0001	2.01441	3.44785	6.6743	-4.95043	down	C2H2
MS.gene36286	coatomer subunit beta'-3 isoform X2 [Medicago truncatula]	7.92836	4.1658	15.7955	30.5631	40.1672	28.3924	-1.82948	down	C3H
MS.gene011125	transcription factor bHLH87 [Medicago truncatula]	0.789132	0.573701	0.328786	4.41721	3.45209	2.57398	-2.6261	down	bHLH
MS.gene71191	glycine-rich cell wall structural protein 1.8 [Medicago truncatula]	1.93198	1.12037	2.26854	7.51959	4.57445	17.7894	-2.48961	down	C2H2
MS.gene02497	GRAS family transcription factor [Medicago truncatula]	0.249565	0.594691	6.56013	0.210162	0.011743	0.283477	3.87293	up	GRAS
MS.gene036775	EIN3-binding F-box protein 1 [Medicago truncatula]	0.0001	2.31259	0.082811	1.58304	14.4204	18.9288	-3.86616	down	S1Fa-like
MS.gene003415	putative ubiquitin-conjugating enzyme/RWD, steadiness box (SB) domain-containing protein [Medicago truncatula]	11.4059	12.519	9.47401	35.2293	29.5581	35.7645	-1.59007	down	GeBP
MS.gene61428	trihelix transcription factor ASIL2 [Medicago truncatula]	0.725206	1.40562	0.921931	13.3251	2.52186	2.90105	-2.61855	down	Trihelix
MS.gene98747	uncharacterized protein LOC11422472 isoform X1 [Medicago truncatula]	17.9574	21.2002	23.0467	6.13092	3.81842	6.42044	1.92598	up	C3H
MS.gene50715	GATA transcription factor 7 isoform X2 [Medicago truncatula]	1.18615	1.9795	2.31148	2.743	20.0527	7.81961	-2.48276	down	GATA
MS.gene34240	squamosa promoter-binding protein 1 [Medicago truncatula]	17.0866	10.8338	3.58389	1.46136	1.62406	1.79762	2.6897	up	SBP
MS.gene017480	uncharacterized protein LOC11429349 [Medicago truncatula]	0.0817	0.0001	0.393178	1.72358	4.06466	3.10832	-4.22732	down	C3H
MS.gene039788	uncharacterized protein LOC11412687 [Medicago truncatula]	6.00903	3.22072	3.81278	0.684466	0.693202	1.3049	2.28154	up	CPP
MS.gene81591	lysM domain receptor-like kinase 3 [Medicago truncatula]	0.240335	1.87488	0.655455	1.74327	8.88597	6.11478	-2.59534	down	CPP
MS.gene00255	unknown [Medicago truncatula]	19.4953	28.5504	64.7031	78.1875	84.5596	217.74	-1.75474	down	ERF
MS.gene68434	putative disease resistance RPP13-like protein 3 [Medicago truncatula]	4.58117	1.13319	1.21839	0.241469	0.627331	0.436284	2.40929	up	MYB
MS.gene039662	putative disease resistance protein RGA4 [Medicago truncatula]	0.0001	0.236675	0.0001	4.62581	0.543389	1.22849	-4.75535	down	MYB
MS.gene20961	enolase-phosphatase E1 [Medicago truncatula]	5.32761	11.087	13.9	31.8935	27.1574	29.5998	-1.54812	down	C3H
MS.gene20233	floral homeotic protein APETALA 2 isoform X1 [Medicago truncatula]	0.244124	0.0001	0.337236	1.46668	1.84586	3.75064	-3.60257	down	AP2
MS.gene039789	uncharacterized protein LOC11412687 [Medicago truncatula]	1.36735	6.43897	1.48759	0.540878	0.0001	0.214468	3.62088	up	CPP
MS.gene33004	GATA transcription factor 21 [Medicago truncatula]	17.2575	10.4373	9.74517	3.31752	1.16921	2.56512	2.40851	up	GATA
MS.gene76569	transcription factor bHLH87 [Medicago truncatula]	0.101989	0.0001	0.0001	1.5374	1.32148	0.352916	-4.97407	down	bHLH
MS.gene90136	double-strand break repair protein MRE11 [Medicago truncatula]	2.86192	3.74023	2.3539	0.178945	0.167986	1.01475	2.71748	up	NF-YC
MS.gene22936	transcription factor PIF3 [Medicago truncatula]	4.54517	7.58095	6.96434	19.2962	23.0492	14.9621	-1.58587	down	bHLH
MS.gene49257	transcription factor bHLH63 [Medicago truncatula]	4.24967	7.11905	1.80542	22.0682	14.9159	15.3361	-1.98966	down	bHLH
MS.gene22974	CS domain protein [Medicago truncatula]	1.30503	11.2188	6.28742	16.4552	33.9686	34.377	-2.17248	down	C3H
MS.gene067308	homeobox-leucine zipper protein [Medicago sativa]	49.2902	40.4367	51.9877	5.178	7.05052	25.1909	1.92113	up	HD-ZIP
MS.gene034403	transcription factor LHW [Medicago truncatula]	3.50068	7.10819	8.1538	1.9588	1.28851	0.208967	2.44057	up	bHLH
MS.gene068060	UBP1-associated protein 2A [Medicago truncatula]	4.3304	4.65834	2.70488	2.18449	22.2834	28.4108	-2.17697	down	C3H
MS.gene072841	zinc finger protein 1 [Medicago truncatula]	4.69189	2.71805	0.898415	0.402735	0.134313	0.142326	3.61228	up	C2H2
MS.gene50338	uncharacterized protein LOC11419927 [Medicago truncatula]	0.717842	3.08625	0.140772	0.245529	0.108446	0.121142	3.05362	up	MYB
MS.gene037340	transcription factor jumonji (JmjC) domain protein [Medicago truncatula]	3.80491	3.4303	1.72222	0.337507	0.532165	0.0001	3.36437	up	C3H
MS.gene89658	chaperone protein dnaJ 11, chloroplastic [Medicago truncatula]	42.829	11.5709	16.9851	12.3789	119.678	200.594	-2.22032	down	bZIP
MS.gene024027	zinc finger protein [Medicago sativa]	0.0001	2.0673	0.329172	12.7414	2.14892	11.6715	-3.47031	down	C3H
MS.gene023552	bZIP transcription factor 44 [Medicago truncatula]	3.31651	1.66145	3.0389	4.92117	17.8416	22.2689	-2.48983	down	bZIP
MS.gene046300	putative P-loop containing nucleoside triphosphate hydrolase, leucine-rich repeat domain, L [Medicago truncatula]	0.073472	0.45173	0.944967	3.88048	2.59253	2.26718	-2.57168	down	MYB
MS.gene22937	enolase-phosphatase E1 [Medicago truncatula]	6.28097	11.092	13.5188	34.1707	25.7548	27.3	-1.49752	down	C3H
MS.gene91372	putative protein kinase RLK-Pelle-DLSV family [Medicago truncatula]	0.055601	0.052137	0.045048	0.0001	2.7821	0.84073	-4.56757	down	CPP
MS.gene41592	WRKY I type transcription factor 33 [Medicago sativa]	0.880579	1.25717	2.01644	3.51056	7.27519	8.09967	-2.18464	down	WRKY
MS.gene002373	B3 domain-containing protein Os07g0563300 isoform X2 [Medicago truncatula]	2.1294	2.52163	1.3456	0.38979	0.113507	0.0001	3.57438	up	B3
MS.gene019481	probable methyltransferase PMT15 [Medicago truncatula]	3.26878	8.57929	4.31228	1.67582	0.787455	0.785257	2.3146	up	WRKY
MS.gene031081	auxin response factor 2B [Medicago truncatula]	0.0001	0.0001	0.308311	3.40908	2.26751	2.09985	-4.65572	down	ARF
MS.gene003934	transcription factor bHLH122-like protein [Medicago truncatula]	11.4826	20.88	17.7914	5.14996	4.17289	3.76729	1.93788	up	bHLH
MS.gene64421	growth-regulating factor 1 isoform X1 [Medicago truncatula]	2.09112	3.62326	1.22285	7.04523	12.3923	10.4179	-2.10556	down	GRF
MS.gene006163	glycine-rich cell wall structural protein 1.8 [Medicago truncatula]	49.8594	18.0593	12.5649	1.18572	3.46368	11.7593	2.29424	up	C3H
MS.gene36036	squamosa promoter-binding protein 1 [Medicago truncatula]	15.5768	8.4115	2.82288	0.720863	2.15957	0.989102	2.7926	up	SBP
MS.gene88720	zinc finger protein CONSTANS-LIKE 9 [Medicago truncatula]	2.56013	8.21571	3.01713	0.734915	0.967529	0.612228	2.57505	up	CO-like
MS.gene027479	microtubule-associated TORTIFOLIA-like protein [Medicago truncatula]	0.859069	1.03545	0.549199	5.74771	2.00321	3.3733	-2.18656	down	B3
MS.gene064242	S-locus lectin kinase family protein [Medicago truncatula]	0.009665	0.047778	0.0001	0.067709	0.679561	0.594131	-4.54296	down	CPP
MS.gene28386	mitogen-activated protein kinase kinase kinase 3 [Medicago truncatula]	5.6667	6.10105	6.36826	18.8755	16.184	16.9326	-1.51944	down	G2-like
MS.gene62214	protein INVOLVED IN DE NOVO 2 [Medicago truncatula]	13.1553	26.8004	19.7387	5.26572	0.745467	0.0001	3.31185	up	C3H
MS.gene039465	transcription factor bHLH63 [Medicago truncatula]	2.25295	0.0001	1.65314	19.652	4.84974	11.1757	-3.19118	down	bHLH
MS.gene49059	homeobox-leucine zipper protein ANTHOCYANINLESS 2 isoform X1 [Medicago truncatula]	1.44249	0.30059	0.589069	0.049829	0.085586	0.0001	4.10514	up	HD-ZIP
MS.gene69469	protein FAR1-RELATED SEQUENCE 5-like [Medicago truncatula]	2.42969	1.00922	2.35684	5.57995	9.22024	15.0592	-2.36512	down	FAR1
MS.gene012063	uncharacterized protein LOC25501614 [Medicago truncatula]	0.0001	0.0001	0.776411	4.56396	2.87716	6.14425	-4.12872	down	FAR1
MS.gene86965	putative uncharacterized protein DDB_G0288537 [Medicago truncatula]	0.274655	0.122847	2.6785	0.433523	24.5851	7.71464	-3.41163	down	ARF
MS.gene030323	zinc finger CCCH domain-containing protein 20 [Medicago truncatula]	55.2203	47.6814	32.2365	19.4191	10.8621	13.4438	1.62791	up	C3H
MS.gene026671	F-box SKP2A-like protein [Medicago truncatula]	6.25563	11.7183	4.86772	0.363247	1.32761	2.39914	2.4815	up	S1Fa-like
MS.gene08995	uncharacterized protein LOC25501782 isoform X1 [Medicago truncatula]	1.33012	1.5538	0.365768	0.0001	0.115286	0.152693	3.59957	up	C2H2
MS.gene026002	protein PHR1-LIKE 1 [Medicago truncatula]	4.29692	11.1291	4.76618	19.5564	23.6121	21.1133	-1.67061	down	G2-like
MS.gene019150	transcription factor PIF4 isoform X1 [Medicago truncatula]	15.578	27.2447	36.9705	4.40696	9.36714	9.1557	1.79904	up	bHLH
MS.gene92844	transcription factor bHLH130 [Medicago truncatula]	23.3924	28.8345	18.2952	43.3403	80.8494	70.6718	-1.4663	down	bHLH
MS.gene059261	NF-X1-type zinc finger protein NFXL1 [Medicago truncatula]	1.68853	0.709575	1.01996	7.07879	3.14074	3.42218	-1.99677	down	NF-X1
MS.gene036772	EIN3-binding F-box protein 1 [Medicago truncatula]	0.351609	0.987203	0.108503	0.554947	4.11783	5.22551	-2.7738	down	S1Fa-like
MS.gene90475	probable WRKY transcription factor 15 isoform X1 [Medicago truncatula]	9.40397	2.47613	9.30376	27.7759	28.3871	17.7481	-1.80283	down	WRKY
MS.gene002523	probable leucine-rich repeat receptor-like protein kinase At5g49770 [Medicago truncatula]	0.292227	0.034384	0.719782	2.56709	2.31953	1.63346	-2.63946	down	CPP
MS.gene057711	putative P-loop containing nucleoside triphosphate hydrolase, leucine-rich repeat domain, L [Medicago truncatula]	0.029274	0.013237	0.045464	0.616565	0.840308	0.098304	-4.14384	down	MYB
MS.gene91950	F-box/FBD/LRR-repeat protein At1g13570 [Medicago truncatula]	1.3987	0.794657	0.248881	4.75077	3.60575	4.88095	-2.43835	down	bZIP
MS.gene043331	zinc finger protein CONSTANS-LIKE 4 [Medicago truncatula]	8.34941	7.05116	4.06893	19.0389	33.0621	19.3499	-1.87573	down	CO-like
MS.gene016778	LysM receptor kinase K1B [Medicago truncatula]	0.477006	0.107729	0.224053	1.45608	2.49821	2.17081	-2.9209	down	CPP
MS.gene84836	homeobox-leucine zipper protein [Medicago sativa]	48.3625	34.9587	30.438	3.9102	5.24593	20.7876	1.92566	up	HD-ZIP
MS.gene54277	probable WRKY transcription factor 17 [Medicago truncatula]	0.276019	0.93249	1.90951	3.01307	6.94892	7.28769	-2.46787	down	WRKY
MS.gene98523	abscisic acid and environmental stress-inducible protein [Medicago truncatula]	515.41	596.326	738.921	490.345	1990.71	3236.78	-1.62743	down	WRKY
MS.gene37897	LysM receptor kinase K1B [Medicago truncatula]	0.070544	0.0001	0.0001	0.755342	0.32059	0.879411	-4.78867	down	CPP
MS.gene009742	uncharacterized protein LOC11412349 [Medicago truncatula]	0.131633	0.0001	0.113139	0.983195	0.958439	1.5623	-3.83888	down	WRKY
MS.gene036265	glycine-rich domain-containing protein 1 [Medicago truncatula]	26.0609	18.8337	13.64	78.8132	25.8885	61.8656	-1.50875	down	WRKY
MS.gene031680	probable transcription factor GLK1 isoform X1 [Medicago truncatula]	0.463112	1.91495	2.25221	0.21786	0.046414	0.162432	3.43978	up	G2-like
MS.gene011910	histone-lysine N-methyltransferase SUVR5 [Medicago truncatula]	1.12512	1.18301	2.0002	0.274819	0.147454	0.07926	3.10271	up	C2H2
MS.gene31174	transcription factor MYB48 [Medicago truncatula]	60.6075	35.5139	19.9935	7.112	13.9266	12.6963	1.78324	up	MYB
MS.gene039896	putative disease resistance protein At3g14460 [Medicago truncatula]	0.006526	0.048843	0.01681	0.106844	0.338255	0.579081	-3.82675	down	MYB
MS.gene048519	uncharacterized protein LOC25490940 isoform X8 [Medicago truncatula]	0.754911	0.634929	0.14836	0.01635	0.103899	0.053277	3.14802	up	MYB
MS.gene050928	uncharacterized protein LOC11425647 [Medicago truncatula]	15.8096	17.9268	108.64	9.95946	11.0144	15.2748	1.97371	up	FAR1
MS.gene58405	protein IMPAIRED IN BABA-INDUCED STERILITY 1 [Medicago truncatula]	0.332605	0.084864	0.081961	1.4028	0.740771	1.59896	-2.90566	down	G2-like
MS.gene22289	THUMP domain-containing protein 1 homolog [Medicago truncatula]	81.3702	55.2302	51.5514	6.257	27.8967	23.623	1.70334	up	C3H
MS.gene018758	putative transcription factor interactor and regulator AUX-IAA family [Medicago truncatula]	7.22799	7.4835	8.16535	8.775	26.7201	54.8284	-1.98121	down	ARF
MS.gene000303	S-locus lectin kinase family protein [Medicago truncatula]	0.018508	0.0001	0.0001	0.0001	0.747384	0.456915	-6.00851	down	CPP
MS.gene36682	IAA-amino acid hydrolase ILR1-like 4 isoform X1 [Medicago truncatula]	0.0001	0.309384	1.40427	4.74988	6.51593	4.41503	-3.19377	down	NAC
MS.gene046236	disease resistance protein RPS2 [Medicago truncatula]	1.04226	1.26634	2.04415	0.142233	0.223134	0.445517	2.42436	up	MYB
MS.gene81071	NAC domain-containing protein 69 isoform X1 [Medicago truncatula]	0.103333	0.0001	0.715008	3.30266	5.20728	0.853719	-3.51612	down	NAC
MS.gene056509	bZIP transcription factor 16 isoform X1 [Medicago truncatula]	0.912998	0.187385	8.16025	0.0001	0.342267	0.0001	4.75707	up	bZIP
MS.gene64825	ankyrin domain protein [Medicago truncatula]	16.811	14.7109	7.64679	3.37995	3.43081	3.23683	1.96285	up	CAMTA
MS.gene95460	hypothetical protein TSUD_322250 [Trifolium subterraneum]	1.95196	3.76911	0.293355	0.0001	0.192037	0.087744	4.42554	up	WOX
MS.gene013270	NAC domain-containing protein 2 [Medicago truncatula]	6.77956	2.16561	9.75943	27.4004	20.5096	19.9566	-1.85931	down	NAC
MS.gene033166	homeobox-leucine zipper protein HAT5 [Medicago truncatula]	66.6817	47.7974	20.0704	6.00921	4.12652	25.0337	1.93574	up	HD-ZIP
MS.gene005517	bZIP transcription factor 53 [Medicago truncatula]	5.70994	12.9874	0.152315	55.198	18.3603	39.2856	-2.58172	down	bZIP
MS.gene68068	chaperone protein dnaJ 11, chloroplastic [Medicago truncatula]	36.661	61.1778	57.3336	90.6448	127.048	210.795	-1.46538	down	C2H2
MS.gene068304	PRA1 family protein B4 [Medicago truncatula]	15.2787	11.8085	13.1004	33.3642	37.5976	45.742	-1.53803	down	G2-like
MS.gene81494	uncharacterized protein LOC25496534 [Medicago truncatula]	6.7558	7.52691	3.56719	1.47216	1.43656	1.86269	1.90343	up	C3H
MS.gene08494	NAC domain-containing protein 69 isoform X1 [Medicago truncatula]	0.144352	0.06086	0.233692	1.19406	2.4196	0.353304	-3.17606	down	NAC
MS.gene37404	probable WRKY transcription factor 50 [Medicago truncatula]	0.544272	0.761696	0.316	1.23427	6.5689	5.45499	-3.03106	down	WRKY
MS.gene44393	transcription factor jumonji (JmjC) domain protein [Medicago truncatula]	3.22086	1.68297	1.21253	0.444948	0.448418	0.33983	2.31027	up	C3H
MS.gene027853	glycine-rich domain-containing protein 1 [Medicago truncatula]	114.34	99.4732	78.8993	261.078	152.422	353.029	-1.38886	down	WRKY
MS.gene035292	replication factor-A carboxy-terminal domain protein [Medicago truncatula]	0.274216	0.138561	0.0001	0.024464	4.07608	2.4612	-3.9903	down	ERF
MS.gene073979	nuclear transcription factor Y subunit C4 [Medicago truncatula]	7.6729	3.1971	2.94289	1.14956	0.279558	0.65274	2.73007	up	NF-YC
MS.gene65939	uncharacterized protein LOC112422878 [Medicago truncatula]	0.0001	0.327933	0.756885	2.91594	4.15741	2.61577	-3.15878	down	Trihelix
MS.gene05995	homeobox protein BEL1 homolog [Medicago truncatula]	13.0154	15.0511	11.9373	4.40132	4.15014	0.884975	2.08382	up	TALE
MS.gene28577	disease resistance protein (CC-NBS-LRR class) family protein [Medicago truncatula]	1.94266	2.40559	2.16528	4.16671	9.49086	8.86173	-1.78965	down	MYB
MS.gene87693	probable WRKY transcription factor 70 [Medicago truncatula]	0.0001	0.162545	0.982902	2.56734	7.24292	2.67553	-3.44618	down	WRKY
MS.gene48878	NF-X1-type zinc finger protein NFXL1 [Medicago truncatula]	1.67096	0.388417	0.683543	7.46612	2.24376	2.46898	-2.1506	down	NF-X1
MS.gene98118	histone acetyltransferase HAC1 [Medicago truncatula]	1.48673	2.87176	5.1992	0.571402	0.0001	0.562291	3.0755	up	ARF
MS.gene042301	uncharacterized protein LOC112416331 [Medicago truncatula]	0.0001	0.136703	0.0001	4.14244	1.41517	0.0001	-5.34326	down	Trihelix
MS.gene028926	bifunctional epoxide hydrolase 2 [Medicago truncatula]	0.0001	0.680676	0.835487	5.66351	7.86284	1.06925	-3.26694	down	FAR1
MS.gene92128	BAG family molecular chaperone regulator 6 [Medicago truncatula]	2.80418	7.77899	7.39258	1.64426	0.0001	0.138841	3.33351	up	C3H
MS.gene31859	F-box SKP2A-like protein [Medicago truncatula]	5.36153	9.1189	3.12193	0.888376	1.01519	1.64176	2.31178	up	S1Fa-like
MS.gene96615	putative Rho GTPase activation protein [Medicago truncatula]	0.0001	1.2396	1.45566	14.5087	4.468	4.15885	-3.10156	down	AP2
MS.gene85769	AP2 domain transcription factor [Medicago truncatula]	0.147975	0.0001	0.131184	0.319322	1.13926	3.5092	-4.15293	down	AP2
MS.gene63502	wall-associated receptor kinase-like 20 [Medicago truncatula]	0.708614	0.937051	2.51964	8.40296	3.65702	5.11235	-2.04359	down	CPP
MS.gene041017	transcription factor bHLH130 [Medicago truncatula]	5.04397	3.9832	13.7707	44.0959	12.169	20.7919	-1.75703	down	bHLH
MS.gene99623	scarecrow-like protein 9 [Medicago truncatula]	8.20872	6.83158	8.58437	2.22113	2.40634	2.0721	1.81815	up	GRAS
MS.gene005874	SUPPRESSOR OF GAMMA RESPONSE 1 [Medicago truncatula]	1.90196	0.265862	2.58154	0.082876	0.0001	0.21981	3.97136	up	NAC
MS.gene054193	hypothetical protein TSUD_320930 [Trifolium subterraneum]	4.12727	0.429991	2.62095	0.0001	0.0001	0.253175	4.82428	up	B3
MS.gene014274	glycine-rich RNA-binding protein 2-like isoform X5 [Abrus precatorius]	0.582385	17.9085	0.623418	35.0454	41.658	34.7292	-2.54344	down	C3H
MS.gene70111	hypothetical protein MtrunA17_Chr4g0002891 [Medicago truncatula]	0.208153	0.799657	0.372114	0.57863	3.97348	4.47084	-2.70901	down	ERF
MS.gene026252	putative P-loop containing nucleoside triphosphate hydrolase, leucine-rich repeat domain, L [Medicago truncatula]	0.266729	0.139612	0.879462	0.064909	0.026054	0.038798	3.30874	up	MYB
MS.gene92665	structural maintenance of chromosomes protein 5 [Medicago truncatula]	0.950146	0.920649	3.04878	0.390486	0.274142	0.223879	2.46908	up	C3H
MS.gene21124	cytochrome P450 709B2 [Medicago truncatula]	1.49563	0.586889	0.0001	1.41466	10.4339	6.94021	-3.1734	down	G2-like
MS.gene53025	ethylene-responsive transcription factor 1B [Medicago truncatula]	4.02384	10.6665	5.92394	18.8844	25.1412	28.8143	-1.82109	down	ERF
MS.gene35360	splicing factor U2af small subunit B [Medicago truncatula]	14.4334	31.9437	55.0917	15.6718	7.02187	6.56894	1.79391	up	C3H
MS.gene25860	phosphatidylinositol/phosphatidylcholine transfer protein SFH5 [Medicago truncatula]	0.544622	1.08646	0.0001	0.126849	11.5445	7.15203	-3.52854	down	bHLH
MS.gene008346	myb transcription factor [Medicago truncatula]	2.26367	4.6285	3.4875	0.358248	0.6859	0.674053	2.59479	up	MYB_related
MS.gene82327	ethylene-responsive transcription factor 1B [Medicago truncatula]	3.94651	9.97912	5.71438	18.0287	23.2766	28.0566	-1.82035	down	ERF
MS.gene01487	auxin response factor 3 [Medicago truncatula]	0.0001	10.3744	6.09372	0.423994	0.0001	0.0001	5.27882	up	ARF
MS.gene62405	EIN3-binding F-box protein 1 [Medicago truncatula]	0.387657	0.844519	0.13294	0.50532	3.54802	4.27781	-2.60949	down	S1Fa-like
MS.gene93596	unknown [Medicago truncatula]	8.46363	1.42673	5.24306	1.14966	0.745605	0.781256	2.49931	up	bZIP
MS.gene28481	putative leucine-rich repeat domain, L domain-containing protein [Medicago truncatula]	3.02601	0.0001	0.851223	8.51543	4.42287	19.8741	-3.0811	down	C3H
MS.gene08491	NAC domain-containing protein 69 isoform X1 [Medicago truncatula]	0.0001	0.044556	0.159753	1.58537	1.23347	0.226422	-3.89704	down	NAC
MS.gene27126	myosin-7 isoform X1 [Medicago truncatula]	0.640346	11.4102	1.03728	0.313524	0.974975	0.732658	2.69497	up	C3H
MS.gene97156	transcription elongation factor SPT6-like isoform X2 [Medicago truncatula]	2.28529	3.33246	2.74444	0.521221	1.19149	0.575178	1.86986	up	C2H2
MS.gene37988	heat shock cognate protein 80 [Cicer arietinum]	56.1365	85.027	32.6861	14.1033	20.7862	26.2012	1.50881	up	C3H
MS.gene003876	B-box zinc finger protein 24 [Medicago truncatula]	53.3027	56.944	56.2612	21.7813	15.0848	21.6171	1.5095	up	DBB
MS.gene04312	GATA transcription factor 24-like [Abrus precatorius]	7.6507	5.94271	7.62923	1.31781	1.70507	1.21435	2.32441	up	GATA
MS.gene066628	TMV resistance protein N, partial [Mucuna pruriens]	0.0001	0.0001	0.044963	0.0001	1.63353	0.575866	-5.61244	down	MYB
MS.gene005046	LOW QUALITY PROTEIN: probable leucine-rich repeat receptor-like protein kinase At5g63930 [Cicer arietinum]	11.2159	15.7152	11.6177	3.59501	6.20106	3.90731	1.49215	up	C3H
MS.gene001465	putative TFIIIA (or kruppel)-like zinc finger protein [Medicago sativa subsp. x varia]	13.3982	17.9246	16.0208	31.3892	42.082	58.693	-1.48109	down	C2H2
MS.gene30802	disease resistance protein (TIR-NBS-LRR class) [Medicago truncatula]	0.150069	0.070729	0.401779	3.89109	0.529162	1.48451	-3.24556	down	MYB
MS.gene00528	pre-mRNA-processing 40A-like protein [Medicago truncatula]	1.25793	7.89001	8.59392	2.43827	0.77088	0.402041	2.29661	up	C3H
MS.gene008438	pathogenesis-related genes transcriptional activator PTI6 [Medicago truncatula]	17.0506	9.75302	3.02713	1.2675	3.23083	1.4236	2.33266	up	ERF
MS.gene57217	far upstream element-binding protein 2 [Medicago truncatula]	56.0835	45.8052	26.6174	21.4527	12.5801	2.69148	1.80703	up	C3H
MS.gene99746	putative disease resistance RPP13-like protein 1, partial [Mucuna pruriens]	0.039346	0.0001	0.0001	0.231936	0.363279	0.183475	-4.29945	down	MYB
MS.gene22314	ethylene-responsive transcription factor ERF061 [Medicago truncatula]	1.76211	4.80039	4.79908	10.2855	17.9448	17.6235	-2.01288	down	ERF
MS.gene054617	transcription factor MYB73 [Medicago truncatula]	4.35049	3.06368	0.0001	12.6623	26.9283	16.139	-2.91007	down	MYB
MS.gene46250	protein translocase subunit SECA2, chloroplastic isoform X3 [Medicago truncatula]	2.28142	3.13691	2.46104	0.965591	0.271866	0.80838	1.94539	up	C3H
MS.gene40293	AP2 domain class transcription factor [Medicago falcata]	2.51406	11.2393	8.93166	0.986042	1.12041	1.94603	2.48486	up	ERF
MS.gene30852	C-repeat binding factor 2 [Medicago truncatula]	3.02447	5.35147	5.03008	0.120874	1.36113	0.334076	2.88398	up	ERF
MS.gene049240	NAC domain-containing protein 2 [Medicago truncatula]	6.29962	0.435938	11.4507	26.1149	28.6581	22.2241	-2.08196	down	NAC
MS.gene97009	ethylene response factor 5 [Medicago sativa]	0.361116	1.04075	0.239212	0.355108	4.58216	7.71208	-2.94635	down	ERF
MS.gene040602	NAC domain-containing protein 21/22 [Medicago truncatula]	7.93936	11.3357	29.209	41.1688	52.4993	44.96	-1.51564	down	NAC
MS.gene86607	C-repeat binding factor 2 [Medicago truncatula]	0.466767	18.3987	4.01464	0.185996	1.23187	1.38872	3.0272	up	ERF
MS.gene003651	unknown [Medicago truncatula]	18.4948	32.6272	40.4344	78.1991	117.161	72.2204	-1.54724	down	GATA
MS.gene63185	F-box/RNI/FBD-like domain protein [Medicago truncatula]	1.41613	1.60261	0.992748	5.15142	5.19445	5.42391	-1.97495	down	bZIP
MS.gene28626	transcription factor PIF3 [Medicago truncatula]	9.57546	3.078	9.39868	1.90959	1.71896	1.5684	2.08518	up	bHLH
MS.gene89101	coatomer subunit beta'-3 isoform X2 [Medicago truncatula]	3.66346	2.54541	10.4312	16.5364	29.2935	12.9034	-1.81951	down	C3H
MS.gene027467	RecName: Full=Beta-amylase; AltName: Full=1,4-alpha-D-glucan maltohydrolase	16.0574	4.80712	4.11411	0.659398	3.52722	1.14744	2.22739	up	BES1
MS.gene89238	transcription factor MYB1 [Medicago truncatula]	0.195934	0.899819	0.257754	1.12622	6.77286	2.24201	-2.90544	down	MYB
MS.gene031456	putative cupredoxin [Medicago truncatula]	19.2406	16.1388	38.9811	24.6875	52.8046	145.061	-1.58154	down	C3H
MS.gene28816	probable WRKY transcription factor 35 [Medicago truncatula]	3.34412	1.84589	1.89806	7.30941	9.74999	11.0266	-1.98639	down	WRKY
MS.gene85573	auxin-responsive protein IAA14 [Medicago truncatula]	35.4917	35.2024	22.1904	89.923	64.4578	83.2994	-1.35551	down	ARF
MS.gene002481	dof zinc finger protein DOF1.4 [Medicago truncatula]	1.41849	5.78046	3.61321	0.325537	0.123583	1.09994	2.80319	up	Dof
MS.gene99711	WRKY transcription factor WRKY24 isoform X2 [Medicago truncatula]	10.5193	10.0579	19.8343	20.1075	48.3776	40.4695	-1.43089	down	WRKY
MS.gene24997	putative TIR domain, winged helix-turn-helix DNA-binding domain-containing protein [Medicago truncatula]	8.45864	7.18126	21.794	173.869	5.27732	6.61162	-2.31101	down	MYB
MS.gene020691	probable WRKY transcription factor 20 isoform X1 [Medicago truncatula]	0.750767	1.05639	0.0001	4.51416	4.20106	4.46459	-2.86645	down	WRKY
MS.gene042993	proline-rich receptor-like protein kinase PERK1 [Medicago truncatula]	4.73199	6.89419	10.6712	25.0929	15.0399	19.5358	-1.4201	down	Trihelix
MS.gene71833	zinc finger protein CONSTANS-LIKE 16 [Medicago truncatula]	546.186	561.488	441.672	208.435	222.537	178.873	1.34514	up	CO-like
MS.gene97721	dnaJ homolog subfamily B member 4 [Medicago truncatula]	0.965379	2.00177	1.84635	0.11491	0.282992	0.168655	3.08679	up	C2H2
MS.gene043122	putative FBD-associated F-box protein At3g50710 [Medicago truncatula]	2.54253	0.424777	0.753572	0.178529	0.0001	0.0001	4.3798	up	bZIP
MS.gene78913	TMV resistance protein N isoform X1 [Medicago truncatula]	0.366509	0.965961	0.250872	0.088387	0.031307	0.0001	3.72435	up	MYB
MS.gene062865	ethylene-responsive transcription factor 1B [Medicago truncatula]	1.64377	0.27458	0.581854	10.7159	2.18749	3.72786	-2.73378	down	ERF
MS.gene064110	uncharacterized protein LOC11419927 [Medicago truncatula]	2.23702	0.867102	0.149934	0.144887	0.248857	0.126141	2.64598	up	MYB
MS.gene56379	Ulp1 protease family, carboxy-terminal domain protein [Medicago truncatula]	11.3381	4.4398	2.71574	1.20681	1.66172	1.22031	2.17727	up	Trihelix
MS.gene77666	NAC domain-containing protein 21/22 [Medicago truncatula]	53.6096	24.7023	38.9345	106.342	92.641	95.1608	-1.32698	down	NAC
MS.gene31566	zinc finger protein CONSTANS-LIKE 4 [Medicago truncatula]	11.1388	1.11067	2.38737	32.6596	20.6354	9.96775	-2.11175	down	CO-like
MS.gene006156	cupredoxin superfamily protein, putative [Medicago truncatula]	7.69736	5.67558	9.12415	1.54806	1.54442	2.84965	1.92069	up	bZIP
MS.gene003743	glycine-rich RNA-binding protein GRP1A [Medicago truncatula]	350.325	200.757	439.312	66.4921	175.99	118.2	1.45728	up	WRKY
MS.gene010626	chaperone protein dnaJ 11, chloroplastic [Medicago truncatula]	25.3013	23.4471	27.8252	29.7535	65.7307	121.674	-1.50382	down	C2H2
MS.gene060422	ankyrin-3 isoform X1 [Medicago truncatula]	0.0001	0.286846	0.0001	1.44105	1.78504	0.769791	-3.79916	down	C3H
MS.gene011248	TMV resistance protein N [Medicago truncatula]	1.33735	1.61888	0.45241	0.217601	0.0001	0.070922	3.56194	up	MYB
MS.gene06155	ATP-dependent 6-phosphofructokinase 3 [Medicago truncatula]	13.223	7.7436	10.2488	21.192	27.7489	32.6667	-1.38644	down	HSF
MS.gene54839	spindle pole body component 110 [Medicago truncatula]	0.244301	0.380791	0.419691	1.9322	1.43438	1.44419	-2.20307	down	C3H
MS.gene06233	translation initiation factor IF-2-like protein [Trifolium pratense]	8.96381	20.6121	12.8093	43.6146	45.6732	23.9749	-1.41804	down	C3H
MS.gene25821	lysM domain receptor-like kinase 3 [Medicago truncatula]	0.893368	1.68228	1.85029	5.30286	4.44163	6.05282	-1.83562	down	CPP
MS.gene041086	zeaxanthin epoxidase, chloroplastic [Medicago truncatula]	1.36895	1.70232	2.97824	0.062076	0.609837	0.339352	2.58066	up	ERF
MS.gene98149	MEK map kinase kinsae [Medicago sativa subsp. x varia]	24.7452	16.0161	12.558	81.3544	42.3265	22.9577	-1.45953	down	G2-like
MS.gene056422	inorganic phosphate transporter 2-1, chloroplastic [Medicago truncatula]	2.16545	1.88193	1.55143	0.411701	0.254921	0.500409	2.26228	up	ZF-HD
MS.gene49255	C-repeat binding factor 2 [Medicago truncatula]	2.11452	4.88377	2.06569	0.226577	0.740108	0.18203	2.98012	up	ERF
MS.gene010294	transcription factor TGA3 isoform X2 [Medicago truncatula]	2.63096	11.266	5.71964	0.207503	2.40532	1.03832	2.42566	up	bZIP
MS.gene009534	protein REVEILLE 1 [Medicago truncatula]	1.27349	4.91397	1.54912	0.719509	0.289355	0.190214	2.68977	up	MYB_related
MS.gene41379	transcription factor TCP19 [Medicago truncatula]	34.0942	31.3596	17.8245	7.83158	9.18014	12.053	1.51867	up	TCP
MS.gene82751	suppressor of mec-8 and unc-52 protein homolog 1 [Medicago truncatula]	11.4727	5.57174	4.75592	1.89588	1.30244	2.60233	1.91007	up	C3H
MS.gene068318	putative FAM175 family protein [Medicago truncatula]	0.256611	0.206803	0.0001	0.178103	3.73789	2.19953	-3.72179	down	LBD
MS.gene76302	zinc finger protein CONSTANS-LIKE 16 [Medicago truncatula]	942.075	268.702	154.909	138.945	185.232	126.923	1.5981	up	CO-like
MS.gene54203	beta-amylase 3, chloroplastic [Medicago truncatula]	1.55524	1.40717	1.61986	6.15117	11.292	4.68624	-2.27183	down	BES1
MS.gene041947	probable WRKY transcription factor 15 isoform X1 [Medicago truncatula]	11.4067	10.6655	23.9956	29.3265	53.4937	39.3309	-1.40684	down	WRKY
MS.gene072732	ethylene-responsive transcription factor ERF061 [Medicago truncatula]	2.63881	6.49374	5.50062	16.0189	8.95206	23.769	-1.73586	down	ERF
MS.gene36565	dentin sialophosphoprotein [Medicago truncatula]	1.11409	1.08459	0.902907	3.71549	3.23573	3.06209	-1.69084	down	C3H
MS.gene86281	myb-like protein X [Medicago truncatula]	0.05171	0.130488	0.050642	0.884035	0.576943	0.685537	-3.20459	down	C3H
MS.gene54615	GATA transcription factor 26 [Medicago truncatula]	0.171007	0.035112	0.057947	0.340062	1.42387	0.69292	-3.21784	down	GATA
MS.gene039664	putative response regulator and transcription factor RR-A-type family [Medicago truncatula]	12.3646	5.13055	5.35636	1.80168	0.0001	0.782775	3.1443	up	ARR-B
MS.gene063568	putative nucleolar protein [Medicago truncatula]	0.85138	1.11325	0.50061	2.60087	4.50803	1.79124	-1.8521	down	C3H
MS.gene025092	putative P-loop containing nucleoside triphosphate hydrolase, leucine-rich repeat domain, L [Medicago truncatula]	1.13128	0.834733	0.189752	0.101307	0.0001	0.0001	4.40855	up	MYB
MS.gene44938	putative powdery mildew resistance protein, RPW8 [Medicago truncatula]	1.98465	1.89749	1.47587	5.02442	9.04472	8.021	-2.04363	down	MYB
MS.gene56390	disease resistance protein RPM1 [Medicago truncatula]	0.0001	0.061965	0.573744	2.2016	2.09322	1.01985	-3.06331	down	MYB
MS.gene85493	putative P-loop containing nucleoside triphosphate hydrolase, leucine-rich repeat domain, L [Medicago truncatula]	0.520558	0.411371	0.26911	0.967444	1.94844	2.00282	-2.03399	down	MYB
MS.gene061391	neurofilament medium polypeptide [Medicago truncatula]	1.39715	1.67756	0.363518	0.022148	0.132365	0.209158	3.24096	up	C3H
MS.gene84174	protein DOG1-like 4 [Medicago truncatula]	1.07542	2.06887	0.792085	5.30568	7.20042	5.00918	-2.15367	down	bZIP
MS.gene37045	TMV resistance protein N [Medicago truncatula]	5.69387	5.07482	0.077647	0.484059	0.741698	0.673246	2.51389	up	MYB
MS.gene048069	putative disease resistance protein At3g14460 [Medicago truncatula]	0.459096	1.8313	0.313611	0.13266	0.076571	0.191058	2.70162	up	MYB
MS.gene014637	AP2 domain class transcription factor [Medicago falcata]	2.30695	9.38041	7.91784	0.806307	1.06079	1.77173	2.42969	up	ERF
MS.gene99702	TATA-binding protein-associated factor 2N [Medicago truncatula]	3.91159	7.90581	1.81173	0.775537	1.00097	0.795525	2.40571	up	WRKY
MS.gene054824	ATP-dependent helicase BRM [Medicago truncatula]	0.102389	0.140156	0.114421	0.439539	0.478016	0.723307	-2.2006	down	C3H
MS.gene031884	glutamic acid-rich protein [Medicago truncatula]	26.4134	19.1311	14.7156	10.2421	6.15177	4.15264	1.55231	up	C3H
MS.gene041052	floral homeotic protein APETALA 2 isoform X2 [Medicago truncatula]	9.57043	22.1908	14.3605	4.78254	6.26616	4.00847	1.61499	up	AP2
MS.gene011912	BEL1-like homeodomain protein 4 [Medicago truncatula]	47.7386	12.0551	23.7538	8.02995	7.33862	5.72268	1.98595	up	TALE
MS.gene00121	dnaJ homolog subfamily C member 14 [Medicago truncatula]	0.439831	2.21795	5.58277	10.2761	9.41026	9.47681	-1.82334	down	C2H2
MS.gene001242	protein JINGUBANG [Medicago truncatula]	0.040392	0.466102	1.20931	1.04804	5.07176	5.4151	-2.74904	down	C3H
MS.gene036773	EIN3-binding F-box protein 1 [Medicago truncatula]	0.241652	0.0001	0.009234	1.21248	0.451287	1.7991	-3.78629	down	S1Fa-like
MS.gene64773	chaperone DnaJ-like protein [Medicago sativa]	65.1661	2.96746	46.2737	11.7334	4.68356	9.59065	2.13717	up	C2H2
MS.gene024665	ethylene-responsive transcription factor CRF2 [Medicago truncatula]	0.046607	1.40922	0.988537	0.014493	0.0001	0.107643	4.32172	up	ERF
MS.gene016613	TMV resistance protein N [Medicago truncatula]	0.173491	0.081156	0.0001	0.75777	0.656895	1.28042	-3.40319	down	MYB
MS.gene00392	PREDICTED: agamous-like MADS-box protein AGL80 [Lupinus angustifolius]	12.5379	11.0542	11.9231	21.8856	46.0701	37.2981	-1.56736	down	M-type_MADS
MS.gene61354	proline-rich receptor-like protein kinase PERK1 [Medicago truncatula]	3.15417	2.67372	6.89387	16.72	8.5481	11.6493	-1.537	down	Trihelix
MS.gene58627	plasma membrane-associated cation-binding protein 1 [Medicago truncatula]	95.2875	132.709	129.686	130.771	388.701	363.394	-1.30352	down	C3H
MS.gene029914	uncharacterized protein LOC25484103 [Medicago truncatula]	2.38692	0.495993	2.01333	0.115083	0.202305	0.453514	2.66706	up	bHLH
MS.gene050550	protein PHR1-LIKE 1 [Medicago truncatula]	1.25347	1.88475	2.4072	3.76296	10.0207	6.15576	-1.84625	down	G2-like
MS.gene92519	disease resistance protein RPS6 isoform X1 [Medicago truncatula]	0.0001	0.0001	0.067981	0.715929	0.135124	0.280424	-4.05269	down	MYB
MS.gene07596	LOW QUALITY PROTEIN: probable leucine-rich repeat receptor-like protein kinase At5g63930 [Cicer arietinum]	0.407222	0.921619	2.1727	0.138028	0.395172	0.20011	2.2555	up	C3H
MS.gene46880	B-box zinc finger protein 24 [Medicago truncatula]	75.8333	44.0452	81.2705	1.9217	23.6658	31.3792	1.82007	up	DBB
MS.gene025247	protein STRICTOSIDINE SYNTHASE-LIKE 4 [Medicago truncatula]	16.8837	7.40824	8.94446	1.95228	3.87508	3.35529	1.85578	up	FAR1
MS.gene31403	transcription factor TCP4 [Medicago truncatula]	3.74564	4.65634	11.3063	0.0001	1.73528	0.816573	2.94913	up	TCP
MS.gene94690	TMV resistance protein N [Medicago truncatula]	5.26127	8.37852	4.32622	0.838263	2.72053	1.93453	1.70952	up	MYB
MS.gene046350	ethylene-responsive element binding protein [Medicago falcata]	60.5993	62.2126	56.654	106.96	143.861	161.438	-1.19984	down	ERF
MS.gene013429	bZIP transcription factor 18 [Medicago truncatula]	0.0001	2.43853	10.7409	0.413667	0.0001	0.0001	4.99298	up	bZIP
MS.gene90901	transcription factor bHLH128 isoform X1 [Medicago truncatula]	3.62797	1.24529	4.52034	13.4847	10.6188	8.55587	-1.79775	down	bHLH
MS.gene46308	putative transcription factor interactor and regulator AUX-IAA family [Medicago truncatula]	0.0001	2.68837	0.963675	3.83452	7.05968	16.7603	-2.9207	down	ARF
MS.gene43828	zinc finger CCCH domain-containing protein 66 [Medicago truncatula]	1.94861	3.24254	2.62536	8.68231	7.83234	6.64752	-1.56717	down	C3H
MS.gene02317	probable transcription factor At4g00390 [Medicago truncatula]	1.08738	1.09802	1.2588	3.26173	8.52194	5.16455	-2.2989	down	GeBP
MS.gene74305	transcription factor bHLH130 [Medicago truncatula]	19.3506	46.4478	49.5107	55.785	124.138	107.044	-1.31538	down	bHLH
MS.gene45521	scarecrow-like protein 30 [Medicago truncatula]	13.2485	3.85086	12.2249	17.4451	37.3978	23.9699	-1.42633	down	GRAS
MS.gene32887	putative TFIIIA (or kruppel)-like zinc finger protein [Medicago sativa subsp. x varia]	29.0626	48.8623	10.8569	69.6289	89.7995	75.838	-1.40596	down	C2H2
MS.gene048676	zinc finger protein 4 [Medicago truncatula]	0.220977	3.6329	3.48536	0.315245	0.333496	0.054796	3.38293	up	C2H2
MS.gene96433	putative P-loop containing nucleoside triphosphate hydrolase, leucine-rich repeat domain, L [Medicago truncatula]	0.365144	1.24022	0.50341	0.227663	0.150392	0.051923	2.29407	up	MYB
MS.gene44846	zinc finger protein CONSTANS-LIKE 9 [Medicago truncatula]	22.8537	16.0808	5.54195	3.73235	5.03616	4.45204	1.75026	up	CO-like
MS.gene068642	glycine-rich domain-containing protein 1 [Medicago truncatula]	53.1941	31.6152	23.5171	105.639	59.8362	95.2682	-1.26724	down	WRKY
MS.gene76453	uncharacterized protein LOC25501614 [Medicago truncatula]	0.0001	0.216832	0.786413	3.79267	1.10502	3.86555	-3.12665	down	FAR1
MS.gene91844	structural maintenance of chromosomes protein 5 [Medicago truncatula]	0.652416	1.8033	4.38399	0.572464	0.435509	0.535934	2.14735	up	C3H
MS.gene36099	putative transcription factor MYB-HB-like family [Medicago truncatula]	11.4509	4.23109	4.26533	1.78086	1.25277	1.85145	2.02974	up	G2-like
MS.gene35558	transcription factor LHW [Medicago truncatula]	2.1501	6.48114	4.76215	1.31907	1.11321	1.28865	1.84778	up	bHLH
MS.gene64079	unknown [Medicago truncatula]	3.18352	33.7668	19.5079	3.58764	0.371954	5.92175	2.5144	up	MYB
MS.gene56502	probable WRKY transcription factor 3 [Medicago truncatula]	4.75643	7.13345	11.2339	11.4858	29.3128	23.7224	-1.48039	down	WRKY
MS.gene007441	zinc finger protein JACKDAW [Medicago truncatula]	8.73093	8.17712	7.81005	0.661332	3.31083	2.39458	1.95694	up	C2H2
MS.gene25698	zinc finger protein CONSTANS-LIKE 9 [Medicago truncatula]	67.197	128.82	106.76	38.2514	46.8028	35.0516	1.33395	up	CO-like
MS.gene23492	ethylene response factor 5 [Medicago sativa]	0.0001	0.872627	0.52829	0.708516	4.04718	7.94869	-3.18078	down	ERF
MS.gene55876	transcription factor MYBS3 [Medicago truncatula]	6.96833	7.73087	3.41991	21.5299	16.3256	17.587	-1.61348	down	MYB_related
MS.gene64186	protein BASIC PENTACYSTEINE6 [Medicago truncatula]	4.77421	4.73102	0.643456	16.478	12.2372	8.53676	-1.87602	down	BBR-BPC
MS.gene011566	putative transcription factor AP2-EREBP family [Medicago truncatula]	102.871	44.0228	59.6611	133.469	192.037	170.718	-1.26447	down	ERF
MS.gene024551	protein PHR1-LIKE 1 [Medicago truncatula]	0.530266	0.896267	6.1805	15.243	3.50728	13.6428	-2.09028	down	G2-like
MS.gene020181	putative P-loop containing nucleoside triphosphate hydrolase, leucine-rich repeat domain, L [Medicago truncatula]	1.61102	2.01195	2.2154	5.6542	9.8733	4.28211	-1.76256	down	MYB
MS.gene77876	structural maintenance of chromosomes protein 5 [Medicago truncatula]	0.028676	0.734431	3.12381	0.016788	0.169271	0.271716	3.08592	up	C3H
MS.gene050362	putative disease resistance protein At3g14460 [Medicago truncatula]	2.65463	1.96055	0.54086	0.389114	0.0001	0.0001	3.72726	up	MYB
MS.gene056387	B-box zinc finger protein 24 [Medicago truncatula]	89.155	65.4279	87.4025	37.8916	22.6526	34.1076	1.35422	up	DBB
MS.gene24570	GATA transcription factor 21 [Medicago truncatula]	8.4008	2.64193	3.50456	0.412296	0.0001	1.30827	3.07972	up	GATA
MS.gene22846	violaxanthin de-epoxidase, chloroplastic [Medicago truncatula]	19.3199	18.2081	21.0175	0.032031	5.19862	6.59747	2.30734	up	G2-like
MS.gene007908	squamosa promoter-binding protein 1 [Medicago truncatula]	2.64579	4.59225	0.953305	0.396421	0.127809	0.485494	3.02014	up	SBP
MS.gene62174	wall-associated receptor kinase-like 20 [Medicago truncatula]	0.272186	0.790327	3.33294	2.85502	7.69239	7.42022	-2.03131	down	CPP
MS.gene66471	hypothetical protein TSUD_05730 [Trifolium subterraneum]	1.25799	0.619692	0.699255	0.097464	0.189135	0.101701	2.73041	up	WRKY
MS.gene36579	transcription factor bHLH87 [Medicago truncatula]	0.789132	0.375396	0.898398	4.4627	2.05777	2.4648	-2.12287	down	bHLH
MS.gene29238	transcription factor TCP7 [Medicago truncatula]	0.964281	7.25682	3.33027	12.6898	14.2966	15.4377	-1.87682	down	TCP
MS.gene008030	LOB domain-containing protein 21 [Medicago truncatula]	0.192365	0.791833	1.25815	2.68279	2.8111	7.46739	-2.53113	down	LBD

## Sheet: SM vs S
gene_id	Description	FPKM.SM1	FPKM.SM2	FPKM.SM3	FPKM.S1	FPKM.S2	FPKM.S3	log2(fc)	regulation	family
MS.gene50090	histone acetyltransferase HAC1 [Medicago truncatula]	5.20631	5.41877	5.09187	0.0001	0.0001	0.0001	15.677	up	ARF
MS.gene70272	cellulose synthase A catalytic subunit 2 [UDP-forming] [Medicago truncatula]	7.41362	3.7272	6.65621	0.0001	0.0001	0.0001	15.8563	up	bZIP
MS.gene015718	cyclin-K [Medicago truncatula]	12.4581	12.8004	14.053	0.0001	0.0001	0.0001	16.9996	up	ARF
MS.gene066789	disease resistance protein (TIR-NBS-LRR class), putative [Medicago truncatula]	0.0001	0.0001	0.0001	2.32933	1.12728	2.12191	-14.1826	down	MYB
MS.gene033062	DNAJ protein JJJ1 homolog [Medicago truncatula]	13.5727	8.61849	4.44136	0.0001	0.0001	0.0001	16.4379	up	C2H2
MS.gene67077	B3 domain-containing protein Os11g0197600 isoform X1 [Medicago truncatula]	0.0001	0.0001	0.0001	4.19169	2.89101	2.26799	-14.9278	down	B3
MS.gene001879	hypothetical protein TSUD_187990 [Trifolium subterraneum]	11.1338	0.056781	11.393	0.0001	0.0001	0.0001	16.2	up	FAR1
MS.gene87987	myb-related protein 2 isoform X2 [Medicago truncatula]	0.0001	0.0001	0.0001	3.43926	1.5122	5.61101	-15.1036	down	G2-like
MS.gene066793	disease resistance protein (TIR-NBS-LRR class), partial [Trifolium pratense]	0.0001	0.0001	0.0001	6.69157	0.599038	10.4313	-15.8502	down	MYB
MS.gene057763	phospholipase A-2-activating protein-like isoform X5 [Medicago truncatula]	0.0001	0.084239	0.0001	4.25603	20.4172	4.08884	-8.41204	down	C3H
MS.gene048908	COP1-interactive protein 1 [Medicago truncatula]	0.0001	0.0001	0.0001	7.15885	8.81705	0.0001	-15.7006	down	C3H
MS.gene42276	filament-like plant protein 4 [Medicago truncatula]	0.907575	1.01588	1.07044	0.0001	0.0001	0.0001	13.2848	up	C3H
MS.gene00574	auxin response factor 1 [Medicago truncatula]	15.1181	17.4133	0.0001	0.0001	0.0001	0.0001	16.7265	up	ARF
MS.gene047423	calmodulin-binding transcription activator 2 isoform X2 [Medicago truncatula]	0.0001	0.0001	0.0001	0.0001	11.129	8.86895	-16.0245	down	CAMTA
MS.gene71313	uncharacterized protein LOC25487297 [Medicago truncatula]	0.930253	0.470147	0.374141	0.0001	0.0001	0.0001	12.5302	up	C3H
MS.gene042294	calmodulin-binding transcription activator 5 [Medicago truncatula]	3.57026	3.71043	0.039505	0.0001	0.0001	0.0001	14.5746	up	CAMTA
MS.gene48033	TMV resistance protein N [Medicago truncatula]	1.59315	1.25114	0.365417	0.0001	0.0001	0.0001	13.3852	up	MYB
MS.gene82713	TORTIFOLIA1-like protein 3 [Cicer arietinum]	0.0001	0.0001	0.0001	1.82803	2.36432	0.718334	-13.9987	down	bZIP
MS.gene043329	S-locus lectin kinase family protein [Medicago truncatula]	0.0001	0.0001	0.0001	0.050514	5.46329	1.06305	-14.4201	down	CPP
MS.gene053351	uncharacterized protein LOC25482990 isoform X1 [Medicago truncatula]	0.0001	0.0001	0.0001	0.0001	12.7539	3.59502	-15.7339	down	C3H
MS.gene60370	probable methyltransferase PMT14 [Medicago truncatula]	0.080369	3.7749	4.97364	0.0001	0.0001	0.0001	14.845	up	WRKY
MS.gene28931	hypothetical protein MtrunA17_Chr4g0038781 [Medicago truncatula]	0.0001	4.16998	6.78133	0.0001	0.0001	0.0001	15.1558	up	C3H
MS.gene045298	calmodulin-binding transcription activator 4 [Medicago truncatula]	0.0001	0.0001	0.0001	0.0001	9.38072	3.40524	-15.3792	down	CAMTA
MS.gene051409	uncharacterized protein LOC25488301 [Medicago truncatula]	0.0001	0.0001	0.0001	12.9064	6.56675	0.0001	-15.9862	down	B3
MS.gene86982	helix loop helix DNA-binding domain protein [Medicago truncatula]	1.02322	5.51205	2.39871	0.0001	0.0001	0.0001	14.8621	up	bHLH
MS.gene73030	putative disease resistance RPP13-like protein 1 [Medicago truncatula]	1.64894	1.71245	0.078307	0.0001	0.0001	0.0001	13.485	up	MYB
MS.gene073543	uncharacterized protein LOC25491569 isoform X1 [Medicago truncatula]	0.0001	0.0001	0.0001	0.17519	0.910652	0.551319	-12.4139	down	MYB
MS.gene028706	GATA transcription factor 11 [Medicago truncatula]	2.57329	2.1682	2.52138	0.0001	0.0001	0.0001	14.5633	up	GATA
MS.gene034316	histone acetyltransferase HAC1 [Medicago truncatula]	0.0001	0.0001	0.0001	0.0001	1.91839	1.81509	-13.6033	down	ARF
MS.gene022872	uncharacterized protein LOC11423411 [Medicago truncatula]	0.0001	0.0001	0.0001	9.88409	0.0001	21.9008	-16.693	down	B3
MS.gene027925	heat shock factor 1b [Medicago sativa]	0.0001	0.0001	0.0001	0.0001	5.41454	6.19787	-15.2404	down	HSF
MS.gene062888	putative transcription factor WD40-like family [Medicago truncatula]	2.14567	0.0001	1.99286	0.0001	0.0001	0.0001	13.7519	up	C3H
MS.gene20304	putative transcription factor MYB-HB-like family [Medicago truncatula]	0.0001	0.0001	0.0001	9.19202	0.0001	6.83542	-15.7052	down	MYB_related
MS.gene38710	bZIP transcription factor 46 [Medicago truncatula]	0.0001	0.0001	0.0001	4.30622	5.84875	0.0001	-15.0469	down	bZIP
MS.gene02692	eukaryotic translation initiation factor 3 subunit B [Medicago truncatula]	4.8062	0.0001	1.38181	0.0001	0.0001	0.0001	14.3322	up	C3H
MS.gene019822	hypothetical protein MTR_7g037680 [Medicago truncatula]	5.23988	0.0001	1.32694	0.0001	0.0001	0.0001	14.418	up	C3H
MS.gene015861	replication factor A protein 1 [Medicago truncatula]	0.0001	0.0001	0.0001	1.42123	6.58403	0.0001	-14.7037	down	ERF
MS.gene039630	probable receptor-like protein kinase At3g17420 [Medicago truncatula]	1.26294	1.6763	0.649875	0.0001	0.0001	0.0001	13.5464	up	ARR-B
MS.gene053577	protein EXECUTER 1, chloroplastic [Medicago truncatula]	5.92229	0.0001	0.625178	0.0001	0.0001	0.0001	14.4137	up	C3H
MS.gene058471	cytochrome p450 [Trifolium pratense]	0.0001	0.0001	0.0001	0.0001	1.93516	17.4826	-15.9821	down	ARR-B
MS.gene29244	protein TRANSPARENT TESTA 16 [Medicago truncatula]	0.0001	0.0001	0.0001	0.0001	22.2046	2.62007	-16.3365	down	MIKC_MADS
MS.gene27878	uncharacterized protein LOC11426586 isoform X1 [Medicago truncatula]	0.0001	0.0001	0.0001	0.156206	1.22894	0.543337	-12.6502	down	ARF
MS.gene058034	general transcription factor 3C polypeptide 3 isoform X2 [Medicago truncatula]	0.089694	0.072464	0.0001	1.54323	3.80537	2.16492	-5.53313	down	C3H
MS.gene041535	protein ALWAYS EARLY 3 isoform X2 [Medicago truncatula]	0.0001	0.0001	0.0001	0.0001	0.774858	1.67591	-12.996	down	MYB_related
MS.gene056995	telomere repeat-binding factor 5 [Medicago truncatula]	0.0001	0.0001	0.0001	5.0094	0.0001	2.50816	-14.613	down	MYB_related
MS.gene040075	putative transcription factor FAR family [Medicago truncatula]	4.07465	0.379788	0.0001	0.0001	0.0001	0.0001	13.858	up	FAR1
MS.gene85073	CAX-interacting protein 4 [Cicer arietinum]	0.0001	0.0001	0.0001	1.6184	0.0001	10.333	-15.2819	down	C3H
MS.gene94150	RecName: Full=Cold and drought-regulated protein CORA	11.9825	106.58	72.344	1081.64	1552.14	69.7274	-3.8239	down	WRKY
MS.gene57862	endomembrane-like protein [Medicago truncatula]	0.0001	0.0001	0.0001	1.82938	0.645311	2.21278	-13.9316	down	AP2
MS.gene033108	two-component response regulator-like APRR1 [Medicago truncatula]	6.30126	34.9101	13.7565	2.46476	1.94596	1.08278	3.32279	up	ARR-B
MS.gene064740	filament-like plant protein 4 [Medicago truncatula]	0.0001	1.28504	1.20052	0.0001	0.0001	0.0001	13.0164	up	C3H
MS.gene007301	splicing factor U2af small subunit B [Medicago truncatula]	0.0001	0.0001	0.0001	3.8659	3.93883	0.0001	-14.6671	down	C3H
MS.gene28823	glycine-rich cell wall structural protein-like isoform X14 [Cicer arietinum]	0.0001	0.005535	0.068998	0.617188	1.03866	3.90751	-6.22	down	C2H2
MS.gene00392	PREDICTED: agamous-like MADS-box protein AGL80 [Lupinus angustifolius]	12.5379	11.0542	11.9231	0.5541	0.388016	0.962148	4.22114	up	M-type_MADS
MS.gene73373	hypothetical protein TSUD_320930 [Trifolium subterraneum]	5.26139	0.411531	2.72233	0.0001	0.0001	0.0001	14.7723	up	B3
MS.gene016671	nuclear transcription factor Y subunit A-4 [Medicago truncatula]	0.0001	0.0001	0.0001	2.56483	0.0001	5.78365	-14.7643	down	NF-YA
MS.gene61245	uncharacterized protein LOC25493568 isoform X1 [Medicago truncatula]	0.0001	0.0001	0.0001	4.73703	3.51456	0.0001	-14.7474	down	SRS
MS.gene43352	transmembrane protein, putative [Medicago truncatula]	0.46906	4.56815	4.11691	0.0001	0.0001	0.0001	14.8972	up	B3
MS.gene36637	transcription factor MYB61 isoform X1 [Medicago truncatula]	7.52695	4.69647	6.34538	0.304826	0.0001	0.32326	4.88555	up	MYB
MS.gene87693	probable WRKY transcription factor 70 [Medicago truncatula]	0.0001	0.162545	0.982902	13.8825	5.1615	13.9658	-4.84879	down	WRKY
MS.gene015866	replication factor A protein 1 [Medicago truncatula]	0.0001	0.0001	0.0001	0.965626	3.21339	0.0001	-13.7659	down	ERF
MS.gene28488	putative transcription factor MYB-HB-like family [Medicago truncatula]	0.749748	0.992004	0.567195	6.9767	5.45759	6.48122	-3.03426	down	C3H
MS.gene49467	protein NETWORKED 1A [Medicago truncatula]	0.0001	0.0001	0.0001	0.0001	0.362953	0.823729	-11.9498	down	C3H
MS.gene043632	ethylene-responsive transcription factor 9 [Medicago truncatula]	0.296651	0.387135	0.328568	9.50591	5.66565	2.6047	-4.13417	down	ERF
MS.gene98521	RecName: Full=Cold and drought-regulated protein CORA	25.6109	212.089	59.9252	1270.64	1242.66	122.647	-3.14675	down	WRKY
MS.gene63969	ethylene receptor 2 [Medicago truncatula]	0.086749	1.19607	0.814692	10.9422	8.47265	3.66927	-3.46015	down	ARR-B
MS.gene043978	B3 domain-containing protein Os11g0197600 isoform X1 [Medicago truncatula]	0.0001	0.0001	0.0001	0.0001	2.52675	1.46465	-13.6997	down	B3
MS.gene37951	nuclear transcription factor Y subunit B-3-like protein [Trifolium pratense]	3.18391	5.96827	1.88807	64.124	7.70156	34.4721	-3.26726	down	NF-YB
MS.gene015768	transcription factor bHLH68 [Medicago truncatula]	0.0001	0.089879	0.0001	0.887055	0.919673	5.83328	-6.40624	down	bHLH
MS.gene98522	hypothetical protein MTR_5g084470 [Medicago truncatula]	47.0977	438.18	241.103	2543.97	3021.64	320.605	-3.01854	down	WRKY
MS.gene07377	cytochrome P450 709B2 [Medicago truncatula]	7.88063	2.48788	31.8854	1.11981	1.98399	0.616225	3.5057	up	G2-like
MS.gene67602	replication factor A protein 1 [Medicago truncatula]	0.0001	0.0001	0.437352	22.4759	16.1125	0.087054	-6.46582	down	ERF
MS.gene035065	LOB domain-containing protein 25 [Medicago truncatula]	0.0001	0.0001	0.0001	0.0001	3.18838	6.85968	-15.0316	down	LBD
MS.gene062526	F-box/RNI/FBD-like domain protein [Medicago truncatula]	4.32756	4.09496	2.63872	0.284606	0.17468	0.32552	3.81703	up	bZIP
MS.gene033323	putative transcription factor WD40-like family [Medicago truncatula]	0.0001	1.9725	1.41377	0.0001	0.0001	0.0001	13.4625	up	C3H
MS.gene80164	uncharacterized protein At1g32220, chloroplastic [Medicago truncatula]	1.15062	0.0001	5.25612	0.0001	0.0001	0.0001	14.3824	up	G2-like
MS.gene05144	protein REVEILLE 7 isoform X1 [Medicago truncatula]	0.0001	0.0001	0.0001	0.0001	0.836141	2.54608	-13.4608	down	MYB_related
MS.gene041358	PREDICTED: agamous-like MADS-box protein AGL80 [Lupinus angustifolius]	3.89702	25.0107	11.7007	0.66246	0.466391	1.67484	3.85638	up	M-type_MADS
MS.gene042544	uncharacterized protein LOC11432678 [Medicago truncatula]	0.0001	0.0001	0.0001	0.57593	0.537175	0.0001	-11.8575	down	C3H
MS.gene015851	zinc finger CCCH domain-containing protein 49 [Medicago truncatula]	58.1704	15.8069	1.60699	0.834111	3.11401	2.36632	3.58136	up	C3H
MS.gene60868	SUPPRESSOR OF GAMMA RESPONSE 1 [Medicago truncatula]	1.55836	0.0001	1.64805	0.0001	0.0001	0.0001	13.3838	up	NAC
MS.gene91486	uncharacterized protein At4g22758 [Medicago truncatula]	4.02277	4.2928	26.5656	128.165	64.627	51.6392	-2.80891	down	ZF-HD
MS.gene06134	DENN domain and WD repeat-containing protein SCD1 isoform X1 [Medicago truncatula]	0.078493	0.122735	0.163854	3.13992	0.115123	2.66404	-4.01908	down	C3H
MS.gene73745	protein PLASTID MOVEMENT IMPAIRED 15 [Medicago truncatula]	0.398682	1.53236	0.107509	4.58121	6.45267	9.92505	-3.36195	down	HB-other
MS.gene043065	cytochrome P450 monooxygenase [Medicago truncatula]	1.17752	2.45541	0.597188	41.3537	3.4932	2.71064	-3.49091	down	G2-like
MS.gene046309	nuclear transcription factor Y subunit C8 [Medicago truncatula]	0.0001	0.0001	0.0001	0.0001	1.18813	2.30807	-13.5086	down	NF-YC
MS.gene01562	transcription factor [Medicago truncatula]	0.0001	0.0001	0.0001	1.31576	4.20021	0.0001	-14.1664	down	Trihelix
MS.gene42649	eukaryotic translation initiation factor 3 subunit B [Medicago truncatula]	13.8391	22.1088	17.1791	1.89091	1.47022	0.0001	3.98238	up	C3H
MS.gene036157	auxin-induced protein AUX28 [Medicago truncatula]	1.38088	0.789015	0.125711	11.4824	0.812388	28.3717	-4.14689	down	ARF
MS.gene038197	uncharacterized protein LOC11439880 isoform X1 [Medicago truncatula]	0.027536	0.279121	0.0001	4.19487	1.34759	3.00261	-4.79992	down	B3
MS.gene014528	myb-like protein X [Medicago truncatula]	0.850976	0.896627	0.0001	0.0001	0.0001	0.0001	12.5082	up	C3H
MS.gene08990	zeaxanthin epoxidase, chloroplastic [Medicago truncatula]	0.0001	0.0001	0.0001	1.75523	2.69861	0.0001	-13.8578	down	ERF
MS.gene028927	bifunctional epoxide hydrolase 2 [Medicago truncatula]	0.456414	0.397733	0.466691	1.38729	3.05946	13.323	-3.74989	down	FAR1
MS.gene74612	protein FAR1-RELATED SEQUENCE 8-like isoform X1 [Medicago truncatula]	0.0001	0.0001	0.0001	0.0001	0.943633	0.640652	-12.3667	down	FAR1
MS.gene23186	zinc finger protein WIP2-like [Medicago truncatula]	0.0001	0.0001	0.0001	0.0001	1.81246	3.62559	-14.1459	down	C2H2
MS.gene000320	RecName: Full=Beta-amylase; AltName: Full=1,4-alpha-D-glucan maltohydrolase	12.1905	8.04601	6.04268	29.4228	15.8162	96.7641	-2.43393	down	BES1
MS.gene011845	replication factor-A carboxy-terminal domain protein [Medicago truncatula]	7.11154	5.3903	0.497646	0.544427	0.24319	0.168793	3.76468	up	ERF
MS.gene27458	replication factor-A carboxy-terminal domain protein [Medicago truncatula]	2.21096	1.91021	0.095357	0.019233	0.0001	0.043541	6.06745	up	ERF
MS.gene025849	protein LHY isoform X1 [Medicago truncatula]	0.0001	0.0001	0.0001	0.558934	0.933095	0.0001	-12.2801	down	MYB_related
MS.gene050576	protein EIN4 [Medicago truncatula]	0.0001	1.06721	0.617114	0.0001	0.0001	0.0001	12.455	up	ARR-B
MS.gene002818	putative E3 ubiquitin-protein ligase RF298 isoform X1 [Medicago truncatula]	5.33144	0.0001	6.58407	0.137286	0.0001	0.043409	6.04235	up	C3H
MS.gene042330	putative alpha/Beta hydrolase [Medicago truncatula]	0.0001	0.0001	0.0001	1.52144	1.90757	0.0001	-13.4806	down	G2-like
MS.gene28939	signal recognition particle 43 kDa protein, chloroplastic [Medicago truncatula]	20.8755	5.0311	7.09591	1.44847	0.0001	0.263546	4.26872	up	CAMTA
MS.gene51367	RecName: Full=Beta-amylase; AltName: Full=1,4-alpha-D-glucan maltohydrolase	6.61381	2.39124	1.28022	11.1553	8.68339	51.5248	-2.79461	down	BES1
MS.gene020691	probable WRKY transcription factor 20 isoform X1 [Medicago truncatula]	0.750767	1.05639	0.0001	0.0001	0.0001	0.0001	12.5566	up	WRKY
MS.gene050697	Response regulator receiver; CCT [Medicago truncatula]	0.0001	0.0001	0.024345	0.07757	1.52854	0.649568	-6.52199	down	ARR-B
MS.gene045580	putative 27S pre-rRNA (guanosine(2922)-2'-O)-methyltransferase [Medicago truncatula]	0.0001	0.0001	0.0001	0.776216	0.361343	0.0001	-11.8888	down	C3H
MS.gene73935	mitogen-activated protein kinase kinase kinase 1 [Medicago truncatula]	0.085338	0.272141	0.0001	0.0001	1.00048	27.9096	-6.33717	down	G2-like
MS.gene065792	transcription factor-like protein DPB isoform X1 [Medicago truncatula]	1.49925	1.17428	0.0001	0.0001	0.0001	0.0001	13.1216	up	E2F/DP
MS.gene76925	hypothetical protein MTR_5g078270 [Medicago truncatula]	0.0001	0.0001	0.0001	1.14686	1.73255	0.0001	-13.2286	down	B3
MS.gene33350	auxin-induced protein IAA6 [Medicago truncatula]	0.0001	0.0001	0.0001	0.0001	2.45627	3.31372	-14.2313	down	ARF
MS.gene07072	glycine-rich cell wall structural protein-like isoform X14 [Cicer arietinum]	0.0001	0.018284	0.009849	0.870925	0.069927	0.67558	-5.83929	down	ERF
MS.gene057580	hypothetical protein MtrunA17_Chr7g0217851 [Medicago truncatula]	0.0001	0.0001	0.0001	1.76329	0.0001	2.88663	-13.92	down	MYB
MS.gene57128	senescence-associated carboxylesterase 101 [Medicago truncatula]	3.5704	2.10369	2.06243	11.7074	9.62344	11.0652	-2.06606	down	MYB
MS.gene43792	zinc finger CCCH domain-containing protein 25 isoform X1 [Medicago truncatula]	1.66248	2.77209	2.52672	18.3578	9.45066	10.6032	-2.46412	down	C3H
MS.gene046930	phosphoenolpyruvate carboxylase 2 [Medicago truncatula]	0.666355	0.0001	0.889919	0.0001	0.0001	0.0001	12.3409	up	MYB
MS.gene31513	protein STRUBBELIG-RECEPTOR FAMILY 3 [Medicago truncatula]	0.680793	0.202671	5.2221	0.0001	0.0001	0.120471	5.66097	up	CPP
MS.gene41654	transcription factor bHLH137 [Medicago truncatula]	0.021767	0.0001	0.511286	7.43703	0.004876	17.0875	-5.52382	down	bHLH
MS.gene059664	transcription factor bHLH18 [Medicago truncatula]	0.120451	0.0001	0.471442	8.7546	0.580413	4.05832	-4.49979	down	bHLH
MS.gene63210	FBD-associated F-box protein At5g60610 [Medicago truncatula]	0.418507	0.0001	0.188672	5.67078	1.97213	2.99955	-4.13133	down	bZIP
MS.gene01170	calmodulin-binding transcription activator 2 isoform X2 [Medicago truncatula]	12.5245	9.76197	12.5651	2.23523	4.02948	0.792019	2.30415	up	CAMTA
MS.gene036359	FIP1[V]-like protein isoform X2 [Medicago truncatula]	2.3218	33.4087	1.74982	2.41076	1.2082	0.193863	3.2972	up	C3H
MS.gene66717	uncharacterized protein At5g41620 [Medicago truncatula]	0.102044	0.743388	0.224724	7.2691	0.614259	3.67759	-3.43337	down	C3H
MS.gene053949	F-box/FBD/LRR-repeat protein [Trifolium pratense]	0.0001	0.0001	0.0001	0.682595	0.0001	0.797662	-12.2687	down	bZIP
MS.gene032267	squamosa promoter-binding protein 1 [Medicago truncatula]	3.89387	7.12876	2.67576	21.1493	9.13159	58.4111	-2.6948	down	SBP
MS.gene64775	chaperone protein dnaJ 11, chloroplastic [Medicago truncatula]	50.6755	32.2629	139.948	15.3512	8.86623	20.4672	2.31846	up	bZIP
MS.gene046170	putative transcription factor C3H family [Medicago truncatula]	0.0001	1.12129	1.15615	0.0001	0.0001	0.0001	12.8902	up	C3H
MS.gene20923	cytochrome P450 709B2 [Medicago truncatula]	1.5271	2.68035	21.9155	1.80875	0.387366	0.25439	3.41417	up	G2-like
MS.gene07071	glycine-rich cell wall structural protein-like isoform X14 [Cicer arietinum]	0.0001	0.004	0.021668	0.61184	0.189024	0.39707	-5.53882	down	ERF
MS.gene34486	low-temperature-induced 65 kDa protein [Medicago truncatula]	0.771495	2.14406	4.8175	4.79128	36.1326	6.44442	-2.61481	down	C3H
MS.gene47031	probable serine/threonine-protein kinase PBL18 [Medicago truncatula]	2.47796	3.30216	5.9284	0.516872	0.16963	0.0001	4.09194	up	CPP
MS.gene015729	DENN domain and WD repeat-containing protein SCD1 isoform X1 [Medicago truncatula]	0.088307	0.0001	0.609276	0.149027	6.56636	6.12319	-4.20177	down	C3H
MS.gene042389	TMV resistance protein N isoform X1 [Medicago truncatula]	1.32209	2.44818	5.08594	0.592325	0.404606	0.078006	3.04244	up	MYB
MS.gene02354	WRKY transcription factor 6 [Medicago truncatula]	8.09533	15.6872	21.7331	2.3756	4.93644	2.80949	2.16893	up	WRKY
MS.gene77918	replication factor-A carboxy-terminal domain protein [Medicago truncatula]	5.21921	3.55993	0.813192	0.532582	0.213386	0.36491	3.11018	up	ERF
MS.gene45726	dehydration-responsive RD22-like protein [Medicago truncatula]	40.4671	54.2575	110.753	19.443	23.5618	12.9735	1.87604	up	WRKY
MS.gene067414	uncharacterized protein LOC11420995 [Medicago truncatula]	9.08897	8.77938	0.0001	0.078422	0.461092	0.275445	4.45454	up	C2H2
MS.gene063163	probable receptor-like serine/threonine-protein kinase At4g34500 [Medicago truncatula]	0.365665	1.2416	6.11828	0.137682	0.163168	0.297718	3.69005	up	CPP
MS.gene064843	protein FAR1-related sequence 5-like [Trifolium pratense]	1.29671	0.415397	0.050775	0.0001	0.0001	0.031172	5.81232	up	FAR1
MS.gene25496	transmembrane protein, putative [Medicago truncatula]	0.036745	0.0001	0.045598	0.622569	1.72328	0.063317	-4.86899	down	C3H
MS.gene051684	hypothetical protein TSUD_05730 [Trifolium subterraneum]	0.692994	1.01469	0.340806	0.016731	0.0001	0.053845	4.8572	up	WRKY
MS.gene047734	CCAAT/enhancer-binding protein zeta [Medicago truncatula]	0.210905	0.417797	0.347188	0.02362	0.0001	0.0001	5.35647	up	C2H2
MS.gene27492	probable WRKY transcription factor 70 [Medicago truncatula]	0.0001	0.0001	1.72048	13.6912	7.12533	14.5186	-4.36005	down	WRKY
MS.gene054193	hypothetical protein TSUD_320930 [Trifolium subterraneum]	4.12727	0.429991	2.62095	0.0001	0.0001	0.145143	5.62609	up	B3
MS.gene040175	probable splicing factor 3A subunit 1 [Medicago truncatula]	13.7618	9.74055	6.03124	3.54762	2.00187	0.746548	2.22984	up	C3H
MS.gene011937	putative transcription factor MYB-HB-like family [Medicago truncatula]	0.724708	1.98027	0.649161	6.28637	4.88103	5.53498	-2.31604	down	C3H
MS.gene063881	11-oxo-beta-amyrin 30-oxidase-like [Medicago truncatula]	0.427514	0.0001	1.36672	6.98512	7.49704	4.7683	-3.42337	down	G2-like
MS.gene36381	putative FBD-associated F-box protein At5g56560 [Medicago truncatula]	0.0001	0.067048	0.0001	0.779483	1.01024	0.58842	-5.1442	down	bZIP
MS.gene69850	F-box/FBD/LRR-repeat protein At4g26340 [Medicago truncatula]	0.734129	0.628044	1.86716	0.0001	0.0001	0.085907	5.22896	up	bZIP
MS.gene004757	ethylene receptor 2 [Medicago truncatula]	1.37543	1.5739	0.930365	10.2868	4.117	3.85908	-2.2349	down	ARR-B
MS.gene45595	two-component response regulator-like APRR1 [Medicago truncatula]	0.0001	0.0001	0.486692	13.3862	12.5204	0.0001	-5.73358	down	ARR-B
MS.gene26153	uncharacterized protein LOC11436891 [Medicago truncatula]	0.11676	0.241029	0.333944	0.062822	7.64422	0.501543	-3.56885	down	B3
MS.gene48727	cytochrome P450 monooxygenase [Medicago truncatula]	0.293324	2.4642	0.501246	19.2207	1.61034	3.17521	-2.88101	down	G2-like
MS.gene35411	replication factor A protein 1 [Medicago truncatula]	0.167791	0.0001	0.0001	2.53283	1.27635	0.524774	-4.68922	down	bHLH
MS.gene32142	ethylene receptor 2 [Medicago truncatula]	1.70103	4.07375	1.65063	17.775	9.37176	4.14306	-2.07515	down	ARR-B
MS.gene051976	nuclear transcription factor Y subunit A-8 isoform X2 [Medicago truncatula]	15.2154	23.8205	0.0001	0.0001	0.52293	0.844947	4.83469	up	NF-YA
MS.gene55174	FACT complex subunit SSRP1 [Medicago truncatula]	1.25745	2.80937	0.287039	0.0001	0.031958	0.199964	4.22996	up	C2H2
MS.gene000100	putative transcription factor interactor and regulator C3H-WRC/GRF family [Medicago truncatula]	10.219	21.2234	4.60037	3.44112	1.83289	1.14185	2.48999	up	GRF
MS.gene00836	transcription factor CPC [Medicago truncatula]	0.0001	7.1953	20.816	1.87066	243.312	152.02	-3.82579	down	MYB_related
MS.gene054824	ATP-dependent helicase BRM [Medicago truncatula]	0.102389	0.140156	0.114421	1.05332	0.632853	0.513179	-2.62322	down	C3H
MS.gene001170	protein REVEILLE 7 isoform X1 [Medicago truncatula]	0.075145	0.0001	0.0001	0.469969	0.67676	1.47319	-5.11987	down	MYB_related
MS.gene21460	transcription factor bHLH18 [Medicago truncatula]	0.841968	1.00714	0.524888	11.1586	1.47939	3.42837	-2.75866	down	bHLH
MS.gene26169	protein REVEILLE 1 [Medicago truncatula]	6.01276	2.55954	1.22685	15.4866	2.21612	35.9161	-2.45201	down	MYB_related
MS.gene002495	protein E6 [Medicago truncatula]	3.05981	0.552922	2.70081	0.097896	0.182219	0.159711	3.84344	up	bHLH
MS.gene38457	uncharacterized protein LOC25491047 [Medicago truncatula]	0.0001	0.047014	0.116406	0.723064	0.624293	0.613956	-3.58428	down	MYB
MS.gene037967	ethylene-responsive transcription factor ERF104 [Medicago truncatula]	39.3563	35.6271	54.7215	12.9255	6.12617	15.6809	1.90087	up	ERF
MS.gene010235	ethylene-responsive transcription factor RAP2-4 [Medicago truncatula]	2.27005	1.92751	2.38166	3.55013	6.57704	23.0222	-2.33299	down	ERF
MS.gene45158	two-component response regulator ARR5 [Medicago truncatula]	5.18687	1.0919	9.22396	1.03932	0.484256	0.210466	3.16031	up	ARR-B
MS.gene057726	uncharacterized protein LOC25492813 isoform X2 [Medicago truncatula]	1.63818	1.48206	0.942599	7.05518	6.76914	7.56474	-2.39631	down	MYB_related
MS.gene005861	uncharacterized protein LOC11415194 [Medicago truncatula]	0.111621	1.37109	4.31489	0.0001	0.0001	0.134719	5.42529	up	B3
MS.gene015952	transcriptional corepressor LEUNIG isoform X1 [Medicago truncatula]	1.7125	11.6332	2.46462	1.13871	1.28354	0.375239	2.49867	up	ARF
MS.gene93360	unknown [Medicago truncatula]	0.127373	0.542996	0.704101	2.64387	2.77166	3.92791	-2.76508	down	Dof
MS.gene072135	F-box/FBD/LRR-repeat protein At1g16930 [Medicago truncatula]	1.66844	0.887766	1.19009	0.0001	0.13655	0.0001	4.77585	up	bZIP
MS.gene014085	uncharacterized protein LOC11422719 [Medicago truncatula]	1.50299	3.35525	3.7573	0.0001	0.0001	0.467654	4.20281	up	MYB
MS.gene35365	protein TIC 100 [Medicago truncatula]	0.67929	6.15212	10.7922	0.568632	2.02224	0.345554	2.58537	up	C3H
MS.gene81680	abscisic acid and environmental stress-inducible protein [Medicago truncatula]	1913.59	1793.16	3322.88	440.571	443.316	1258.4	1.71429	up	NF-YB
MS.gene057673	bifunctional epoxide hydrolase 2 [Medicago truncatula]	3.39025	1.4208	0.858511	9.80345	15.3153	4.95157	-2.40703	down	FAR1
MS.gene046045	unknown [Medicago truncatula]	0.440643	15.7508	0.317183	0.18426	0.0001	0.718988	4.19179	up	C3H
MS.gene09647	transcription factor bHLH18 [Medicago truncatula]	1.49449	2.70261	0.794741	18.1477	2.65715	6.7885	-2.46668	down	bHLH
MS.gene052813	disease resistance-like protein DSC1 isoform X1 [Medicago truncatula]	3.61472	2.50267	31.5849	1.8194	2.27008	2.62157	2.49004	up	MYB
MS.gene012836	zinc finger CCCH domain-containing protein 20 [Medicago truncatula]	559.549	328.111	711.41	208.163	206.071	112.634	1.60172	up	C3H
MS.gene98017	F-box/FBD/LRR-repeat protein At1g13570 [Medicago truncatula]	6.50618	12.099	0.877457	0.194826	2.24437	0.350255	2.80414	up	bZIP
MS.gene64769	chaperone DnaJ-like protein [Medicago sativa]	456.673	221.508	256.651	115.492	58.0424	125.495	1.64442	up	bZIP
MS.gene067817	ethylene-responsive transcription factor RAP2-11 [Medicago truncatula]	2.47535	2.23272	10.0917	1.21576	0.381632	0.143676	3.08754	up	ERF
MS.gene52078	putative P-loop containing nucleoside triphosphate hydrolase, leucine-rich repeat domain, L [Medicago truncatula]	0.256487	1.53996	0.394943	0.011134	0.061371	0.084979	3.79857	up	MYB
MS.gene95096	sister chromatid cohesion PDS5-like protein [Medicago truncatula]	22.7149	26.9864	9.75304	6.7418	8.4401	2.8899	1.71804	up	C2H2
MS.gene057269	NAC domain-containing protein 62 [Medicago truncatula]	20.2708	22.6733	17.0241	4.86155	9.60259	1.94214	1.86995	up	NAC
MS.gene25860	phosphatidylinositol/phosphatidylcholine transfer protein SFH5 [Medicago truncatula]	0.544622	1.08646	0.0001	5.25198	15.4052	0.183956	-3.67545	down	bHLH
MS.gene44951	putative P-loop containing nucleoside triphosphate hydrolase, leucine-rich repeat domain, L [Medicago truncatula]	5.57357	2.02779	2.84492	30.5794	5.5054	6.1136	-2.0142	down	MYB
MS.gene056660	dehydration-responsive RD22-like protein [Medicago truncatula]	16.5326	45.5213	54.3607	7.25561	20.1982	5.13955	1.83662	up	WRKY
MS.gene28225	glycine-rich RNA-binding protein 3, mitochondrial [Medicago truncatula]	0.822611	3.89147	0.779865	1.99806	4.51432	23.9443	-2.47084	down	C2H2
MS.gene039662	putative disease resistance protein RGA4 [Medicago truncatula]	0.0001	0.236675	0.0001	1.7882	2.56259	1.14512	-4.53616	down	MYB
MS.gene053154	GATA transcription factor 28 [Cajanus cajan]	3.2209	2.22195	3.12107	0.383505	0.539926	0.187295	2.94677	up	GATA
MS.gene014274	glycine-rich RNA-binding protein 2-like isoform X5 [Abrus precatorius]	0.582385	17.9085	0.623418	35.2712	31.212	50.8216	-2.61753	down	C3H
MS.gene067391	disease resistance protein RPM1 [Medicago truncatula]	1.0154	2.73525	5.83865	0.976939	0.515089	0.206529	2.49712	up	MYB
MS.gene001162	homeobox-leucine zipper protein HAT5 [Medicago truncatula]	70.5658	91.6894	60.6664	219.108	148.287	247.614	-1.46407	down	HD-ZIP
MS.gene018729	AGC kinase [Medicago truncatula]	0.209152	0.385863	1.01483	20.8956	0.0001	3.37171	-3.91402	down	ERF
MS.gene000089	uncharacterized protein LOC11435663 isoform X1 [Medicago truncatula]	0.380226	10.4176	2.43346	0.0001	0.0001	0.601678	4.45834	up	HB-other
MS.gene69090	receptor protein-tyrosine kinase CEPR1 [Medicago truncatula]	0.192011	0.495438	0.096501	3.07244	0.088304	3.405	-3.06612	down	MYB
MS.gene76077	LOB domain-containing protein 21 [Medicago truncatula]	0.538432	0.590652	1.40345	4.92587	1.39414	12.5099	-2.89437	down	LBD
MS.gene064616	PREDICTED: uncharacterized protein LOC109342030 isoform X1 [Lupinus angustifolius]	0.039532	0.412264	0.381753	0.84847	1.14063	4.93013	-3.05327	down	Trihelix
MS.gene77420	probable methyltransferase PMT2 [Medicago truncatula]	0.410896	1.57606	1.32288	7.63343	3.39066	4.18483	-2.20009	down	WRKY
MS.gene04669	probable receptor-like protein kinase At3g17420 [Medicago truncatula]	0.110066	3.28911	1.01358	0.117067	0.0001	0.104085	4.31792	up	ARR-B
MS.gene045838	putative transcription factor bHLH family [Medicago truncatula]	0.0001	0.0001	0.542082	10.0874	0.280274	1.55934	-4.45905	down	bHLH
MS.gene64519	eukaryotic translation initiation factor 3 subunit A [Medicago truncatula]	0.0001	1.24122	18.8662	0.0001	0.0001	0.433213	5.53585	up	C3H
MS.gene34667	transmembrane protein, putative [Medicago truncatula]	0.088359	0.089552	0.068802	0.418528	1.07588	0.40356	-2.94355	down	C3H
MS.gene21191	hypothetical protein DVH24_036463 [Malus domestica]	0.50043	0.968449	5.48713	0.315942	27.0622	18.6952	-2.7276	down	C3H
MS.gene78130	histone deacetylase HDT1 [Medicago truncatula]	18.4348	1.12754	1.35031	0.121108	1.30145	0.0001	3.87771	up	C2H2
MS.gene03238	ethylene-responsive transcription factor ERF110 [Medicago truncatula]	0.0001	0.168721	0.314193	5.39551	1.25859	0.18303	-3.82325	down	ERF
MS.gene89658	chaperone protein dnaJ 11, chloroplastic [Medicago truncatula]	42.829	11.5709	16.9851	4.19164	196.562	147.976	-2.28842	down	bZIP
MS.gene35553	Protein WVD2-like 3 isoform C [Glycine soja]	17.4983	2.767	1.31861	1.95897	1.29954	0.493733	2.52413	up	WRKY
MS.gene27364	protein JINGUBANG [Medicago truncatula]	1.92821	0.855933	1.5362	3.27316	3.43061	13.4489	-2.22175	down	C3H
MS.gene26132	zinc finger protein 830 [Medicago truncatula]	14.0067	0.227436	3.86305	0.310681	1.12031	0.771009	3.03888	up	C3H
MS.gene25140	protein FAR-RED IMPAIRED RESPONSE 1-like [Medicago truncatula]	0.24109	0.051788	0.0001	1.02182	1.26625	2.71986	-4.09535	down	FAR1
MS.gene027467	RecName: Full=Beta-amylase; AltName: Full=1,4-alpha-D-glucan maltohydrolase	16.0574	4.80712	4.11411	20.585	3.52207	89.1651	-2.18103	down	BES1
MS.gene010627	chaperone protein dnaJ 11, chloroplastic [Medicago truncatula]	34.324	168.562	130.257	18.5417	49.8635	27.4414	1.79734	up	bZIP
MS.gene011268	midasin isoform X1 [Medicago truncatula]	0.0001	0.309334	0.627483	0.030465	0.0001	0.014227	4.38661	up	C3H
MS.gene059228	axial regulator YABBY 1 [Medicago truncatula]	9.34925	8.9367	4.38782	1.72914	1.28786	1.34071	2.37938	up	YABBY
MS.gene054814	TMV resistance protein N [Medicago truncatula]	0.486163	0.146077	0.80696	0.0001	0.02037	0.066107	4.05514	up	MYB
MS.gene41278	putative lipase YOR059C [Medicago truncatula]	1.49575	2.65095	1.24844	6.94453	8.57045	6.94302	-2.0575	down	G2-like
MS.gene07596	LOW QUALITY PROTEIN: probable leucine-rich repeat receptor-like protein kinase At5g63930 [Cicer arietinum]	0.407222	0.921619	2.1727	0.193243	0.267974	0.200999	2.40262	up	C3H
MS.gene49123	mitogen-activated protein kinase kinase kinase YODA [Medicago truncatula]	4.68207	2.53686	2.63593	0.286664	0.0001	0.893003	3.06233	up	G2-like
MS.gene68069	chaperone protein dnaJ 11, chloroplastic [Medicago truncatula]	2.23058	101.007	32.2297	2.64897	14.6181	6.88872	2.4875	up	bZIP
MS.gene44526	cadmium/zinc-transporting ATPase, putative [Medicago truncatula]	2.03939	1.39158	4.24947	0.340322	0.218862	0.887323	2.40862	up	B3
MS.gene58941	ISWI chromatin-remodeling complex ATPase CHR17 isoform X1 [Medicago truncatula]	0.756328	12.8076	7.91004	0.083904	2.49656	0.027288	3.04171	up	C3H
MS.gene062739	protein JINGUBANG [Medicago truncatula]	3.2782	1.2013	1.64197	4.83836	4.86454	15.8854	-2.06353	down	C3H
MS.gene44354	ubiquitin-40S ribosomal protein S27a [Medicago truncatula]	0.749058	8.46653	1.9488	34.4932	7.69851	16.4146	-2.39215	down	Dof
MS.gene87384	protein DA1-related 1 [Medicago truncatula]	3.34354	3.21796	5.74554	0.052543	1.51733	0.324063	2.70002	up	C3H
MS.gene057249	two-component response regulator-like APRR9 isoform X2 [Medicago truncatula]	14.6759	17.4664	4.45751	3.85444	4.26189	2.1908	1.82819	up	ARR-B
MS.gene011912	BEL1-like homeodomain protein 4 [Medicago truncatula]	47.7386	12.0551	23.7538	1.7937	3.07477	11.5666	2.34582	up	TALE
MS.gene72893	disease resistance protein RPM1 [Medicago truncatula]	0.0001	0.298741	2.17562	0.049047	0.0001	0.03574	4.86543	up	MYB
MS.gene35360	splicing factor U2af small subunit B [Medicago truncatula]	14.4334	31.9437	55.0917	4.09233	17.4754	6.49162	1.85448	up	C3H
MS.gene62819	protein FIZZY-RELATED 1 [Medicago truncatula]	2.19429	2.9397	3.25232	0.594055	0.541371	0.461562	2.39268	up	C3H
MS.gene29751	abscisic acid and environmental stress-inducible protein [Medicago truncatula]	7172.03	3865.96	12276.4	1690.3	2472.61	3819.82	1.54627	up	NF-YB
MS.gene041701	protein REVEILLE 7 isoform X1 [Medicago truncatula]	14.8912	6.09842	4.83084	21.3896	36.7256	20.7166	-1.61026	down	MYB_related
MS.gene37259	putative transcription factor interactor and regulator C3H-WRC/GRF family [Medicago truncatula]	10.1685	1.12546	0.665717	0.681947	0.149162	0.649903	3.01352	up	GRF
MS.gene067360	unknown [Medicago truncatula]	1.21443	4.74156	8.07868	15.8339	5.71901	34.7817	-2.00503	down	C2H2
MS.gene010625	chaperone DnaJ-like protein [Medicago sativa]	332.398	242.894	271.847	122.391	80.6603	110.663	1.43314	up	bZIP
MS.gene022453	uncharacterized protein LOC11427815 isoform X1 [Medicago truncatula]	12.0119	7.74047	16.9857	1.85671	6.83944	2.04574	1.77403	up	Trihelix
MS.gene031586	TMV resistance protein N [Medicago truncatula]	3.95814	3.47853	4.41399	0.886002	0.702619	0.0001	2.89903	up	MYB
MS.gene28583	probable disease resistance protein At5g66900 [Medicago truncatula]	0.047267	0.408846	0.8663	0.0001	0.0001	0.047945	4.77964	up	MYB
MS.gene068060	UBP1-associated protein 2A [Medicago truncatula]	4.3304	4.65834	2.70488	4.61162	23.5073	12.3348	-1.79055	down	C3H
MS.gene50402	putative disease resistance protein RGA1 [Medicago truncatula]	0.413389	0.706665	2.11136	0.18897	0.0001	0.0001	4.09441	up	MYB
MS.gene020117	disease resistance protein (TIR-NBS-LRR class) [Medicago truncatula]	3.09742	0.410297	2.91681	0.072167	0.464796	0.377159	2.81313	up	MYB
MS.gene070031	putative P-loop containing nucleoside triphosphate hydrolase, leucine-rich repeat domain, L [Medicago truncatula]	0.028432	0.126784	0.049811	0.314076	0.270527	1.27233	-3.17904	down	MYB
MS.gene76209	uncharacterized protein LOC25488301 [Medicago truncatula]	0.727103	0.0001	0.0001	14.6788	6.86163	0.0001	-4.88835	down	B3
MS.gene24952	hypothetical protein TSUD_413180 [Trifolium subterraneum]	0.14521	0.045741	0.236984	1.17463	0.982874	0.457617	-2.61141	down	FAR1
MS.gene030625	plant NAC domain protein [Medicago truncatula]	5.13118	7.01342	4.06033	0.0001	1.17846	0.0001	3.78121	up	NAC
MS.gene30178	cell division cycle 20.2, cofactor of APC complex [Medicago truncatula]	0.243459	0.843961	0.0001	0.0001	0.023013	0.0001	5.54997	up	WRKY
MS.gene76506	Golgin candidate 5, partial [Mucuna pruriens]	2.5077	2.75067	3.76033	0.901698	0.349725	0.0001	2.84923	up	C3H
MS.gene59473	chaperone protein dnaJ 11, chloroplastic [Medicago truncatula]	31.917	23.9055	3.14845	3.84022	1.29988	6.47539	2.34396	up	bZIP
MS.gene02497	GRAS family transcription factor [Medicago truncatula]	0.249565	0.594691	6.56013	0.265514	0.359299	0.356129	2.91614	up	GRAS
MS.gene21659	ethylene-responsive transcription factor ERF061 [Medicago truncatula]	1.53339	2.6967	10.6055	0.515376	1.06235	0.478384	2.85107	up	ERF
MS.gene94692	TMV resistance protein N [Medicago truncatula]	0.41483	0.948962	0.49973	0.062027	0.091867	0.062847	3.10399	up	MYB
MS.gene39495	putative E3 ubiquitin-protein ligase RING1a isoform X1 [Medicago truncatula]	0.333817	1.56479	1.06199	1.69897	6.96459	5.41261	-2.2493	down	C3H
MS.gene37988	heat shock cognate protein 80 [Cicer arietinum]	56.1365	85.027	32.6861	2.65887	36.1824	7.75735	1.89948	up	C3H
MS.gene81086	transcription factor bHLH67 [Medicago truncatula]	0.971786	0.212493	0.23516	1.91384	3.84359	3.06829	-2.63639	down	bHLH
MS.gene001813	RecName: Full=Beta-amylase; AltName: Full=1,4-alpha-D-glucan maltohydrolase	5.8662	2.57125	5.87497	12.8812	3.29953	36.4647	-1.87904	down	BES1
MS.gene77442	uncharacterized protein LOC11420111 [Medicago truncatula]	1.15958	0.907279	1.03805	6.47178	2.07289	3.10501	-1.90766	down	C3H
MS.gene96134	putative P-loop containing nucleoside triphosphate hydrolase, leucine-rich repeat domain, L [Medicago truncatula]	0.226118	3.47383	0.795126	0.383642	0.053487	0.270274	2.66774	up	MYB
MS.gene69931	trihelix transcription factor GTL2 [Medicago truncatula]	2.02025	0.70596	0.232971	5.83812	3.00053	5.36977	-2.26347	down	Trihelix
MS.gene37323	uncharacterized protein LOC11425647 [Medicago truncatula]	5.25412	9.70339	27.8563	71.431	53.9519	15.6428	-1.71981	down	FAR1
MS.gene94690	TMV resistance protein N [Medicago truncatula]	5.26127	8.37852	4.32622	1.24182	2.91822	1.14632	1.75948	up	MYB
MS.gene061067	allene oxide synthase 3 [Medicago truncatula]	1.83639	1.36325	0.072142	0.0001	0.151618	0.084647	3.79099	up	B3
MS.gene44952	probable disease resistance protein At5g66890 [Medicago truncatula]	9.20252	4.53464	6.37775	2.82655	2.01143	1.13283	1.75227	up	MYB
MS.gene002102	Serine/Threonine-kinase rlckvii-like protein, putative [Medicago truncatula]	2.51524	3.33555	2.5815	0.081539	0.865319	0.279827	2.78116	up	ERF
MS.gene39751	G-type lectin S-receptor-like serine/threonine-protein kinase At1g11300 [Medicago truncatula]	1.97362	0.794995	1.70178	0.069074	0.0001	0.407485	3.22937	up	CPP
MS.gene047356	homeobox-DDT domain protein RLT1 isoform X2 [Medicago truncatula]	0.47004	2.69491	0.689258	6.25515	3.93644	2.92547	-1.76694	down	HB-other
MS.gene98149	MEK map kinase kinsae [Medicago sativa subsp. x varia]	24.7452	16.0161	12.558	5.39229	7.4304	3.37876	1.71854	up	G2-like
MS.gene024388	Response regulator receiver; CCT [Medicago truncatula]	0.114474	0.351437	0.414786	0.958024	2.07768	1.68431	-2.42207	down	ARR-B
MS.gene020593	cactin isoform X1 [Medicago truncatula]	8.30595	2.74262	8.96218	0.271835	1.06258	3.06184	2.18643	up	WRKY
MS.gene003101	scarecrow-like protein 21 [Medicago truncatula]	1.38913	3.57225	1.76344	0.055501	0.688284	0.341914	2.63087	up	GRAS
MS.gene005871	AP2/ERF and B3 domain-containing transcription factor RAV1 [Medicago truncatula]	91.9651	27.9048	46.8542	18.2234	17.7032	22.6777	1.50838	up	RAV
MS.gene41151	scarecrow-like protein 33 [Medicago truncatula]	1.22888	1.07833	2.59417	10.4743	0.788478	9.01715	-2.04879	down	GRAS
MS.gene007908	squamosa promoter-binding protein 1 [Medicago truncatula]	2.64579	4.59225	0.953305	8.62788	3.00775	28.5732	-2.29534	down	SBP
MS.gene47113	unknown [Medicago truncatula]	0.0001	2.12484	3.04347	10.2966	12.6786	11.7952	-2.75006	down	C2H2
